# Supplementary material for: Diversity in Aβ deposit morphology and secondary proteome insolubility across models of Alzheimer-type amyloidosis
Source: Acta Neuropathol Commun. 2020 Apr 6;8:43. doi: 10.1186/s40478-020-00911-y (PMC7137436; doi:10.1186/s40478-020-00911-y)
Supplement: Supplementary file 2 — Additional file 2: Table S1. Excel spreadsheets for SAINT analysis of spectral count data for the SDS-insoluble proteins identified from young vs old NTg mice. [file 40478_2020_911_MOESM2_ESM.xlsx]

## Sheet: SAINT NTg analysis
Bait	Prey	PreyGene	Spec Counts 16-24 mo	SpecSum	AvgSpec	NumReplicates	Spec Counts 2.5 mo	AvgP	MaxP	TopoAvgP	TopoMaxP	SaintScore	logOddsScore	FoldChange	BFDR	boosted_by
Old_NTg	TBB3_MOUSE	Tubb3	130|172|189|195|164	850	170	5	48|50	1	1	1	1	1	4.77	3.47	0
Old_NTg	MBP_MOUSE	Mbp	111|121|187|143|186	748	149.6	5	42|37	1	1	1	1	1	11.1	3.79	0
Old_NTg	F6TYB7_MOUSE	Mbp	100|109|176|128|168	681	136.2	5	38|33	1	1	1	1	1	10.08	3.84	0
Old_NTg	Q3UMM1_MOUSE	Tubb6	105|131|105|124|110	575	115	5	37|35	1	1	1	1	1	14.61	3.19	0
Old_NTg	E9Q9J0_MOUSE	Uba52	23|19|16|28|26	112	22.4	5	4|6	0.98	1	0.98	1	0.98	2.1	4.48	0
Old_NTg	PGAM1_MOUSE	Pgam1	3|3|3|3|2	14	2.8	5	0|0	0.96	0.98	0.96	0.98	0.96	2.06	28	0	excluded because of low count numbers in older mice
Old_NTg	Q642L7_MOUSE	Rps27a	22|21|15|28|25	111	22.2	5	4|6	0.94	1	0.94	1	0.94	0.9	4.44	0.01
Old_NTg	H14_MOUSE	Hist1h1e	11|12|26|16|25	90	18	5	3|4	0.9	1	0.9	1	0.9	0.67	5.14	0.02
Old_NTg	A1L0U3_MOUSE	Hist1h3e	10|10|8|9|17	54	10.8	5	2|3	0.83	1	0.83	1	0.83	0.11	4.32	0.03
Old_NTg	TBB4B_MOUSE	Tubb4b	181|249|229|270|215	1144	228.8	5	73|79	0.8	1	0.8	1	0.8	-17.38	3.01	0.07
Old_NTg	TBB5_MOUSE	Tubb5	180|235|226|262|216	1119	223.8	5	72|77	0.8	1	0.8	1	0.8	-13.82	3	0.06
Old_NTg	TBB2A_MOUSE	Tubb2a	178|238|206|259|202	1083	216.6	5	71|76	0.8	1	0.8	1	0.8	-13.14	2.95	0.04
Old_NTg	B2RSN3_MOUSE	Tubb2b	176|235|202|250|192	1055	211	5	70|75	0.8	1	0.8	1	0.8	-12.45	2.91	0.09
Old_NTg	TBB4A_MOUSE	Tubb4a	177|246|217|248|211	1099	219.8	5	73|81	0.8	1	0.8	1	0.8	-25.71	2.85	0.08
Old_NTg	TBA8_MOUSE	Tuba8	56|78|89|101|83	407	81.4	5	30|26	0.8	1	0.8	1	0.8	-21.43	2.91	0.1
Old_NTg	Q62363_MOUSE	Tubb2a	42|54|51|54|27	228	45.6	5	15|13	0.8	1	0.8	1	0.8	-13.02	3.26	0.11
Old_NTg	V9GX06_MOUSE	Gm11214	3|4|0|8|8	23	4.6	5	0|0	0.8	1	0.8	1	0.8	-2.48	46	0.11
Old_NTg	F7CK55_MOUSE	Col4a5	19|22|54|17|26	138	27.6	5	8|5	0.79	1	0.79	1	0.79	-1.33	4.25	0.12
Old_NTg	CO4A3_MOUSE	Col4a3	6|9|24|8|8	55	11	5	1|3	0.78	1	0.78	1	0.78	-0.77	5.5	0.12
Old_NTg	Q3U7H9_MOUSE	Prdx5	3|1|3|2|4	13	2.6	5	0|0	0.77	1	0.77	1	0.77	0.03	26	0.13
Old_NTg	ACTBL_MOUSE	Actbl2	19|24|23|19|26	111	22.2	5	8|6	0.75	1	0.75	1	0.75	-0.43	3.17	0.13
Old_NTg	S4R1W1_MOUSE	Gm3839	29|45|34|47|41	196	39.2	5	9|15	0.72	1	0.72	1	0.72	-5.08	3.27	0.14
Old_NTg	F6QL70_MOUSE	Gm17669	8|4|9|1|5	27	5.4	5	1|1	0.64	1	0.64	1	0.64	-4.11	5.4	0.14
Old_NTg	F6SFQ3_MOUSE	Lamc1	17|26|23|20|22	108	21.6	5	10|0	0.62	0.79	0.62	0.79	0.62	-0.76	4.32	0.15
Old_NTg	B2RTM0_MOUSE	Hist2h4	28|28|23|27|36	142	28.4	5	11|9	0.61	1	0.61	1	0.61	-5.01	2.84	0.16
Old_NTg	CO1A2_MOUSE	Col1a2	18|21|20|2|12	73	14.6	5	6|4	0.61	1	0.61	1	0.61	-17.43	2.92	0.17
Old_NTg	Q3TIZ0_MOUSE	Tuba1c	113|135|170|188|125	731	146.2	5	51|51	0.6	1	0.6	1	0.6	-23.12	2.87	0.2
Old_NTg	B2RQQ8_MOUSE	Col4a2	113|143|194|97|97	644	128.8	5	40|38	0.6	1	0.6	1	0.6	-4.66	3.3	0.19
Old_NTg	Q9D9Y2_MOUSE	Q9D9Y2_MOUSE	74|87|95|96|74	426	85.2	5	32|31	0.6	1	0.6	1	0.6	-9.63	2.7	0.2
Old_NTg	A0A087WQS4_MOUSE	Tuba4a	22|29|56|67|43	217	43.4	5	11|13	0.6	1	0.6	1	0.6	-12.96	3.62	0.18
Old_NTg	A0A0A0MQA5_MOUSE	Tuba4a	101|125|151|172|122	671	134.2	5	48|48	0.59	1	0.59	1	0.59	-28.8	2.8	0.21
Old_NTg	PPT1_MOUSE	Ppt1	8|17|9|2|1	37	7.4	5	1|2	0.59	1	0.59	1	0.59	-5.91	4.93	0.22
Old_NTg	A0A1D5RLD8_MOUSE	Gm10358	29|44|32|43|40	188	37.6	5	9|16	0.58	0.99	0.58	0.99	0.58	-7.65	3.01	0.22
Old_NTg	ADT4_MOUSE	Slc25a31	19|0|8|0|2	29	5.8	5	0|0	0.58	1	0.58	1	0.58	-2.48	58	0.23
Old_NTg	V9GZG5_MOUSE	V9GZG5_MOUSE	4|0|5|0|2	11	2.2	5	0|0	0.58	1	0.58	1	0.58	-2.48	22	0.23
Old_NTg	TBA1B_MOUSE	Tuba1b	112|134|178|190|126	740	148	5	51|52	0.57	1	0.57	1	0.57	-26.04	2.87	0.24
Old_NTg	A0A0R4J0X7_MOUSE	Gapdhs	6|7|11|11|16	51	10.2	5	2|4	0.57	1	0.57	1	0.57	-4.04	3.4	0.24
Old_NTg	Q3UC72_MOUSE	Gdi2	3|3|1|2|0	9	1.8	5	0|0	0.57	0.98	0.57	0.98	0.57	-2.48	18	0.25
Old_NTg	FRIH_MOUSE	Fth1	12|28|13|54|45	152	30.4	5	10|10	0.56	1	0.56	1	0.56	-19.89	3.04	0.25
Old_NTg	GSTP1_MOUSE	Gstp1	2|4|1|2|1	10	2	5	0|0	0.55	1	0.55	1	0.55	0.03	20	0.26
Old_NTg	GDIA_MOUSE	Gdi1	2|3|1|2|1	9	1.8	5	0|0	0.55	0.98	0.55	0.98	0.55	0.03	18	0.26
Old_NTg	ALDOC_MOUSE	Aldoc	2|2|3|0|1	8	1.6	5	0|0	0.55	0.98	0.55	0.98	0.55	-2.48	16	0.26
Old_NTg	HTRA1_MOUSE	Htra1	5|7|2|4|4	22	4.4	5	1|1	0.54	0.97	0.54	0.97	0.54	-2.65	4.4	0.27
Old_NTg	PPIA_MOUSE	Ppia	4|7|7|3|2	23	4.6	5	1|1	0.54	0.97	0.54	0.97	0.54	-2.65	4.6	0.28
Old_NTg	PRDX2_MOUSE	Prdx2	2|2|2|1|0	7	1.4	5	0|0	0.53	0.89	0.53	0.89	0.53	-2.48	14	0.28
Old_NTg	Q3UYM8_MOUSE	Plp1	100|70|27|30|45	272	54.4	5	15|19	0.51	1	0.51	1	0.51	-23.18	3.2	0.29
Old_NTg	Q3TP62_MOUSE	Plekhb1	11|15|6|5|5	42	8.4	5	1|3	0.51	1	0.51	1	0.51	-2.03	4.2	0.29
Old_NTg	H12_MOUSE	Hist1h1c	10|11|21|14|18	74	14.8	5	6|4	0.49	1	0.49	1	0.49	-5.44	2.96	0.29
Old_NTg	H10_MOUSE	H1f0	9|8|14|3|6	40	8	5	2|3	0.48	1	0.48	1	0.48	-6.48	3.2	0.3
Old_NTg	B2RUD7_MOUSE	Psap	21|33|2|0|0	56	11.2	5	0|1	0.45	1	0.45	1	0.45	-3.92	22.4	0.3
Old_NTg	CLD11_MOUSE	Cldn11	13|16|3|6|8	46	9.2	5	3|3	0.44	1	0.44	1	0.44	-8.25	3.07	0.31
Old_NTg	Q58EW0_MOUSE	Rpl18	14|14|5|9|8	50	10	5	4|3	0.43	0.98	0.43	0.98	0.43	-7.13	2.86	0.31
Old_NTg	ADT2_MOUSE	Slc25a5	36|66|39|19|21	181	36.2	5	13|15	0.42	1	0.42	1	0.42	-23.93	2.59	0.32
Old_NTg	KPYM_MOUSE	Pkm	4|3|3|1|1	12	2.4	5	1|0	0.41	0.85	0.41	0.85	0.41	-2.31	4.8	0.32
Old_NTg	F8VQJ3_MOUSE	Lamc1	240|350|337|163|162	1252	250.4	5	121|109	0.4	1	0.4	1	0.4	-173.84	2.18	0.34
Old_NTg	LAMC1_MOUSE	Lamc1	231|334|321|156|153	1195	239	5	109|101	0.4	1	0.4	1	0.4	-151.84	2.28	0.34
Old_NTg	NID1_MOUSE	Nid1	131|187|181|113|104	716	143.2	5	52|62	0.4	1	0.4	1	0.4	-54.85	2.51	0.34
Old_NTg	TINAL_MOUSE	Tinagl1	45|96|63|31|22	257	51.4	5	20|19	0.4	1	0.4	1	0.4	-38.87	2.64	0.33
Old_NTg	CO1A1_MOUSE	Col1a1	33|41|27|29|45	175	35	5	13|14	0.4	1	0.4	1	0.4	-11.35	2.59	0.33
Old_NTg	B1AQ78_MOUSE	Krt19	0|0|9|9|0	18	3.6	5	0|0	0.4	1	0.4	1	0.4	-2.48	36	0.36
Old_NTg	E9Q3M9_MOUSE	2010300C02Rik	0|0|5|4|0	9	1.8	5	0|0	0.4	1	0.4	1	0.4	-2.48	18	0.37
Old_NTg	FIBG_MOUSE	Fgg	86|149|0|0|1	236	47.2	5	0|0	0.4	1	0.4	1	0.4	-2.48	472	0.34
Old_NTg	FIBA_MOUSE	Fga	69|125|0|0|1	195	39	5	1|4	0.4	1	0.4	1	0.4	-11.79	15.6	0.34
Old_NTg	FIBB_MOUSE	Fgb	86|194|0|0|0	280	56	5	0|0	0.4	1	0.4	1	0.4	-2.48	560	0.34
Old_NTg	ASAH1_MOUSE	Asah1	8|13|0|0|0	21	4.2	5	0|0	0.4	1	0.4	1	0.4	-2.48	42	0.37
Old_NTg	CAH2_MOUSE	Ca2	7|3|1|0|0	11	2.2	5	0|0	0.4	1	0.4	1	0.4	-2.48	22	0.38
Old_NTg	DPYL1_MOUSE	Crmp1	6|0|7|0|0	13	2.6	5	0|0	0.4	1	0.4	1	0.4	-2.48	26	0.37
Old_NTg	GNA13_MOUSE	Gna13	4|5|0|0|0	9	1.8	5	0|0	0.4	1	0.4	1	0.4	-2.48	18	0.37
Old_NTg	Q54AE5_MOUSE	Timp3	4|3|0|0|0	7	1.4	5	0|0	0.4	1	0.4	1	0.4	-2.48	14	0.39
Old_NTg	GRN_MOUSE	Grn	1|5|4|0|0	10	2	5	0|0	0.4	1	0.4	1	0.4	-2.48	20	0.37
Old_NTg	Q3TYV5_MOUSE	Cnp	97|101|70|53|65	386	77.2	5	36|37	0.39	1	0.39	1	0.39	-54.34	2.12	0.39
Old_NTg	BCAS1_MOUSE	Bcas1	21|14|23|12|10	80	16	5	7|6	0.39	1	0.39	1	0.39	-10.54	2.46	0.39
Old_NTg	A6ZI44_MOUSE	Aldoa	3|9|11|2|3	28	5.6	5	2|2	0.39	0.99	0.39	0.99	0.39	-6.18	2.8	0.4
Old_NTg	D3YYM6_MOUSE	Rps5	6|8|2|1|0	17	3.4	5	1|1	0.39	0.99	0.39	0.99	0.39	-5.51	3.4	0.4
Old_NTg	RL18A_MOUSE	Rpl18a	17|19|0|0|1	37	7.4	5	4|6	0.39	1	0.39	1	0.39	-22.77	1.48	0.4
Old_NTg	PHAR1_MOUSE	Phactr1	4|0|2|1|1	8	1.6	5	0|0	0.38	1	0.38	1	0.38	-2.48	16	0.41
Old_NTg	ZNF22_MOUSE	Znf22	6|2|1|0|0	9	1.8	5	0|0	0.38	1	0.38	1	0.38	-2.48	18	0.4
Old_NTg	CO4A4_MOUSE	Col4a4	2|5|0|0|0	7	1.4	5	0|0	0.38	1	0.38	1	0.38	-2.48	14	0.41
Old_NTg	SRSF6_MOUSE	Srsf6	2|4|0|0|0	6	1.2	5	0|0	0.38	1	0.38	1	0.38	-2.48	12	0.41
Old_NTg	C2C2L_MOUSE	C2cd2l	6|6|1|4|1	18	3.6	5	2|0	0.37	0.71	0.37	0.71	0.37	-3.86	3.6	0.42
Old_NTg	B7ZNF6_MOUSE	Ctnnd2	3|0|0|2|1	6	1.2	5	0|0	0.37	0.98	0.37	0.98	0.37	-2.48	12	0.42
Old_NTg	Q52KP0_MOUSE	Rpl38	4|5|0|1|0	10	2	5	1|0	0.36	0.96	0.36	0.96	0.36	-3.92	4	0.42
Old_NTg	A0A140LHL5_MOUSE	Sirt2	11|3|11|0|2	27	5.4	5	4|2	0.36	0.9	0.36	0.9	0.36	-14.01	1.8	0.42
Old_NTg	CDC42_MOUSE	Cdc42	0|2|1|2|0	5	1	5	0|0	0.35	0.89	0.35	0.89	0.35	-2.48	10	0.43
Old_NTg	BIN1_MOUSE	Bin1	0|0|0|2|2	4	0.8	5	0|0	0.35	0.89	0.35	0.89	0.35	-2.48	8	0.43
Old_NTg	A1L0U6_MOUSE	Nckap1	2|2|0|0|0	4	0.8	5	0|0	0.35	0.89	0.35	0.89	0.35	-2.48	8	0.43
Old_NTg	C7G3P2_MOUSE	Prpf4b	2|2|0|0|0	4	0.8	5	0|0	0.35	0.89	0.35	0.89	0.35	-2.48	8	0.43
Old_NTg	Q3US81_MOUSE	Gpm6b	2|2|0|0|0	4	0.8	5	0|0	0.35	0.89	0.35	0.89	0.35	-2.48	8	0.43
Old_NTg	VTNC_MOUSE	Vtn	0|2|2|0|0	4	0.8	5	0|0	0.35	0.89	0.35	0.89	0.35	-2.48	8	0.43
Old_NTg	Q05CC5_MOUSE	Ppig	0|2|2|0|0	4	0.8	5	0|0	0.35	0.89	0.35	0.89	0.35	-2.48	8	0.43
Old_NTg	RL34_MOUSE	Rpl34	5|6|0|1|2	14	2.8	5	1|1	0.34	0.9	0.34	0.9	0.34	-5.51	2.8	0.45
Old_NTg	1433F_MOUSE	Ywhah	11|9|0|0|3	23	4.6	5	3|0	0.34	0.88	0.34	0.88	0.34	-7.43	3.07	0.44
Old_NTg	Q3URV4_MOUSE	Lamc1	74|119|100|77|91	461	92.2	5	39|38	0.33	1	0.33	1	0.33	-32.69	2.39	0.45
Old_NTg	ACTA_MOUSE	Acta2	36|45|41|49|57	228	45.6	5	21|16	0.33	1	0.33	1	0.33	-16.15	2.46	0.46
Old_NTg	K2C6A_MOUSE	Krt6a	15|12|16|9|5	57	11.4	5	6|4	0.33	0.89	0.33	0.89	0.33	-12.4	2.28	0.45
Old_NTg	RL35_MOUSE	Rpl35	5|6|1|1|0	13	2.6	5	1|1	0.33	0.9	0.33	0.9	0.33	-5.51	2.6	0.46
Old_NTg	1433G_MOUSE	Ywhag	14|11|3|0|4	32	6.4	5	0|4	0.33	0.87	0.33	0.87	0.33	-9.12	3.2	0.45
Old_NTg	K1C16_MOUSE	Krt16	8|8|5|0|0	21	4.2	5	3|0	0.33	0.68	0.33	0.68	0.33	-7.43	2.8	0.45
Old_NTg	Q5M9L1_MOUSE	Rpl36	11|7|1|0|0	19	3.8	5	1|3	0.32	0.99	0.32	0.99	0.32	-9.7	1.9	0.47
Old_NTg	B9EHN0_MOUSE	Uba1	3|7|5|0|0	15	3	5	0|2	0.32	0.83	0.32	0.83	0.32	-5.27	3	0.46
Old_NTg	Q3UU65_MOUSE	Lama3	0|25|14|0|0	39	7.8	5	6|0	0.32	0.94	0.32	0.94	0.32	-13.22	2.6	0.46
Old_NTg	B2RRU7_MOUSE	Hapln2	5|3|0|0|0	8	1.6	5	0|1	0.31	0.96	0.31	0.96	0.31	-3.92	3.2	0.47
Old_NTg	EF1A2_MOUSE	Eef1a2	13|15|3|10|8	49	9.8	5	5|4	0.29	0.92	0.29	0.92	0.29	-13.65	2.18	0.47
Old_NTg	E9QAZ2_MOUSE	Gm10020	18|22|5|1|3	49	9.8	5	6|7	0.29	0.99	0.29	0.99	0.29	-26.15	1.51	0.47
Old_NTg	Q5M9M4_MOUSE	Rps15a	5|5|0|0|0	10	2	5	1|1	0.29	0.73	0.29	0.73	0.29	-5.51	2	0.47
Old_NTg	A0A0G2JGS4_MOUSE	Camk2d	55|23|47|70|61	256	51.2	5	15|25	0.27	0.99	0.27	0.99	0.27	-38.89	2.56	0.48
Old_NTg	MA6D1_MOUSE	Map6d1	1|0|4|6|3	14	2.8	5	0|2	0.27	0.71	0.27	0.71	0.27	-5.27	2.8	0.48
Old_NTg	KPCB_MOUSE	Prkcb	7|5|3|3|2	20	4	5	2|1	0.27	0.86	0.27	0.86	0.27	-4.41	2.67	0.48
Old_NTg	Q4FJQ0_MOUSE	Rab7	6|6|0|1|1	14	2.8	5	1|2	0.27	0.67	0.27	0.67	0.27	-7.72	1.87	0.48
Old_NTg	A0A0N4SV66_MOUSE	H2afj	5|6|4|2|3	20	4	5	2|1	0.26	0.67	0.26	0.67	0.26	-4.41	2.67	0.49
Old_NTg	A3KML3_MOUSE	Ywhaq	15|11|4|0|3	33	6.6	5	4|4	0.25	0.98	0.25	0.98	0.25	-18.38	1.65	0.49
Old_NTg	Q3TDY6_MOUSE	Tpp1	2|5|1|0|1	9	1.8	5	1|0	0.25	0.96	0.25	0.96	0.25	-3.92	3.6	0.49
Old_NTg	KCRB_MOUSE	Ckb	9|17|27|21|6	80	16	5	10|5	0.24	0.99	0.24	0.99	0.24	-19.69	2.13	0.49
Old_NTg	Q53ZT3_MOUSE	App	3|5|0|3|2	13	2.6	5	1|1	0.24	0.73	0.24	0.73	0.24	-5.51	2.6	0.5
Old_NTg	EPDR1_MOUSE	Epdr1	5|5|2|0|0	12	2.4	5	2|0	0.24	0.56	0.24	0.56	0.24	-5.27	2.4	0.5
Old_NTg	ABD12_MOUSE	Abhd12	3|3|0|0|0	6	1.2	5	1|0	0.24	0.59	0.24	0.59	0.24	-3.92	2.4	0.5
Old_NTg	Q3U7N1_MOUSE	Q3U7N1_MOUSE	0|3|3|0|0	6	1.2	5	0|1	0.24	0.59	0.24	0.59	0.24	-3.92	2.4	0.5
Old_NTg	LAMB2_MOUSE	Lamb2	290|353|483|328|292	1746	349.2	5	126|100	0.23	1	0.23	1	0.23	-45.79	3.09	0.51
Old_NTg	GLNA_MOUSE	Glul	4|0|9|0|2	15	3	5	2|1	0.23	0.98	0.23	0.98	0.23	-7.72	2	0.51
Old_NTg	PTGDS_MOUSE	Ptgds	3|6|2|0|0	11	2.2	5	1|1	0.23	0.9	0.23	0.9	0.23	-5.51	2.2	0.5
Old_NTg	DHPR_MOUSE	Qdpr	2|1|4|0|0	7	1.4	5	0|1	0.23	0.85	0.23	0.85	0.23	-3.92	2.8	0.51
Old_NTg	A0A0R4J0A4_MOUSE	Flt1	2|4|0|0|0	6	1.2	5	1|0	0.23	0.85	0.23	0.85	0.23	-3.92	2.4	0.51
Old_NTg	Q3UCH0_MOUSE	Rpl6	25|33|8|13|16	95	19	5	10|10	0.22	1	0.22	1	0.22	-25.76	1.9	0.52
Old_NTg	LAMA5_MOUSE	Lama5	367|424|389|207|146	1533	306.6	5	157|155	0.2	1	0.2	1	0.2	-340.32	1.97	0.53
Old_NTg	Q80TN1_MOUSE	Camk2a	97|55|98|166|110	526	105.2	5	18|45	0.2	1	0.2	1	0.2	-38.12	3.34	0.52
Old_NTg	F8WIS9_MOUSE	Camk2a	97|55|98|165|110	525	105	5	18|45	0.2	1	0.2	1	0.2	-38.12	3.33	0.52
Old_NTg	Q5SVI1_MOUSE	Camk2b	76|44|73|115|75	383	76.6	5	16|37	0.2	0.98	0.2	0.98	0.2	-34.46	2.89	0.57
Old_NTg	KCC2G_MOUSE	Camk2g	59|34|48|101|69	311	62.2	5	13|30	0.2	1	0.2	1	0.2	-29.93	2.89	0.52
Old_NTg	GFAP_MOUSE	Gfap	47|35|35|59|78	254	50.8	5	28|29	0.2	0.99	0.2	0.99	0.2	-51.82	1.78	0.57
Old_NTg	LAMA2_MOUSE	Lama2	112|154|97|39|30	432	86.4	5	56|57	0.2	1	0.2	1	0.2	-164.49	1.53	0.54
Old_NTg	Q5FWJ3_MOUSE	Vim	14|7|5|20|39	85	17	5	13|13	0.2	1	0.2	1	0.2	-43.21	1.31	0.56
Old_NTg	ADT1_MOUSE	Slc25a4	48|76|40|16|20	200	40	5	21|21	0.2	1	0.2	1	0.2	-53.31	1.9	0.53
Old_NTg	A0A087WR50_MOUSE	Fn1	50|138|25|10|5	228	45.6	5	50|42	0.2	1	0.2	1	0.2	-184.79	0.99	0.54
Old_NTg	MOG_MOUSE	Mog	20|10|4|4|7	45	9	5	6|6	0.2	0.98	0.2	0.98	0.2	-17.53	1.5	0.58
Old_NTg	BDH_MOUSE	Bdh1	4|15|6|4|5	34	6.8	5	3|5	0.2	0.98	0.2	0.98	0.2	-10.33	1.7	0.58
Old_NTg	FSCN1_MOUSE	Fscn1	4|2|3|3|2	14	2.8	5	0|2	0.2	0.4	0.2	0.4	0.2	-2.38	2.8	0.52
Old_NTg	LAMA3_MOUSE	Lama3	12|49|24|1|1	87	17.4	5	12|13	0.2	1	0.2	1	0.2	-52.16	1.39	0.54
Old_NTg	Q3TN61_MOUSE	Rhoa	0|13|2|1|4	20	4	5	3|2	0.2	1	0.2	1	0.2	-11.93	1.6	0.53
Old_NTg	1433E_MOUSE	Ywhae	12|9|2|0|3	26	5.2	5	4|3	0.2	0.86	0.2	0.86	0.2	-16.25	1.49	0.53
Old_NTg	Q3B7C1_MOUSE	Hp1bp3	9|0|0|0|0	9	1.8	5	0|0	0.2	1	0.2	1	0.2	-2.48	18	0.54
Old_NTg	Q4VA93_MOUSE	Prkca	7|0|0|0|0	7	1.4	5	0|0	0.2	1	0.2	1	0.2	-2.48	14	0.55
Old_NTg	MPC2_MOUSE	Mpc2	6|10|0|0|0	16	3.2	5	3|2	0.2	0.92	0.2	0.92	0.2	-11.93	1.28	0.53
Old_NTg	KRT84_MOUSE	Krt84	6|0|0|0|0	6	1.2	5	0|0	0.2	1	0.2	1	0.2	-2.48	12	0.55
Old_NTg	HKDC1_MOUSE	Hkdc1	5|0|0|0|0	5	1	5	0|0	0.2	1	0.2	1	0.2	-2.48	10	0.55
Old_NTg	I6L967_MOUSE	Rap1gds1	4|0|0|0|0	4	0.8	5	0|0	0.2	1	0.2	1	0.2	-2.48	8	0.56
Old_NTg	NEU2_MOUSE	Avp	3|0|1|0|0	4	0.8	5	0|0	0.2	0.98	0.2	0.98	0.2	-2.48	8	0.57
Old_NTg	KRT36_MOUSE	Krt36	3|0|0|0|0	3	0.6	5	0|0	0.2	0.98	0.2	0.98	0.2	-2.48	6	0.57
Old_NTg	A0A0R4J030_MOUSE	Amer2	3|1|1|0|0	5	1	5	0|0	0.2	0.98	0.2	0.98	0.2	-2.48	10	0.57
Old_NTg	ATPK_MOUSE	Atp5j2	1|6|0|0|0	7	1.4	5	0|0	0.2	1	0.2	1	0.2	-2.48	14	0.55
Old_NTg	A0A0U1RNV1_MOUSE	C1qtnf5	1|5|1|0|0	7	1.4	5	0|0	0.2	1	0.2	1	0.2	-2.48	14	0.55
Old_NTg	B2RWX2_MOUSE	C4b	1|4|0|0|0	5	1	5	0|0	0.2	1	0.2	1	0.2	-2.48	10	0.56
Old_NTg	A0A0N4SVQ1_MOUSE	Ndufa4	1|4|0|0|0	5	1	5	0|0	0.2	1	0.2	1	0.2	-2.48	10	0.56
Old_NTg	GNA12_MOUSE	Gna12	0|5|0|0|0	5	1	5	0|0	0.2	1	0.2	1	0.2	-2.48	10	0.55
Old_NTg	B2RPS1_MOUSE	Rab5b	0|3|0|0|0	3	0.6	5	0|0	0.2	0.98	0.2	0.98	0.2	-2.48	6	0.57
Old_NTg	Q3TJ39_MOUSE	Rab5c	0|3|0|0|0	3	0.6	5	0|0	0.2	0.98	0.2	0.98	0.2	-2.48	6	0.57
Old_NTg	K1C13_MOUSE	Krt13	0|0|13|0|0	13	2.6	5	0|0	0.2	1	0.2	1	0.2	-2.48	26	0.54
Old_NTg	E9PVU0_MOUSE	Myo6	0|0|5|0|0	5	1	5	0|0	0.2	1	0.2	1	0.2	-2.48	10	0.55
Old_NTg	NFH_MOUSE	Nefh	7|1|0|6|4	18	3.6	5	3|1	0.19	0.61	0.19	0.61	0.19	-9.7	1.8	0.58
Old_NTg	D3Z7R4_MOUSE	Syt1	5|12|4|0|3	24	4.8	5	2|4	0.19	0.96	0.19	0.96	0.19	-14.01	1.6	0.58
Old_NTg	C5H0E8_MOUSE	Gm9392	0|6|3|0|0	9	1.8	5	0|2	0.19	0.71	0.19	0.71	0.19	-5.27	1.8	0.58
Old_NTg	1433Z_MOUSE	Ywhaz	18|15|7|6|6	52	10.4	5	6|6	0.18	0.81	0.18	0.81	0.18	-14.48	1.73	0.58
Old_NTg	A2A513_MOUSE	Krt10	21|30|11|3|6	71	14.2	5	12|9	0.18	0.9	0.18	0.9	0.18	-37.69	1.35	0.59
Old_NTg	B2RX08_MOUSE	Sptb	0|0|0|2|0	2	0.4	5	0|0	0.18	0.89	0.18	0.89	0.18	-2.48	4	0.59
Old_NTg	ABL2_MOUSE	Abl2	0|0|0|1|2	3	0.6	5	0|0	0.18	0.89	0.18	0.89	0.18	-2.48	6	0.59
Old_NTg	Q3TI05_MOUSE	Cct6a	2|0|1|0|1	4	0.8	5	0|0	0.18	0.89	0.18	0.89	0.18	-2.48	8	0.59
Old_NTg	BCAM_MOUSE	Bcam	0|0|2|0|1	3	0.6	5	0|0	0.18	0.89	0.18	0.89	0.18	-2.48	6	0.59
Old_NTg	LDHB_MOUSE	Ldhb	7|3|1|0|0	11	2.2	5	2|1	0.18	0.86	0.18	0.86	0.18	-7.72	1.47	0.58
Old_NTg	Q3UJ20_MOUSE	Eno2	2|1|0|0|0	3	0.6	5	0|0	0.18	0.89	0.18	0.89	0.18	-2.48	6	0.59
Old_NTg	KRT35_MOUSE	Krt35	2|0|0|0|0	2	0.4	5	0|0	0.18	0.89	0.18	0.89	0.18	-2.48	4	0.59
Old_NTg	PA1B2_MOUSE	Pafah1b2	2|1|0|0|0	3	0.6	5	0|0	0.18	0.89	0.18	0.89	0.18	-2.48	6	0.59
Old_NTg	SV2A_MOUSE	Sv2a	1|2|0|0|0	3	0.6	5	0|0	0.18	0.89	0.18	0.89	0.18	-2.48	6	0.59
Old_NTg	LC7L3_MOUSE	Luc7l3	1|2|0|0|0	3	0.6	5	0|0	0.18	0.89	0.18	0.89	0.18	-2.48	6	0.59
Old_NTg	Q3TYD5_MOUSE	Sparcl1	1|2|0|0|0	3	0.6	5	0|0	0.18	0.89	0.18	0.89	0.18	-2.48	6	0.59
Old_NTg	OPA1_MOUSE	Opa1	0|2|0|0|0	2	0.4	5	0|0	0.18	0.89	0.18	0.89	0.18	-2.48	4	0.59
Old_NTg	SEPT4_MOUSE	Sept4	0|2|0|0|0	2	0.4	5	0|0	0.18	0.89	0.18	0.89	0.18	-2.48	4	0.59
Old_NTg	RAP2A_MOUSE	Rap2a	0|2|0|0|0	2	0.4	5	0|0	0.18	0.89	0.18	0.89	0.18	-2.48	4	0.59
Old_NTg	F2Z3X6_MOUSE	Pdpk1	0|2|0|0|0	2	0.4	5	0|0	0.18	0.89	0.18	0.89	0.18	-2.48	4	0.59
Old_NTg	DUS15_MOUSE	Dusp15	0|2|0|0|0	2	0.4	5	0|0	0.18	0.89	0.18	0.89	0.18	-2.48	4	0.59
Old_NTg	CAN5_MOUSE	Capn5	0|2|0|0|0	2	0.4	5	0|0	0.18	0.89	0.18	0.89	0.18	-2.48	4	0.59
Old_NTg	B1AVK5_MOUSE	Col4a6	7|7|17|1|0	32	6.4	5	7|3	0.17	0.84	0.17	0.84	0.17	-22.64	1.28	0.61
Old_NTg	CDK5_MOUSE	Cdk5	6|4|0|1|0	11	2.2	5	2|1	0.17	0.67	0.17	0.67	0.17	-7.72	1.47	0.62
Old_NTg	DIRA2_MOUSE	Diras2	2|3|1|1|0	7	1.4	5	0|1	0.17	0.59	0.17	0.59	0.17	-3.92	2.8	0.61
Old_NTg	RHOC_MOUSE	Rhoc	0|9|0|0|3	12	2.4	5	3|0	0.17	0.76	0.17	0.76	0.17	-7.43	1.6	0.62
Old_NTg	Q91VA7_MOUSE	Idh3b	4|11|0|0|1	16	3.2	5	1|4	0.17	0.85	0.17	0.85	0.17	-11.79	1.28	0.61
Old_NTg	A2A5N2_MOUSE	Ywhab	13|9|3|0|0	25	5	5	3|5	0.17	0.82	0.17	0.82	0.17	-18.38	1.25	0.61
Old_NTg	TRAF3_MOUSE	Traf3	12|0|1|0|0	13	2.6	5	2|5	0.17	0.84	0.17	0.84	0.17	-16.23	0.74	0.62
Old_NTg	Q3TU36_MOUSE	Rap1gds1	4|0|1|0|0	5	1	5	0|1	0.17	0.85	0.17	0.85	0.17	-3.92	2	0.61
Old_NTg	CSRP1_MOUSE	Csrp1	2|3|1|0|0	6	1.2	5	0|1	0.17	0.59	0.17	0.59	0.17	-3.92	2.4	0.61
Old_NTg	AGK_MOUSE	Agk	2|9|1|0|0	12	2.4	5	3|2	0.16	0.78	0.16	0.78	0.16	-11.93	0.96	0.62
Old_NTg	A2A547_MOUSE	Rpl19	11|8|8|2|5	34	6.8	5	4|3	0.15	0.66	0.15	0.66	0.15	-11.61	1.94	0.62
Old_NTg	MPCP_MOUSE	Slc25a3	8|19|3|1|2	33	6.6	5	8|5	0.15	0.76	0.15	0.76	0.15	-26.15	1.02	0.62
Old_NTg	Q505B1_MOUSE	Rpl17	16|13|0|0|0	29	5.8	5	3|7	0.15	0.68	0.15	0.68	0.15	-22.64	1.16	0.62
Old_NTg	CCSAP_MOUSE	Ccsap	0|6|0|2|0	8	1.6	5	1|2	0.14	0.67	0.14	0.67	0.14	-7.72	1.07	0.63
Old_NTg	A2ATM9_MOUSE	Lamc3	8|15|8|1|0	32	6.4	5	7|0	0.14	0.63	0.14	0.63	0.14	-15.48	1.83	0.62
Old_NTg	PRDX1_MOUSE	Prdx1	3|3|3|0|2	11	2.2	5	1|1	0.14	0.21	0.14	0.21	0.14	-5.51	2.2	0.63
Old_NTg	VWA1_MOUSE	Vwa1	25|44|27|21|12	129	25.8	5	17|16	0.13	0.65	0.13	0.65	0.13	-43.27	1.56	0.63
Old_NTg	O70569_MOUSE	rps14	2|3|3|5|4	17	3.4	5	2|1	0.13	0.39	0.13	0.39	0.13	-4.41	2.27	0.63
Old_NTg	E9PYL9_MOUSE	Gm10036	6|6|4|2|2	20	4	5	2|2	0.13	0.32	0.13	0.32	0.13	-6.18	2	0.63
Old_NTg	Q497N1_MOUSE	Rps26	3|3|3|1|0	10	2	5	1|1	0.13	0.21	0.13	0.21	0.13	-5.51	2	0.63
Old_NTg	E9Q5B5_MOUSE	Hk2	5|2|0|0|0	7	1.4	5	2|0	0.13	0.56	0.13	0.56	0.13	-5.27	1.4	0.63
Old_NTg	Q52L50_MOUSE	Rap1b	0|5|2|0|0	7	1.4	5	0|2	0.13	0.56	0.13	0.56	0.13	-5.27	1.4	0.63
Old_NTg	PGK1_MOUSE	Pgk1	8|6|2|2|1	19	3.8	5	3|2	0.12	0.53	0.12	0.53	0.12	-9.61	1.52	0.64
Old_NTg	TKT_MOUSE	Tkt	1|0|3|1|1	6	1.2	5	0|1	0.12	0.59	0.12	0.59	0.12	-3.92	2.4	0.64
Old_NTg	A0A0G2JEH1_MOUSE	Arhgef9	3|4|0|0|0	7	1.4	5	0|2	0.12	0.4	0.12	0.4	0.12	-5.27	1.4	0.63
Old_NTg	Q542V3_MOUSE	Srsf4	2|4|2|0|0	8	1.6	5	1|1	0.12	0.47	0.12	0.47	0.12	-5.51	1.6	0.64
Old_NTg	ITM2C_MOUSE	Itm2c	1|3|0|0|0	4	0.8	5	0|1	0.12	0.59	0.12	0.59	0.12	-3.92	1.6	0.64
Old_NTg	APOE_MOUSE	Apoe	0|3|1|0|0	4	0.8	5	0|1	0.12	0.59	0.12	0.59	0.12	-3.92	1.6	0.64
Old_NTg	Q8BR34_MOUSE	Rgs17	0|3|0|0|0	3	0.6	5	1|0	0.12	0.59	0.12	0.59	0.12	-3.92	1.2	0.64
Old_NTg	CATF_MOUSE	Ctsf	0|3|0|0|0	3	0.6	5	1|0	0.12	0.59	0.12	0.59	0.12	-3.92	1.2	0.64
Old_NTg	K1C17_MOUSE	Krt17	6|7|10|9|6	38	7.6	5	4|3	0.11	0.37	0.11	0.37	0.11	-5.74	2.17	0.65
Old_NTg	H11_MOUSE	Hist1h1a	3|4|4|4|8	23	4.6	5	2|3	0.11	0.53	0.11	0.53	0.11	-6.48	1.84	0.65
Old_NTg	COF1_MOUSE	Cfl1	0|2|1|2|0	5	1	5	1|0	0.11	0.27	0.11	0.27	0.11	-3.92	2	0.65
Old_NTg	G3UXT7_MOUSE	Fus	0|8|0|0|1	9	1.8	5	2|3	0.11	0.53	0.11	0.53	0.11	-11.93	0.72	0.65
Old_NTg	RS9_MOUSE	Rps9	16|18|1|0|0	35	7	5	5|8	0.11	0.48	0.11	0.48	0.11	-29.42	1.08	0.65
Old_NTg	TXTP_MOUSE	Slc25a1	5|8|1|0|0	14	2.8	5	3|2	0.11	0.53	0.11	0.53	0.11	-11.93	1.12	0.64
Old_NTg	GSTM5_MOUSE	Gstm5	4|0|2|0|0	6	1.2	5	1|1	0.11	0.47	0.11	0.47	0.11	-5.51	1.2	0.65
Old_NTg	A2AKW0_MOUSE	Slc25a51	2|2|0|0|0	4	0.8	5	0|1	0.11	0.27	0.11	0.27	0.11	-3.92	1.6	0.65
Old_NTg	PLD3_MOUSE	Pld3	2|2|0|0|0	4	0.8	5	0|1	0.11	0.27	0.11	0.27	0.11	-3.92	1.6	0.65
Old_NTg	Q0PD67_MOUSE	Rab1a	0|8|3|0|0	11	2.2	5	3|2	0.11	0.53	0.11	0.53	0.11	-11.93	0.88	0.65
Old_NTg	Q05DD2_MOUSE	Nefl	17|12|10|19|32	90	18	5	13|11	0.1	0.48	0.1	0.48	0.1	-29.89	1.5	0.66
Old_NTg	A0A087WPR1_MOUSE	Mag	13|2|2|2|2	21	4.2	5	6|3	0.1	0.5	0.1	0.5	0.1	-15.48	0.93	0.66
Old_NTg	AP2S1_MOUSE	Ap2s1	3|3|2|0|0	8	1.6	5	1|1	0.1	0.21	0.1	0.21	0.1	-5.51	1.6	0.66
Old_NTg	H2B2E_MOUSE	Hist2h2be	7|14|7|5|10	43	8.6	5	6|4	0.09	0.42	0.09	0.42	0.09	-12.4	1.72	0.67
Old_NTg	H6RXZ1_MOUSE	Syt1	11|23|4|3|5	46	9.2	5	7|10	0.09	0.45	0.09	0.45	0.09	-29.43	1.08	0.66
Old_NTg	Q5M9P1_MOUSE	Rpl36a	5|3|0|1|1	10	2	5	2|1	0.09	0.39	0.09	0.39	0.09	-7.72	1.33	0.66
Old_NTg	AFG32_MOUSE	Afg3l2	2|2|2|1|3	10	2	5	0|2	0.09	0.22	0.09	0.22	0.09	-3.86	2	0.66
Old_NTg	Q5YLW3_MOUSE	Rps3	5|13|0|0|0	18	3.6	5	2|6	0.09	0.47	0.09	0.47	0.09	-18.14	0.9	0.66
Old_NTg	H2B1A_MOUSE	Hist1h2ba	5|6|4|0|0	15	3	5	2|2	0.09	0.32	0.09	0.32	0.09	-9.7	1.5	0.66
Old_NTg	Q5BLK2_MOUSE	Rps20	5|6|1|0|0	12	2.4	5	2|2	0.09	0.32	0.09	0.32	0.09	-9.7	1.2	0.66
Old_NTg	NCDN_MOUSE	Ncdn	19|9|7|7|3	45	9	5	8|6	0.08	0.39	0.08	0.39	0.08	-23.33	1.29	0.67
Old_NTg	CATD_MOUSE	Ctsd	3|5|2|1|0	11	2.2	5	3|0	0.08	0.32	0.08	0.32	0.08	-7.43	1.47	0.67
Old_NTg	M2OM_MOUSE	Slc25a11	21|33|6|0|2	62	12.4	5	14|11	0.08	0.4	0.08	0.4	0.08	-56.09	0.99	0.67
Old_NTg	Z4YKB8_MOUSE	Hp1bp3	17|12|9|6|8	52	10.4	5	3|8	0.07	0.34	0.07	0.34	0.07	-12.39	1.89	0.67
Old_NTg	K1C42_MOUSE	Krt42	7|5|6|3|0	21	4.2	5	3|2	0.07	0.25	0.07	0.25	0.07	-11.93	1.68	0.67
Old_NTg	Q3U484_MOUSE	Ddx3y	9|15|6|0|4	34	6.8	5	7|4	0.07	0.34	0.07	0.34	0.07	-25.01	1.24	0.67
Old_NTg	Q3THJ6_MOUSE	Q3THJ6_MOUSE	20|12|9|4|4	49	9.8	5	8|7	0.06	0.32	0.06	0.32	0.06	-23.32	1.31	0.68
Old_NTg	B7ZNM7_MOUSE	Sept5	6|3|0|2|1	12	2.4	5	1|3	0.06	0.32	0.06	0.32	0.06	-9.7	1.2	0.67
Old_NTg	A4FUS1_MOUSE	Rps16	12|11|2|1|0	26	5.2	5	4|5	0.06	0.23	0.06	0.23	0.06	-20.61	1.16	0.68
Old_NTg	IDH3A_MOUSE	Idh3a	3|6|2|0|0	11	2.2	5	2|2	0.06	0.32	0.06	0.32	0.06	-9.7	1.1	0.67
Old_NTg	A8DUK0_MOUSE	Hbbt1	0|6|0|0|0	6	1.2	5	2|2	0.06	0.32	0.06	0.32	0.06	-9.7	0.6	0.68
Old_NTg	E9PZ16_MOUSE	Hspg2	574|733|731|362|283	2683	536.6	5	295|281	0.05	0.23	0.05	0.23	0.05	-606.6	1.86	0.7
Old_NTg	A0A140T8K8_MOUSE	Rpl13_ps3	7|8|0|3|5	23	4.6	5	3|3	0.05	0.19	0.05	0.19	0.05	-14.01	1.53	0.69
Old_NTg	BCR_MOUSE	Bcr	0|0|0|2|0	2	0.4	5	0|1	0.05	0.27	0.05	0.27	0.05	-3.92	0.8	0.68
Old_NTg	CLUS_MOUSE	Clu	2|4|2|2|2	12	2.4	5	3|0	0.05	0.17	0.05	0.17	0.05	-3.9	1.6	0.7
Old_NTg	A0A0M3HEP6_MOUSE	Cadps2	1|0|1|2|1	5	1	5	0|1	0.05	0.27	0.05	0.27	0.05	-3.92	2	0.68
Old_NTg	A7UQY4_MOUSE	A7UQY4_MOUSE	0|1|1|2|1	5	1	5	0|1	0.05	0.27	0.05	0.27	0.05	-3.92	2	0.68
Old_NTg	Q6ZWX1_MOUSE	Rpl35a	5|5|0|1|2	13	2.6	5	2|2	0.05	0.12	0.05	0.12	0.05	-9.7	1.3	0.7
Old_NTg	A0A0G2JGP4_MOUSE	Nras	0|7|0|0|2	9	1.8	5	3|2	0.05	0.25	0.05	0.25	0.05	-11.93	0.72	0.7
Old_NTg	Q5M9N5_MOUSE	Rpl28	8|7|0|0|1	16	3.2	5	4|2	0.05	0.19	0.05	0.19	0.05	-14.01	1.07	0.7
Old_NTg	D3YVC1_MOUSE	Rps2	4|7|0|0|1	12	2.4	5	3|2	0.05	0.25	0.05	0.25	0.05	-11.93	0.96	0.69
Old_NTg	Q497E1_MOUSE	Rps23	5|5|3|0|0	13	2.6	5	2|2	0.05	0.12	0.05	0.12	0.05	-9.7	1.3	0.7
Old_NTg	Q3THA6_MOUSE	Srsf7	2|7|2|0|0	11	2.2	5	2|3	0.05	0.25	0.05	0.25	0.05	-11.93	0.88	0.7
Old_NTg	Q497D7_MOUSE	Rpl30	2|3|1|0|0	6	1.2	5	1|1	0.05	0.21	0.05	0.21	0.05	-5.51	1.2	0.68
Old_NTg	PSA_MOUSE	Npepps	2|0|1|0|0	3	0.6	5	1|0	0.05	0.27	0.05	0.27	0.05	-3.92	1.2	0.68
Old_NTg	Q3U4U6_MOUSE	Cct3	2|0|1|0|0	3	0.6	5	1|0	0.05	0.27	0.05	0.27	0.05	-3.92	1.2	0.68
Old_NTg	DGKE_MOUSE	Dgke	2|3|0|0|0	5	1	5	1|1	0.05	0.21	0.05	0.21	0.05	-5.51	1	0.68
Old_NTg	PYGB_MOUSE	Pygb	2|0|0|0|0	2	0.4	5	1|0	0.05	0.27	0.05	0.27	0.05	-3.92	0.8	0.68
Old_NTg	Q5SRA0_MOUSE	Adam23	2|1|0|0|0	3	0.6	5	0|1	0.05	0.27	0.05	0.27	0.05	-3.92	1.2	0.68
Old_NTg	Q544R5_MOUSE	Tardbp	1|2|0|0|0	3	0.6	5	1|0	0.05	0.27	0.05	0.27	0.05	-3.92	1.2	0.68
Old_NTg	ARL8A_MOUSE	Arl8a	0|2|0|0|0	2	0.4	5	0|1	0.05	0.27	0.05	0.27	0.05	-3.92	0.8	0.68
Old_NTg	F6RJV6_MOUSE	Lancl2	0|2|0|0|0	2	0.4	5	1|0	0.05	0.27	0.05	0.27	0.05	-3.92	0.8	0.68
Old_NTg	USMG5_MOUSE	Usmg5	0|2|0|0|0	2	0.4	5	0|1	0.05	0.27	0.05	0.27	0.05	-3.92	0.8	0.68
Old_NTg	Q3U9P0_MOUSE	Rps10	0|2|0|0|0	2	0.4	5	1|0	0.05	0.27	0.05	0.27	0.05	-3.92	0.8	0.68
Old_NTg	B7ZWF1_MOUSE	Ddx3x	12|18|8|2|4	44	8.8	5	9|5	0.04	0.22	0.04	0.22	0.04	-25.63	1.26	0.7
Old_NTg	DYL2_MOUSE	Dynll2	3|1|1|1|1	7	1.4	5	1|1	0.04	0.21	0.04	0.21	0.04	-4.11	1.4	0.71
Old_NTg	HS71A_MOUSE	Hspa1a	0|0|0|0|3	3	0.6	5	2|0	0.04	0.22	0.04	0.22	0.04	-5.27	0.6	0.7
Old_NTg	K1C14_MOUSE	Krt14	8|9|7|0|0	24	4.8	5	4|3	0.04	0.14	0.04	0.14	0.04	-16.25	1.37	0.71
Old_NTg	CATB_MOUSE	Ctsb	3|8|1|0|0	12	2.4	5	3|3	0.04	0.19	0.04	0.19	0.04	-14.01	0.8	0.71
Old_NTg	Q3TJ43_MOUSE	Vps35	3|0|0|0|0	3	0.6	5	1|1	0.04	0.21	0.04	0.21	0.04	-5.51	0.6	0.71
Old_NTg	A2CG35_MOUSE	Rab12	0|3|0|0|0	3	0.6	5	2|0	0.04	0.22	0.04	0.22	0.04	-5.27	0.6	0.7
Old_NTg	Q3U1N3_MOUSE	Rras	0|3|0|0|0	3	0.6	5	2|0	0.04	0.22	0.04	0.22	0.04	-5.27	0.6	0.7
Old_NTg	D3YVA2_MOUSE	Ncald	0|3|0|0|0	3	0.6	5	2|0	0.04	0.22	0.04	0.22	0.04	-5.27	0.6	0.7
Old_NTg	Q3UXQ6_MOUSE	Rps4x	13|14|2|4|3	36	7.2	5	7|4	0.03	0.13	0.03	0.13	0.03	-19.48	1.31	0.71
Old_NTg	PURA_MOUSE	Pura	4|2|4|4|4	18	3.6	5	3|1	0.03	0.03	0.03	0.03	0.03	-6.18	1.8	0.72
Old_NTg	Q3T1F6_MOUSE	Mag	14|3|2|3|4	26	5.2	5	7|4	0.03	0.13	0.03	0.13	0.03	-19.48	0.95	0.72
Old_NTg	E9QPX1_MOUSE	Col18a1	6|18|2|2|2	30	6	5	6|8	0.03	0.16	0.03	0.16	0.03	-25.59	0.86	0.71
Old_NTg	E9Q2A6_MOUSE	Ptk2b	1|0|2|2|0	5	1	5	1|1	0.03	0.07	0.03	0.07	0.03	-5.51	1	0.72
Old_NTg	GHC2_MOUSE	Slc25a18	10|10|8|1|3	32	6.4	5	2|6	0.03	0.06	0.03	0.06	0.03	-15.35	1.6	0.72
Old_NTg	ARGL1_MOUSE	Arglu1	5|1|4|0|1	11	2.2	5	2|2	0.03	0.12	0.03	0.12	0.03	-9.7	1.1	0.71
Old_NTg	Q3TXV4_MOUSE	Rab31	2|4|0|0|1	7	1.4	5	1|2	0.03	0.16	0.03	0.16	0.03	-7.72	0.93	0.71
Old_NTg	Q792Z1_MOUSE	Try10	9|10|0|0|0	19	3.8	5	4|4	0.03	0.11	0.03	0.11	0.03	-18.38	0.95	0.72
Old_NTg	RGS20_MOUSE	Rgs20	3|3|1|0|0	7	1.4	5	3|0	0.03	0.07	0.03	0.07	0.03	-7.43	0.93	0.71
Old_NTg	IDHG1_MOUSE	Idh3g	2|2|0|0|0	4	0.8	5	1|1	0.03	0.07	0.03	0.07	0.03	-5.51	0.8	0.72
Old_NTg	CO8A1_MOUSE	Col8a1	2|2|0|0|0	4	0.8	5	1|1	0.03	0.07	0.03	0.07	0.03	-5.51	0.8	0.72
Old_NTg	E9Q1Z0_MOUSE	Krt90	0|5|0|0|0	5	1	5	4|0	0.03	0.13	0.03	0.13	0.03	-9.12	0.5	0.72
Old_NTg	STXB1_MOUSE	Stxbp1	20|16|11|7|4	58	11.6	5	8|8	0.02	0.09	0.02	0.09	0.02	-25.25	1.45	0.73
Old_NTg	ENOA_MOUSE	Eno1	7|9|11|4|1	32	6.4	5	4|5	0.02	0.08	0.02	0.08	0.02	-17.71	1.42	0.73
Old_NTg	K22O_MOUSE	Krt76	7|5|6|4|3	25	5	5	4|2	0.02	0.06	0.02	0.06	0.02	-8.25	1.67	0.73
Old_NTg	MDHM_MOUSE	Mdh2	5|4|6|3|1	19	3.8	5	3|2	0.02	0.08	0.02	0.08	0.02	-9.61	1.52	0.72
Old_NTg	A0A075DC90_MOUSE	COX2	4|4|2|3|2	15	3	5	2|2	0.02	0.03	0.02	0.03	0.02	-6.18	1.5	0.73
Old_NTg	G3XA53_MOUSE	Omg	3|0|0|3|0	6	1.2	5	2|1	0.02	0.05	0.02	0.05	0.02	-7.72	0.8	0.73
Old_NTg	E41L1_MOUSE	Epb41l1	0|0|0|2|0	2	0.4	5	0|2	0.02	0.08	0.02	0.08	0.02	-5.27	0.4	0.73
Old_NTg	ANR63_MOUSE	Ankrd63	1|3|3|2|1	10	2	5	1|2	0.02	0.05	0.02	0.05	0.02	-5.91	1.33	0.73
Old_NTg	TB10B_MOUSE	Tbc1d10b	0|0|0|2|1	3	0.6	5	0|2	0.02	0.08	0.02	0.08	0.02	-5.27	0.6	0.73
Old_NTg	K7Q7T7_MOUSE	Rac1	18|20|9|1|4	52	10.4	5	9|7	0.02	0.09	0.02	0.09	0.02	-32.56	1.3	0.73
Old_NTg	ALG2_MOUSE	Alg2	0|5|1|0|1	7	1.4	5	1|3	0.02	0.12	0.02	0.12	0.02	-9.7	0.7	0.72
Old_NTg	GSTM1_MOUSE	Gstm1	5|2|3|0|0	10	2	5	2|2	0.02	0.12	0.02	0.12	0.02	-9.7	1	0.72
Old_NTg	BACH_MOUSE	Acot7	3|3|1|0|0	7	1.4	5	2|1	0.02	0.05	0.02	0.05	0.02	-7.72	0.93	0.73
Old_NTg	D3YYT1_MOUSE	Glyr1	0|2|0|0|0	2	0.4	5	0|2	0.02	0.08	0.02	0.08	0.02	-5.27	0.4	0.73
Old_NTg	A0A0J9YUN4_MOUSE	Dnm1	29|21|22|44|29	145	29	5	17|18	0.01	0.07	0.01	0.07	0.01	-33.29	1.66	0.73
Old_NTg	K2C5_MOUSE	Krt5	26|23|23|11|9	92	18.4	5	12|9	0.01	0.06	0.01	0.06	0.01	-26.03	1.75	0.75
Old_NTg	GHC1_MOUSE	Slc25a22	21|15|10|7|9	62	12.4	5	7|10	0.01	0.06	0.01	0.06	0.01	-21.89	1.46	0.75
Old_NTg	H2B1P_MOUSE	Hist1h2bp	10|17|9|6|11	53	10.6	5	8|6	0.01	0.05	0.01	0.05	0.01	-17.99	1.51	0.75
Old_NTg	K2C1_MOUSE	Krt1	13|10|10|6|6	45	9	5	6|5	0.01	0.04	0.01	0.04	0.01	-12.71	1.64	0.76
Old_NTg	RL13_MOUSE	Rpl13	11|12|2|5|7	37	7.4	5	5|5	0.01	0.06	0.01	0.06	0.01	-17.43	1.48	0.74
Old_NTg	Q5M9M0_MOUSE	Rpl13a	12|10|1|4|1	28	5.6	5	4|6	0.01	0.06	0.01	0.06	0.01	-19.76	1.12	0.75
Old_NTg	Q3UW40_MOUSE	Rpl24	10|12|4|4|7	37	7.4	5	5|5	0.01	0.06	0.01	0.06	0.01	-13.84	1.48	0.75
Old_NTg	CAMKV_MOUSE	Camkv	7|19|2|3|1	32	6.4	5	7|9	0.01	0.03	0.01	0.03	0.01	-32.56	0.8	0.77
Old_NTg	E9Q6H8_MOUSE	Plekha5	1|1|0|3|0	5	1	5	2|1	0.01	0.05	0.01	0.05	0.01	-7.72	0.67	0.75
Old_NTg	FBLN5_MOUSE	Fbln5	10|12|1|2|0	25	5	5	7|3	0.01	0.03	0.01	0.03	0.01	-22.64	1	0.76
Old_NTg	Q5DTI3_MOUSE	Syt2	0|4|0|2|3	9	1.8	5	2|2	0.01	0.03	0.01	0.03	0.01	-9.7	0.9	0.76
Old_NTg	DYL1_MOUSE	Dynll1	3|1|1|2|1	8	1.6	5	2|1	0.01	0.05	0.01	0.05	0.01	-5.91	1.07	0.75
Old_NTg	ATPG_MOUSE	Atp5c1	4|7|1|1|0	13	2.6	5	4|2	0.01	0.06	0.01	0.06	0.01	-14.01	0.87	0.75
Old_NTg	CISY_MOUSE	Cs	4|5|3|1|1	14	2.8	5	3|2	0.01	0.02	0.01	0.02	0.01	-9.61	1.12	0.76
Old_NTg	Q4FJM5_MOUSE	Rhob	1|3|0|1|0	5	1	5	2|1	0.01	0.05	0.01	0.05	0.01	-7.72	0.67	0.75
Old_NTg	MARK4_MOUSE	Mark4	2|1|1|0|2	6	1.2	5	0|3	0.01	0.02	0.01	0.02	0.01	-7.43	0.8	0.76
Old_NTg	A0A140T8M7_MOUSE	Rpl23a_ps3	0|3|1|0|1	5	1	5	1|2	0.01	0.05	0.01	0.05	0.01	-7.72	0.67	0.75
Old_NTg	RL32_MOUSE	Rpl32	5|3|0|0|0	8	1.6	5	3|2	0.01	0.02	0.01	0.02	0.01	-11.93	0.64	0.77
Old_NTg	GTR1_MOUSE	Slc2a1	3|2|0|0|0	5	1	5	2|1	0.01	0.05	0.01	0.05	0.01	-7.72	0.67	0.75
Old_NTg	Q5BLJ9_MOUSE	Rpl27	3|2|1|0|0	6	1.2	5	1|2	0.01	0.05	0.01	0.05	0.01	-7.72	0.8	0.75
Old_NTg	Q3TD51_MOUSE	Picalm	3|0|0|0|0	3	0.6	5	2|1	0.01	0.05	0.01	0.05	0.01	-7.72	0.4	0.75
Old_NTg	HS105_MOUSE	Hsph1	3|1|0|0|0	4	0.8	5	1|2	0.01	0.05	0.01	0.05	0.01	-7.72	0.53	0.75
Old_NTg	A0A1B0GSX0_MOUSE	Ldha	2|2|2|0|0	6	1.2	5	2|1	0.01	0.01	0.01	0.01	0.01	-7.72	0.8	0.76
Old_NTg	Q6A0D0_MOUSE	Prdx6	2|1|0|0|0	3	0.6	5	1|1	0.01	0.07	0.01	0.07	0.01	-5.51	0.6	0.74
Old_NTg	MDHC_MOUSE	Mdh1	2|4|2|0|0	8	1.6	5	2|2	0.01	0.03	0.01	0.03	0.01	-9.7	0.8	0.76
Old_NTg	GRP75_MOUSE	Hspa9	2|1|0|0|0	3	0.6	5	1|1	0.01	0.07	0.01	0.07	0.01	-5.51	0.6	0.74
Old_NTg	Q3THZ3_MOUSE	Atp6ap1	2|3|0|0|0	5	1	5	1|2	0.01	0.05	0.01	0.05	0.01	-7.72	0.67	0.75
Old_NTg	MGST3_MOUSE	Mgst3	2|3|0|0|0	5	1	5	2|1	0.01	0.05	0.01	0.05	0.01	-7.72	0.67	0.75
Old_NTg	COIL_MOUSE	Coil	2|0|0|0|0	2	0.4	5	1|1	0.01	0.07	0.01	0.07	0.01	-5.51	0.4	0.74
Old_NTg	SNAA_MOUSE	Napa	1|2|0|0|0	3	0.6	5	1|1	0.01	0.07	0.01	0.07	0.01	-5.51	0.6	0.74
Old_NTg	Q3TYB4_MOUSE	Npnt	1|4|0|0|0	5	1	5	1|3	0.01	0.03	0.01	0.03	0.01	-9.7	0.5	0.76
Old_NTg	PLAK_MOUSE	Jup	1|2|0|0|0	3	0.6	5	1|1	0.01	0.07	0.01	0.07	0.01	-5.51	0.6	0.74
Old_NTg	PP2AA_MOUSE	Ppp2ca	1|2|0|0|0	3	0.6	5	1|1	0.01	0.07	0.01	0.07	0.01	-5.51	0.6	0.74
Old_NTg	SEPT6_MOUSE	Sept6	1|3|0|0|0	4	0.8	5	2|1	0.01	0.05	0.01	0.05	0.01	-7.72	0.53	0.75
Old_NTg	B0QZN5_MOUSE	Vamp2	1|2|0|0|0	3	0.6	5	1|1	0.01	0.07	0.01	0.07	0.01	-5.51	0.6	0.74
Old_NTg	A3KML5_MOUSE	Atp6v0c	0|6|0|0|0	6	1.2	5	0|6	0.01	0.03	0.01	0.03	0.01	-13.22	0.4	0.77
Old_NTg	Q3UK60_MOUSE	Atp6v0c	0|6|0|0|0	6	1.2	5	0|6	0.01	0.03	0.01	0.03	0.01	-13.22	0.4	0.77
Old_NTg	GBB4_MOUSE	Gnb4	0|5|4|0|0	9	1.8	5	2|3	0.01	0.02	0.01	0.02	0.01	-11.93	0.72	0.76
Old_NTg	ARL8B_MOUSE	Arl8b	0|3|0|0|0	3	0.6	5	0|3	0.01	0.07	0.01	0.07	0.01	-7.43	0.4	0.74
Old_NTg	F6YVP7_MOUSE	Gm10260	0|3|1|0|0	4	0.8	5	1|2	0.01	0.05	0.01	0.05	0.01	-7.72	0.53	0.75
Old_NTg	Q3TIF8_MOUSE	Rps24	0|2|0|0|0	2	0.4	5	1|1	0.01	0.07	0.01	0.07	0.01	-5.51	0.4	0.74
Old_NTg	NDUS7_MOUSE	Ndufs7	0|2|0|0|0	2	0.4	5	1|1	0.01	0.07	0.01	0.07	0.01	-5.51	0.4	0.74
Old_NTg	Q0PD65_MOUSE	Rab2a	0|2|0|0|0	2	0.4	5	1|1	0.01	0.07	0.01	0.07	0.01	-5.51	0.4	0.74
Old_NTg	RS27L_MOUSE	Rps27l	0|0|3|0|0	3	0.6	5	0|3	0.01	0.07	0.01	0.07	0.01	-7.43	0.4	0.74
Old_NTg	BSN_MOUSE	Bsn	83|46|83|202|173	587	117.4	5	133|115	0	0	0	0	0	-402.91	0.95	0.85
Old_NTg	CLH1_MOUSE	Cltc	129|103|94|145|147	618	123.6	5	66|69	0	0	0	0	0	-104.37	1.83	0.84
Old_NTg	Q5SVJ0_MOUSE	Camk2b	85|46|81|119|76	407	81.4	5	22|53	0	0	0	0	0	-66.98	2.17	0.82
Old_NTg	A0A0G2JGX4_MOUSE	Atp1a3	77|66|79|100|91	413	82.6	5	47|44	0	0	0	0	0	-67.34	1.82	0.84
Old_NTg	D3YZ62_MOUSE	Myo5a	125|101|37|79|63	405	81	5	66|83	0	0	0	0	0	-221.45	1.09	0.85
Old_NTg	AT1A1_MOUSE	Atp1a1	45|44|44|70|65	268	53.6	5	31|28	0	0	0	0	0	-42.69	1.82	0.81
Old_NTg	Q6ZQ49_MOUSE	Atp1a2	49|43|42|67|69	270	54	5	37|35	0	0	0	0	0	-68.07	1.5	0.84
Old_NTg	Q8CFA3_MOUSE	NID_2	55|89|88|64|51	347	69.4	5	37|36	0	0	0	0	0	-57.12	1.9	0.8
Old_NTg	ACTG_MOUSE	Actg1	47|62|63|64|78	314	62.8	5	36|29	0	0	0	0	0	-48.87	1.93	0.81
Old_NTg	Q3TIJ9_MOUSE	Actb	44|54|47|57|69	271	54.2	5	33|27	0	0	0	0	0	-44.41	1.81	0.82
Old_NTg	DYHC1_MOUSE	Dync1h1	62|34|24|56|45	221	44.2	5	48|66	0	0	0	0	0	-178.99	0.78	0.85
Old_NTg	SPTB2_MOUSE	Sptbn1	17|25|22|50|27	141	28.2	5	44|38	0	0	0	0	0	-130.09	0.69	0.85
Old_NTg	ACTS_MOUSE	Acta1	36|48|41|50|59	234	46.8	5	34|27	0	0	0	0	0	-57.38	1.53	0.84
Old_NTg	Q53YX2_MOUSE	Thy1	40|26|23|46|37	172	34.4	5	124|76	0	0	0	0	0	-360.95	0.34	0.85
Old_NTg	THY1_MOUSE	Thy1	40|26|23|46|37	172	34.4	5	123|75	0	0	0	0	0	-356.68	0.35	0.85
Old_NTg	E9PWQ3_MOUSE	Col6a3	97|124|90|45|35	391	78.2	5	59|52	0	0	0	0	0	-150.78	1.41	0.84
Old_NTg	CO4A1_MOUSE	Col4a1	65|101|103|45|41	355	71	5	56|43	0	0	0	0	0	-117.49	1.43	0.85
Old_NTg	S4R2F3_MOUSE	Ank2	32|54|30|41|45	202	40.4	5	44|56	0	0	0	0	0	-138.85	0.81	0.85
Old_NTg	SRBS2_MOUSE	Sorbs2	37|16|23|41|25	142	28.4	5	38|39	0	0	0	0	0	-122.18	0.74	0.85
Old_NTg	B9EKP8_MOUSE	Sorbs2	37|16|23|41|25	142	28.4	5	37|37	0	0	0	0	0	-116.07	0.77	0.85
Old_NTg	DYN1_MOUSE	Dnm1	29|20|21|41|29	140	28	5	16|19	0	0	0	0	0	-34.72	1.6	0.8
Old_NTg	PLEC_MOUSE	Plec	23|6|12|39|25	105	21	5	50|53	0	0	0	0	0	-205.37	0.41	0.85
Old_NTg	SYN1_MOUSE	Syn1	15|20|22|39|35	131	26.2	5	14|21	0	0	0	0	0	-42	1.5	0.82
Old_NTg	LAMA4_MOUSE	Lama4	66|102|46|37|12	263	52.6	5	56|45	0	0	0	0	0	-182.41	1.04	0.85
Old_NTg	AINX_MOUSE	Ina	26|16|14|37|37	130	26	5	19|14	0	0	0	0	0	-39.99	1.58	0.81
Old_NTg	ANK2_MOUSE	Ank2	29|51|28|35|37	180	36	5	41|53	0	0	0	0	0	-130.97	0.77	0.85
Old_NTg	Q543S2_MOUSE	Gnao1	32|57|21|35|30	175	35	5	26|22	0	0	0	0	0	-56.27	1.46	0.81
Old_NTg	K3W4T3_MOUSE	Atp6v0a1	48|35|22|35|43	183	36.6	5	41|36	0	0	0	0	0	-109.52	0.95	0.85
Old_NTg	Q68FG2_MOUSE	Sptbn2	13|30|23|34|23	123	24.6	5	30|39	0	0	0	0	0	-112.77	0.71	0.85
Old_NTg	Q6A087_MOUSE	Sptbn2	9|21|18|30|19	97	19.4	5	22|31	0	0	0	0	0	-89.21	0.73	0.85
Old_NTg	NSF_MOUSE	Nsf	37|53|16|29|41	176	35.2	5	28|25	0	0	0	0	0	-74.28	1.33	0.84
Old_NTg	A1BN54_MOUSE	Actn1	12|17|17|29|16	91	18.2	5	24|22	0	0	0	0	0	-68.41	0.79	0.85
Old_NTg	ACTN1_MOUSE	Actn1	12|17|17|29|16	91	18.2	5	22|21	0	0	0	0	0	-62.5	0.85	0.85
Old_NTg	W6PPR4_MOUSE	Ank3	13|25|15|27|24	104	20.8	5	28|34	0	0	0	0	0	-98.42	0.67	0.85
Old_NTg	Q3TY98_MOUSE	Atp6v0a1	46|33|19|27|38	163	32.6	5	39|34	0	0	0	0	0	-107.65	0.89	0.85
Old_NTg	SYGP1_MOUSE	Syngap1	39|17|12|25|15	108	21.6	5	36|38	0	0	0	0	0	-125.51	0.58	0.85
Old_NTg	SNPH_MOUSE	Snph	30|25|35|25|13	128	25.6	5	31|33	0	0	0	0	0	-102.49	0.8	0.85
Old_NTg	J3QQ18_MOUSE	Syngap1	39|17|12|24|14	106	21.2	5	36|38	0	0	0	0	0	-125.51	0.57	0.85
Old_NTg	A0A0J9YUM2_MOUSE	Syngap1	38|17|10|24|14	103	20.6	5	36|37	0	0	0	0	0	-128.58	0.56	0.85
Old_NTg	A0A0A6YVS6_MOUSE	Syngap1	39|17|12|24|14	106	21.2	5	35|37	0	0	0	0	0	-121.35	0.59	0.85
Old_NTg	MAP6_MOUSE	Map6	14|24|28|24|21	111	22.2	5	19|27	0	0	0	0	0	-64.42	0.97	0.85
Old_NTg	MOBP_MOUSE	Mobp	30|42|32|23|37	164	32.8	5	20|19	0	0	0	0	0	-37.44	1.68	0.83
Old_NTg	B1AQX9_MOUSE	Srcin1	15|16|16|22|20	89	17.8	5	25|40	0	0	0	0	0	-99.57	0.55	0.85
Old_NTg	DPYL2_MOUSE	Dpysl2	14|18|29|22|21	104	20.8	5	10|14	0	0.02	0	0.02	0	-24.04	1.73	0.77
Old_NTg	E9Q8N5_MOUSE	Clasp2	26|18|26|21|24	115	23	5	32|41	0	0	0	0	0	-109.78	0.63	0.85
Old_NTg	CMC1_MOUSE	Slc25a12	13|45|19|21|22	120	24	5	21|19	0	0	0	0	0	-54.77	1.2	0.82
Old_NTg	DLG4_MOUSE	Dlg4	30|10|11|21|12	84	16.8	5	27|26	0	0	0	0	0	-86.92	0.63	0.85
Old_NTg	Q9Z0I9_MOUSE	Col6a3	54|71|48|20|17	210	42	5	37|29	0	0	0	0	0	-97.85	1.27	0.84
Old_NTg	A2ARP8_MOUSE	Map1a	14|26|10|19|35	104	20.8	5	17|12	0	0.01	0	0.01	0	-39.2	1.43	0.78
Old_NTg	SYN2_MOUSE	Syn2	26|28|12|19|14	99	19.8	5	15|17	0	0	0	0	0	-41.39	1.24	0.84
Old_NTg	FBX41_MOUSE	Fbxo41	39|21|18|18|7	103	20.6	5	35|33	0	0	0	0	0	-126.31	0.61	0.85
Old_NTg	F8VQ40_MOUSE	Lama1	42|64|38|17|7	168	33.6	5	36|35	0	0	0	0	0	-132.74	0.95	0.85
Old_NTg	Q3THE6_MOUSE	Q3THE6_MOUSE	7|15|7|17|12	58	11.6	5	10|11	0	0	0	0	0	-29.33	1.1	0.83
Old_NTg	CXA1_MOUSE	Gja1	22|20|14|16|19	91	18.2	5	23|23	0	0	0	0	0	-64.48	0.79	0.85
Old_NTg	ACTN4_MOUSE	Actn4	11|11|7|16|7	52	10.4	5	14|13	0	0	0	0	0	-40.96	0.77	0.84
Old_NTg	NFM_MOUSE	Nefm	9|2|3|16|19	49	9.8	5	14|9	0	0	0	0	0	-44.69	0.85	0.83
Old_NTg	B9EKJ1_MOUSE	Sptan1	3|3|13|15|3	37	7.4	5	21|28	0	0	0	0	0	-97.72	0.3	0.85
Old_NTg	Q5DTI2_MOUSE	Atp2a2	6|11|9|15|2	43	8.6	5	18|16	0	0	0	0	0	-68.39	0.51	0.85
Old_NTg	Q564E8_MOUSE	Rpl4	61|65|16|14|24	180	36	5	38|33	0	0	0	0	0	-114.51	1.01	0.85
Old_NTg	A0A1D5RM83_MOUSE	Iqsec1	37|18|12|14|12	93	18.6	5	27|31	0	0	0	0	0	-92.53	0.64	0.85
Old_NTg	CO6A1_MOUSE	Col6a1	29|37|20|14|9	109	21.8	5	18|16	0	0	0	0	0	-50.74	1.28	0.82
Old_NTg	E9PUA3_MOUSE	Iqsec1	36|18|11|14|12	91	18.2	5	24|30	0	0	0	0	0	-86.65	0.67	0.85
Old_NTg	E9QAD8_MOUSE	Iqsec2	25|13|12|14|14	78	15.6	5	21|24	0	0	0	0	0	-66.44	0.69	0.85
Old_NTg	CNTN1_MOUSE	Cntn1	27|14|13|13|9	76	15.2	5	47|31	0	0	0	0	0	-141.42	0.39	0.85
Old_NTg	EF1A1_MOUSE	Eef1a1	18|21|6|13|8	66	13.2	5	11|7	0	0.01	0	0.01	0	-25.38	1.47	0.78
Old_NTg	E9QLL2_MOUSE	Dnm3	9|7|7|13|8	44	8.8	5	9|8	0	0	0	0	0	-21.89	1.04	0.83
Old_NTg	GNAI2_MOUSE	Gnai2	9|16|7|12|11	55	11	5	13|11	0	0	0	0	0	-35.07	0.92	0.84
Old_NTg	Q3TSQ1_MOUSE	Atp1b1	8|8|9|12|8	45	9	5	7|6	0	0	0	0	0	-13.35	1.38	0.81
Old_NTg	E9PX29_MOUSE	Sptbn4	2|5|3|11|2	23	4.6	5	23|17	0	0	0	0	0	-81.48	0.23	0.85
Old_NTg	E0CZ72_MOUSE	Kif2a	28|25|16|11|9	89	17.8	5	22|19	0	0	0	0	0	-64.74	0.87	0.84
Old_NTg	Q69ZW4_MOUSE	Ap2a2	22|20|11|11|7	71	14.2	5	14|13	0	0	0	0	0	-40.96	1.05	0.83
Old_NTg	KPCG_MOUSE	Prkcg	20|5|9|11|10	55	11	5	7|13	0	0	0	0	0	-30.95	1.1	0.82
Old_NTg	AGAP2_MOUSE	Agap2	6|7|8|11|8	40	8	5	8|15	0	0	0	0	0	-34.81	0.7	0.85
Old_NTg	AP2A1_MOUSE	Ap2a1	30|25|10|10|8	83	16.6	5	20|20	0	0	0	0	0	-64.93	0.83	0.84
Old_NTg	Q3TRH3_MOUSE	Hspa8	29|20|22|10|20	101	20.2	5	20|25	0	0	0	0	0	-70.63	0.9	0.85
Old_NTg	PCLO_MOUSE	Pclo	8|3|3|10|2	26	5.2	5	37|26	0	0	0	0	0	-131.89	0.17	0.85
Old_NTg	SRRM2_MOUSE	Srrm2	7|5|20|10|12	54	10.8	5	9|9	0	0	0	0	0	-27.22	1.2	0.8
Old_NTg	ATPA_MOUSE	Atp5a1	7|10|12|10|17	56	11.2	5	12|10	0	0	0	0	0	-31.21	1.02	0.83
Old_NTg	KIF2A_MOUSE	Kif2a	28|25|16|9|11	89	17.8	5	24|20	0	0	0	0	0	-70.82	0.81	0.85
Old_NTg	Q3UHD8_MOUSE	Dlgap1	12|4|2|9|5	32	6.4	5	10|13	0	0	0	0	0	-44.63	0.56	0.84
Old_NTg	G3XA10_MOUSE	Gm28062	9|7|4|9|15	44	8.8	5	9|7	0	0	0	0	0	-25.25	1.1	0.81
Old_NTg	K2C79_MOUSE	Krt79	12|9|11|9|8	49	9.8	5	5|6	0	0.01	0	0.01	0	-9.87	1.78	0.78
Old_NTg	B1AS06_MOUSE	Dlgap3	7|4|4|9|8	32	6.4	5	5|11	0	0	0	0	0	-24.95	0.8	0.83
Old_NTg	G3X9V4_MOUSE	Grin2b	18|12|2|8|8	48	9.6	5	25|31	0	0	0	0	0	-116.64	0.34	0.85
Old_NTg	CNKR2_MOUSE	Cnksr2	15|9|10|8|6	48	9.6	5	17|22	0	0	0	0	0	-67.66	0.49	0.85
Old_NTg	RIMS1_MOUSE	Rims1	1|1|4|8|5	19	3.8	5	15|22	0	0	0	0	0	-78.53	0.21	0.85
Old_NTg	D5L240_MOUSE	Atp2b2	7|4|4|8|6	29	5.8	5	13|13	0	0	0	0	0	-45.58	0.45	0.85
Old_NTg	D3Z396_MOUSE	Ntm	15|12|1|8|5	41	8.2	5	15|11	0	0	0	0	0	-54.33	0.63	0.84
Old_NTg	RHG32_MOUSE	Arhgap32	4|1|5|8|5	23	4.6	5	7|11	0	0	0	0	0	-36.88	0.51	0.85
Old_NTg	G5E8G3_MOUSE	Opcml	11|9|3|8|3	34	6.8	5	11|11	0	0	0	0	0	-39.76	0.62	0.85
Old_NTg	AT2B1_MOUSE	Atp2b1	8|8|8|7|7	38	7.6	5	14|12	0	0	0	0	0	-38.97	0.58	0.85
Old_NTg	CA2D1_MOUSE	Cacna2d1	8|3|1|7|1	20	4	5	34|23	0	0	0	0	0	-122.65	0.14	0.85
Old_NTg	Q3UB15_MOUSE	Rpl3	15|14|6|7|7	49	9.8	5	10|12	0	0	0	0	0	-33.09	0.89	0.84
Old_NTg	B7U582_MOUSE	B7U582_MOUSE	15|9|7|7|9	47	9.4	5	10|10	0	0	0	0	0	-27.42	0.94	0.83
Old_NTg	B2RRX2_MOUSE	Ppp3ca	6|2|4|7|6	25	5	5	3|6	0	0	0	0	0	-15.48	1.11	0.81
Old_NTg	B2RSW8_MOUSE	Pcm1	11|3|8|6|9	37	7.4	5	37|44	0	0	0	0	0	-167.97	0.18	0.85
Old_NTg	CO6A2_MOUSE	Col6a2	21|30|17|6|4	78	15.6	5	16|14	0	0	0	0	0	-53.94	1.04	0.83
Old_NTg	A0A087WP80_MOUSE	Lsamp	24|8|1|6|4	43	8.6	5	22|11	0	0	0	0	0	-69.21	0.52	0.84
Old_NTg	EFTU_MOUSE	Tufm	7|16|5|6|2	36	7.2	5	8|13	0	0	0	0	0	-40.37	0.69	0.83
Old_NTg	TNS2_MOUSE	Tns2	9|5|14|6|4	38	7.6	5	14|18	0	0	0	0	0	-58.15	0.47	0.85
Old_NTg	VA0D1_MOUSE	Atp6v0d1	17|12|7|6|7	49	9.8	5	10|10	0	0	0	0	0	-29.2	0.98	0.83
Old_NTg	B2RQQ5_MOUSE	Map1b	7|5|5|6|12	35	7	5	5|11	0	0	0	0	0	-23.06	0.88	0.83
Old_NTg	VDAC2_MOUSE	Vdac2	14|16|6|6|7	49	9.8	5	9|11	0	0	0	0	0	-29.2	0.98	0.83
Old_NTg	Q9CWK0_MOUSE	Rpl14	12|10|6|6|4	38	7.6	5	5|6	0	0.01	0	0.01	0	-15.7	1.38	0.78
Old_NTg	DLGP4_MOUSE	Dlgap4	5|3|2|6|4	20	4	5	10|11	0	0	0	0	0	-40.35	0.38	0.85
Old_NTg	ENPP6_MOUSE	Enpp6	8|6|5|6|1	26	5.2	5	14|11	0	0	0	0	0	-52.16	0.42	0.85
Old_NTg	ITIH5_MOUSE	Itih5	20|27|11|5|6	69	13.8	5	15|15	0	0	0	0	0	-51.43	0.92	0.83
Old_NTg	DCLK1_MOUSE	Dclk1	12|21|10|5|2	50	10	5	10|12	0	0	0	0	0	-42.47	0.91	0.82
Old_NTg	A1L333_MOUSE	Ddx5	13|20|9|5|5	52	10.4	5	13|8	0	0	0	0	0	-33.16	0.99	0.82
Old_NTg	H7BX46_MOUSE	Arhgap39	7|2|2|5|1	17	3.4	5	8|10	0	0	0	0	0	-36.88	0.38	0.85
Old_NTg	Q497E9_MOUSE	Rps8	17|17|5|5|7	51	10.2	5	8|11	0	0	0	0	0	-29.19	1.07	0.82
Old_NTg	CAPS1_MOUSE	Cadps	3|0|1|5|2	11	2.2	5	6|5	0	0	0	0	0	-25.01	0.4	0.85
Old_NTg	K2C1B_MOUSE	Krt77	11|9|14|5|7	46	9.2	5	6|7	0	0.01	0	0.01	0	-17.76	1.42	0.79
Old_NTg	D3Z508_MOUSE	Dlgap1	10|2|0|5|4	21	4.2	5	8|11	0	0	0	0	0	-42.73	0.44	0.84
Old_NTg	Q3UGP0_MOUSE	Dclk1	6|12|0|5|0	23	4.6	5	7|9	0	0	0	0	0	-36.04	0.57	0.83
Old_NTg	B7ZNS2_MOUSE	Dlgap4	5|3|2|5|4	19	3.8	5	9|11	0	0	0	0	0	-38.21	0.38	0.85
Old_NTg	D3Z5K8_MOUSE	Shank2	1|0|1|5|3	10	2	5	4|13	0	0	0	0	0	-37.65	0.24	0.85
Old_NTg	HS90A_MOUSE	Hsp90aa1	7|2|6|5|3	23	4.6	5	5|4	0	0	0	0	0	-15.48	1.02	0.81
Old_NTg	HS90B_MOUSE	Hsp90ab1	7|2|6|5|3	23	4.6	5	5|6	0	0	0	0	0	-19.48	0.84	0.82
Old_NTg	F6RQ26_MOUSE	Ntm	8|6|0|5|0	19	3.8	5	8|4	0	0	0	0	0	-27.14	0.63	0.82
Old_NTg	A0A0R4J1N7_MOUSE	Ank1	5|2|0|5|5	17	3.4	5	4|6	0	0	0	0	0	-22.77	0.68	0.85
Old_NTg	TENR_MOUSE	Tnr	0|1|2|5|5	13	2.6	5	6|3	0	0	0	0	0	-20.61	0.58	0.82
Old_NTg	M0QWP1_MOUSE	Agrn	35|48|35|4|3	125	25	5	25|14	0	0	0	0	0	-75.57	1.28	0.82
Old_NTg	E9QKH0_MOUSE	Clasp1	14|9|10|4|4	41	8.2	5	34|34	0	0	0	0	0	-135.77	0.24	0.85
Old_NTg	A0A0G2JDT9_MOUSE	Lrrc7	5|0|4|4|5	18	3.6	5	13|25	0	0	0	0	0	-84.55	0.19	0.85
Old_NTg	E9PX70_MOUSE	Col12a1	7|13|22|4|2	48	9.6	5	28|20	0	0	0	0	0	-98.99	0.4	0.85
Old_NTg	A2AI21_MOUSE	Grin1	17|7|8|4|2	38	7.6	5	22|19	0	0	0	0	0	-83.68	0.37	0.85
Old_NTg	D1FNM8_MOUSE	Atp2b4	3|4|4|4|5	20	4	5	11|11	0	0	0	0	0	-39.76	0.36	0.85
Old_NTg	SI1L1_MOUSE	Sipa1l1	4|2|0|4|2	12	2.4	5	8|10	0	0	0	0	0	-40.48	0.27	0.85
Old_NTg	Q3U741_MOUSE	Ddx17	8|12|7|4|4	35	7	5	11|8	0	0	0	0	0	-31.26	0.74	0.83
Old_NTg	A0A0A6YY47_MOUSE	Ncam1	9|4|2|4|6	25	5	5	33|20	0	0	0	0	0	-109.57	0.19	0.85
Old_NTg	A2ALL9_MOUSE	Atp2b3	5|3|5|4|6	23	4.6	5	9|10	0	0	0	0	0	-33.54	0.48	0.85
Old_NTg	A0A0A6YY91_MOUSE	Ncam1	9|3|2|4|6	24	4.8	5	36|24	0	0	0	0	0	-125.14	0.16	0.85
Old_NTg	A0A1B0GTA1_MOUSE	Rpl13a	11|9|1|4|1	26	5.2	5	4|6	0	0.02	0	0.02	0	-19.76	1.04	0.77
Old_NTg	RL27A_MOUSE	Rpl27a	10|10|6|4|3	33	6.6	5	4|6	0	0	0	0	0	-15.49	1.32	0.79
Old_NTg	SFXN3_MOUSE	Sfxn3	1|9|4|4|6	24	4.8	5	9|7	0	0	0	0	0	-32.56	0.6	0.83
Old_NTg	ODPB_MOUSE	Pdhb	7|7|3|4|3	24	4.8	5	10|5	0	0	0	0	0	-25.23	0.64	0.85
Old_NTg	E9Q1G8_MOUSE	Sept7	7|6|2|4|0	19	3.8	5	7|4	0	0	0	0	0	-25.01	0.69	0.82
Old_NTg	EAA1_MOUSE	Slc1a3	1|6|0|4|0	11	2.2	5	7|4	0	0	0	0	0	-25.01	0.4	0.83
Old_NTg	Q564F3_MOUSE	Rps3a1	6|4|1|4|6	21	4.2	5	4|3	0	0	0	0	0	-13.59	1.2	0.79
Old_NTg	A0A0G2JFB0_MOUSE	Rimbp2	0|0|0|4|1	5	1	5	1|5	0	0	0	0	0	-13.63	0.33	0.8
Old_NTg	PCBP1_MOUSE	Pcbp1	4|0|4|4|5	17	3.4	5	4|4	0	0	0	0	0	-18.38	0.85	0.81
Old_NTg	Q8C0Y2_MOUSE	Add2	1|0|2|4|1	8	1.6	5	4|5	0	0	0	0	0	-20.61	0.36	0.85
Old_NTg	SYNE1_MOUSE	Syne1	1|0|0|3|0	4	0.8	5	9|6	0	0	0	0	0	-33.85	0.11	0.85
Old_NTg	E9QL53_MOUSE	Cit	6|1|4|3|2	16	3.2	5	8|12	0	0	0	0	0	-41.22	0.32	0.85
Old_NTg	Q5SWR1_MOUSE	Ap2b1	15|10|5|3|4	37	7.4	5	12|11	0	0	0	0	0	-41.87	0.64	0.84
Old_NTg	A0A0R4J0K2_MOUSE	Ckap5	1|4|1|3|2	11	2.2	5	12|6	0	0	0	0	0	-36.64	0.24	0.85
Old_NTg	ACON_MOUSE	Aco2	13|18|13|3|4	51	10.2	5	12|12	0	0	0	0	0	-43.96	0.85	0.84
Old_NTg	KCD16_MOUSE	Kctd16	6|6|1|3|5	21	4.2	5	13|14	0	0	0	0	0	-56.54	0.31	0.85
Old_NTg	H3BJ40_MOUSE	Arhgef2	4|9|3|3|7	26	5.2	5	9|15	0	0	0	0	0	-43.86	0.43	0.85
Old_NTg	B2RTP7_MOUSE	Krt2	15|8|9|3|4	39	7.8	5	8|5	0	0.02	0	0.02	0	-21.37	1.2	0.77
Old_NTg	HS12A_MOUSE	Hspa12a	7|12|5|3|2	29	5.8	5	5|6	0	0.01	0	0.01	0	-19.48	1.05	0.78
Old_NTg	S4R286_MOUSE	Anks1b	14|8|4|3|5	34	6.8	5	10|11	0	0	0	0	0	-37.69	0.65	0.84
Old_NTg	D3YZU4_MOUSE	Shank1	0|0|0|3|2	5	1	5	8|5	0	0	0	0	0	-29.42	0.15	0.85
Old_NTg	Q3THL7_MOUSE	Vdac1	10|12|10|3|3	38	7.6	5	12|11	0	0	0	0	0	-41.87	0.66	0.84
Old_NTg	Q3U4P3_MOUSE	Dnm1l	3|0|2|3|1	9	1.8	5	6|3	0	0	0	0	0	-20.61	0.4	0.85
Old_NTg	A2APL8_MOUSE	Slc1a2	4|12|1|3|0	20	4	5	8|12	0	0	0	0	0	-44.93	0.4	0.84
Old_NTg	DNM1L_MOUSE	Dnm1l	3|0|2|3|1	9	1.8	5	6|3	0	0	0	0	0	-20.61	0.4	0.85
Old_NTg	ODP2_MOUSE	Dlat	10|7|6|3|7	33	6.6	5	11|8	0	0	0	0	0	-33.54	0.69	0.84
Old_NTg	GRM3_MOUSE	Grm3	4|4|1|3|1	13	2.6	5	4|6	0	0	0	0	0	-19.76	0.52	0.85
Old_NTg	C7G3P1_MOUSE	Ppfia3	1|0|0|3|3	7	1.4	5	10|9	0	0	0	0	0	-42.73	0.15	0.85
Old_NTg	CP131_MOUSE	Cep131	1|2|0|3|0	6	1.2	5	10|10	0	0	0	0	0	-44.93	0.12	0.85
Old_NTg	Q3UDZ1_MOUSE	Rhog	4|6|6|3|0	19	3.8	5	6|4	0	0	0	0	0	-22.77	0.76	0.82
Old_NTg	Q8K232_MOUSE	Add1	1|4|2|3|3	13	2.6	5	4|8	0	0	0	0	0	-23.95	0.43	0.85
Old_NTg	RL23_MOUSE	Rpl23	7|6|3|3|1	20	4	5	4|6	0	0	0	0	0	-19.76	0.8	0.82
Old_NTg	PLPP3_MOUSE	Plpp3	2|3|1|3|2	11	2.2	5	8|8	0	0	0	0	0	-32.56	0.28	0.85
Old_NTg	B7ZBV9_MOUSE	Kcnq2	0|0|0|3|3	6	1.2	5	1|3	0	0.01	0	0.01	0	-9.7	0.6	0.77
Old_NTg	Q3TW40_MOUSE	Hnrnpm	0|0|0|3|3	6	1.2	5	5|3	0	0	0	0	0	-18.38	0.3	0.85
Old_NTg	B2M1R7_MOUSE	Pcbp2	2|0|2|3|3	10	2	5	2|5	0	0	0	0	0	-16.23	0.57	0.85
Old_NTg	A0A0J9YVF0_MOUSE	Grm2	5|3|1|3|0	12	2.4	5	6|6	0	0	0	0	0	-27.18	0.4	0.85
Old_NTg	CC177_MOUSE	Ccdc177	1|0|2|3|2	8	1.6	5	3|1	0	0.01	0	0.01	0	-9.7	0.8	0.79
Old_NTg	PCBP3_MOUSE	Pcbp3	2|0|2|3|3	10	2	5	2|3	0	0	0	0	0	-11.93	0.8	0.8
Old_NTg	MYO1D_MOUSE	Myo1d	55|22|4|2|8	91	18.2	5	19|28	0	0	0	0	0	-96.67	0.77	0.83
Old_NTg	E9QN70_MOUSE	Lamb1	14|36|24|2|1	77	15.4	5	27|17	0	0	0	0	0	-93.74	0.7	0.84
Old_NTg	B9EKB0_MOUSE	Lamb1	14|36|24|2|1	77	15.4	5	27|17	0	0	0	0	0	-93.74	0.7	0.84
Old_NTg	FBN1_MOUSE	Fbn1	14|33|9|2|1	59	11.8	5	44|42	0	0	0	0	0	-187.54	0.27	0.85
Old_NTg	MYH10_MOUSE	Myh10	4|1|2|2|0	9	1.8	5	11|11	0	0	0	0	0	-49.38	0.16	0.85
Old_NTg	CNTP1_MOUSE	Cntnap1	25|12|4|2|2	45	9	5	12|12	0	0	0	0	0	-46.75	0.75	0.81
Old_NTg	DGKB_MOUSE	Dgkb	4|8|6|2|6	26	5.2	5	5|12	0	0	0	0	0	-31.49	0.61	0.85
Old_NTg	Q58ET1_MOUSE	Rpl7a	22|18|6|2|10	58	11.6	5	10|11	0	0	0	0	0	-40.35	1.1	0.81
Old_NTg	Q3UBI6_MOUSE	Rpl7	21|20|3|2|8	54	10.8	5	11|16	0	0	0	0	0	-53.22	0.8	0.84
Old_NTg	MYH9_MOUSE	Myh9	4|2|1|2|0	9	1.8	5	7|7	0	0	0	0	0	-31.61	0.26	0.85
Old_NTg	SYT7_MOUSE	Syt7	6|8|4|2|3	23	4.6	5	7|13	0	0	0	0	0	-38.02	0.46	0.85
Old_NTg	IQEC3_MOUSE	Iqsec3	7|0|1|2|0	10	2	5	10|10	0	0	0	0	0	-44.93	0.2	0.85
Old_NTg	Q3UC02_MOUSE	Rps11	14|6|5|2|4	31	6.2	5	11|11	0	0	0	0	0	-42.47	0.56	0.84
Old_NTg	A0A0A0MQD5_MOUSE	Shank3	2|1|0|2|0	5	1	5	12|9	0	0	0	0	0	-47.18	0.1	0.85
Old_NTg	MACF1_MOUSE	Macf1	0|2|0|2|1	5	1	5	9|8	0	0	0	0	0	-38.28	0.12	0.85
Old_NTg	MTMR5_MOUSE	Sbf1	2|3|1|2|0	8	1.6	5	2|5	0	0	0	0	0	-16.23	0.46	0.85
Old_NTg	E9QMP6_MOUSE	Mark2	0|0|2|2|0	4	0.8	5	9|8	0	0	0	0	0	-38.28	0.09	0.85
Old_NTg	SNP47_MOUSE	Snap47	10|5|4|2|0	21	4.2	5	8|8	0	0	0	0	0	-36.04	0.53	0.83
Old_NTg	Q0PD62_MOUSE	Rab3b	4|8|2|2|0	16	3.2	5	6|3	0	0	0	0	0	-20.61	0.71	0.8
Old_NTg	A0A4W9_MOUSE	Negr1	10|5|1|2|3	21	4.2	5	38|16	0	0	0	0	0	-115.25	0.16	0.85
Old_NTg	ATPB_MOUSE	Atp5b	5|5|6|2|4	22	4.4	5	17|9	0	0	0	0	0	-50.71	0.34	0.85
Old_NTg	VATA_MOUSE	Atp6v1a	2|0|4|2|0	8	1.6	5	9|6	0	0	0	0	0	-33.85	0.21	0.85
Old_NTg	Q0PD63_MOUSE	Rab3a	5|10|3|2|1	21	4.2	5	5|4	0	0.02	0	0.02	0	-17.71	0.93	0.77
Old_NTg	Q542T7_MOUSE	Rab3c	4|7|2|2|0	15	3	5	5|4	0	0	0	0	0	-20.61	0.67	0.81
Old_NTg	Q5EBQ0_MOUSE	Vdac3	8|9|6|2|0	25	5	5	10|7	0	0	0	0	0	-38.28	0.59	0.84
Old_NTg	MIC60_MOUSE	Immt	1|2|1|2|0	6	1.2	5	11|3	0	0	0	0	0	-30.95	0.17	0.85
Old_NTg	B1AQY2_MOUSE	Arhgap23	1|1|1|2|1	6	1.2	5	4|2	0	0	0	0	0	-11.51	0.4	0.85
Old_NTg	FRY_MOUSE	Fry	2|2|0|2|0	6	1.2	5	1|4	0	0	0	0	0	-11.79	0.48	0.85
Old_NTg	A0A0A0MQ83_MOUSE	Megf6	1|4|2|2|0	9	1.8	5	3|5	0	0	0	0	0	-18.38	0.45	0.85
Old_NTg	A0A140LHW2_MOUSE	Arhgap33	2|0|1|2|0	5	1	5	4|5	0	0	0	0	0	-20.61	0.22	0.85
Old_NTg	Q8BT09_MOUSE	Q8BT09_MOUSE	6|8|3|2|8	27	5.4	5	6|5	0	0	0	0	0	-19.48	0.98	0.81
Old_NTg	ATAD3_MOUSE	Atad3	2|3|4|2|1	12	2.4	5	4|3	0	0	0	0	0	-13.59	0.69	0.81
Old_NTg	NDUAA_MOUSE	Ndufa10	3|8|1|2|0	14	2.8	5	8|8	0	0	0	0	0	-36.04	0.35	0.85
Old_NTg	MTCH2_MOUSE	Mtch2	6|7|1|2|1	17	3.4	5	5|5	0	0	0	0	0	-19.76	0.68	0.82
Old_NTg	F6RWZ9_MOUSE	Camk2d	4|2|1|2|2	11	2.2	5	2|3	0	0.01	0	0.01	0	-9.61	0.88	0.79
Old_NTg	U6GSR1_EIMAC	EAH_00062270	1|2|2|2|0	7	1.4	5	1|7	0	0	0	0	0	-17.73	0.35	0.85
Old_NTg	Q4FJL0_MOUSE	Rab10	4|5|0|2|0	11	2.2	5	3|3	0	0	0	0	0	-14.01	0.73	0.79
Old_NTg	E9Q3M3_MOUSE	Dctn1	0|0|0|2|0	2	0.4	5	2|3	0	0	0	0	0	-11.93	0.16	0.85
Old_NTg	E9PZ43_MOUSE	Map4	0|0|2|2|1	5	1	5	3|6	0	0	0	0	0	-20.61	0.22	0.85
Old_NTg	MATR3_MOUSE	Matr3	0|3|2|2|0	7	1.4	5	0|6	0	0	0	0	0	-13.22	0.47	0.85
Old_NTg	Q5FWB6_MOUSE	Rplp0	4|4|3|2|1	14	2.8	5	2|4	0	0	0	0	0	-11.51	0.93	0.8
Old_NTg	MAP4_MOUSE	Map4	0|0|1|2|1	4	0.8	5	2|4	0	0	0	0	0	-14.01	0.27	0.85
Old_NTg	B9EKN8_MOUSE	Tnik	0|0|0|2|0	2	0.4	5	3|4	0	0	0	0	0	-16.25	0.11	0.85
Old_NTg	Q3U2W7_MOUSE	Kras	2|4|3|2|3	14	2.8	5	4|2	0	0	0	0	0	-9.69	0.93	0.8
Old_NTg	HNRH2_MOUSE	Hnrnph2	1|3|2|2|0	8	1.6	5	3|3	0	0	0	0	0	-14.01	0.53	0.85
Old_NTg	MOES_MOUSE	Msn	2|0|1|2|0	5	1	5	2|1	0	0.01	0	0.01	0	-7.72	0.67	0.77
Old_NTg	LY6H_MOUSE	Ly6h	0|0|1|2|1	4	0.8	5	3|4	0	0	0	0	0	-16.25	0.23	0.85
Old_NTg	DLG2_MOUSE	Dlg2	6|6|2|1|7	22	4.4	5	20|22	0	0	0	0	0	-89.62	0.21	0.85
Old_NTg	AP2M1_MOUSE	Ap2m1	18|17|1|1|1	38	7.6	5	9|18	0	0	0	0	0	-56.11	0.56	0.84
Old_NTg	Q8C605_MOUSE	Pfkp	2|9|1|1|1	14	2.8	5	5|9	0	0	0	0	0	-28.3	0.4	0.83
Old_NTg	NMDE1_MOUSE	Grin2a	6|2|1|1|0	10	2	5	9|11	0	0	0	0	0	-44.93	0.2	0.85
Old_NTg	Q0VF59_MOUSE	Dlgap2	9|4|0|1|4	18	3.6	5	13|12	0	0	0	0	0	-56.09	0.29	0.85
Old_NTg	PFKAM_MOUSE	Pfkm	6|9|2|1|2	20	4	5	4|11	0	0	0	0	0	-29.98	0.53	0.83
Old_NTg	SRBS1_MOUSE	Sorbs1	1|0|1|1|1	4	0.8	5	4|9	0	0	0	0	0	-29.22	0.12	0.85
Old_NTg	CAC1A_MOUSE	Cacna1a	1|2|0|1|2	6	1.2	5	4|10	0	0	0	0	0	-31.24	0.17	0.85
Old_NTg	A0A076FRG6_MOUSE	Slc12a5	4|4|1|1|2	12	2.4	5	12|12	0	0	0	0	0	-49.95	0.2	0.85
Old_NTg	H2AY_MOUSE	H2afy	10|12|3|1|3	29	5.8	5	6|10	0	0	0	0	0	-32.56	0.72	0.83
Old_NTg	A2AS45_MOUSE	Pkp4	5|5|1|1|0	12	2.4	5	10|7	0	0	0	0	0	-38.28	0.28	0.85
Old_NTg	CYFP2_MOUSE	Cyfip2	9|4|1|1|2	17	3.4	5	7|11	0	0	0	0	0	-36.88	0.38	0.85
Old_NTg	RBP2_MOUSE	Ranbp2	0|1|0|1|1	3	0.6	5	4|2	0	0	0	0	0	-14.01	0.2	0.85
Old_NTg	D3Z0X5_MOUSE	Phldb1	0|0|0|1|1	2	0.4	5	8|5	0	0	0	0	0	-29.42	0.06	0.85
Old_NTg	U5LGR7_MOUSE	Camsap3	0|0|1|1|0	2	0.4	5	4|2	0	0	0	0	0	-14.01	0.13	0.85
Old_NTg	B2RRE2_MOUSE	Myo18a	0|0|0|1|1	2	0.4	5	5|8	0	0	0	0	0	-29.42	0.06	0.85
Old_NTg	Q14A12_MOUSE	Rac3	9|10|3|1|1	24	4.8	5	6|5	0	0	0	0	0	-21.9	0.87	0.81
Old_NTg	H2AW_MOUSE	H2afy2	6|6|4|1|4	21	4.2	5	7|2	0	0	0	0	0	-17.35	0.93	0.81
Old_NTg	U5LGS1_MOUSE	Camsap3	0|0|1|1|0	2	0.4	5	3|1	0	0	0	0	0	-9.7	0.2	0.85
Old_NTg	Q3UJS0_MOUSE	Rpl8	8|6|5|1|6	26	5.2	5	5|3	0	0.01	0	0.01	0	-15.59	1.3	0.78
Old_NTg	HOME1_MOUSE	Homer1	1|0|0|1|0	2	0.4	5	3|5	0	0	0	0	0	-18.38	0.1	0.85
Old_NTg	ACTN2_MOUSE	Actn2	4|4|0|1|1	10	2	5	4|5	0	0	0	0	0	-20.61	0.44	0.85
Old_NTg	UCHL1_MOUSE	Uchl1	0|1|0|1|0	2	0.4	5	1|2	0	0	0	0	0	-7.72	0.27	0.85
Old_NTg	ODPA_MOUSE	Pdha1	7|2|1|1|1	12	2.4	5	9|7	0	0	0	0	0	-32.56	0.3	0.85
Old_NTg	A0A0R3P9C8_MOUSE	Ndufa9	2|2|0|1|0	5	1	5	3|4	0	0	0	0	0	-16.25	0.29	0.85
Old_NTg	BRSK1_MOUSE	Brsk1	0|1|0|1|1	3	0.6	5	1|7	0	0	0	0	0	-17.73	0.15	0.85
Old_NTg	HNRL2_MOUSE	Hnrnpul2	0|2|4|1|2	9	1.8	5	2|6	0	0	0	0	0	-18.14	0.45	0.85
Old_NTg	AP180_MOUSE	Snap91	6|1|1|1|0	9	1.8	5	3|7	0	0	0	0	0	-22.64	0.36	0.82
Old_NTg	A0A0A6YX18_MOUSE	Atp6v1h	4|2|0|1|1	8	1.6	5	6|4	0	0	0	0	0	-22.77	0.32	0.85
Old_NTg	HNRH1_MOUSE	Hnrnph1	1|4|2|1|0	8	1.6	5	4|3	0	0	0	0	0	-16.25	0.46	0.81
Old_NTg	VATB2_MOUSE	Atp6v1b2	1|1|5|1|2	10	2	5	8|6	0	0	0	0	0	-28.26	0.29	0.85
Old_NTg	WDR47_MOUSE	Wdr47	4|2|2|1|1	10	2	5	4|3	0	0	0	0	0	-13.59	0.57	0.81
Old_NTg	MAST1_MOUSE	Mast1	0|1|1|1|0	3	0.6	5	0|4	0	0	0	0	0	-9.12	0.3	0.85
Old_NTg	CAND1_MOUSE	Cand1	1|0|1|1|1	4	0.8	5	2|2	0	0	0	0	0	-9.7	0.4	0.85
Old_NTg	D3Z3B8_MOUSE	Dlg1	0|0|0|1|1	2	0.4	5	7|8	0	0	0	0	0	-33.85	0.05	0.85
Old_NTg	ATPO_MOUSE	Atp5o	2|5|1|1|2	11	2.2	5	3|3	0	0	0	0	0	-11.51	0.73	0.79
Old_NTg	ECHA_MOUSE	Hadha	0|0|0|1|0	1	0.2	5	4|3	0	0	0	0	0	-16.25	0.06	0.85
Old_NTg	RP3A_MOUSE	Rph3a	0|0|0|1|0	1	0.2	5	0|1	0	0	0	0	0	-3.92	0.4	0.85
Old_NTg	A2ALV3_MOUSE	Sh3gl2	0|1|0|1|0	2	0.4	5	1|2	0	0	0	0	0	-7.72	0.27	0.85
Old_NTg	D3YWF6_MOUSE	Otub1	1|0|0|1|0	2	0.4	5	0|1	0	0	0	0	0	-3.92	0.8	0.85
Old_NTg	IGS21_MOUSE	Igsf21	4|0|0|1|1	6	1.2	5	7|5	0	0	0	0	0	-27.18	0.2	0.85
Old_NTg	PTPRS_MOUSE	Ptprs	2|2|0|1|0	5	1	5	4|2	0	0	0	0	0	-14.01	0.33	0.85
Old_NTg	IMB1_MOUSE	Kpnb1	0|0|1|1|0	2	0.4	5	0|0	0	0	0	0	0	-2.48	4	0.85
Old_NTg	PRIO_MOUSE	Prnp	3|1|0|1|1	6	1.2	5	6|3	0	0	0	0	0	-20.61	0.27	0.85
Old_NTg	Q3UXT6_MOUSE	Rbm39	1|3|1|1|1	7	1.4	5	4|3	0	0	0	0	0	-13.59	0.4	0.85
Old_NTg	D3YTS3_MOUSE	D630045J12Rik	0|0|0|1|0	1	0.2	5	5|5	0	0	0	0	0	-22.77	0.04	0.85
Old_NTg	STX1B_MOUSE	Stx1b	2|2|2|1|1	8	1.6	5	3|2	0	0	0	0	0	-9.61	0.64	0.85
Old_NTg	E9PV73_MOUSE	Hpca	1|3|1|1|0	6	1.2	5	2|2	0	0.01	0	0.01	0	-9.7	0.6	0.79
Old_NTg	A0A0A6YWM5_MOUSE	Rab3gap2	0|0|0|1|0	1	0.2	5	1|3	0	0	0	0	0	-9.7	0.1	0.85
Old_NTg	MIRO2_MOUSE	Rhot2	1|0|0|1|0	2	0.4	5	3|3	0	0	0	0	0	-14.01	0.13	0.85
Old_NTg	A2AQR0_MOUSE	Gpd2	0|2|0|1|0	3	0.6	5	2|1	0	0.01	0	0.01	0	-7.72	0.4	0.78
Old_NTg	NBEA_MOUSE	Nbea	0|0|0|1|1	2	0.4	5	0|0	0	0	0	0	0	-2.48	4	0.85
Old_NTg	Q3TY32_MOUSE	Synpo	0|0|1|1|2	4	0.8	5	3|0	0	0.02	0	0.02	0	-7.43	0.53	0.77
Old_NTg	PACS1_MOUSE	Pacs1	0|0|0|1|0	1	0.2	5	0|2	0	0	0	0	0	-5.27	0.2	0.85
Old_NTg	B2RQD1_MOUSE	Cecr6	0|0|0|1|0	1	0.2	5	0|2	0	0	0	0	0	-5.27	0.2	0.85
Old_NTg	PDXK_MOUSE	Pdxk	0|0|0|1|0	1	0.2	5	0|0	0	0	0	0	0	-2.48	2	0.85
Old_NTg	B2RQQ7_MOUSE	Cdc42bpb	0|0|0|1|1	2	0.4	5	0|0	0	0	0	0	0	-2.48	4	0.85
Old_NTg	Q9D8S5_MOUSE	Srsf5	1|1|0|1|0	3	0.6	5	0|0	0	0	0	0	0	-2.48	6	0.85
Old_NTg	Q3TIQ2_MOUSE	Rpl12	0|1|1|1|1	4	0.8	5	1|1	0	0	0	0	0	-5.51	0.8	0.85
Old_NTg	NUCL_MOUSE	Ncl	0|1|0|1|0	2	0.4	5	6|2	0	0	0	0	0	-18.14	0.1	0.85
Old_NTg	BASP1_MOUSE	Basp1	0|0|0|1|0	1	0.2	5	3|0	0	0	0	0	0	-7.43	0.13	0.85
Old_NTg	A0A140LJ44_MOUSE	Ccp110	0|0|0|1|0	1	0.2	5	0|0	0	0	0	0	0	-2.48	2	0.85
Old_NTg	NUMBL_MOUSE	Numbl	0|0|1|1|0	2	0.4	5	0|0	0	0	0	0	0	-2.48	4	0.85
Old_NTg	AT1B2_MOUSE	Atp1b2	0|0|0|1|1	2	0.4	5	0|0	0	0	0	0	0	-2.48	4	0.85
Old_NTg	KHDR1_MOUSE	Khdrbs1	0|0|0|1|0	1	0.2	5	1|0	0	0	0	0	0	-3.92	0.4	0.85
Old_NTg	E9PUE7_MOUSE	Abr	0|0|0|1|0	1	0.2	5	0|1	0	0	0	0	0	-3.92	0.4	0.85
Old_NTg	TCPA_MOUSE	Tcp1	1|0|0|1|0	2	0.4	5	0|0	0	0	0	0	0	-2.48	4	0.85
Old_NTg	XPO2_MOUSE	Cse1l	0|1|1|1|0	3	0.6	5	0|0	0	0	0	0	0	-2.48	6	0.85
Old_NTg	IPO7_MOUSE	Ipo7	0|0|0|1|0	1	0.2	5	0|0	0	0	0	0	0	-2.48	2	0.85
Old_NTg	D3YUL8_MOUSE	Inpp4a	0|0|0|1|0	1	0.2	5	0|0	0	0	0	0	0	-2.48	2	0.85
Old_NTg	B2RY15_MOUSE	Tln2	1|0|0|1|0	2	0.4	5	0|0	0	0	0	0	0	-2.48	4	0.85
Old_NTg	Z4YKV1_MOUSE	Gnas	4|7|0|0|11	22	4.4	5	5|5	0	0.02	0	0.02	0	-22.77	0.88	0.78
Old_NTg	S4R1C4_MOUSE	Atp2b2	7|4|5|0|6	22	4.4	5	13|13	0	0	0	0	0	-58.3	0.34	0.85
Old_NTg	E0CZ78_MOUSE	Ppp3cb	3|0|3|0|5	11	2.2	5	2|4	0	0	0	0	0	-14.01	0.73	0.79
Old_NTg	CENPV_MOUSE	Cenpv	5|9|1|0|2	17	3.4	5	6|6	0	0	0	0	0	-27.18	0.57	0.82
Old_NTg	A0A087WS83_MOUSE	Cacna1e	1|2|1|0|2	6	1.2	5	5|8	0	0	0	0	0	-29.42	0.18	0.85
Old_NTg	CYFP1_MOUSE	Cyfip1	7|0|0|0|2	9	1.8	5	3|5	0	0	0	0	0	-18.38	0.45	0.8
Old_NTg	G3X9G2_MOUSE	Mink1	0|0|0|0|2	2	0.4	5	4|6	0	0	0	0	0	-22.77	0.08	0.85
Old_NTg	B2RY09_MOUSE	Etl4	0|0|0|0|2	2	0.4	5	4|4	0	0	0	0	0	-18.38	0.1	0.85
Old_NTg	A0A0G2JDW7_MOUSE	Rps27	0|2|3|0|2	7	1.4	5	2|3	0	0	0	0	0	-11.93	0.56	0.8
Old_NTg	A2AIR7_MOUSE	Cacna1b	0|4|0|0|1	5	1	5	16|15	0	0	0	0	0	-69.48	0.06	0.85
Old_NTg	MTAP2_MOUSE	Map2	3|4|2|0|1	10	2	5	4|7	0	0	0	0	0	-25.01	0.36	0.85
Old_NTg	GBB2_MOUSE	Gnb2	11|12|5|0|1	29	5.8	5	8|10	0	0	0	0	0	-40.48	0.64	0.83
Old_NTg	E9PYJ7_MOUSE	Pitpnm2	5|2|0|0|1	8	1.6	5	9|9	0	0	0	0	0	-40.48	0.18	0.85
Old_NTg	GLSK_MOUSE	Gls	7|3|0|0|1	11	2.2	5	3|9	0	0	0	0	0	-26.74	0.37	0.83
Old_NTg	TPIS_MOUSE	Tpi1	6|6|6|0|1	19	3.8	5	5|3	0	0	0	0	0	-18.38	0.95	0.8
Old_NTg	CI172_MOUSE	Gm996	0|0|2|0|1	3	0.6	5	6|8	0	0	0	0	0	-31.61	0.09	0.85
Old_NTg	A0A0A6YX71_MOUSE	Dclk2	3|5|1|0|1	10	2	5	4|5	0	0	0	0	0	-20.61	0.44	0.82
Old_NTg	E9QPU1_MOUSE	Vwf	8|5|2|0|1	16	3.2	5	7|3	0	0	0	0	0	-22.64	0.64	0.81
Old_NTg	B8QI34_MOUSE	Ppfia2	0|0|0|0|1	1	0.2	5	7|4	0	0	0	0	0	-25.01	0.04	0.85
Old_NTg	B2RWX1_MOUSE	Arhgap21	0|1|0|0|1	2	0.4	5	1|0	0	0	0	0	0	-3.92	0.8	0.85
Old_NTg	A0A0G2JES3_MOUSE	Rpl9	3|2|1|0|1	7	1.4	5	1|4	0	0	0	0	0	-11.79	0.56	0.8
Old_NTg	KC1E_MOUSE	Csnk1e	2|0|0|0|1	3	0.6	5	3|3	0	0	0	0	0	-14.01	0.2	0.85
Old_NTg	E9QN14_MOUSE	Srgap3	0|1|0|0|1	2	0.4	5	0|1	0	0	0	0	0	-3.92	0.8	0.85
Old_NTg	A0A0G2JEG8_MOUSE	Amph	0|0|0|0|1	1	0.2	5	0|3	0	0	0	0	0	-7.43	0.13	0.85
Old_NTg	SUN1_MOUSE	Sun1	0|0|0|0|1	1	0.2	5	2|4	0	0	0	0	0	-14.01	0.07	0.85
Old_NTg	ADCY5_MOUSE	Adcy5	0|0|1|0|1	2	0.4	5	1|2	0	0	0	0	0	-7.72	0.27	0.85
Old_NTg	MTCH1_MOUSE	Mtch1	0|1|0|0|1	2	0.4	5	2|1	0	0	0	0	0	-7.72	0.27	0.85
Old_NTg	E9Q6Y8_MOUSE	Usp31	0|0|0|0|1	1	0.2	5	1|2	0	0	0	0	0	-7.72	0.13	0.85
Old_NTg	Q4W4C9_MOUSE	Vsnl1	0|0|1|0|1	2	0.4	5	0|1	0	0	0	0	0	-3.92	0.8	0.85
Old_NTg	Q80TT4_MOUSE	Tomm70a	2|0|1|0|1	4	0.8	5	2|2	0	0	0	0	0	-9.7	0.4	0.85
Old_NTg	ENDD1_MOUSE	Endod1	0|0|1|0|1	2	0.4	5	2|2	0	0	0	0	0	-9.7	0.2	0.85
Old_NTg	A0A172Q401_MOUSE	Shisa7	1|0|1|0|1	3	0.6	5	3|6	0	0	0	0	0	-20.61	0.13	0.85
Old_NTg	PSD1_MOUSE	Psd	0|0|0|0|1	1	0.2	5	1|1	0	0	0	0	0	-5.51	0.2	0.85
Old_NTg	B9EIX2_MOUSE	Cep170b	0|0|0|0|1	1	0.2	5	0|1	0	0	0	0	0	-3.92	0.4	0.85
Old_NTg	F8VQE9_MOUSE	Agap3	0|0|1|0|1	2	0.4	5	2|0	0	0	0	0	0	-5.27	0.4	0.85
Old_NTg	D9HP81_MOUSE	Rims2	0|0|0|0|1	1	0.2	5	1|2	0	0	0	0	0	-7.72	0.13	0.85
Old_NTg	IGSF8_MOUSE	Igsf8	0|1|1|0|1	3	0.6	5	1|0	0	0	0	0	0	-3.92	1.2	0.85
Old_NTg	CRYAB_MOUSE	Cryab	0|0|0|0|1	1	0.2	5	0|0	0	0	0	0	0	-2.48	2	0.85
Old_NTg	SUGP2_MOUSE	Sugp2	0|0|0|0|1	1	0.2	5	1|3	0	0	0	0	0	-9.7	0.1	0.85
Old_NTg	GIT1_MOUSE	Git1	1|0|0|0|1	2	0.4	5	0|3	0	0	0	0	0	-7.43	0.27	0.85
Old_NTg	ADCY1_MOUSE	Adcy1	0|0|0|0|1	1	0.2	5	2|2	0	0	0	0	0	-9.7	0.1	0.85
Old_NTg	PURB_MOUSE	Purb	0|0|0|0|1	1	0.2	5	0|1	0	0	0	0	0	-3.92	0.4	0.85
Old_NTg	D3YU12_MOUSE	Nmral1	0|0|0|0|1	1	0.2	5	0|0	0	0	0	0	0	-2.48	2	0.85
Old_NTg	A2ARZ7_MOUSE	Rab22a	1|0|0|0|1	2	0.4	5	1|1	0	0	0	0	0	-5.51	0.4	0.85
Old_NTg	Q3TJE3_MOUSE	Hk1	15|3|3|0|0	21	4.2	5	6|8	0	0	0	0	0	-31.61	0.6	0.79
Old_NTg	HXK1_MOUSE	Hk1	15|0|0|0|0	15	3	5	6|8	0	0	0	0	0	-31.61	0.43	0.79
Old_NTg	ODO1_MOUSE	Ogdh	11|6|1|0|0	18	3.6	5	9|8	0	0	0	0	0	-38.28	0.42	0.83
Old_NTg	GBB1_MOUSE	Gnb1	10|12|6|0|0	28	5.6	5	12|9	0	0	0	0	0	-47.18	0.53	0.84
Old_NTg	B2RXT3_MOUSE	Ogdhl	8|4|1|0|0	13	2.6	5	8|7	0	0	0	0	0	-33.85	0.35	0.83
Old_NTg	GNAI1_MOUSE	Gnai1	7|17|6|0|0	30	6	5	11|10	0	0	0	0	0	-47.18	0.57	0.83
Old_NTg	EMIL1_MOUSE	Emilin1	7|4|9|0|0	20	4	5	12|12	0	0	0	0	0	-53.84	0.33	0.85
Old_NTg	B2RXU5_MOUSE	Zfp365	7|3|1|0|0	11	2.2	5	4|4	0	0	0	0	0	-18.38	0.55	0.8
Old_NTg	ZN365_MOUSE	Znf365	7|3|0|0|0	10	2	5	4|4	0	0	0	0	0	-18.38	0.5	0.8
Old_NTg	FYN_MOUSE	Fyn	6|4|1|0|0	11	2.2	5	5|4	0	0	0	0	0	-20.61	0.49	0.82
Old_NTg	B1AQZ0_MOUSE	Sept8	6|7|3|0|0	16	3.2	5	5|6	0	0	0	0	0	-25.01	0.58	0.82
Old_NTg	C9K0Z6_MOUSE	Cntfr	6|4|1|0|0	11	2.2	5	8|4	0	0	0	0	0	-27.14	0.37	0.85
Old_NTg	Q3U6C7_MOUSE	Sucla2	6|6|3|0|0	15	3	5	5|5	0	0	0	0	0	-22.77	0.6	0.82
Old_NTg	LGI1_MOUSE	Lgi1	6|3|1|0|0	10	2	5	4|3	0	0	0	0	0	-16.25	0.57	0.8
Old_NTg	H3BJZ7_MOUSE	Unc13a	5|7|0|0|0	12	2.4	5	16|15	0	0	0	0	0	-69.48	0.15	0.85
Old_NTg	GNAZ_MOUSE	Gnaz	5|10|2|0|0	17	3.4	5	7|12	0	0	0	0	0	-42.7	0.36	0.84
Old_NTg	Q3UYF9_MOUSE	Gnaz	5|7|0|0|0	12	2.4	5	6|12	0	0	0	0	0	-40.24	0.27	0.85
Old_NTg	A0A0J9YTY0_MOUSE	Sept11	5|7|0|0|0	12	2.4	5	4|3	0	0.01	0	0.01	0	-16.25	0.69	0.78
Old_NTg	NWD2_MOUSE	Nwd2	4|0|0|0|0	4	0.8	5	14|19	0	0	0	0	0	-73.95	0.05	0.85
Old_NTg	TSG10_MOUSE	Tsga10	4|0|1|0|0	5	1	5	7|3	0	0	0	0	0	-22.64	0.2	0.85
Old_NTg	Q6NS55_MOUSE	Pitpnm2	4|0|0|0|0	4	0.8	5	7|8	0	0	0	0	0	-33.85	0.11	0.85
Old_NTg	A1L353_MOUSE	Tgfbi	4|9|3|0|0	16	3.2	5	5|6	0	0	0	0	0	-25.01	0.58	0.81
Old_NTg	Q7TQD7_MOUSE	Myo1b	4|2|0|0|0	6	1.2	5	2|9	0	0	0	0	0	-24.42	0.22	0.85
Old_NTg	Q9CQM8_MOUSE	Rpl21	4|6|0|0|0	10	2	5	5|4	0	0	0	0	0	-20.61	0.44	0.82
Old_NTg	ARF3_MOUSE	Arf3	4|8|1|0|0	13	2.6	5	4|4	0	0.01	0	0.01	0	-18.38	0.65	0.79
Old_NTg	I6L9D3_MOUSE	Cdk17	4|2|1|0|0	7	1.4	5	4|5	0	0	0	0	0	-20.61	0.31	0.85
Old_NTg	2AAA_MOUSE	Ppp2r1a	4|1|0|0|0	5	1	5	3|2	0	0.01	0	0.01	0	-11.93	0.4	0.79
Old_NTg	Q3UH39_MOUSE	Cntn2	4|0|1|0|0	5	1	5	9|7	0	0	0	0	0	-36.04	0.12	0.85
Old_NTg	CA2D3_MOUSE	Cacna2d3	4|0|0|0|0	4	0.8	5	12|6	0	0	0	0	0	-40.24	0.09	0.85
Old_NTg	AUXI_MOUSE	Dnajc6	4|0|0|0|0	4	0.8	5	2|5	0	0	0	0	0	-16.23	0.23	0.81
Old_NTg	Q7M754_MOUSE	Gm5409	4|4|0|0|0	8	1.6	5	6|3	0	0	0	0	0	-20.61	0.36	0.85
Old_NTg	ARF5_MOUSE	Arf5	4|4|0|0|0	8	1.6	5	2|3	0	0.01	0	0.01	0	-11.93	0.64	0.78
Old_NTg	KALRN_MOUSE	Kalrn	3|1|0|0|0	4	0.8	5	3|6	0	0	0	0	0	-20.61	0.18	0.85
Old_NTg	TRIO_MOUSE	Trio	3|2|0|0|0	5	1	5	7|10	0	0	0	0	0	-38.28	0.12	0.85
Old_NTg	E9QK62_MOUSE	Ngef	3|8|1|0|0	12	2.4	5	4|4	0	0.01	0	0.01	0	-18.38	0.6	0.79
Old_NTg	C9K0Z0_MOUSE	Gria2	3|1|0|0|0	4	0.8	5	4|5	0	0	0	0	0	-20.61	0.18	0.85
Old_NTg	Q50HX4_MOUSE	Rab14	3|3|2|0|0	8	1.6	5	3|2	0	0	0	0	0	-11.93	0.64	0.8
Old_NTg	Q50HX0_MOUSE	Rab14	3|3|2|0|0	8	1.6	5	3|2	0	0	0	0	0	-11.93	0.64	0.8
Old_NTg	SYBU_MOUSE	Sybu	3|4|2|0|0	9	1.8	5	6|4	0	0	0	0	0	-22.77	0.36	0.85
Old_NTg	A0A1D5RM97_MOUSE	Mast3	3|2|0|0|0	5	1	5	1|9	0	0	0	0	0	-21.95	0.2	0.85
Old_NTg	PP1B_MOUSE	Ppp1cb	3|0|0|0|0	3	0.6	5	3|3	0	0	0	0	0	-14.01	0.2	0.85
Old_NTg	Q3U7K1_MOUSE	Q3U7K1_MOUSE	3|0|0|0|0	3	0.6	5	3|3	0	0	0	0	0	-14.01	0.2	0.85
Old_NTg	TGM2_MOUSE	Tgm2	3|5|2|0|0	10	2	5	7|7	0	0	0	0	0	-31.61	0.29	0.85
Old_NTg	GRP78_MOUSE	Hspa5	3|1|2|0|0	6	1.2	5	3|3	0	0	0	0	0	-14.01	0.4	0.85
Old_NTg	F8WJ48_MOUSE	Ntng1	3|1|0|0|0	4	0.8	5	5|2	0	0	0	0	0	-16.23	0.23	0.85
Old_NTg	SRC_MOUSE	Src	3|1|1|0|0	5	1	5	6|5	0	0	0	0	0	-25.01	0.18	0.85
Old_NTg	A4FUT9_MOUSE	Adam22	3|3|0|0|0	6	1.2	5	3|1	0	0.01	0	0.01	0	-9.7	0.6	0.77
Old_NTg	E41L3_MOUSE	Epb41l3	2|2|1|0|0	5	1	5	4|6	0	0	0	0	0	-22.77	0.2	0.85
Old_NTg	D0VYV6_MOUSE	Epb41l3	2|2|1|0|0	5	1	5	4|5	0	0	0	0	0	-20.61	0.22	0.85
Old_NTg	F8VPQ1_MOUSE	Dock3	2|1|0|0|0	3	0.6	5	2|5	0	0	0	0	0	-16.23	0.17	0.85
Old_NTg	MARK3_MOUSE	Mark3	2|0|0|0|0	2	0.4	5	10|7	0	0	0	0	0	-38.28	0.05	0.85
Old_NTg	A0A140T8I9_MOUSE	Pi4ka	2|2|0|0|0	4	0.8	5	4|9	0	0	0	0	0	-29.22	0.12	0.85
Old_NTg	D3Z656_MOUSE	Synj1	2|2|0|0|0	4	0.8	5	4|5	0	0	0	0	0	-20.61	0.18	0.85
Old_NTg	K3W4R2_MOUSE	Myh14	2|1|2|0|0	5	1	5	4|5	0	0	0	0	0	-20.61	0.22	0.85
Old_NTg	SERA_MOUSE	Phgdh	2|3|4|0|0	9	1.8	5	3|5	0	0	0	0	0	-18.38	0.45	0.85
Old_NTg	AATM_MOUSE	Got2	2|0|1|0|0	3	0.6	5	1|2	0	0.01	0	0.01	0	-7.72	0.4	0.78
Old_NTg	Q3TIC8_MOUSE	Uqcrc1	2|0|1|0|0	3	0.6	5	9|11	0	0	0	0	0	-44.93	0.06	0.85
Old_NTg	A0A087WPL5_MOUSE	Dhx9	2|1|0|0|0	3	0.6	5	5|6	0	0	0	0	0	-25.01	0.11	0.85
Old_NTg	E9QPE7_MOUSE	Myh11	2|0|3|0|0	5	1	5	6|5	0	0	0	0	0	-25.01	0.18	0.85
Old_NTg	KC1D_MOUSE	Csnk1d	2|0|0|0|0	2	0.4	5	4|3	0	0	0	0	0	-16.25	0.11	0.85
Old_NTg	A0A0R4J0I9_MOUSE	Lrp1	2|2|0|0|0	4	0.8	5	2|2	0	0	0	0	0	-9.7	0.4	0.85
Old_NTg	A0A140LIW3_MOUSE	Frmpd3	2|0|0|0|0	2	0.4	5	2|3	0	0	0	0	0	-11.93	0.16	0.85
Old_NTg	B2BH30_MOUSE	Grm5	2|0|0|0|0	2	0.4	5	5|8	0	0	0	0	0	-29.42	0.06	0.85
Old_NTg	TECR_MOUSE	Tecr	2|2|0|0|0	4	0.8	5	4|3	0	0	0	0	0	-16.25	0.23	0.85
Old_NTg	CTNB1_MOUSE	Ctnnb1	2|2|0|0|0	4	0.8	5	2|1	0	0.01	0	0.01	0	-7.72	0.53	0.77
Old_NTg	F7A8H6_MOUSE	Gpx4	2|4|0|0|0	6	1.2	5	2|5	0	0	0	0	0	-16.23	0.34	0.81
Old_NTg	EZRI_MOUSE	Ezr	2|0|0|0|0	2	0.4	5	2|1	0	0.01	0	0.01	0	-7.72	0.27	0.78
Old_NTg	E9Q683_MOUSE	Cacna2d2	2|0|0|0|0	2	0.4	5	16|10	0	0	0	0	0	-58.25	0.03	0.85
Old_NTg	POSTN_MOUSE	Postn	2|1|0|0|0	3	0.6	5	7|6	0	0	0	0	0	-29.42	0.09	0.85
Old_NTg	KCRU_MOUSE	Ckmt1	2|2|0|0|0	4	0.8	5	5|0	0	0	0	0	0	-11.36	0.32	0.85
Old_NTg	GRM1_MOUSE	Grm1	2|0|0|0|0	2	0.4	5	0|4	0	0	0	0	0	-9.12	0.2	0.85
Old_NTg	KSR1_MOUSE	Ksr1	2|0|0|0|0	2	0.4	5	1|2	0	0.01	0	0.01	0	-7.72	0.27	0.78
Old_NTg	Q9WV42_MOUSE	Ncoa4	2|0|0|0|0	2	0.4	5	5|4	0	0	0	0	0	-20.61	0.09	0.85
Old_NTg	A2AQC3_MOUSE	Atp9a	2|0|0|0|0	2	0.4	5	4|2	0	0	0	0	0	-14.01	0.13	0.85
Old_NTg	SNG3_MOUSE	Syngr3	2|1|0|0|0	3	0.6	5	3|1	0	0	0	0	0	-9.7	0.3	0.85
Old_NTg	5NTD_MOUSE	Nt5e	2|1|0|0|0	3	0.6	5	10|5	0	0	0	0	0	-33.71	0.08	0.85
Old_NTg	D3Z4E2_MOUSE	Nrn1	2|1|0|0|0	3	0.6	5	3|3	0	0	0	0	0	-14.01	0.2	0.85
Old_NTg	GPM6A_MOUSE	Gpm6a	2|2|0|0|0	4	0.8	5	2|2	0	0	0	0	0	-9.7	0.4	0.85
Old_NTg	B2RX13_MOUSE	Pxdn	2|2|0|0|0	4	0.8	5	7|3	0	0	0	0	0	-22.64	0.16	0.85
Old_NTg	NDUS2_MOUSE	Ndufs2	2|0|0|0|0	2	0.4	5	4|1	0	0	0	0	0	-11.79	0.16	0.85
Old_NTg	TANC2_MOUSE	Tanc2	1|0|1|0|0	2	0.4	5	7|16	0	0	0	0	0	-51.13	0.03	0.85
Old_NTg	FAS_MOUSE	Fasn	1|0|1|0|0	2	0.4	5	3|1	0	0	0	0	0	-9.7	0.2	0.85
Old_NTg	G6PI_MOUSE	Gpi	1|1|1|0|0	3	0.6	5	1|0	0	0	0	0	0	-3.92	1.2	0.85
Old_NTg	AP3D1_MOUSE	Ap3d1	1|2|1|0|0	4	0.8	5	2|6	0	0	0	0	0	-18.14	0.2	0.85
Old_NTg	Q80TH1_MOUSE	Dlg3	1|0|2|0|0	3	0.6	5	7|9	0	0	0	0	0	-36.04	0.07	0.85
Old_NTg	WDR7_MOUSE	Wdr7	1|3|1|0|0	5	1	5	2|4	0	0	0	0	0	-14.01	0.33	0.85
Old_NTg	TOP2B_MOUSE	Top2b	1|3|0|0|0	4	0.8	5	11|10	0	0	0	0	0	-47.18	0.08	0.85
Old_NTg	A7YQ68_MOUSE	Prickle2	1|1|0|0|0	2	0.4	5	2|2	0	0	0	0	0	-9.7	0.2	0.85
Old_NTg	NF1_MOUSE	Nf1	1|0|0|0|0	1	0.2	5	3|7	0	0	0	0	0	-22.64	0.04	0.85
Old_NTg	Q3UEG9_MOUSE	Flot2	1|1|1|0|0	3	0.6	5	7|7	0	0	0	0	0	-31.61	0.09	0.85
Old_NTg	D3YUS5_MOUSE	Rasal2	1|0|0|0|0	1	0.2	5	2|5	0	0	0	0	0	-16.23	0.06	0.85
Old_NTg	TERA_MOUSE	Vcp	1|0|0|0|0	1	0.2	5	0|0	0	0	0	0	0	-2.48	2	0.85
Old_NTg	A0A1D5RLQ9_MOUSE	Cdc42bpa	1|1|1|0|0	3	0.6	5	2|6	0	0	0	0	0	-18.14	0.15	0.85
Old_NTg	RGRF2_MOUSE	Rasgrf2	1|0|0|0|0	1	0.2	5	0|1	0	0	0	0	0	-3.92	0.4	0.85
Old_NTg	Q3V117_MOUSE	Acly	1|0|0|0|0	1	0.2	5	0|1	0	0	0	0	0	-3.92	0.4	0.85
Old_NTg	QCR2_MOUSE	Uqcrc2	1|0|0|0|0	1	0.2	5	8|5	0	0	0	0	0	-29.42	0.03	0.85
Old_NTg	A0A1B0GRJ9_MOUSE	Pde2a	1|0|0|0|0	1	0.2	5	6|5	0	0	0	0	0	-25.01	0.04	0.85
Old_NTg	OGT1_MOUSE	Ogt	1|0|0|0|0	1	0.2	5	8|9	0	0	0	0	0	-38.28	0.02	0.85
Old_NTg	A2AHJ7_MOUSE	Dgkz	1|1|0|0|0	2	0.4	5	0|3	0	0	0	0	0	-7.43	0.27	0.85
Old_NTg	PHB2_MOUSE	Phb2	1|1|0|0|0	2	0.4	5	6|3	0	0	0	0	0	-20.61	0.09	0.85
Old_NTg	A2ATZ8_MOUSE	Cacnb4	1|2|0|0|0	3	0.6	5	4|6	0	0	0	0	0	-22.77	0.12	0.85
Old_NTg	RUFY3_MOUSE	Rufy3	1|0|0|0|0	1	0.2	5	1|2	0	0	0	0	0	-7.72	0.13	0.85
Old_NTg	E9QM38_MOUSE	Slc12a2	1|1|1|0|0	3	0.6	5	5|2	0	0	0	0	0	-16.23	0.17	0.85
Old_NTg	PAK5_MOUSE	Pak5	1|0|0|0|0	1	0.2	5	4|1	0	0	0	0	0	-11.79	0.08	0.85
Old_NTg	D3YXA6_MOUSE	Trim46	1|0|0|0|0	1	0.2	5	2|1	0	0	0	0	0	-7.72	0.13	0.85
Old_NTg	NDUS1_MOUSE	Ndufs1	1|1|2|0|0	4	0.8	5	15|4	0	0	0	0	0	-41.94	0.08	0.85
Old_NTg	E9PWG9_MOUSE	Map3k5	1|0|0|0|0	1	0.2	5	2|7	0	0	0	0	0	-20.26	0.04	0.85
Old_NTg	AGRB3_MOUSE	Adgrb3	1|0|0|0|0	1	0.2	5	2|6	0	0	0	0	0	-18.14	0.05	0.85
Old_NTg	MP2K1_MOUSE	Map2k1	1|2|2|0|0	5	1	5	1|3	0	0	0	0	0	-9.7	0.5	0.85
Old_NTg	Q3U4W8_MOUSE	Usp5	1|1|1|0|0	3	0.6	5	0|1	0	0	0	0	0	-3.92	1.2	0.85
Old_NTg	PROF2_MOUSE	Pfn2	1|0|0|0|0	1	0.2	5	0|0	0	0	0	0	0	-2.48	2	0.85
Old_NTg	GNAQ_MOUSE	Gnaq	1|0|0|0|0	1	0.2	5	3|1	0	0	0	0	0	-9.7	0.1	0.85
Old_NTg	LYRIC_MOUSE	Mtdh	1|5|0|0|0	6	1.2	5	3|3	0	0	0	0	0	-14.01	0.4	0.79
Old_NTg	E9Q8N8_MOUSE	Slc4a4	1|2|0|0|0	3	0.6	5	3|5	0	0	0	0	0	-18.38	0.15	0.85
Old_NTg	GRP1_MOUSE	Rasgrp1	1|0|0|0|0	1	0.2	5	3|2	0	0	0	0	0	-11.93	0.08	0.85
Old_NTg	GABR2_MOUSE	Gabbr2	1|0|0|0|0	1	0.2	5	6|5	0	0	0	0	0	-25.01	0.04	0.85
Old_NTg	CRAC1_MOUSE	Crtac1	1|3|1|0|0	5	1	5	6|2	0	0	0	0	0	-18.14	0.25	0.85
Old_NTg	B7ZP51_MOUSE	Egfl8	1|3|0|0|0	4	0.8	5	3|3	0	0	0	0	0	-14.01	0.27	0.85
Old_NTg	Q4VAF2_MOUSE	Rpl37a	1|1|0|0|0	2	0.4	5	1|2	0	0	0	0	0	-7.72	0.27	0.85
Old_NTg	LRRT1_MOUSE	Lrrtm1	1|0|0|0|0	1	0.2	5	2|5	0	0	0	0	0	-16.23	0.06	0.85
Old_NTg	CH60_MOUSE	Hspd1	1|0|1|0|0	2	0.4	5	4|1	0	0	0	0	0	-11.79	0.16	0.85
Old_NTg	ATLA1_MOUSE	Atl1	1|0|0|0|0	1	0.2	5	0|1	0	0	0	0	0	-3.92	0.4	0.85
Old_NTg	Q58EA6_MOUSE	Rps25	1|3|0|0|0	4	0.8	5	2|2	0	0.01	0	0.01	0	-9.7	0.4	0.79
Old_NTg	A0A0A6YY67_MOUSE	Camsap2	1|1|0|0|0	2	0.4	5	0|1	0	0	0	0	0	-3.92	0.8	0.85
Old_NTg	A2AJY2_MOUSE	Col15a1	1|1|0|0|0	2	0.4	5	4|3	0	0	0	0	0	-16.25	0.11	0.85
Old_NTg	Q3U6P5_MOUSE	Hnrnpc	1|2|0|0|0	3	0.6	5	5|5	0	0	0	0	0	-22.77	0.12	0.85
Old_NTg	A0A0G2JF79_MOUSE	Cdkl5	1|0|0|0|0	1	0.2	5	1|4	0	0	0	0	0	-11.79	0.08	0.85
Old_NTg	RPGF4_MOUSE	Rapgef4	1|0|0|0|0	1	0.2	5	5|2	0	0	0	0	0	-16.23	0.06	0.85
Old_NTg	PP2AB_MOUSE	Ppp2cb	1|1|0|0|0	2	0.4	5	1|1	0	0	0	0	0	-5.51	0.4	0.85
Old_NTg	KCNA2_MOUSE	Kcna2	1|1|0|0|0	2	0.4	5	4|2	0	0	0	0	0	-14.01	0.13	0.85
Old_NTg	Q3U781_MOUSE	Srsf3	1|3|1|0|0	5	1	5	2|2	0	0.01	0	0.01	0	-9.7	0.5	0.79
Old_NTg	SYT5_MOUSE	Syt5	1|3|0|0|0	4	0.8	5	4|2	0	0	0	0	0	-14.01	0.27	0.85
Old_NTg	COPA_MOUSE	Copa	1|0|0|0|0	1	0.2	5	0|3	0	0	0	0	0	-7.43	0.13	0.85
Old_NTg	Q3UL22_MOUSE	Cct8	1|0|1|0|0	2	0.4	5	0|0	0	0	0	0	0	-2.48	4	0.85
Old_NTg	PGM2L_MOUSE	Pgm2l1	1|0|0|0|0	1	0.2	5	0|0	0	0	0	0	0	-2.48	2	0.85
Old_NTg	DEST_MOUSE	Dstn	1|0|0|0|0	1	0.2	5	0|0	0	0	0	0	0	-2.48	2	0.85
Old_NTg	Q3TJY2_MOUSE	Wdr1	1|0|0|0|0	1	0.2	5	0|0	0	0	0	0	0	-2.48	2	0.85
Old_NTg	B1AX58_MOUSE	Pls3	1|0|0|0|0	1	0.2	5	0|0	0	0	0	0	0	-2.48	2	0.85
Old_NTg	KPCE_MOUSE	Prkce	1|1|0|0|0	2	0.4	5	1|0	0	0	0	0	0	-3.92	0.8	0.85
Old_NTg	PDC6I_MOUSE	Pdcd6ip	1|0|1|0|0	2	0.4	5	1|0	0	0	0	0	0	-3.92	0.8	0.85
Old_NTg	Q6ZPX2_MOUSE	Spire1	1|1|0|0|0	2	0.4	5	1|0	0	0	0	0	0	-3.92	0.8	0.85
Old_NTg	B9EKJ3_MOUSE	Mon2	1|0|0|0|0	1	0.2	5	1|1	0	0	0	0	0	-5.51	0.2	0.85
Old_NTg	ODO2_MOUSE	Dlst	1|0|1|0|0	2	0.4	5	4|2	0	0	0	0	0	-14.01	0.13	0.85
Old_NTg	CCNY_MOUSE	Ccny	1|0|0|0|0	1	0.2	5	2|4	0	0	0	0	0	-14.01	0.07	0.85
Old_NTg	CY1_MOUSE	Cyc1	1|0|0|0|0	1	0.2	5	4|3	0	0	0	0	0	-16.25	0.06	0.85
Old_NTg	CP46A_MOUSE	Cyp46a1	1|1|0|0|0	2	0.4	5	4|2	0	0	0	0	0	-14.01	0.13	0.85
Old_NTg	F8VQD7_MOUSE	Ptprg	1|0|0|0|0	1	0.2	5	5|5	0	0	0	0	0	-22.77	0.04	0.85
Old_NTg	SYPH_MOUSE	Syp	1|0|0|0|0	1	0.2	5	2|1	0	0	0	0	0	-7.72	0.13	0.85
Old_NTg	A0A0R4J1Z3_MOUSE	Tmem33	1|1|0|0|0	2	0.4	5	1|1	0	0	0	0	0	-5.51	0.4	0.85
Old_NTg	PITM1_MOUSE	Pitpnm1	1|0|0|0|0	1	0.2	5	0|1	0	0	0	0	0	-3.92	0.4	0.85
Old_NTg	A0A1D5RLK2_MOUSE	Psd3	1|1|0|0|0	2	0.4	5	2|4	0	0	0	0	0	-14.01	0.13	0.85
Old_NTg	Q3U9Q3_MOUSE	Hnrnpk	1|1|0|0|0	2	0.4	5	3|0	0	0	0	0	0	-7.43	0.27	0.85
Old_NTg	AP3B2_MOUSE	Ap3b2	1|0|0|0|0	1	0.2	5	2|1	0	0	0	0	0	-7.72	0.13	0.85
Old_NTg	KAPCB_MOUSE	Prkacb	1|1|0|0|0	2	0.4	5	1|1	0	0	0	0	0	-5.51	0.4	0.85
Old_NTg	F6TVX7_MOUSE	Gm20671	1|0|0|0|0	1	0.2	5	2|0	0	0	0	0	0	-5.27	0.2	0.85
Old_NTg	SNP25_MOUSE	Snap25	1|1|0|0|0	2	0.4	5	1|0	0	0	0	0	0	-3.92	0.8	0.85
Old_NTg	E9Q3X0_MOUSE	Mvp	1|0|0|0|0	1	0.2	5	2|1	0	0	0	0	0	-7.72	0.13	0.85
Old_NTg	Q505Q1_MOUSE	U2af2	1|1|0|0|0	2	0.4	5	0|0	0	0	0	0	0	-2.48	4	0.85
Old_NTg	PYGM_MOUSE	Pygm	1|0|0|0|0	1	0.2	5	0|0	0	0	0	0	0	-2.48	2	0.85
Old_NTg	TOLIP_MOUSE	Tollip	1|1|0|0|0	2	0.4	5	0|0	0	0	0	0	0	-2.48	4	0.85
Old_NTg	ARPC4_MOUSE	Arpc4	1|1|0|0|0	2	0.4	5	1|0	0	0	0	0	0	-3.92	0.8	0.85
Old_NTg	E9Q0N0_MOUSE	Itsn1	1|0|0|0|0	1	0.2	5	2|1	0	0	0	0	0	-7.72	0.13	0.85
Old_NTg	B7ZN20_MOUSE	Elmod1	1|0|0|0|0	1	0.2	5	0|0	0	0	0	0	0	-2.48	2	0.85
Old_NTg	A2AVR6_MOUSE	Acot11	1|0|0|0|0	1	0.2	5	0|0	0	0	0	0	0	-2.48	2	0.85
Old_NTg	SHSA4_MOUSE	Shisa4	1|1|1|0|0	3	0.6	5	0|0	0	0	0	0	0	-2.48	6	0.85
Old_NTg	AL3B1_MOUSE	Aldh3b1	1|0|0|0|0	1	0.2	5	0|0	0	0	0	0	0	-2.48	2	0.85
Old_NTg	A0A0U1RNW0_MOUSE	Csnk1g1	1|1|0|0|0	2	0.4	5	2|0	0	0	0	0	0	-5.27	0.4	0.85
Old_NTg	C2C4C_MOUSE	C2cd4cC2CD4	1|0|0|0|0	1	0.2	5	0|0	0	0	0	0	0	-2.48	2	0.85
Old_NTg	E9PWW5_MOUSE	Adamtsl1	1|0|0|0|0	1	0.2	5	0|0	0	0	0	0	0	-2.48	2	0.85
Old_NTg	VATE1_MOUSE	Atp6v1e1	1|1|0|0|0	2	0.4	5	0|0	0	0	0	0	0	-2.48	4	0.85
Old_NTg	NOP56_MOUSE	Nop56	1|0|0|0|0	1	0.2	5	4|1	0	0	0	0	0	-11.79	0.08	0.85
Old_NTg	A0A087WQA0_MOUSE	Bclaf1	1|0|0|0|0	1	0.2	5	1|0	0	0	0	0	0	-3.92	0.4	0.85
Old_NTg	LTOR1_MOUSE	Lamtor1	1|0|0|0|0	1	0.2	5	1|1	0	0	0	0	0	-5.51	0.2	0.85
Old_NTg	A0A0R4J0W7_MOUSE	Lmtk3	1|0|0|0|0	1	0.2	5	3|2	0	0	0	0	0	-11.93	0.08	0.85
Old_NTg	NDUA8_MOUSE	Ndufa8	1|0|0|0|0	1	0.2	5	0|0	0	0	0	0	0	-2.48	2	0.85
Old_NTg	CD81_MOUSE	Cd81	1|1|0|0|0	2	0.4	5	0|0	0	0	0	0	0	-2.48	4	0.85
Old_NTg	MYADM_MOUSE	Myadm	1|1|0|0|0	2	0.4	5	1|1	0	0	0	0	0	-5.51	0.4	0.85
Old_NTg	KAPCA_MOUSE	Prkaca	1|0|0|0|0	1	0.2	5	1|0	0	0	0	0	0	-3.92	0.4	0.85
Old_NTg	ITM2B_MOUSE	Itm2b	1|1|1|0|0	3	0.6	5	0|1	0	0	0	0	0	-3.92	1.2	0.85
Old_NTg	D3YTQ3_MOUSE	Hnrnpdl	1|1|0|0|0	2	0.4	5	0|1	0	0	0	0	0	-3.92	0.8	0.85
Old_NTg	A2AMH3_MOUSE	Slc44a1	1|0|0|0|0	1	0.2	5	0|0	0	0	0	0	0	-2.48	2	0.85
Old_NTg	CPNE6_MOUSE	Cpne6	1|1|0|0|0	2	0.4	5	0|0	0	0	0	0	0	-2.48	4	0.85
Old_NTg	F6ZV59_MOUSE	Hnrnpd	1|0|0|0|0	1	0.2	5	0|1	0	0	0	0	0	-3.92	0.4	0.85
Old_NTg	Q5HZZ0_MOUSE	Cyth2	1|0|1|0|0	2	0.4	5	1|1	0	0	0	0	0	-5.51	0.4	0.85
Old_NTg	Q1XID4_MOUSE	Atp6ap2	1|0|0|0|0	1	0.2	5	2|2	0	0	0	0	0	-9.7	0.1	0.85
Old_NTg	CD9_MOUSE	Cd9	1|0|0|0|0	1	0.2	5	0|0	0	0	0	0	0	-2.48	2	0.85
Old_NTg	ACTZ_MOUSE	Actr1a	1|0|0|0|0	1	0.2	5	0|0	0	0	0	0	0	-2.48	2	0.85
Old_NTg	Q3UZ17_MOUSE	Luc7l2	1|1|1|0|0	3	0.6	5	1|0	0	0	0	0	0	-3.92	1.2	0.85
Old_NTg	ACTY_MOUSE	Actr1b	1|0|0|0|0	1	0.2	5	0|0	0	0	0	0	0	-2.48	2	0.85
Old_NTg	DP13A_MOUSE	Appl1	1|1|0|0|0	2	0.4	5	0|0	0	0	0	0	0	-2.48	4	0.85
Old_NTg	E9QN59_MOUSE	Mapk10	1|0|0|0|0	1	0.2	5	1|1	0	0	0	0	0	-5.51	0.2	0.85
Old_NTg	ACY2_MOUSE	Aspa	1|0|0|0|0	1	0.2	5	0|0	0	0	0	0	0	-2.48	2	0.85
Old_NTg	C1QT4_MOUSE	C1qtnf4	1|0|0|0|0	1	0.2	5	1|1	0	0	0	0	0	-5.51	0.2	0.85
Old_NTg	A0A0U1RP13_MOUSE	Cdipt	1|1|0|0|0	2	0.4	5	0|0	0	0	0	0	0	-2.48	4	0.85
Old_NTg	A5GZX3_MOUSE	Glo1	1|0|0|0|0	1	0.2	5	0|0	0	0	0	0	0	-2.48	2	0.85
Old_NTg	B9EJ35_MOUSE	Prss3	1|0|0|0|0	1	0.2	5	0|0	0	0	0	0	0	-2.48	2	0.85
Old_NTg	T151A_MOUSE	Tmem151a	1|0|0|0|0	1	0.2	5	0|1	0	0	0	0	0	-3.92	0.4	0.85
Old_NTg	Q0PD66_MOUSE	Rab1b	0|5|2|0|0	7	1.4	5	3|2	0	0.02	0	0.02	0	-11.93	0.56	0.77
Old_NTg	PFKAL_MOUSE	Pfkl	0|4|0|0|0	4	0.8	5	3|5	0	0	0	0	0	-18.38	0.2	0.85
Old_NTg	K2C73_MOUSE	Krt73	0|4|5|0|0	9	1.8	5	6|2	0	0	0	0	0	-18.14	0.45	0.81
Old_NTg	RASH_MOUSE	Hras	0|4|2|0|0	6	1.2	5	4|2	0	0	0	0	0	-14.01	0.4	0.8
Old_NTg	DPYL3_MOUSE	Dpysl3	0|3|5|0|0	8	1.6	5	3|3	0	0	0	0	0	-14.01	0.53	0.79
Old_NTg	CBPA3_MOUSE	Cpa3	0|3|0|0|0	3	0.6	5	2|4	0	0	0	0	0	-14.01	0.2	0.85
Old_NTg	Q6ZWR0_MOUSE	Rap2b	0|3|1|0|0	4	0.8	5	4|1	0	0	0	0	0	-11.79	0.32	0.8
Old_NTg	RAB5A_MOUSE	Rab5a	0|3|0|0|0	3	0.6	5	2|2	0	0.01	0	0.01	0	-9.7	0.3	0.79
Old_NTg	Q5ICG5_MOUSE	Acsl6	0|2|0|0|0	2	0.4	5	3|1	0	0	0	0	0	-9.7	0.2	0.85
Old_NTg	Q5F2D0_MOUSE	Acsl6	0|2|0|0|0	2	0.4	5	3|1	0	0	0	0	0	-9.7	0.2	0.85
Old_NTg	PP1A_MOUSE	Ppp1ca	0|2|0|0|0	2	0.4	5	3|3	0	0	0	0	0	-14.01	0.13	0.85
Old_NTg	B9EKB3_MOUSE	Wwp1	0|2|0|0|0	2	0.4	5	3|2	0	0	0	0	0	-11.93	0.16	0.85
Old_NTg	HS12B_MOUSE	Hspa12b	0|2|0|0|0	2	0.4	5	2|2	0	0	0	0	0	-9.7	0.2	0.85
Old_NTg	LOXL3_MOUSE	Loxl3	0|2|1|0|0	3	0.6	5	1|2	0	0.01	0	0.01	0	-7.72	0.4	0.78
Old_NTg	D3YUM1_MOUSE	Ndufv1	0|2|0|0|0	2	0.4	5	4|2	0	0	0	0	0	-14.01	0.13	0.85
Old_NTg	S6A11_MOUSE	Slc6a11	0|2|0|0|0	2	0.4	5	3|3	0	0	0	0	0	-14.01	0.13	0.85
Old_NTg	Q0PD38_MOUSE	Rab18	0|2|1|0|0	3	0.6	5	3|0	0	0.02	0	0.02	0	-7.43	0.4	0.77
Old_NTg	MMRN2_MOUSE	Mmrn2	0|2|0|0|0	2	0.4	5	1|4	0	0	0	0	0	-11.79	0.16	0.85
Old_NTg	TIM50_MOUSE	Timm50	0|2|0|0|0	2	0.4	5	1|2	0	0.01	0	0.01	0	-7.72	0.27	0.78
Old_NTg	RRAS2_MOUSE	Rras2	0|2|0|0|0	2	0.4	5	4|1	0	0	0	0	0	-11.79	0.16	0.85
Old_NTg	E5Q371_MOUSE	Cd47	0|2|0|0|0	2	0.4	5	3|2	0	0	0	0	0	-11.93	0.16	0.85
Old_NTg	E9PUJ6_MOUSE	Mycbp2	0|1|0|0|0	1	0.2	5	2|3	0	0	0	0	0	-11.93	0.08	0.85
Old_NTg	SNAB_MOUSE	Napb	0|1|0|0|0	1	0.2	5	4|3	0	0	0	0	0	-16.25	0.06	0.85
Old_NTg	FARP1_MOUSE	Farp1	0|1|0|0|0	1	0.2	5	3|4	0	0	0	0	0	-16.25	0.06	0.85
Old_NTg	EFR3B_MOUSE	Efr3b	0|1|0|0|0	1	0.2	5	1|3	0	0	0	0	0	-9.7	0.1	0.85
Old_NTg	B1ASC0_MOUSE	Adgrb2	0|1|0|0|0	1	0.2	5	4|4	0	0	0	0	0	-18.38	0.05	0.85
Old_NTg	B6ZHC7_MOUSE	Epb41l2	0|1|0|0|0	1	0.2	5	1|4	0	0	0	0	0	-11.79	0.08	0.85
Old_NTg	PROF1_MOUSE	Pfn1	0|1|1|0|0	2	0.4	5	1|1	0	0	0	0	0	-5.51	0.4	0.85
Old_NTg	Q3ULW0_MOUSE	Ran	0|1|0|0|0	1	0.2	5	0|0	0	0	0	0	0	-2.48	2	0.85
Old_NTg	ELN_MOUSE	Eln	0|1|0|0|0	1	0.2	5	1|2	0	0	0	0	0	-7.72	0.13	0.85
Old_NTg	A0A0G2JGY9_MOUSE	Plppr4	0|1|0|0|0	1	0.2	5	0|5	0	0	0	0	0	-11.36	0.08	0.85
Old_NTg	RENT1_MOUSE	Upf1	0|1|0|0|0	1	0.2	5	0|1	0	0	0	0	0	-3.92	0.4	0.85
Old_NTg	Q8BZN7_MOUSE	Thrap3	0|1|0|0|0	1	0.2	5	2|3	0	0	0	0	0	-11.93	0.08	0.85
Old_NTg	E9QMI7_MOUSE	Asap1	0|1|0|0|0	1	0.2	5	1|1	0	0	0	0	0	-5.51	0.2	0.85
Old_NTg	DCE1_MOUSE	Gad1	0|1|0|0|0	1	0.2	5	0|0	0	0	0	0	0	-2.48	2	0.85
Old_NTg	E0CY11_MOUSE	Nrxn1	0|1|0|0|0	1	0.2	5	0|3	0	0	0	0	0	-7.43	0.13	0.85
Old_NTg	Q6A0E5_MOUSE	mKIAA0024	0|1|0|0|0	1	0.2	5	0|3	0	0	0	0	0	-7.43	0.13	0.85
Old_NTg	A2AMW0_MOUSE	Capzb	0|1|0|0|0	1	0.2	5	3|2	0	0	0	0	0	-11.93	0.08	0.85
Old_NTg	FA49B_MOUSE	Fam49b	0|1|0|0|0	1	0.2	5	0|0	0	0	0	0	0	-2.48	2	0.85
Old_NTg	Q05C56_MOUSE	Add3	0|1|0|0|0	1	0.2	5	1|1	0	0	0	0	0	-5.51	0.2	0.85
Old_NTg	Q9CXY0_MOUSE	Rala	0|1|0|0|0	1	0.2	5	0|0	0	0	0	0	0	-2.48	2	0.85
Old_NTg	EXOC2_MOUSE	Exoc2	0|1|0|0|0	1	0.2	5	0|0	0	0	0	0	0	-2.48	2	0.85
Old_NTg	A0A1D5RMJ8_MOUSE	Cnot1	0|1|0|0|0	1	0.2	5	0|0	0	0	0	0	0	-2.48	2	0.85
Old_NTg	Q3UW66_MOUSE	Mpst	0|1|0|0|0	1	0.2	5	0|0	0	0	0	0	0	-2.48	2	0.85
Old_NTg	SCAM5_MOUSE	Scamp5	0|1|0|0|0	1	0.2	5	1|0	0	0	0	0	0	-3.92	0.4	0.85
Old_NTg	KRT81_MOUSE	Krt81	0|1|0|0|0	1	0.2	5	3|0	0	0	0	0	0	-7.43	0.13	0.85
Old_NTg	A0A1B0GRU0_MOUSE	Slc17a7	0|1|0|0|0	1	0.2	5	2|5	0	0	0	0	0	-16.23	0.06	0.85
Old_NTg	Q3V2X2_MOUSE	Kidins220	0|1|0|0|0	1	0.2	5	2|2	0	0	0	0	0	-9.7	0.1	0.85
Old_NTg	IP3KA_MOUSE	Itpka	0|1|0|0|0	1	0.2	5	0|1	0	0	0	0	0	-3.92	0.4	0.85
Old_NTg	A4QPC5_MOUSE	Cma1	0|1|0|0|0	1	0.2	5	0|0	0	0	0	0	0	-2.48	2	0.85
Old_NTg	NDUV2_MOUSE	Ndufv2	0|1|0|0|0	1	0.2	5	0|0	0	0	0	0	0	-2.48	2	0.85
Old_NTg	NDUS8_MOUSE	Ndufs8	0|1|0|0|0	1	0.2	5	3|0	0	0	0	0	0	-7.43	0.13	0.85
Old_NTg	Q3UJZ8_MOUSE	Cct4	0|1|0|0|0	1	0.2	5	0|0	0	0	0	0	0	-2.48	2	0.85
Old_NTg	Q3TYC4_MOUSE	Syt11	0|1|0|0|0	1	0.2	5	0|0	0	0	0	0	0	-2.48	2	0.85
Old_NTg	ADCK1_MOUSE	Adck1	0|1|0|0|0	1	0.2	5	0|0	0	0	0	0	0	-2.48	2	0.85
Old_NTg	E9PXB7_MOUSE	Nedd4l	0|1|0|0|0	1	0.2	5	0|0	0	0	0	0	0	-2.48	2	0.85
Old_NTg	LTMD1_MOUSE	Letmd1	0|1|0|0|0	1	0.2	5	0|0	0	0	0	0	0	-2.48	2	0.85
Old_NTg	Q3UVW2_MOUSE	Gabrg2	0|1|0|0|0	1	0.2	5	2|2	0	0	0	0	0	-9.7	0.1	0.85
Old_NTg	D3Z383_MOUSE	Mest	0|1|0|0|0	1	0.2	5	0|0	0	0	0	0	0	-2.48	2	0.85
Old_NTg	B2RSC8_MOUSE	Nedd4	0|1|0|0|0	1	0.2	5	0|0	0	0	0	0	0	-2.48	2	0.85
Old_NTg	F8SLP6_MOUSE	Pex5l	0|1|0|0|0	1	0.2	5	0|0	0	0	0	0	0	-2.48	2	0.85
Old_NTg	A2AWI7_MOUSE	Sh3glb2	0|1|0|0|0	1	0.2	5	0|1	0	0	0	0	0	-3.92	0.4	0.85
Old_NTg	Q6DIC9_MOUSE	Spock1	0|1|0|0|0	1	0.2	5	0|0	0	0	0	0	0	-2.48	2	0.85
Old_NTg	CSTN3_MOUSE	Clstn3	0|1|0|0|0	1	0.2	5	0|0	0	0	0	0	0	-2.48	2	0.85
Old_NTg	C9K0Z7_MOUSE	Fkbp8	0|1|0|0|0	1	0.2	5	1|1	0	0	0	0	0	-5.51	0.2	0.85
Old_NTg	Q3UHS6_MOUSE	Tln1	0|1|0|0|0	1	0.2	5	0|0	0	0	0	0	0	-2.48	2	0.85
Old_NTg	PRS23_MOUSE	Prss23	0|1|0|0|0	1	0.2	5	0|0	0	0	0	0	0	-2.48	2	0.85
Old_NTg	O88601_MOUSE	Sdcbp	0|1|0|0|0	1	0.2	5	0|0	0	0	0	0	0	-2.48	2	0.85
Old_NTg	MA7D1_MOUSE	Map7d1	0|1|0|0|0	1	0.2	5	1|0	0	0	0	0	0	-3.92	0.4	0.85
Old_NTg	E9QAS7_MOUSE	Inpp5a	0|1|0|0|0	1	0.2	5	0|0	0	0	0	0	0	-2.48	2	0.85
Old_NTg	Q3KN99_MOUSE	Syn3	0|1|0|0|0	1	0.2	5	0|0	0	0	0	0	0	-2.48	2	0.85
Old_NTg	Q569U9_MOUSE	Rdh14	0|1|0|0|0	1	0.2	5	1|1	0	0	0	0	0	-5.51	0.2	0.85
Old_NTg	Q3UUU0_MOUSE	Emilin1	0|0|6|0|0	6	1.2	5	10|7	0	0	0	0	0	-38.28	0.14	0.85
Old_NTg	Q9Z1R9_MOUSE	Prss1	0|0|2|0|0	2	0.4	5	9|0	0	0	0	0	0	-19.71	0.09	0.85
Old_NTg	KINH_MOUSE	Kif5b	0|0|2|0|0	2	0.4	5	4|1	0	0	0	0	0	-11.79	0.16	0.85
Old_NTg	SFPQ_MOUSE	Sfpq	0|0|2|0|0	2	0.4	5	2|1	0	0.01	0	0.01	0	-7.72	0.27	0.78
Old_NTg	Q61782_MOUSE	Q61782_MOUSE	0|0|2|0|0	2	0.4	5	2|1	0	0.01	0	0.01	0	-7.72	0.27	0.78
Old_NTg	Q3TF40_MOUSE	Nono	0|0|2|0|0	2	0.4	5	2|3	0	0	0	0	0	-11.93	0.16	0.85
Old_NTg	CP135_MOUSE	Cep135	0|0|1|0|0	1	0.2	5	10|9	0	0	0	0	0	-42.73	0.02	0.85
Old_NTg	FLOT1_MOUSE	Flot1	0|0|1|0|0	1	0.2	5	8|10	0	0	0	0	0	-40.48	0.02	0.85
Old_NTg	MIRO1_MOUSE	Rhot1	0|0|1|0|0	1	0.2	5	6|6	0	0	0	0	0	-27.18	0.03	0.85
Old_NTg	ANXA5_MOUSE	Anxa5	0|0|1|0|0	1	0.2	5	0|0	0	0	0	0	0	-2.48	2	0.85
Old_NTg	B9EKP5_MOUSE	Flna	0|0|1|0|0	1	0.2	5	9|15	0	0	0	0	0	-53.74	0.02	0.85
Old_NTg	A0A087WRF2_MOUSE	Agap1	0|0|1|0|0	1	0.2	5	1|0	0	0	0	0	0	-3.92	0.4	0.85
Old_NTg	SUCA_MOUSE	Suclg1	0|0|1|0|0	1	0.2	5	0|1	0	0	0	0	0	-3.92	0.4	0.85
Old_NTg	MK03_MOUSE	Mapk3	0|0|1|0|0	1	0.2	5	1|0	0	0	0	0	0	-3.92	0.4	0.85
Old_NTg	PEBP1_MOUSE	Pebp1	0|0|1|0|0	1	0.2	5	0|0	0	0	0	0	0	-2.48	2	0.85
Old_NTg	KIF5C_MOUSE	Kif5c	0|0|1|0|0	1	0.2	5	4|1	0	0	0	0	0	-11.79	0.08	0.85
Old_NTg	SAHH2_MOUSE	Ahcyl1	0|0|1|0|0	1	0.2	5	0|2	0	0	0	0	0	-5.27	0.2	0.85
Old_NTg	RHG44_MOUSE	Arhgap44	0|0|1|0|0	1	0.2	5	0|0	0	0	0	0	0	-2.48	2	0.85
Old_NTg	CAP1_MOUSE	Cap1	0|0|1|0|0	1	0.2	5	0|0	0	0	0	0	0	-2.48	2	0.85
Old_NTg	Q4VBX4_MOUSE	Ube2v2	0|0|1|0|0	1	0.2	5	0|0	0	0	0	0	0	-2.48	2	0.85
Old_NTg	A0A0R4J0S4_MOUSE	Llgl1	0|0|1|0|0	1	0.2	5	0|3	0	0	0	0	0	-7.43	0.13	0.85
Old_NTg	SEPT3_MOUSE	Sept3	0|0|1|0|0	1	0.2	5	1|0	0	0	0	0	0	-3.92	0.4	0.85
Old_NTg	H15_MOUSE	Hist1h1b	0|0|1|0|0	1	0.2	5	1|1	0	0	0	0	0	-5.51	0.2	0.85
Old_NTg	AL1B1_MOUSE	Aldh1b1	0|0|1|0|0	1	0.2	5	0|0	0	0	0	0	0	-2.48	2	0.85
Old_NTg	A2A813_MOUSE	Park7	0|0|1|0|0	1	0.2	5	0|0	0	0	0	0	0	-2.48	2	0.85
Old_NTg	MIF_MOUSE	Mif	0|0|1|0|0	1	0.2	5	0|0	0	0	0	0	0	-2.48	2	0.85
Old_NTg	DNAL1_MOUSE	Dnal1	0|0|1|0|0	1	0.2	5	0|0	0	0	0	0	0	-2.48	2	0.85
