# Supplementary material for: Diversity in Aβ deposit morphology and secondary proteome insolubility across models of Alzheimer-type amyloidosis
Source: Acta Neuropathol Commun. 2020 Apr 6;8:43. doi: 10.1186/s40478-020-00911-y (PMC7137436; doi:10.1186/s40478-020-00911-y)
Supplement: Supplementary file 3 — Additional file 3: Table S2. Excel spreadsheets that list the identity and spectral count data for the SDS-insoluble proteins identified from each model that have the B6/C3 background (See Table 3) using pair-wise analysis combined with SAINT scoring. Each model is tabulated independently. These mice include NTg, PrP.HuAβ/PS1, PrP.MoAβ/PS1 and Bri42 Homo mice. [file 40478_2020_911_MOESM3_ESM.xlsx]

## Sheet: Final Table S2
Protein Name	Accession Number	Gene	MW	41 (12mo NTg)	45 (16mo NTg)	47 (20mo NTg)	393(20mo NTg)	202 (3 mo Bri42)	203 (3 mo Bri42)	204 (3 mo Bri42)	199 (11 mo Bri42)	200 (11 mo Bri42)	201 (11 mo Bri42)	205 (15 mo Bri42)	206 (15 mo Bri42)	207 (15 mo Bri42)	36 (9mo L85)	40 (9mo L85)	42 (12mo L85)	46 (16mo L85)	52 (20mo L85)	53 (20mo L85)	406(20mo L85)	411(25mo MHSI-695)	412(25mo MHSI-695)	413(25mo MHSI-695)	444(24mo D-943)	446(24mo D-943)	182 (PBS-S)	186 (PBS-S)	2013 Non-specific binding
Alanine--tRNA ligase, cytoplasmic	Q3UD67_MOUSE	Aars	107 kDa	0	0	0	0	0	0	0	0	0	0	0	0	0	0	0	2	2	7	7	9	0	0	0	0	0	16	17
ATP-citrate synthase	Q3V117_MOUSE	Acly	121 kDa	0	1	0	0	0	0	0	0	0	0	0	0	3	7	5	15	25	29	29	11	3	3	4	0	0	26	24
Isoform 2 of Adenylate kinase isoenzyme 1	KAD1_MOUSE	Ak1	23 kDa	0	0	0	0	0	0	0	0	0	0	0	0	0	0	0	3	3	8	8	6	1	0	1	0	0	13	13
Fructose-bisphosphate aldolase	A6ZI44_MOUSE	Aldoa	45 kDa	1	3	9	11	2	0	1	5	3	2	5	3	8	15	17	34	42	72	67	46	24	16	17	4	6	106	97
Fructose-bisphosphate aldolase	A6ZI47_MOUSE	Aldoart2	39 kDa	0	0	0	0	0	0	0	0	0	0	0	0	0	0	0	13	13	21	21	11	0	0	0	0	0	30	24
Apolipoprotein E	APOE_MOUSE	Apoe	36 kDa	1	0	3	1	3	0	0	6	14	16	25	24	33	80	73	89	130	125	139	187	57	56	106	35	60	11	15
Amyloid-beta protein-like protein long isoform	Q53ZT3_MOUSE	App	87 kDa	1	3	5	0	0	0	0	1	1	2	4	4	20	21	20	23	78	44	40	62	53	76	60	31	57	4	19
V-type proton ATPase catalytic subunit A	VATA_MOUSE	Atp6v1a	68 kDa	2	2	0	4	2	6	4	4	4	4	8	5	7	9	9	26	31	39	42	28	10	8	8	1	3	51	49
ATPase, H+ transporting, lysosomal V1 subunit B1	Q6P6I3_MOUSE	Atp6v1b1	57 kDa	0	0	0	0	0	0	0	0	0	0	0	0	0	0	0	0	10	11	12	6	0	0	0	0	0	10	9
V-type proton ATPase subunit B, brain isoform	VATB2_MOUSE	Atp6v1b2	57 kDa	6	1	1	5	3	1	0	1	0	1	1	5	6	8	11	20	25	34	38	24	9	8	11	1	0	48	40
Carbonyl reductase 1	B2RXY7_MOUSE	Cbr1	31 kDa	0	0	0	0	0	0	0	0	0	0	0	0	1	3	1	6	7	8	7	7	3	4	2	0	0	15	13
Chaperonin subunit 2 (Beta), isoform CRA_a	Q542X7_MOUSE	Cct2	57 kDa	0	0	0	0	0	0	0	1	0	0	0	0	1	1	1	4	7	16	16	16	0	0	0	0	0	27	24
T-complex protein 1 subunit gamma	Q3U4U6_MOUSE	Cct3	61 kDa	0	2	0	1	0	0	0	1	0	0	0	0	0	5	4	10	14	21	20	13	2	3	2	0	0	22	14
T-complex protein 1 subunit epsilon	TCPE_MOUSE	Cct5	60 kDa	0	0	0	0	0	0	0	0	1	1	0	1	2	0	0	2	4	11	17	9	1	2	1	0	0	17	19
Chaperonin containing Tcp1, subunit 6a (Zeta)	Q3TI05_MOUSE	Cct6a	58 kDa	0	2	0	1	0	0	0	1	0	0	1	0	2	2	1	6	10	15	17	6	1	1	1	0	0	12	11
Chaperonin subunit 7 (Eta), isoform CRA_a	Q3TIJ7_MOUSE	Cct7	60 kDa	0	0	0	0	0	0	0	1	0	0	1	0	1	1	0	3	5	11	12	5	2	2	2	0	1	13	16
Chaperonin subunit 8 (Theta), isoform CRA_a	Q3UL22_MOUSE	Cct8	60 kDa	0	1	0	1	0	0	0	0	0	0	0	0	0	3	0	11	15	20	22	8	2	1	3	0	0	16	19
Cofilin-1	COF1_MOUSE	Cfl1	19 kDa	1	0	2	1	1	4	2	7	4	1	7	7	6	9	11	8	20	23	29	14	2	3	3	0	4	27	33
Creatine kinase B-type	KCRB_MOUSE	Ckb	43 kDa	11	9	17	27	14	18	15	20	14	14	21	20	24	34	47	39	73	94	107	119	32	41	42	23	28	190	158
Coronin-1A	COR1A_MOUSE	Coro1a	51 kDa	0	0	0	0	0	0	0	0	0	0	0	0	3	4	5	8	9	11	16	5	1	1	1	0	0	17	20
Dihydropyrimidinase-related protein 1	DPYL1_MOUSE	Crmp1	62 kDa	0	6	0	7	4	5	0	6	0	0	5	5	4	9	7	13	18	23	21	21	11	9	10	0	0	44	37	Maybe
Ketimine reductase mu-crystallin	CRYM_MOUSE	Crym	34 kDa	0	0	0	0	0	0	0	0	0	0	0	0	1	0	2	9	13	15	17	6	0	1	2	0	0	13	11
Isoform 4 of Dynamin-1	DYN1_MOUSE	Dnm1	97 kDa	4	29	20	21	28	41	28	26	23	23	24	24	26	58	52	93	111	138	140	79	22	31	28	17	54	92	87	Maybe
Dynamin-3	E9QLL2_MOUSE	Dnm3	97 kDa	2	9	7	7	8	19	13	11	9	9	10	8	10	14	13	23	33	40	45	29	7	10	7	5	17	41	33	Maybe
Destrin	DEST_MOUSE	Dstn	19 kDa	0	1	0	0	0	1	1	0	1	1	1	1	2	4	3	3	7	10	13	5	1	2	1	0	0	8	8
Elongation factor 2	EF2_MOUSE	Eef2	95 kDa	0	0	0	0	2	4	2	3	2	4	1	1	3	9	4	12	23	33	35	7	2	2	1	0	0	44	39
Alpha-enolase	ENOA_MOUSE	Eno1	47 kDa	0	7	9	11	3	7	4	7	3	8	11	16	21	35	35	54	66	80	84	90	34	19	29	11	14	117	95
Gamma-enolase	Q3UJ20_MOUSE	Eno2	47 kDa	0	2	1	0	1	3	2	4	2	4	4	7	7	13	14	15	28	42	42	37	7	5	8	2	1	123	102
Fatty acid synthase	FAS_MOUSE	Fasn	272 kDa	0	1	0	1	0	0	0	0	0	0	1	1	2	8	3	28	30	56	61	30	2	3	3	0	0	53	50
Glyceraldehyde-3-phosphate dehydrogenase	S4R1W1_MOUSE	Gapdh	36 kDa	21	29	45	34	16	25	20	23	29	21	21	23	29	63	75	97	120	160	175	153	80	55	74	48	55	156	150
Rab GDP dissociation inhibitor alpha	GDIA_MOUSE	Gdi1	51 kDa	0	2	3	1	1	1	0	2	2	2	7	5	8	22	21	22	41	53	56	25	4	3	6	3	2	46	42
Rab GDP dissociation inhibitor beta	Q3UC72_MOUSE	Gdi2	57 kDa	0	3	3	1	1	0	0	2	2	2	5	2	4	9	10	17	26	30	33	8	1	0	3	3	1	40	36
Lactoylglutathione lyase	A5GZX3_MOUSE	Glo1	21 kDa	0	1	0	0	0	0	0	0	0	0	0	0	1	1	1	4	3	5	8	9	1	1	0	0	0	10	9
Glucose-6-phosphate isomerase	G6PI_MOUSE	Gpi	63 kDa	0	1	1	1	0	0	0	0	0	0	2	4	7	22	22	35	51	50	59	26	5	0	4	0	0	48	48
Glutathione S-transferase P 1	GSTP1_MOUSE	Gstp1	24 kDa	2	2	4	1	0	2	3	5	2	5	3	5	6	3	4	9	8	18	20	10	6	4	6	0	0	29	27
Heat shock protein HSP 90-alpha	HS90A_MOUSE	Hsp90aa1	85 kDa	0	7	2	6	4	7	3	6	4	4	8	4	12	21	17	49	55	56	66	37	10	12	16	3	8	102	87
Heat shock protein HSP 90-beta	HS90B_MOUSE	Hsp90ab1	83 kDa	0	7	2	6	8	6	6	7	8	5	8	9	14	18	15	42	48	52	54	35	11	15	19	3	8	108	94
Heat shock protein 70-2	B7U582_MOUSE	Hspa2	70 kDa	10	15	9	7	10	8	8	8	7	9	13	11	13	26	24	32	34	39	34	37	11	17	21	9	12	22	18
Heat shock 70 kDa protein 4	Q3U2G2_MOUSE	Hspa4	94 kDa	0	0	0	0	0	0	0	0	0	1	0	1	2	4	4	4	14	20	13	7	1	0	1	0	0	33	40
Heat shock 70 kDa protein 8	Q3TRH3_MOUSE	Hspa8	71 kDa	26	29	20	22	24	22	26	28	24	24	27	26	32	60	52	70	102	113	99	77	35	45	42	18	21	64	60	Maybe
Stress-70 protein, mitochondrial	GRP75_MOUSE	Hspa9	73 kDa	0	2	1	0	3	0	1	4	0	3	5	3	4	5	5	8	12	19	17	11	3	5	6	0	0	24	27
60 kDa heat shock protein, mitochondrial	CH60_MOUSE	Hspd1	61 kDa	0	1	0	1	4	2	3	3	4	3	2	2	4	3	2	6	7	11	13	7	3	1	4	0	0	38	31
Heat shock protein 105 kDa	HS105_MOUSE	Hsph1	96 kDa	0	3	1	0	2	1	1	1	2	0	1	2	1	6	4	12	13	20	18	7	0	3	0	0	1	31	21
Kinesin heavy chain isoform 5A	KIF5A_MOUSE	Kif5a	117 kDa	0	0	0	0	0	0	0	0	0	0	0	0	0	0	0	0	11	13	13	10	0	0	0	0	0	7	8
Kinesin heavy chain isoform 5C	KIF5C_MOUSE	Kif5c	109 kDa	0	0	0	1	2	3	1	2	0	1	3	0	1	9	8	8	15	16	19	12	2	2	3	0	0	22	23
L-lactate dehydrogenase B chain	LDHB_MOUSE	Ldhb	37 kDa	1	7	3	1	0	0	0	3	0	3	3	4	6	10	8	15	21	31	27	16	4	4	6	0	3	46	46
Dual specificity mitogen-activated protein kinase kinase 1	MP2K1_MOUSE	Map2k1	43 kDa	0	1	2	2	3	4	6	7	3	2	6	2	3	5	2	14	10	18	17	12	5	4	2	0	4	18	14
Mitogen-activated protein kinase 1	MK01_MOUSE	Mapk1	41 kDa	0	0	0	0	1	0	0	2	0	3	0	0	2	5	7	9	19	23	25	9	3	5	2	1	0	21	20
Mitogen-activated protein kinase 3	MK03_MOUSE	Mapk3	43 kDa	0	0	0	1	0	0	0	0	0	2	0	0	2	3	4	5	14	19	21	5	3	2	2	0	0	16	22
Malate dehydrogenase, cytoplasmic	MDHC_MOUSE	Mdh1	37 kDa	0	2	4	2	1	1	1	3	0	1	2	3	6	15	14	21	28	35	33	21	8	8	11	0	7	20	24
Malate dehydrogenase, mitochondrial	MDHM_MOUSE	Mdh2	36 kDa	3	5	4	6	1	1	3	3	3	3	4	5	9	21	17	31	39	42	36	24	14	13	16	3	5	25	24
Alpha-soluble NSF attachment protein	SNAA_MOUSE	Napa	33 kDa	0	1	2	0	0	0	0	0	0	0	1	0	4	4	4	10	14	17	18	7	1	1	1	0	0	7	6
Beta-soluble NSF attachment protein	SNAB_MOUSE	Napb	34 kDa	0	0	1	0	0	0	0	1	0	0	2	3	10	12	11	15	25	35	34	16	2	2	3	0	0	17	15
Gamma-soluble NSF attachment protein (Fragment)	D3Z4B2_MOUSE	Napg	39 kDa	0	0	0	0	0	0	0	0	0	0	1	0	1	3	2	7	9	14	11	6	1	0	0	0	0	5	7
Puromycin-sensitive aminopeptidase	PSA_MOUSE	Npepps	103 kDa	0	2	0	1	0	0	0	1	0	1	1	1	3	1	1	14	16	17	20	9	2	3	3	0	0	29	29
Ubiquitin thioesterase OTUB1	D3YWF6_MOUSE	Otub1	28 kDa	0	1	0	0	2	3	2	2	2	0	3	0	3	6	6	10	10	15	15	6	1	2	2	0	1	14	14
Succinyl-CoA:3-ketoacid coenzyme A transferase 1, mitochondrial	SCOT1_MOUSE	Oxct1	56 kDa	0	0	0	0	0	0	0	0	0	0	0	0	0	2	2	2	4	6	9	6	0	2	2	0	0	15	14
Pyridoxal kinase	PDXK_MOUSE	Pdxk	35 kDa	0	0	0	0	0	0	0	1	0	0	1	1	1	0	2	3	12	17	19	7	4	2	3	0	0	16	20
Phosphatidylethanolamine-binding protein 1	PEBP1_MOUSE	Pebp1	21 kDa	0	0	0	1	1	0	0	0	1	0	2	1	2	7	6	11	12	19	21	9	3	4	2	0	3	19	23
Profilin-1	PROF1_MOUSE	Pfn1	15 kDa	0	0	1	1	1	0	0	0	1	1	2	2	3	7	5	9	12	12	16	9	5	4	5	0	0	7	9
Phosphoglycerate mutase 1	PGAM1_MOUSE	Pgam1	29 kDa	0	3	3	3	0	0	2	4	0	1	2	4	7	15	17	25	31	46	37	41	12	10	11	7	4	31	34
Phosphoglycerate mutase 2	PGAM2_MOUSE	Pgam2	29 kDa	0	0	0	0	0	0	0	0	0	0	0	0	0	4	5	0	5	10	6	16	6	4	5	0	0	0	5
Phosphoglycerate kinase 1	PGK1_MOUSE	Pgk1	45 kDa	0	8	6	2	0	1	1	4	1	3	5	4	11	22	21	30	48	52	48	33	15	11	13	3	3	47	46
Pyruvate kinase PKM	KPYM_MOUSE	Pkm	58 kDa	1	4	3	3	0	0	0	0	0	1	1	3	3	9	10	21	33	38	32	19	24	4	11	2	3	109	89
Peptidyl-prolyl cis-trans isomerase A	PPIA_MOUSE	Ppia	18 kDa	3	4	7	7	0	0	1	2	2	2	4	4	7	12	10	25	28	36	36	34	19	9	10	9	1	26	24
Serine/threonine-protein phosphatase 2A 65 kDa regulatory subunit A alpha isoform	2AAA_MOUSE	Ppp2r1a	65 kDa	0	4	1	0	5	9	4	9	5	3	6	5	6	19	19	23	48	53	66	14	5	5	4	1	3	53	45
Serine/threonine-protein phosphatase	E0CZ78_MOUSE	Ppp3cb	59 kDa	0	3	0	3	4	7	7	6	6	4	3	3	4	5	6	9	15	13	13	8	6	7	5	3	0	15	17
Peroxiredoxin-2	PRDX2_MOUSE	Prdx2	22 kDa	1	2	2	2	1	1	0	3	1	0	0	2	4	6	7	8	16	16	16	12	2	2	2	0	1	13	12
Putative uncharacterized protein (Fragment)	Q3U7H9_MOUSE	Prdx5	22 kDa	1	3	1	3	2	2	0	3	1	1	2	1	2	6	5	7	11	17	17	13	3	9	6	3	3	9	13
Glycogen phosphorylase, brain form	PYGB_MOUSE	Pygb	97 kDa	0	2	0	0	3	1	0	3	2	1	3	1	4	3	4	11	15	20	20	6	0	0	1	0	0	60	56
RAB14 protein	Q50HX4_MOUSE	Rab14	24 kDa	0	3	3	2	4	4	3	6	4	2	5	2	7	9	8	8	13	14	18	12	1	0	4	0	0	9	11
MCG130610	Q4FJQ0_MOUSE	Rab7	23 kDa	0	6	6	0	1	0	3	3	2	0	4	6	7	11	9	11	14	18	22	16	4	3	8	0	2	4	5
Protein Rap1gds1	Q3TU36_MOUSE	Rap1gds1	66 kDa	0	4	0	1	2	2	0	2	1	2	3	6	6	16	13	23	35	35	43	14	3	3	4	0	3	33	28
Protein RUFY3	RUFY3_MOUSE	Rufy3	53 kDa	0	1	0	0	4	4	5	6	4	5	3	4	4	4	5	9	11	18	19	7	1	1	1	0	0	13	18
Endophilin-A1	A2ALV3_MOUSE	Sh3gl2	48 kDa	0	0	1	0	8	8	9	9	7	8	1	0	0	4	3	2	15	17	18	10	3	0	1	0	0	33	25
Syntaxin-binding protein 1	STXB1_MOUSE	Stxbp1	68 kDa	5	20	16	11	14	17	17	17	12	14	20	20	27	48	49	58	75	88	85	45	20	20	20	4	12	45	49
Transketolase	TKT_MOUSE	Tkt	68 kDa	0	1	0	3	0	0	0	0	0	1	0	1	4	3	4	8	16	21	28	25	7	7	5	2	0	35	35
Triosephosphate isomerase	TPIS_MOUSE	Tpi1	32 kDa	4	6	6	6	3	2	3	5	4	6	7	8	8	30	29	41	45	53	52	40	22	18	11	5	1	31	34
Ubiquitin-activating enzyme E1, Chr X	B9EHN0_MOUSE	Uba1	118 kDa	0	3	7	5	3	2	2	2	1	2	5	8	11	22	21	41	54	67	69	45	14	9	15	1	8	61	56
Ubiquitin carboxyl-terminal hydrolase isozyme L1	UCHL1_MOUSE	Uchl1	25 kDa	1	0	1	0	0	0	0	0	0	0	0	0	3	10	6	16	16	24	22	14	5	3	4	2	2	35	31
Ubiquitin carboxyl-terminal hydrolase 5	Q3U4W8_MOUSE	Usp5	93 kDa	0	1	1	1	1	1	1	2	1	0	1	1	2	5	5	15	20	26	32	18	2	4	3	0	0	34	28
Transitional endoplasmic reticulum ATPase	TERA_MOUSE	Vcp	89 kDa	0	1	0	0	0	0	0	0	0	0	1	1	0	3	1	12	19	36	38	25	4	2	5	0	0	37	42	Maybe
Putative uncharacterized protein	Q3TJ43_MOUSE	Vps35	92 kDa	0	3	0	0	4	2	1	1	1	1	3	3	4	7	7	16	23	30	36	7	0	1	1	0	0	29	31
Tyrosine 3-monooxygenase/tryptophan 5-monooxygenase activation protein, beta polypeptide	A2A5N2_MOUSE	Ywhab	28 kDa	8	13	9	3	2	4	4	6	4	2	6	6	7	22	25	33	42	50	51	45	13	10	20	0	19	26	24
14-3-3 protein epsilon	1433E_MOUSE	Ywhae	29 kDa	7	12	9	2	2	6	3	4	4	2	4	5	7	19	22	28	42	47	47	35	7	9	12	0	15	54	56
14-3-3 protein gamma	1433G_MOUSE	Ywhag	28 kDa	10	14	11	3	3	4	0	4	3	0	5	4	4	23	24	34	40	42	44	49	11	10	17	0	15	28	22
14-3-3 protein eta	1433F_MOUSE	Ywhah	28 kDa	8	11	9	0	0	3	3	3	3	0	3	3	6	21	17	28	34	37	39	31	8	7	12	0	12	26	22
MCG126220	A3KML3_MOUSE	Ywhaq	28 kDa	9	15	11	4	3	7	3	5	5	2	5	6	7	23	23	29	41	48	48	39	11	11	20	3	16	28	34
14-3-3 protein zeta/delta	1433Z_MOUSE	Ywhaz	28 kDa	13	18	15	7	6	11	7	10	8	5	10	7	10	32	32	44	49	66	67	52	17	13	24	5	17	32	35

## Sheet: PrP.HuAβ-PS1
Remove all the proteins unidentified Remove "count fold>3" = 0 or 1 or 2 Remove "p<0.05" = 0 or 1 or 2 unless both "p<0.01" Remove Min(spectra count)<5 Remove Max(PBS-S)<5	Accession Number	Gene	MW (Kda)	47 (20mo NTg)	393(20mo NTg)	36 (9mo L85)	40 (9mo L85)	42 (12mo L85)	46 (16mo L85)	52 (20mo L85)	53 (20mo L85)	406(20mo L85)	182 (PBS-S)	186 (PBS-S)	Average old NTg	G-test (52 vs Average NTg)	G-test (53 vs Average NTg)	G-test (406 vs Average NTg)	Fold of Change (52. vs Average NTg)	Fold of Change (53 vs Average NTg)	Fold of Change (406 vs Average NTg)	NTg 20mo	L85 9mo	L85 12mo	L85 16mo	L85 20mo	PBS-S	SAINT Score	SAINT fold	Average L85 20mo	2013 Non-specific binding
Glyceraldehyde-3-phosphate dehydrogenase	S4R1W1_MOUSE	Gapdh	36	45	34	63	75	97	120	160	175	153	156	150	39.5	1.60647e-18	1.14341e-21	4.32445e-17	4.05063	4.43038	3.87342	45,34	63,75	97	120	160,175,153	156,150	1	5.31	162.667
Apolipoprotein E	APOE_MOUSE	Apoe	36	3	1	80	73	89	130	125	139	187	11	15	2	1.4646e-34	1.15289e-38	8.37886e-53	62.5	69.5	93.5	3,1	80,73	89	130	125,139,187	11,15	1	53.97	150.333
Isoform 4 of Dynamin-1	DYN1_MOUSE	Dnm1	97	20	21	58	52	93	111	138	140	79	92	87	20.5	1.1045e-22	3.6339e-23	2.09048e-09	6.73171	6.82927	3.85366	20,21	58,52	93	111	138,140,79	92,87	0.99	5.19	119	maybe
Creatine kinase B-type	KCRB_MOUSE	Ckb	43	17	27	34	47	39	73	94	107	119	190	158	22	6.50723e-12	1.01029e-14	2.04846e-17	4.27273	4.86364	5.40909	17,27	34,47	39	73	94,107,119	190,158	1	7.62	106.667
Putative uncharacterized protein	Q3TRH3_MOUSE	Hspa8	71	20	22	60	52	70	102	113	99	77	64	60	21	1.51288e-16	2.01853e-13	8.11297e-09	5.38095	4.71429	3.66667	20,22	60,52	70	102	113,99,77	64,60	1	4.21	96.3333	maybe
Alpha-enolase	ENOA_MOUSE	Eno1	47	9	11	35	35	54	66	80	84	90	117	95	10	8.63722e-15	8.57309e-16	2.58569e-17	8	8.4	9	9,11	35,35	54	66	80,84,90	117,95	1	8.47	84.6667
Syntaxin-binding protein 1	STXB1_MOUSE	Stxbp1	68	16	11	48	49	58	75	88	85	45	45	49	13.5	1.15193e-14	5.97675e-14	3.30072e-05	6.51852	6.2963	3.33333	16,11	48,49	58	75	88,85,45	45,49	1	6.83	72.6667
Fructose-bisphosphate aldolase	A6ZI44_MOUSE	Aldoa	45	9	11	15	17	34	42	72	67	46	106	97	10	8.20582e-13	1.34264e-11	9.33192e-07	7.2	6.7	4.6	9,11	15,17	34	42	72,67,46	106,97	1	9.18	61.6667
14-3-3 protein zeta/delta	1433Z_MOUSE	Ywhaz	28	15	7	32	32	44	49	66	67	52	32	35	11	8.19351e-11	4.76816e-11	1.25948e-07	6	6.09091	4.72727	15,7	32,32	44	49	66,67,52	32,35	1	6.64	61.6667
Ubiquitin-activating enzyme E1, Chr X	B9EHN0_MOUSE	Uba1	118	7	5	22	21	41	54	67	69	45	61	56	6	3.47625e-14	1.03378e-14	1.46406e-08	11.1667	11.5	7.5	7,5	22,21	41	54	67,69,45	61,56	1	12.99	60.3333
Heat shock protein HSP 90-alpha	HS90A_MOUSE	Hsp90aa1	85	2	6	21	17	49	55	56	66	37	102	87	4	8.39382e-13	1.60655e-15	8.45747e-08	14	16.5	9.25	2,6	21,17	49	55	56,66,37	102,87	1	10.31	53
Fatty acid synthase	FAS_MOUSE	Fasn	272	0	1	8	3	28	30	56	61	30	53	50	0.5	2.52084e-16	8.51995e-18	9.7145e-09	112	122	60	0,1	8,3	28	30	56,61,30	53,50	0.99	13.72	49
Amyloid-beta protein-like protein long isoform	Q53ZT3_MOUSE	App	87	5	0	21	20	23	78	44	40	62	4	19	2.5	8.70541e-11	1.08055e-09	8.43834e-16	17.6	16	24.8	5,0	21,20	23	78	44,40,62	4,19	1	37.85	48.6667
Tyrosine 3-monooxygenase/tryptophan 5-monooxygenase activation protein, beta polypeptide	A2A5N2_MOUSE	Ywhab	28	9	3	22	25	33	42	50	51	45	26	24	6	8.32421e-10	4.66163e-10	1.46406e-08	8.33333	8.5	7.5	9,3	22,25	33	42	50,51,45	26,24	1	7.92	48.6667
Triosephosphate isomerase	TPIS_MOUSE	Tpi1	32	6	6	30	29	41	45	53	52	40	31	34	6	1.45351e-10	2.60548e-10	2.4228e-07	8.83333	8.66667	6.66667	6,6	30,29	41	45	53,52,40	31,34	1	9.53	48.3333
Heat shock protein HSP 90-beta	HS90B_MOUSE	Hsp90ab1	83	2	6	18	15	42	48	52	54	35	108	94	4	9.9464e-12	2.89672e-12	2.72853e-07	13	13.5	8.75	2,6	18,15	42	48	52,54,35	108,94	1	8.33	47
Glucose-6-phosphate isomerase	G6PI_MOUSE	Gpi	63	1	1	22	22	35	51	50	59	26	48	48	1	5.78966e-14	1.41887e-16	4.09899e-07	50	59	26	1,1	22,22	35	51	50,59,26	48,48	1	14.32	45
14-3-3 protein gamma	1433G_MOUSE	Ywhag	28	11	3	23	24	34	40	42	44	49	28	22	7	2.79115e-07	9.4021e-08	5.90097e-09	6	6.28571	7	11,3	23,24	34	40	42,44,49	28,22	1	8.08	45
MCG126220	A3KML3_MOUSE	Ywhaq	28	11	4	23	23	29	41	48	48	39	28	34	7.5	1.9576e-08	1.9576e-08	2.43753e-06	6.4	6.4	5.2	11,4	23,23	29	41	48,48,39	28,34	1	6.7	45
Rab GDP dissociation inhibitor alpha	GDIA_MOUSE	Gdi1	51	3	1	22	21	22	41	53	56	25	46	42	2	9.28484e-14	1.3159e-14	4.80855e-06	26.5	28	12.5	3,1	22,21	22	41	53,56,25	46,42	0.99	13.3	44.6667
Serine/threonine-protein phosphatase 2A 65 kDa regulatory subunit A alpha isoform	2AAA_MOUSE	Ppp2r1a	65	1	0	19	19	23	48	53	66	14	53	45	0.5	1.91793e-15	2.86303e-19	0.000342775	106	132	28	1,0	19,19	23	48	53,66,14	53,45	1	20.69	44.3333
Phosphoglycerate kinase 1	PGK1_MOUSE	Pgk1	45	6	2	22	21	30	48	52	48	33	47	46	4	9.9464e-12	1.15343e-10	8.70776e-07	13	12	8.25	6,2	22,21	30	48	52,48,33	47,46	0.98	7.76	44.3333
14-3-3 protein epsilon	1433E_MOUSE	Ywhae	29	9	2	19	22	28	42	47	47	35	54	56	5.5	2.2806e-09	2.2806e-09	2.04058e-06	8.54545	8.54545	6.36364	9,2	19,22	28	42	47,47,35	54,56	1	7.82	43
Phosphoglycerate mutase 1	PGAM1_MOUSE	Pgam1	29	3	3	15	17	25	31	46	37	41	31	34	3	6.5163e-11	1.70276e-08	1.45842e-09	15.3333	12.3333	13.6667	3,3	15,17	25	31	46,37,41	31,34	1	17.54	41.3333
Putative uncharacterized protein	Q3UJ20_MOUSE	Eno2	47	1	0	13	14	15	28	42	42	37	123	102	0.5	3.18518e-12	3.18518e-12	9.10954e-11	84	84	74	1,0	13,14	15	28	42,42,37	123,102	0.99	15.69	40.3333
Dynamin-3	E9QLL2_MOUSE	Dnm3	97	7	7	14	13	23	33	40	45	29	41	33	7	8.18417e-07	5.43329e-08	0.000230375	5.71429	6.42857	4.14286	7,7	14,13	23	33	40,45,29	41,33	1	4.84	38	maybe
Heat shock protein 70-2	B7U582_MOUSE	Hspa2	70	9	7	26	24	32	34	39	34	37	22	18	8	4.15835e-06	5.09436e-05	1.14757e-05	4.875	4.25	4.625	9,7	26,24	32	34	39,34,37	22,18	1	3.75	36.6667
V-type proton ATPase catalytic subunit A	VATA_MOUSE	Atp6v1a	68	0	4	9	9	26	31	39	42	28	51	49	2	7.64188e-10	1.12601e-10	7.6297e-07	19.5	21	14	0,4	9,9	26	31	39,42,28	51,49	1	9.78	36.3333
14-3-3 protein eta	1433F_MOUSE	Ywhah	28	9	0	21	17	28	34	37	39	31	26	22	4.5	1.75806e-07	5.51387e-08	5.31636e-06	8.22222	8.66667	6.88889	9,0	21,17	28	34	37,39,31	26,22	1	9.08	35.6667
Peptidyl-prolyl cis-trans isomerase A	PPIA_MOUSE	Ppia	18	7	7	12	10	25	28	36	36	34	26	24	7	6.7507e-06	6.7507e-06	1.89414e-05	5.14286	5.14286	4.85714	7,7	12,10	25	28	36,36,34	26,24	1	8.11	35.3333
Malate dehydrogenase, mitochondrial	MDHM_MOUSE	Mdh2	36	4	6	21	17	31	39	42	36	24	25	24	5	2.00021e-08	6.17609e-07	0.000404168	8.4	7.2	4.8	4,6	21,17	31	39	42,36,24	25,24	0.99	6.43	34
Transitional endoplasmic reticulum ATPase	TERA_MOUSE	Vcp	89	0	0	3	1	12	19	36	38	25	37	42	0	4.39273e-11	1.12413e-11	7.7172e-08	#DIV/0!	#DIV/0!	#DIV/0!	0,0	3,1	12	19	36,38,25	37,42	1	38.5	33	maybe
V-type proton ATPase subunit B, brain isoform	VATB2_MOUSE	Atp6v1b2	57	1	5	8	11	20	25	34	38	24	48	40	3	1.05388e-07	9.23672e-09	3.87118e-05	11.3333	12.6667	8	1,5	8,11	20	25	34,38,24	48,40	1	8.78	32
Protein Rap1gds1	Q3TU36_MOUSE	Rap1gds1	66	0	1	16	13	23	35	35	43	14	33	28	0.5	3.47029e-10	1.6264e-12	0.000342775	70	86	28	0,1	16,13	23	35	35,43,14	33,28	1	16.51	30.6667
Malate dehydrogenase, cytoplasmic	MDHC_MOUSE	Mdh1	37	4	2	15	14	21	28	35	33	21	20	24	3	5.75222e-08	1.92648e-07	0.000212312	11.6667	11	7	4,2	15,14	21	28	35,33,21	20,24	1	12.59	29.6667
Pyruvate kinase PKM	KPYM_MOUSE	Pkm	58	3	3	9	10	21	33	38	32	19	109	89	3	9.23672e-09	3.51317e-07	0.000644056	12.6667	10.6667	6.33333	3,3	9,10	21	33	38,32,19	109,89	0.99	8.84	29.6667
Beta-soluble NSF attachment protein	SNAB_MOUSE	Napb	34	1	0	12	11	15	25	35	34	16	17	15	0.5	3.47029e-10	6.76695e-10	9.49489e-05	70	68	32	1,0	12,11	15	25	35,34,16	17,15	0.99	10.72	28.3333
Ubiquitin carboxyl-terminal hydrolase 5	Q3U4W8_MOUSE	Usp5	93	1	1	5	5	15	20	26	32	18	34	28	1	4.09899e-07	8.36641e-09	6.6655e-05	26	32	18	1,1	5,5	15	20	26,32,18	34,28	1	22.17	25.3333
Elongation factor 2	EF2_MOUSE	Eef2	95	0	0	9	4	12	23	33	35	7	44	39	0	3.38564e-10	8.67973e-11	0.0127918	#DIV/0!	#DIV/0!	#DIV/0!	0,0	9,4	12	23	33,35,7	44,39	0.96	21.88	25
Transketolase	TKT_MOUSE	Tkt	68	0	3	3	4	8	16	21	28	25	35	35	1.5	2.43258e-05	3.07238e-07	2.02906e-06	14	18.6667	16.6667	0,3	3,4	8	16	21,28,25	35,35	1	15.7	24.6667
L-lactate dehydrogenase B chain	LDHB_MOUSE	Ldhb	37	3	1	10	8	15	21	31	27	16	46	46	2	1.18545e-07	1.41289e-06	0.00100544	15.5	13.5	8	3,1	10,8	15	21	31,27,16	46,46	0.96	6.64	24.6667
Putative uncharacterized protein	Q3TJ43_MOUSE	Vps35	92	0	0	7	7	16	23	30	36	7	29	31	0	2.60138e-09	4.39273e-11	0.0127918	#DIV/0!	#DIV/0!	#DIV/0!	0,0	7,7	16	23	30,36,7	29,31	0.95	14.19	24.3333
Putative uncharacterized protein (Fragment)	Q3UC72_MOUSE	Gdi2	57	3	1	9	10	17	26	30	33	8	40	36	2	2.20972e-07	3.39217e-08	0.0764178	15	16.5	4	3,1	9,10	17	26	30,33,8	40,36	0.93	11.04	23.6667
ATP-citrate synthase	Q3V117_MOUSE	Acly	121	0	0	7	5	15	25	29	29	11	26	24	0	5.12924e-09	5.12924e-09	0.000925536	#DIV/0!	#DIV/0!	#DIV/0!	0,0	7,5	15	25	29,29,11	26,24	0.99	16.95	23
Cofilin-1	COF1_MOUSE	Cfl1	19	2	1	9	11	8	20	23	29	14	27	33	1.5	7.06274e-06	1.63116e-07	0.00164734	15.3333	19.3333	9.33333	2,1	9,11	8	20	23,29,14	27,33	1	13.39	22
Dihydropyrimidinase-related protein 1	DPYL1_MOUSE	Crmp1	62	0	7	9	7	13	18	23	21	21	44	37	3.5	0.000129563	0.000387672	0.000387672	6.57143	6	6	0,7	9,7	13	18	23,21,21	44,37	0.97	6.45	21.6667	maybe
Ubiquitin carboxyl-terminal hydrolase isozyme L1	UCHL1_MOUSE	Uchl1	25	1	0	10	6	16	16	24	22	14	35	31	0.5	5.14598e-07	1.91513e-06	0.000342775	48	44	28	1,0	10,6	16	16	24,22,14	35,31	0.99	10.37	20
Mitogen-activated protein kinase 1	MK01_MOUSE	Mapk1	41	0	0	5	7	9	19	23	25	9	21	20	0	2.98382e-07	7.7172e-08	0.00346046	#DIV/0!	#DIV/0!	#DIV/0!	0,0	5,7	9	19	23,25,9	21,20	1	53.2	19
MCG130610	Q4FJQ0_MOUSE	Rab7	23	6	0	11	9	11	14	18	22	16	4	5	3	0.00111203	0.000120948	0.00324942	6	7.33333	5.33333	6,0	11,9	11	14	18,22,16	4,5	1	9.01	18.6667
T-complex protein 1 subunit gamma	Q3U4U6_MOUSE	Cct3	61	0	1	5	4	10	14	21	20	13	22	14	0.5	3.6868e-06	7.0864e-06	0.000648435	42	40	26	0,1	5,4	10	14	21,20,13	22,14	1	18	18
Fructose-bisphosphate aldolase	A6ZI47_MOUSE	Aldoart2	39	0	0	0	0	13	13	21	21	11	30	24	0	1.15072e-06	1.15072e-06	0.000925536	#DIV/0!	#DIV/0!	#DIV/0!	0,0	0,0	13	13	21,21,11	30,24	1	176.67	17.6667
Chaperonin subunit 8 (Theta), isoform CRA_a	Q3UL22_MOUSE	Cct8	60	0	1	3	0	11	15	20	22	8	16	19	0.5	7.0864e-06	1.91513e-06	0.0147704	40	44	16	0,1	3,0	11	15	20,22,8	16,19	1	46.67	16.6667
Phosphatidylethanolamine-binding protein 1	PEBP1_MOUSE	Pebp1	21	0	1	7	6	11	12	19	21	9	19	23	0.5	1.35978e-05	3.6868e-06	0.00798649	38	42	18	0,1	7,6	11	12	19,21,9	19,23	1	25.41	16.3333
Chaperonin subunit 2 (Beta), isoform CRA_a	Q542X7_MOUSE	Cct2	57	0	0	1	1	4	7	16	16	16	27	24	0	3.3131e-05	3.3131e-05	3.3131e-05	#DIV/0!	#DIV/0!	#DIV/0!	0,0	1,1	4	7	16,16,16	27,24	1	160	16
Glutathione S-transferase P 1	GSTP1_MOUSE	Gstp1	24	4	1	3	4	9	8	18	20	10	29	27	2.5	0.000611232	0.000196056	0.0435482	7.2	8	4	4,1	3,4	9	8	18,20,10	29,27	0.99	6.79	16
Kinesin heavy chain isoform 5C	KIF5C_MOUSE	Kif5c	109	0	1	9	8	8	15	16	19	12	22	23	0.5	9.49489e-05	1.35978e-05	0.00122249	32	38	24	0,1	9,8	8	15	16,19,12	22,23	1	9.54	15.6667
Dual specificity mitogen-activated protein kinase kinase 1	MP2K1_MOUSE	Map2k1	43	2	2	5	2	14	10	18	17	12	18	14	2	0.000316022	0.000565181	0.00943683	9	8.5	6	2,2	5,2	14	10	18,17,12	18,14	1	8.44	15.6667
Putative uncharacterized protein (Fragment)	Q3U7H9_MOUSE	Prdx5	22	1	3	6	5	7	11	17	17	13	9	13	2	0.000565181	0.000565181	0.00545208	8.5	8.5	6.5	1,3	6,5	7	11	17,17,13	9,13	1	7.08	15.6667
Stress-70 protein, mitochondrial	GRP75_MOUSE	Hspa9	73	1	0	5	5	8	12	19	17	11	24	27	0.5	1.35978e-05	4.9783e-05	0.00229591	38	34	22	1,0	5,5	8	12	19,17,11	24,27	0.98	7.31	15.6667
Puromycin-sensitive aminopeptidase	PSA_MOUSE	Npepps	103	0	1	1	1	14	16	17	20	9	29	29	0.5	4.9783e-05	7.0864e-06	0.00798649	34	40	18	0,1	1,1	14	16	17,20,9	29,29	1	21.47	15.3333
Glycogen phosphorylase, brain form	PYGB_MOUSE	Pygb	97	0	0	3	4	11	15	20	20	6	60	56	0	2.25733e-06	2.25733e-06	0.0244555	#DIV/0!	#DIV/0!	#DIV/0!	0,0	3,4	11	15	20,20,6	60,56	0.96	15.33	15.3333
Endophilin-A1	A2ALV3_MOUSE	Sh3gl2	48	1	0	4	3	2	15	17	18	10	33	25	0.5	4.9783e-05	2.60443e-05	0.00429295	34	36	20	1,0	4,3	2	15	17,18,10	33,25	1	15	15
Heat shock protein 105 kDa	HS105_MOUSE	Hsph1	96	1	0	6	4	12	13	20	18	7	31	21	0.5	7.0864e-06	2.60443e-05	0.027127	40	36	14	1,0	6,4	12	13	20,18,7	31,21	0.99	13.12	15
Mitogen-activated protein kinase 3	MK03_MOUSE	Mapk3	43	0	1	3	4	5	14	19	21	5	16	22	0.5	1.35978e-05	3.6868e-06	0.0890661	38	42	10	0,1	3,4	5	14	19,21,5	16,22	0.98	30	15
Peroxiredoxin-2	PRDX2_MOUSE	Prdx2	22	2	2	6	7	8	16	16	16	12	13	12	2	0.00100544	0.00100544	0.00943683	8	8	6	2,2	6,7	8	16	16,16,12	13,12	1	17.11	14.6667
RAB14 protein	Q50HX4_MOUSE	Rab14	24	3	2	9	8	8	13	14	18	12	9	11	2.5	0.00552277	0.000611232	0.015836	5.6	7.2	4.8	3,2	9,8	8	13	14,18,12	9,11	0.99	5.26	14.6667
Protein RUFY3	RUFY3_MOUSE	Rufy3	53	0	0	4	5	9	11	18	19	7	13	18	0	8.66475e-06	4.42453e-06	0.0127918	#DIV/0!	#DIV/0!	#DIV/0!	0,0	4,5	9	11	18,19,7	13,18	0.9	7.6	14.6667
Pyridoxal kinase	PDXK_MOUSE	Pdxk	35	0	0	0	2	3	12	17	19	7	16	20	0	1.69522e-05	4.42453e-06	0.0127918	#DIV/0!	#DIV/0!	#DIV/0!	0,0	0,2	3	12	17,19,7	16,20	1	50.17	14.3333
Alpha-soluble NSF attachment protein	SNAA_MOUSE	Napa	33	2	0	4	4	10	14	17	18	7	7	6	1	0.000124547	6.6655e-05	0.049601	17	18	7	2,0	4,4	10	14	17,18,7	7,6	0.99	10.89	14
Heat shock 70 kDa protein 4	Q3U2G2_MOUSE	Hspa4	94	0	0	4	4	4	14	20	13	7	33	40	0	2.25733e-06	0.000245462	0.0127918	#DIV/0!	#DIV/0!	#DIV/0!	0,0	4,4	4	14	20,13,7	33,40	0.98	20.74	13.3333
Chaperonin containing Tcp1, subunit 6a (Zeta)	Q3TI05_MOUSE	Cct6a	58	0	1	2	1	6	10	15	17	6	12	11	0.5	0.00018065	4.9783e-05	0.0494057	30	34	12	0,1	2,1	6	10	15,17,6	12,11	1	25.33	12.6667
Ketimine reductase mu-crystallin	CRYM_MOUSE	Crym	34	0	0	0	2	9	13	15	17	6	13	11	0	6.4675e-05	1.69522e-05	0.0244555	#DIV/0!	#DIV/0!	#DIV/0!	0,0	0,2	9	13	15,17,6	13,11	0.99	29.56	12.6667
T-complex protein 1 subunit epsilon	TCPE_MOUSE	Cct5	60	0	0	0	0	2	4	11	17	9	17	19	0	0.000925536	1.69522e-05	0.00346046	#DIV/0!	#DIV/0!	#DIV/0!	0,0	0,0	2	4	11,17,9	17,19	1	21.58	12.3333
Profilin-1	PROF1_MOUSE	Pfn1	15	1	1	7	5	9	12	12	16	9	7	9	1	0.00267893	0.000231951	0.0158264	12	16	9	1,1	7,5	9	12	12,16,9	7,9	0.98	8.22	12.3333
Kinesin heavy chain isoform 5A	KIF5A_MOUSE	Kif5a	117	0	0	0	0	0	11	13	13	10	7	8	0	0.000245462	0.000245462	0.00179179	#DIV/0!	#DIV/0!	#DIV/0!	0,0	0,0	0	11	13,13,10	7,8	0.99	24	12
Ubiquitin thioesterase OTUB1	D3YWF6_MOUSE	Otub1	28	0	0	6	6	10	10	15	15	6	14	14	0	6.4675e-05	6.4675e-05	0.0244555	#DIV/0!	#DIV/0!	#DIV/0!	0,0	6,6	10	10	15,15,6	14,14	0.94	8.84	12
Serine/threonine-protein phosphatase	E0CZ78_MOUSE	Ppp3cb	59	0	3	5	6	9	15	13	13	8	15	17	1.5	0.00295019	0.00295019	0.048289	8.66667	8.66667	5.33333	0,3	5,6	9	15	13,13,8	15,17	0.94	4.41	11.3333
Coronin-1A	COR1A_MOUSE	Coro1a	51	0	0	4	5	8	9	11	16	5	17	20	0	0.000925536	3.3131e-05	0.0465264	#DIV/0!	#DIV/0!	#DIV/0!	0,0	4,5	8	9	11,16,5	17,20	1	21.33	10.6667
Phosphoglycerate mutase 2	PGAM2_MOUSE	Pgam2	29	0	0	4	5	0	5	10	6	16	0	5	0	0.00179179	0.0244555	3.3131e-05	#DIV/0!	#DIV/0!	#DIV/0!	0,0	4,5	0	5	10,6,16	0,5	1	106.67	10.6667
Gamma-soluble NSF attachment protein (Fragment)	D3Z4B2_MOUSE	Napg	39	0	0	3	2	7	9	14	11	6	5	7	0	0.000126088	0.000925536	0.0244555	#DIV/0!	#DIV/0!	#DIV/0!	0,0	3,2	7	9	14,11,6	5,7	1	20.67	10.3333
60 kDa heat shock protein, mitochondrial	CH60_MOUSE	Hspd1	61	0	1	3	2	6	7	11	13	7	38	31	0.5	0.00229591	0.000648435	0.027127	22	26	14	0,1	3,2	6	7	11,13,7	38,31	0.96	6.03	10.3333
ATPase, H+ transporting, lysosomal V1 subunit B1	Q6P6I3_MOUSE	Atp6v1b1	57	0	0	0	0	0	10	11	12	6	10	9	0	0.000925536	0.000477076	0.0244555	#DIV/0!	#DIV/0!	#DIV/0!	0,0	0,0	0	10	11,12,6	10,9	1	96.67	9.66667
Chaperonin subunit 7 (Eta), isoform CRA_a	Q3TIJ7_MOUSE	Cct7	60	0	0	1	0	3	5	11	12	5	13	16	0	0.000925536	0.000477076	0.0465264	#DIV/0!	#DIV/0!	#DIV/0!	0,0	1,0	3	5	11,12,5	13,16	0.98	18.67	9.33333
Destrin	DEST_MOUSE	Dstn	19	0	0	4	3	3	7	10	13	5	8	8	0	0.00179179	0.000245462	0.0465264	#DIV/0!	#DIV/0!	#DIV/0!	0,0	4,3	3	7	10,13,5	8,8	0.98	18.67	9.33333
Alanine--tRNA ligase, cytoplasmic	Q3UD67_MOUSE	Aars	107	0	0	0	0	2	2	7	7	9	16	17	0	0.0127918	0.0127918	0.00346046	#DIV/0!	#DIV/0!	#DIV/0!	0,0	0,0	2	2	7,7,9	16,17	1	76.67	7.66667
Isoform 2 of Adenylate kinase isoenzyme 1	KAD1_MOUSE	Ak1	23	0	0	0	0	3	3	8	8	6	13	13	0	0.00666432	0.00666432	0.0244555	#DIV/0!	#DIV/0!	#DIV/0!	0,0	0,0	3	3	8,8,6	13,13	1	73.33	7.33333
Carbonyl reductase 1	B2RXY7_MOUSE	Cbr1	31	0	0	3	1	6	7	8	7	7	15	13	0	0.00666432	0.0127918	0.0127918	#DIV/0!	#DIV/0!	#DIV/0!	0,0	3,1	6	7	8,7,7	15,13	1	17.11	7.33333
Lactoylglutathione lyase	A5GZX3_MOUSE	Glo1	21	0	0	1	1	4	3	5	8	9	10	9	0	0.0465264	0.00666432	0.00346046	#DIV/0!	#DIV/0!	#DIV/0!	0,0	1,1	4	3	5,8,9	10,9	1	25.67	7.33333
Succinyl-CoA:3-ketoacid coenzyme A transferase 1, mitochondrial	SCOT1_MOUSE	Oxct1	56	0	0	2	2	2	4	6	9	6	15	14	0	0.0244555	0.00346046	0.0244555	#DIV/0!	#DIV/0!	#DIV/0!	0,0	2,2	2	4	6,9,6	15,14	0.99	19.6	7

## Sheet: PrP.MoAβ-PS1
Remove all the proteins unidentified Remove "count fold>2" = 0 or 1 Remove "p<0.05" = 0 or 1 Add Gene names Add SAINT scores Remove bad SAINT scores	Accession Number	Gene names	MW	47 (20mo NTg)	393(20mo NTg)	444(24mo D-943)	446(24mo D-943)	182 (PBS-S)	186 (PBS-S)	Average old NTg	G-test (444 vs Average NTg)	G-test (446 vs Average NTg)	Fold of Change (444. vs Average NTg)	Fold of Change (446 vs Average NTg)	SAINT score	SAINT fold
Apolipoprotein E	APOE_MOUSE	Apoe	36 kDa	3	1	35	60	11	15	2	9.63911e-09	9.63322e-16	17.5	30	1	17.05
Amyloid-beta protein-like protein long isoform	Q53ZT3_MOUSE	App	87 kDa	5	0	31	57	4	19	2.5	2.84367e-07	2.14298e-14	12.4	22.8	1	34.22

## Sheet: Bri42 homo
Remove all the proteins unidentified Remove "count fold>3" = 0 or 1 or 2 Remove "p<0.05" = 0 or 1 or 2 unless both "p<0.01" Remove Min(spectra count)<5 Remove Max(PBS-S)<5 Add gene names Add SAINT score and fold Remove bad SAINT score	Accession Number	To	MW	45 (16mo NTg)	47 (20mo NTg)	393(20mo NTg)	202 (3 mo Bri42)	203 (3 mo Bri42)	204 (3 mo Bri42)	199 (11 mo Bri42)	200 (11 mo Bri42)	201 (11 mo Bri42)	205 (15 mo Bri42)	206 (15 mo Bri42)	207 (15 mo Bri42)	182 (PBS-S)	186 (PBS-S)	Average old NTg	G-test (205 vs Average NTg)	G-test (206 vs Average NTg)	G-test (207 vs Average NTg)	Fold of Change (205 vs Average NTg)	Fold of Change (206 vs Average NTg)	Fold of Change (207 vs Average NTg)	SAINT Score	SAINT fold
Apolipoprotein E OS=Mus musculus GN=Apoe PE=1 SV=2	APOE_MOUSE	Apoe	36 kDa	0	3	1	3	0	0	6	14	16	25	24	33	11	15	1.33333	1.49231e-06	2.80327e-06	9.01362e-09	18.75	18	24.75	0.98	9.81

## Sheet: PrP.APPsi
Remove all the proteins unidentified Remove "count fold>3" = 0 or 1 or 2 Remove "p<0.05" = 0 or 1 or 2 unless both "p<0.01" Remove Min(spectra count)<5 Remove Max(PBS-S)<5 Add gene name Add SAINT score and fold Remove bad SAINT	Accession Number	Gene	MW	47 (20mo NTg)	393(20mo NTg)	411(25mo MHSI-695)	412(25mo MHSI-695)	413(25mo MHSI-695)	182 (PBS-S)	186 (PBS-S)	Average old NTg	G-test (411 vs Average NTg)	G-test (412 vs Average NTg)	G-test (413 vs Average NTg)	Fold of Change (411 vs Average NTg)	Fold of Change (412 vs Average NTg)	Fold of Change (413 vs Average NTg)	SAINT score	SAINT fold
Apolipoprotein E	Q53ZT3_MOUSE	App	87 kDa	5	0	53	76	60	4	19	2.5	2.81068e-13	9.06676e-20	3.08383e-15	21.2	30.4	24	1	49
Amyloid-beta protein-like protein long isoform	APOE_MOUSE	Apoe	36 kDa	3	1	57	56	106	11	15	2	6.85131e-15	1.3159e-14	5.18331e-29	28.5	28	53	1	26.21

## Sheet: Raw spectra count
#	Identified Proteins (3011/3018)	Accession Number	MW	170 (2.5mo NTg)	172 (2.5mo NTg)	41 (12mo NTg)	183 (13mo NTg)	184 (13mo NTg)	45 (16mo NTg)	47 (20mo NTg)	393(20mo NTg)	443(24mo NTg)	445(24mo NTg)	175 (13mo NTg DOX 1 wk)	177 (13mo NTg DOX 1 wk)	178 (13mo NTg DOX 1 mo)	179 (13mo NTg DOX 1 mo)	208 (24mo moAPPxtTA)	209 (24mo moAPPxtTA)	210 (24mo moAPPxtTA)	202 (3 mo Bri42)	203 (3 mo Bri42)	204 (3 mo Bri42)	199 (11 mo Bri42)	200 (11 mo Bri42)	201 (11 mo Bri42)	205 (15 mo Bri42)	206 (15 mo Bri42)	207 (15 mo Bri42)	36 (9mo L85)	40 (9mo L85)	42 (12mo L85)	46 (16mo L85)	52 (20mo L85)	53 (20mo L85)	406(20mo L85)	171 (2.5mo 107xtTA)	173 (2.5mo 107xtTA)	211 (2.5mo 107xtTA)	185 (13mo 107xtTA)	187 (13mo 107xtTA)	215 (13mo 107xtTA)	216 (13mo 107xtTA)	174 (13mo 107xtTA DOX 1 wk)	176 (13mo 107xtTA DOX 1 wk)	212 (13mo 107xtTA DOX 1 wk)	180 (13mo 107xtTA DOX 1 mo)	181 (13mo 107xtTA DOX 1 mo)	213 (13mo 107xtTA DOX 1 mo)
1	Basement membrane-specific heparan sulfate proteoglycan core protein OS=Mus musculus GN=Hspg2 PE=1 SV=1	E9PZ16_MOUSE	470 kDa	295	281	776	180	203	574	733	731	362	283	314	311	269	285	213	204	219	204	272	241	262	263	243	259	252	247	621	689	482	450	415	462	301	297	283	282	130	178	203	185	233	215	241	169	181	186
2.1	Tubulin beta-4A chain OS=Mus musculus GN=Tubb4a PE=1 SV=3	TBB4A_MOUSE	50 kDa	73	81	205	157	144	177	246	217	248	211	79	60	125	122	90	110	91	89	107	103	106	95	100	93	86	94	207	240	202	263	321	307	325	84	77	86	139	78	85	81	82	75	76	115	80	83
2.2	Tubulin beta-3 chain OS=Mus musculus GN=Tubb3 PE=1 SV=1	TBB3_MOUSE	50 kDa	48	50	138	122	112	130	172	189	195	164	72	41	116	109	75	103	74	72	92	80	90	80	83	73	70	74	148	162	159	201	241	228	273	71	57	66	109	70	65	63	82	72	68	96	80	71
2.3	Tubulin beta-5 chain OS=Mus musculus GN=Tubb5 PE=1 SV=1	TBB5_MOUSE	50 kDa	72	77	194	174	153	180	235	226	262	216	89	59	138	131	95	126	99	99	117	113	117	104	114	101	93	103	200	230	198	259	308	296	350	94	82	92	144	88	91	84	93	86	76	122	89	92
2.4	Tubulin beta-2A chain OS=Mus musculus GN=Tubb2a PE=1 SV=1	TBB2A_MOUSE	50 kDa	71	76	191	166	151	178	238	206	259	202	87	62	139	128	97	126	94	97	118	117	118	106	107	102	91	104	199	232	201	270	323	305	342	91	83	86	142	88	92	86	100	90	78	125	91	91
2.5	Tubulin beta chain OS=Mus musculus GN=Tubb6 PE=1 SV=1	Q3UMM1_MOUSE	50 kDa	37	35	101	76	70	105	131	105	124	110	55	30	71	70	43	51	38	41	46	46	50	47	47	40	40	42	112	117	125	152	172	164	180	46	38	32	72	48	37	38	53	48	39	62	54	39
2.6	Tubulin beta-4B chain OS=Mus musculus GN=Tubb4b PE=1 SV=1	TBB4B_MOUSE	50 kDa	73	79	205	177	159	181	249	229	270	215	89	62	137	134	97	119	99	93	113	114	118	103	110	100	89	100	209	241	204	271	326	314	361	93	86	88	146	87	87	86	97	89	78	127	90	88
2.7	Tubulin beta chain OS=Mus musculus GN=Tubb2b PE=1 SV=1	B2RSN3_MOUSE	50 kDa	70	75	189	165	150	176	235	202	250	192	86	61	137	126	94	122	92	95	114	114	116	104	105	99	89	101	196	229	198	267	317	300	331	90	82	84	141	86	90	83	98	89	76	124	91	90
2.8	Beta-tubulin gene M-beta-2, 3' end (Fragment) OS=Mus musculus GN=Tubb2a PE=2 SV=1	Q62363_MOUSE	11 kDa	15	13	51	28	26	42	54	51	54	27	13	0	27	22	21	19	15	19	22	23	26	21	21	19	20	21	0	55	40	60	57	54	65	18	18	18	20	13	20	16	17	15	16	20	0	17
2.9	Tubulin beta-1 chain OS=Mus musculus GN=Tubb1 PE=1 SV=1	TBB1_MOUSE	50 kDa	0	0	0	0	0	0	0	0	0	0	0	0	0	0	0	0	0	0	0	0	0	0	0	14	0	0	0	0	0	0	0	0	0	0	0	0	0	0	0	0	0	0	0	0	0	0
3	Laminin subunit alpha-5 OS=Mus musculus GN=Lama5 PE=1 SV=4	LAMA5_MOUSE	404 kDa	157	155	486	108	143	367	424	389	207	146	205	182	171	175	134	137	153	121	179	150	162	134	141	176	154	144	378	444	325	293	260	278	186	159	153	168	93	124	157	138	158	167	178	118	127	152
4	Laminin subunit beta-2 OS=Mus musculus GN=Lamb2 PE=1 SV=2	LAMB2_MOUSE	197 kDa	126	100	371	80	93	290	353	483	328	292	160	156	125	133	95	99	107	92	97	101	116	108	100	120	108	109	315	352	288	230	244	263	239	118	108	113	65	91	95	87	118	123	110	81	87	95
5.1	Laminin subunit gamma-1 OS=Mus musculus GN=Lamc1 PE=1 SV=1	F8VQJ3_MOUSE	177 kDa	121	109	349	73	100	240	350	337	163	162	153	146	117	133	96	96	109	92	111	96	104	113	109	127	124	124	297	319	227	187	212	216	132	123	124	121	72	90	92	97	120	118	114	92	87	99
5.2	Laminin subunit gamma-1 OS=Mus musculus GN=Lamc1 PE=1 SV=2	LAMC1_MOUSE	177 kDa	109	101	332	68	93	231	334	321	156	153	141	136	108	122	90	90	103	85	102	89	99	106	101	118	116	118	282	303	217	179	203	206	128	113	115	112	68	85	87	91	110	109	107	87	82	94
5.3	Putative uncharacterized protein (Fragment) OS=Mus musculus GN=Lamc1 PE=2 SV=1	Q3URV4_MOUSE	59 kDa	39	38	101	26	43	74	119	100	77	91	47	50	37	41	29	30	35	40	37	34	35	39	35	48	48	47	95	98	78	56	70	69	60	45	40	35	30	25	34	39	40	40	38	30	28	34
5.4	Laminin subunit gamma-1 (Fragment) OS=Mus musculus GN=Lamc1 PE=1 SV=1	F6SFQ3_MOUSE	12 kDa	10	0	22	0	8	17	26	23	20	22	11	9	0	0	0	6	8	0	8	8	0	10	7	9	6	9	24	27	22	15	20	21	0	7	0	0	7	6	9	7	0	10	8	8	9	0
6.1	Tubulin alpha chain OS=Mus musculus GN=Tuba1c PE=2 SV=1	Q3TIZ0_MOUSE	50 kDa	51	51	111	107	104	113	135	170	188	125	61	40	71	67	64	93	69	77	95	76	89	73	77	67	74	69	122	136	137	162	216	220	233	56	44	68	99	59	76	60	52	46	65	72	51	68
6.2	Putative uncharacterized protein OS=Mus musculus PE=2 SV=1	Q9D9Y2_MOUSE	44 kDa	32	31	75	66	61	74	87	95	96	74	34	25	45	40	44	70	50	46	59	48	55	45	46	45	48	38	84	96	87	109	139	150	113	34	27	48	65	39	50	41	32	31	42	40	31	43
6.3	Tubulin alpha chain (Fragment) OS=Mus musculus GN=Tuba4a PE=1 SV=1	A0A0A0MQA5_MOUSE	53 kDa	48	48	107	90	83	101	125	151	172	122	54	36	59	61	67	94	69	64	77	69	76	65	64	62	58	56	116	132	119	146	191	197	177	46	42	62	85	54	72	55	44	43	60	60	44	63
6.4	Tubulin alpha-8 chain OS=Mus musculus GN=Tuba8 PE=1 SV=1	TBA8_MOUSE	50 kDa	30	26	61	67	64	56	78	89	101	83	35	22	47	46	45	65	46	51	59	52	55	47	45	41	43	41	70	79	78	94	128	135	119	31	24	44	62	36	47	39	26	25	37	39	27	41
6.5	Tubulin alpha-1B chain OS=Mus musculus GN=Tuba1b PE=1 SV=2	TBA1B_MOUSE	50 kDa	51	52	111	98	95	112	134	178	190	126	62	39	67	65	69	102	72	69	86	74	81	71	73	66	67	64	121	137	133	160	215	219	231	53	45	70	96	57	78	61	51	48	67	66	50	70
6.6	Tubulin alpha-4A chain (Fragment) OS=Mus musculus GN=Tuba4a PE=1 SV=1	A0A087WQS4_MOUSE	14 kDa	11	13	25	19	19	22	29	56	67	43	14	9	13	15	17	21	15	16	15	17	16	16	15	14	10	18	25	29	25	27	38	37	60	9	9	10	14	12	17	15	11	10	15	14	8	15
7	Clathrin heavy chain 1 OS=Mus musculus GN=Cltc PE=1 SV=3	CLH1_MOUSE	192 kDa	66	69	76	92	109	129	103	94	145	147	56	69	108	89	132	110	138	113	146	105	140	113	91	117	94	99	112	95	83	150	124	134	87	76	72	98	137	61	114	94	62	76	89	88	75	112
8.1	Sodium/potassium-transporting ATPase subunit alpha OS=Mus musculus GN=Atp1a3 PE=1 SV=1	A0A0G2JGX4_MOUSE	113 kDa	47	44	35	47	44	77	66	79	100	91	53	40	60	47	89	114	86	44	64	48	65	48	48	68	58	68	85	78	76	114	171	167	101	47	40	55	64	59	74	66	61	59	71	66	70	70
8.2	Sodium/potassium-transporting ATPase subunit alpha-1 OS=Mus musculus GN=Atp1a1 PE=1 SV=1	AT1A1_MOUSE	113 kDa	31	28	16	26	32	45	44	44	70	65	28	24	36	32	52	66	54	28	36	26	40	30	29	40	38	41	47	48	47	66	96	94	64	29	27	28	44	42	40	38	35	33	45	34	42	43
8.3	Sodium/potassium-transporting ATPase subunit alpha (Fragment) OS=Mus musculus GN=Atp1a2 PE=2 SV=1	Q6ZQ49_MOUSE	112 kDa	37	35	18	28	34	49	43	42	67	69	31	32	35	32	57	71	56	29	37	33	45	31	32	41	41	38	51	46	47	71	90	90	66	35	32	29	58	47	51	55	44	37	49	48	52	55
8.4	Sodium/potassium-transporting ATPase subunit alpha OS=Mus musculus GN=Atp4a PE=1 SV=1	E9QNX7_MOUSE	114 kDa	0	0	0	0	0	0	0	0	0	0	0	0	0	0	0	0	0	0	0	0	0	0	0	0	0	0	0	0	0	0	0	0	0	0	0	0	0	0	0	0	0	0	0	0	0	0
9.1	Cytoplasmic dynein 1 heavy chain 1 OS=Mus musculus GN=Dync1h1 PE=1 SV=2	DYHC1_MOUSE	532 kDa	48	66	3	106	115	62	34	24	56	45	71	68	126	117	169	165	149	77	128	68	102	76	53	90	69	78	97	62	119	193	189	195	69	80	79	97	186	126	164	140	120	117	119	145	140	149
9.2	Cytoplasmic dynein 1 heavy chain 1 (Fragment) OS=Mus musculus GN=Dync1h1 PE=1 SV=1	F6ZX84_MOUSE	29 kDa	0	0	0	0	0	0	0	0	0	0	0	0	0	0	10	0	0	0	7	6	0	0	0	0	0	0	0	0	0	0	0	0	0	0	0	0	0	0	0	0	0	0	0	0	0	0
10	Nidogen-1 OS=Mus musculus GN=Nid1 PE=1 SV=2	NID1_MOUSE	137 kDa	52	62	192	49	56	131	187	181	113	104	86	77	69	70	62	69	70	64	72	68	68	67	68	67	73	68	166	175	139	116	127	130	89	68	64	74	48	54	67	62	59	65	73	50	42	63
11.1	Isoform 4 of Myelin basic protein OS=Mus musculus GN=Mbp	MBP_MOUSE	22 kDa	42	37	102	35	37	111	121	187	143	186	49	50	52	40	35	32	34	24	19	17	21	23	24	22	22	26	104	95	91	109	126	115	126	38	32	17	32	43	26	24	48	47	24	52	52	25
11.2	Myelin basic protein (Fragment) OS=Mus musculus GN=Mbp PE=1 SV=1	F6TYB7_MOUSE	21 kDa	38	33	91	31	33	100	109	176	128	168	44	47	48	36	30	29	28	21	15	14	19	19	21	19	21	22	92	84	80	95	113	105	116	34	28	15	28	40	22	20	44	43	19	47	47	22
12.1	Actin, cytoplasmic 2 OS=Mus musculus GN=Actg1 PE=1 SV=1	ACTG_MOUSE	42 kDa	36	29	44	44	33	47	62	63	64	78	39	30	36	49	45	48	41	21	31	20	36	28	33	36	33	37	79	89	96	127	153	157	182	33	34	27	47	79	65	66	85	69	54	74	79	60
12.2	Actin, aortic smooth muscle OS=Mus musculus GN=Acta2 PE=1 SV=1	ACTA_MOUSE	42 kDa	21	16	31	20	20	36	45	41	49	57	19	16	21	17	21	23	22	17	23	19	22	20	20	18	20	23	51	53	73	69	83	76	114	15	21	17	25	34	25	30	23	23	26	27	30	26
12.3	Beta-actin-like protein 2 OS=Mus musculus GN=Actbl2 PE=1 SV=1	ACTBL_MOUSE	42 kDa	8	6	16	9	10	19	24	23	19	26	9	5	9	11	12	12	14	5	5	4	10	7	8	11	8	12	32	33	36	50	60	53	70	5	7	6	9	21	13	19	14	16	20	14	19	16
12.4	Actin, alpha skeletal muscle OS=Mus musculus GN=Acta1 PE=1 SV=1	ACTS_MOUSE	42 kDa	34	27	34	29	25	36	48	41	50	59	34	28	29	34	23	24	25	18	24	20	23	21	22	18	21	24	58	60	80	76	90	87	125	28	33	19	33	56	29	32	60	51	30	58	59	29
12.5	Putative uncharacterized protein OS=Mus musculus GN=Actb PE=2 SV=1	Q3TIJ9_MOUSE	42 kDa	33	27	41	34	28	44	54	47	57	69	34	27	29	38	34	33	30	16	21	14	28	20	25	24	21	26	70	75	86	104	123	123	143	28	31	20	33	65	42	44	72	61	40	64	67	39
13.1	Protein bassoon OS=Mus musculus GN=Bsn PE=1 SV=4	BSN_MOUSE	419 kDa	133	115	7	124	138	83	46	83	202	173	40	47	105	103	32	22	35	106	134	107	126	86	84	90	86	69	118	19	5	16	54	45	41	126	139	164	136	43	67	36	31	38	25	76	62	42
14.1	Unconventional myosin-Va OS=Mus musculus GN=Myo5a PE=1 SV=1	D3YZ62_MOUSE	212 kDa	66	83	73	114	107	125	101	37	79	63	60	62	99	87	84	81	90	68	111	87	87	75	62	88	65	80	122	96	86	109	86	82	43	78	89	91	100	71	80	51	64	67	59	75	76	69
14.2	Protein Myo5c OS=Mus musculus GN=Myo5c PE=1 SV=1	E9Q1F5_MOUSE	203 kDa	0	0	0	10	0	0	0	0	0	0	0	0	0	5	0	0	0	0	0	0	0	0	0	0	0	0	0	0	0	0	0	0	0	0	0	0	0	0	0	0	0	5	0	0	0	0
15.1	Laminin subunit alpha-2 OS=Mus musculus GN=Lama2 PE=1 SV=2	LAMA2_MOUSE	344 kDa	56	57	172	42	62	112	154	97	39	30	79	81	74	76	65	59	66	46	59	49	64	71	74	73	84	75	130	150	95	80	81	112	36	62	53	68	37	35	62	40	49	51	70	40	37	48
15.2	MKIAA4087 protein (Fragment) OS=Mus musculus GN=Lama2 PE=2 SV=1	Q5DTP0_MOUSE	141 kDa	0	0	0	0	0	0	0	0	0	13	0	0	0	0	0	0	0	0	0	0	0	0	0	0	0	0	0	0	0	0	0	0	0	0	0	0	0	0	0	0	0	0	0	0	0	0
16	Collagen, type IV, alpha 2 OS=Mus musculus GN=Col4a2 PE=1 SV=1	B2RQQ8_MOUSE	167 kDa	40	38	162	32	34	113	143	194	97	97	45	41	46	50	37	36	34	27	43	39	45	41	44	43	38	37	118	134	87	112	110	110	97	44	31	35	31	38	23	30	39	36	31	33	33	32
17.1	Calcium/calmodulin-dependent protein kinase type II subunit alpha OS=Mus musculus GN=Camk2a PE=1 SV=1	F8WIS9_MOUSE	55 kDa	18	45	155	128	58	97	55	98	165	110	30	21	41	50	57	35	55	66	57	98	87	84	109	47	62	49	143	172	81	123	100	113	157	26	20	48	97	47	55	42	51	45	33	49	45	53
17.2	MKIAA0968 protein (Fragment) OS=Mus musculus GN=Camk2a PE=2 SV=3	Q80TN1_MOUSE	55 kDa	18	45	155	127	58	97	55	98	166	110	30	21	41	50	57	35	56	64	57	96	87	84	106	47	61	49	143	172	81	123	100	113	157	26	20	47	94	47	55	43	51	45	33	49	45	54
18.1	Uncharacterized protein OS=Mus musculus PE=4 SV=1	A0A1D5RLD8_MOUSE	36 kDa	9	16	21	53	28	29	44	32	43	40	44	14	28	40	46	67	46	16	26	19	24	29	21	22	23	31	62	77	101	123	165	179	153	12	13	20	66	76	58	65	64	51	51	44	51	54
18.2	Protein Gm11214 (Fragment) OS=Mus musculus GN=Gm11214 PE=1 SV=1	V9GX06_MOUSE	20 kDa	0	0	0	4	5	3	4	0	8	8	7	3	4	3	4	7	5	5	5	4	5	4	5	4	5	5	5	5	19	15	19	15	32	0	0	4	5	8	8	6	8	7	5	4	8	6
18.3	Glyceraldehyde-3-phosphate dehydrogenase OS=Mus musculus GN=Gm3839 PE=1 SV=1	S4R1W1_MOUSE	36 kDa	9	15	21	50	26	29	45	34	47	41	37	14	26	35	44	62	44	16	25	20	23	29	21	21	23	29	63	75	97	120	160	175	153	11	12	21	62	72	54	62	57	44	48	38	47	50
18.4	Glyceraldehyde-3-phosphate dehydrogenase OS=Mus musculus GN=Gapdhs PE=1 SV=1	A0A0R4J0X7_MOUSE	47 kDa	2	4	4	1	6	6	7	11	11	16	9	5	3	5	8	9	8	0	3	3	3	2	4	4	4	5	9	9	14	16	18	16	28	4	3	3	7	9	7	9	10	0	8	7	7	7
19.1	Calcium/calmodulin-dependent protein kinase type II subunit gamma OS=Mus musculus GN=Camk2g PE=1 SV=1	KCC2G_MOUSE	60 kDa	13	30	85	72	52	59	34	48	101	69	19	16	27	34	32	13	35	38	35	55	44	45	60	21	36	29	94	93	54	66	49	41	76	16	19	32	56	25	30	20	28	28	19	28	27	33
19.2	Calcium/calmodulin-dependent protein kinase II, beta, isoform CRA_b OS=Mus musculus GN=Camk2b PE=1 SV=1	Q5SVJ0_MOUSE	73 kDa	22	53	129	109	72	85	46	81	119	76	36	25	44	51	58	24	54	63	63	86	71	72	89	41	63	49	136	140	73	98	78	68	102	25	37	50	83	49	49	38	51	50	32	49	47	53
19.3	Calcium/calmodulin-dependent protein kinase type II subunit beta OS=Mus musculus GN=Camk2b PE=1 SV=1	Q5SVI1_MOUSE	65 kDa	16	37	111	88	55	76	44	73	115	75	27	17	31	37	42	20	37	47	45	67	54	51	71	31	45	36	115	123	69	91	74	63	91	20	26	37	64	34	36	29	35	36	25	34	35	38
20.1	Protein Col6a3 OS=Mus musculus GN=Col6a3 PE=1 SV=2	E9PWQ3_MOUSE	354 kDa	59	52	111	37	37	97	124	90	45	35	40	47	58	54	42	43	56	76	77	58	64	69	63	62	77	63	107	97	78	77	53	77	67	50	61	76	32	27	54	27	41	36	48	43	35	31
20.2	Collagen alpha3(VI) (Fragment) OS=Mus musculus GN=Col6a3 PE=2 SV=1	Q9Z0I9_MOUSE	186 kDa	37	29	62	26	25	54	71	48	20	17	22	28	34	31	22	24	28	50	53	39	41	47	43	39	46	32	68	56	47	47	30	50	41	32	37	49	19	16	32	11	26	26	30	31	26	17
21	2',3'-cyclic-nucleotide 3'-phosphodiesterase OS=Mus musculus GN=Cnp PE=2 SV=1	Q3TYV5_MOUSE	47 kDa	36	37	64	37	42	97	101	70	53	65	36	31	41	46	59	67	51	29	39	33	41	33	35	36	38	35	75	84	60	89	112	128	74	35	37	36	49	42	34	37	35	36	33	42	39	40
22.1	Collagen alpha-1(IV) chain OS=Mus musculus GN=Col4a1 PE=1 SV=4	CO4A1_MOUSE	161 kDa	56	43	123	32	43	65	101	103	45	41	72	46	76	79	35	32	34	23	51	30	37	42	37	48	38	38	86	115	52	93	92	114	51	73	52	43	27	42	37	29	70	58	37	29	29	37
22.2	Protein Col4a5 (Fragment) OS=Mus musculus GN=Col4a5 PE=1 SV=1	F7CK55_MOUSE	78 kDa	8	5	23	3	3	19	22	54	17	26	6	6	5	7	5	4	4	4	5	6	6	4	6	6	6	6	21	25	19	19	19	21	18	5	4	5	4	2	3	3	5	6	6	0	4	3
23	Vesicle-fusing ATPase OS=Mus musculus GN=Nsf PE=1 SV=2	NSF_MOUSE	83 kDa	28	25	16	40	36	37	53	16	29	41	30	24	38	34	47	47	38	35	44	39	43	37	38	34	30	38	86	77	105	129	129	136	85	28	26	33	52	46	64	66	57	46	61	52	49	55
24.1	14-3-3 protein zeta/delta OS=Mus musculus GN=Ywhaz PE=1 SV=1	1433Z_MOUSE	28 kDa	6	6	13	12	7	18	15	7	6	6	7	5	9	13	12	18	15	6	11	7	10	8	5	10	7	10	32	32	44	49	66	67	52	5	6	8	25	21	22	22	19	17	22	18	20	21
24.2	14-3-3 protein epsilon OS=Mus musculus GN=Ywhae PE=1 SV=1	1433E_MOUSE	29 kDa	4	3	7	8	4	12	9	2	0	3	6	5	3	11	8	13	7	2	6	3	4	4	2	4	5	7	19	22	28	42	47	47	35	3	3	6	14	19	20	21	18	14	21	15	20	19
24.3	MCG126220 OS=Mus musculus GN=Ywhaq PE=2 SV=1	A3KML3_MOUSE	28 kDa	4	4	9	8	7	15	11	4	0	3	9	5	6	9	10	11	7	3	7	3	5	5	2	5	6	7	23	23	29	41	48	48	39	5	5	5	18	15	13	11	18	14	13	16	15	15
24.4	Tyrosine 3-monooxygenase/tryptophan 5-monooxygenase activation protein, beta polypeptide OS=Mus musculus GN=Ywhab PE=2 SV=1	A2A5N2_MOUSE	28 kDa	3	5	8	9	5	13	9	3	0	0	9	6	6	10	7	11	9	2	4	4	6	4	2	6	6	7	22	25	33	42	50	51	45	3	5	4	17	18	13	16	15	12	13	14	17	13
24.5	14-3-3 protein gamma OS=Mus musculus GN=Ywhag PE=1 SV=2	1433G_MOUSE	28 kDa	0	4	10	6	3	14	11	3	0	4	6	5	3	9	6	8	6	3	4	0	4	3	0	5	4	4	23	24	34	40	42	44	49	3	3	6	13	13	12	12	12	9	12	8	12	10
24.6	14-3-3 protein eta OS=Mus musculus GN=Ywhah PE=1 SV=2	1433F_MOUSE	28 kDa	3	0	8	7	0	11	9	0	0	3	6	0	0	8	6	7	4	0	3	3	3	3	0	3	3	6	21	17	28	34	37	39	31	3	3	4	15	17	15	14	16	13	11	14	16	16
24.7	14-3-3 protein sigma OS=Mus musculus GN=Sfn PE=1 SV=2	1433S_MOUSE	28 kDa	0	0	0	0	0	0	0	0	0	0	0	0	0	0	0	0	0	0	0	0	0	0	0	0	0	0	0	0	0	0	0	0	0	0	0	0	0	0	0	6	0	0	0	0	0	0
25	Isoform 2 of Glial fibrillary acidic protein OS=Mus musculus GN=Gfap	GFAP_MOUSE	49 kDa	28	29	51	24	18	47	35	35	59	78	26	27	31	26	46	49	47	32	26	22	26	28	21	40	30	31	82	75	54	88	110	92	90	29	26	32	31	41	42	38	29	38	40	45	34	36
26	Laminin subunit alpha-4 OS=Mus musculus GN=Lama4 PE=1 SV=2	LAMA4_MOUSE	202 kDa	56	45	105	28	36	66	102	46	37	12	53	51	45	46	28	23	31	41	50	44	46	52	55	57	50	50	90	92	65	33	45	54	40	48	53	49	15	23	28	22	34	35	37	27	26	29
27.1	ADP/ATP translocase 1 OS=Mus musculus GN=Slc25a4 PE=1 SV=4	ADT1_MOUSE	33 kDa	21	21	40	21	30	48	76	40	16	20	21	21	22	24	23	28	25	18	22	23	24	22	21	21	22	28	54	52	32	54	61	60	32	19	22	20	23	21	21	23	24	23	23	21	19	27
27.2	ADP/ATP translocase 2 OS=Mus musculus GN=Slc25a5 PE=1 SV=3	ADT2_MOUSE	33 kDa	13	15	36	20	24	36	66	39	19	21	12	18	17	18	21	28	27	16	23	22	23	20	21	20	20	25	44	40	28	43	50	51	27	16	18	22	18	15	19	21	20	19	23	21	17	23
27.3	ADP/ATP translocase 4 OS=Mus musculus GN=Slc25a31 PE=1 SV=1	ADT4_MOUSE	35 kDa	0	0	0	0	0	19	0	8	0	2	0	0	0	0	0	0	0	0	0	0	0	0	0	0	0	0	0	0	0	0	0	0	0	6	0	0	5	0	0	0	0	0	0	6	5	0
28	Apolipoprotein E OS=Mus musculus GN=Apoe PE=1 SV=2	APOE_MOUSE	36 kDa	0	1	1	19	5	0	3	1	0	0	1	3	3	2	7	7	10	3	0	0	6	14	16	25	24	33	80	73	89	130	125	139	187	0	4	2	42	55	48	51	66	61	50	43	52	47
29.1	Alpha-enolase OS=Mus musculus GN=Eno1 PE=1 SV=3	ENOA_MOUSE	47 kDa	4	5	0	20	9	7	9	11	4	1	25	7	10	28	25	34	17	3	7	4	7	3	8	11	16	21	35	35	54	66	80	84	90	4	5	4	40	36	39	38	33	36	33	34	35	34
29.2	Putative uncharacterized protein OS=Mus musculus GN=Eno2 PE=2 SV=1	Q3UJ20_MOUSE	47 kDa	0	0	0	6	2	2	1	0	0	0	2	1	3	19	7	12	6	1	3	2	4	2	4	4	7	7	13	14	15	28	42	42	37	2	0	2	14	23	29	25	15	18	25	17	18	24
29.3	Beta-enolase OS=Mus musculus GN=Eno3 PE=1 SV=3	ENOB_MOUSE	47 kDa	0	0	0	0	0	0	0	0	0	0	0	0	0	0	0	0	0	0	0	0	0	0	0	0	0	0	0	0	0	0	0	0	0	0	0	0	0	0	0	0	0	0	0	0	0	0
30	Creatine kinase B-type OS=Mus musculus GN=Ckb PE=1 SV=1	KCRB_MOUSE	43 kDa	10	5	11	15	13	9	17	27	21	6	12	7	15	28	36	41	33	14	18	15	20	14	14	21	20	24	34	47	39	73	94	107	119	11	9	19	52	52	62	59	37	34	48	32	23	58
31.1	Spectrin beta chain, non-erythrocytic 1 OS=Mus musculus GN=Sptbn1 PE=1 SV=2	SPTB2_MOUSE	274 kDa	44	38	11	61	83	17	25	22	50	27	30	31	72	66	73	62	73	65	75	57	67	54	40	56	42	45	21	13	11	26	19	15	20	61	55	61	70	17	42	14	24	32	27	42	33	27
31.2	Spectrin beta 1 OS=Mus musculus GN=Sptb PE=2 SV=1	B2RX08_MOUSE	268 kDa	0	0	0	7	5	0	0	0	2	0	0	0	5	3	0	0	0	0	0	0	0	0	0	0	0	0	0	0	0	0	0	0	0	0	0	0	4	0	0	0	0	0	0	0	0	0
32	Nidogen-2 OS=Mus musculus GN=NID-2 PE=4 SV=1	Q8CFA3_MOUSE	154 kDa	37	36	81	22	30	55	89	88	64	51	49	51	36	40	32	31	33	23	31	29	35	45	40	40	38	35	61	81	46	47	34	40	34	41	39	38	17	21	22	18	29	26	30	17	23	19
33.1	Isoform PLEC-0,1C of Plectin OS=Mus musculus GN=Plec	PLEC_MOUSE	520 kDa	50	53	2	94	101	23	6	12	39	25	14	21	106	86	52	35	54	53	65	45	53	39	25	40	34	27	14	4	4	11	8	11	10	44	55	54	96	18	25	13	19	24	11	68	38	20
33.2	Epiplakin OS=Mus musculus GN=Eppk1 PE=1 SV=2	EPIPL_MOUSE	725 kDa	0	0	0	0	0	0	0	0	0	0	0	0	0	0	0	0	0	0	0	0	0	0	0	0	0	0	0	0	0	0	0	0	0	0	0	0	1	0	0	0	0	0	0	0	0	1
34.1	V-type proton ATPase subunit a OS=Mus musculus GN=Atp6v0a1 PE=1 SV=1	K3W4T3_MOUSE	96 kDa	41	36	66	30	23	48	35	22	35	43	31	34	40	37	41	34	44	22	38	28	25	28	26	45	32	38	64	76	51	42	51	42	24	36	41	34	20	30	22	20	27	33	31	36	27	25
34.2	V-type proton ATPase subunit a OS=Mus musculus GN=Atp6v0a1 PE=2 SV=1	Q3TY98_MOUSE	89 kDa	39	34	63	29	22	46	33	19	27	38	29	32	38	35	35	31	42	21	33	27	23	27	25	42	29	36	62	72	49	40	47	37	19	34	39	31	19	29	22	20	26	32	28	35	27	24
35	Putative uncharacterized protein OS=Mus musculus GN=Plp1 PE=2 SV=1	Q3UYM8_MOUSE	30 kDa	15	19	86	19	21	100	70	27	30	45	25	25	27	24	25	24	30	6	12	12	16	14	14	18	13	22	72	61	68	94	83	77	30	16	17	13	15	17	12	13	28	19	17	16	16	16
36.1	Dynamin-1 OS=Mus musculus GN=Dnm1 PE=1 SV=1	A0A0J9YUN4_MOUSE	97 kDa	17	18	4	30	24	29	21	22	44	29	24	17	24	22	42	44	52	27	41	27	27	23	23	25	25	26	62	56	94	112	141	144	80	16	21	17	70	62	70	69	50	50	53	50	61	75
36.2	Isoform 4 of Dynamin-1 OS=Mus musculus GN=Dnm1	DYN1_MOUSE	97 kDa	16	19	4	30	25	29	20	21	41	29	24	16	25	22	42	44	51	28	41	28	26	23	23	24	24	26	58	52	93	111	138	140	79	15	21	16	70	62	68	70	47	48	53	50	60	76
37.1	Fibronectin OS=Mus musculus GN=Fn1 PE=1 SV=1	A0A087WR50_MOUSE	263 kDa	50	42	67	13	16	50	138	25	10	5	22	25	38	37	17	26	34	37	58	50	42	45	36	30	36	36	48	71	28	42	11	10	13	45	47	47	26	41	46	36	37	40	41	30	30	33
38	Ribosomal protein L4 OS=Mus musculus GN=Rpl4 PE=1 SV=1	Q564E8_MOUSE	47 kDa	38	33	45	29	28	61	65	16	14	24	30	25	31	31	26	28	28	12	18	20	23	23	23	25	21	23	72	64	38	64	58	49	17	40	37	21	24	24	26	25	31	26	24	31	32	28
39.1	Ankyrin-2 OS=Mus musculus GN=Ank2 PE=1 SV=3	S4R2F3_MOUSE	429 kDa	44	56	8	77	84	32	54	30	41	45	32	32	68	59	62	57	53	50	56	48	51	45	40	49	41	47	28	16	9	23	12	16	16	54	59	70	74	29	40	14	20	32	19	41	30	31
39.2	Ankyrin-2 (Fragment) OS=Mus musculus GN=Ank2 PE=4 SV=1	A0A1D5RLB2_MOUSE	13 kDa	3	0	0	3	0	0	0	0	0	0	0	0	3	0	3	0	5	0	0	3	0	0	0	0	0	0	0	0	0	0	0	0	0	0	0	0	4	0	0	0	0	0	0	0	0	0
39.3	Isoform 4 of Ankyrin-2 OS=Mus musculus GN=Ank2	ANK2_MOUSE	433 kDa	41	53	8	73	80	29	51	28	35	37	31	32	64	56	61	55	51	47	53	45	48	43	37	46	39	45	26	15	8	21	11	14	14	49	55	67	72	28	38	13	20	32	18	40	30	29
40.1	Laminin subunit alpha-1 OS=Mus musculus GN=Lama1 PE=1 SV=1	F8VQ40_MOUSE	338 kDa	36	35	58	24	30	42	64	38	17	7	35	47	45	35	33	28	37	28	32	23	32	34	30	41	49	43	54	53	28	32	29	35	12	34	42	42	22	16	21	16	22	26	28	29	19	18
41.1	RAB39B, member RAS oncogene family OS=Mus musculus GN=Rab39b PE=1 SV=1	Q0PD14_MOUSE	25 kDa	0	0	0	0	0	0	0	0	0	0	0	0	3	0	3	0	0	3	2	0	2	0	2	2	0	2	0	0	0	0	0	0	0	0	0	0	2	3	6	3	5	4	4	3	1	2
41.1	RAB3A, member RAS oncogene family, isoform CRA_a OS=Mus musculus GN=Rab3a PE=1 SV=1	Q0PD63_MOUSE	25 kDa	5	4	0	12	8	5	10	3	2	1	6	4	8	10	12	9	9	12	10	10	11	10	6	7	5	8	19	18	17	28	23	33	13	5	4	6	15	12	19	20	14	11	14	10	10	16
41.11	RAB14 protein OS=Mus musculus GN=Rab14 PE=1 SV=1	Q50HX4_MOUSE	24 kDa	3	2	0	5	3	3	3	2	0	0	2	3	6	7	7	11	8	4	4	3	6	4	2	5	2	7	9	8	8	13	14	18	12	4	3	3	6	10	16	13	12	12	13	12	9	10
41.12	RAB35, member RAS oncogene family OS=Mus musculus GN=Rab35 PE=1 SV=1	Q3U0T9_MOUSE	23 kDa	3	0	0	0	3	0	0	0	0	0	0	3	6	5	4	0	0	0	0	0	0	0	0	0	0	0	0	0	0	0	7	11	0	0	3	0	0	6	4	5	5	3	5	6	4	0
41.13	RAB8A, member RAS oncogene family, isoform CRA_a OS=Mus musculus GN=Rab8a PE=1 SV=1	Q0PD50_MOUSE	24 kDa	0	0	0	0	0	0	0	0	0	0	0	0	0	0	4	3	4	0	3	4	0	4	4	0	0	0	0	0	0	0	0	0	0	0	0	0	0	5	5	8	4	4	6	5	5	5
41.14	RAB4A, member RAS oncogene family OS=Mus musculus GN=Rab4a PE=2 SV=1	B2RRN5_MOUSE	24 kDa	0	0	0	0	0	0	0	0	0	0	0	0	0	0	0	0	3	0	0	0	0	0	0	0	0	0	0	0	0	4	2	6	5	0	0	0	0	4	5	6	3	5	5	4	4	3
41.15	RAB30, member RAS oncogene family, isoform CRA_a OS=Mus musculus GN=Rab30 PE=1 SV=1	Q0PD24_MOUSE	23 kDa	0	0	0	0	1	0	0	0	0	0	0	0	2	0	0	0	0	0	2	2	0	0	0	0	0	0	0	0	0	0	0	0	0	0	0	0	1	2	0	0	0	0	0	0	0	0
41.16	RAB14 protein OS=Mus musculus GN=Rab14 PE=2 SV=1	Q50HX0_MOUSE	24 kDa	3	2	0	5	3	3	3	2	0	0	2	3	6	7	6	10	8	4	4	3	5	3	2	5	2	6	7	6	7	11	12	15	10	4	3	3	5	8	15	13	11	10	13	11	9	11
41.2	RAB10, member RAS oncogene family OS=Mus musculus GN=Rab10 PE=1 SV=1	Q4FJL0_MOUSE	23 kDa	3	3	3	7	6	4	5	0	2	0	1	3	7	7	5	8	9	5	5	5	7	6	7	6	4	7	7	7	9	11	12	17	6	3	4	4	3	7	9	9	8	6	10	8	7	6
41.3	RAB1, member RAS oncogene family, isoform CRA_a OS=Mus musculus GN=Rab1a PE=1 SV=1	Q0PD67_MOUSE	23 kDa	3	2	0	6	4	0	8	3	0	0	1	3	6	8	4	6	4	3	3	4	4	4	4	4	0	4	15	12	14	17	19	24	10	3	0	4	7	12	9	12	7	7	8	10	8	6
41.4	RAB3C, member RAS oncogene family OS=Mus musculus GN=Rab3c PE=1 SV=1	Q542T7_MOUSE	26 kDa	5	4	0	9	5	4	7	2	2	0	5	4	7	10	9	5	8	8	6	8	8	8	8	5	4	7	11	10	10	13	14	17	0	5	3	4	5	6	10	13	10	8	8	7	7	8
41.5	RAB1B, member RAS oncogene family, isoform CRA_c OS=Mus musculus GN=Rab1b PE=1 SV=1	Q0PD66_MOUSE	22 kDa	3	2	0	7	4	0	5	2	0	0	1	3	8	8	5	5	5	0	0	4	4	0	4	5	3	3	8	8	8	11	16	19	6	4	0	4	6	9	8	8	7	9	8	10	7	5
41.6	Ras-related protein Rab-12 OS=Mus musculus GN=Rab12 PE=1 SV=1	A2CG35_MOUSE	32 kDa	2	0	0	7	4	0	3	0	0	0	0	0	4	4	0	0	0	0	0	0	0	1	0	2	0	2	4	4	3	5	3	7	0	0	3	0	5	6	4	8	8	6	5	6	5	4
41.7	RAB3B, member RAS oncogene family, isoform CRA_a OS=Mus musculus GN=Rab3b PE=1 SV=1	Q0PD62_MOUSE	25 kDa	6	3	0	11	8	4	8	2	2	0	4	4	7	11	9	4	9	9	7	7	8	8	7	5	4	7	12	12	10	13	13	18	6	5	4	5	9	8	10	11	10	8	7	8	9	8
41.8	RAB8B, member RAS oncogene family OS=Mus musculus GN=Rab8b PE=1 SV=1	Q0PD49_MOUSE	24 kDa	0	0	0	0	0	0	0	0	0	0	0	0	0	0	4	3	4	0	0	0	0	0	0	0	0	0	0	0	7	9	11	14	0	0	0	0	2	7	5	8	5	4	6	6	7	5
41.9	RAB4B, member RAS oncogene family OS=Mus musculus GN=Rab4b PE=1 SV=1	Q4V9W8_MOUSE	24 kDa	0	0	0	0	0	0	0	0	0	0	0	0	0	0	3	2	4	0	0	0	0	0	0	0	0	0	4	0	0	5	4	7	4	0	0	0	3	5	7	9	3	5	7	4	5	4
42	Tubulointerstitial nephritis antigen-like OS=Mus musculus GN=Tinagl1 PE=1 SV=1	TINAL_MOUSE	53 kDa	20	19	65	16	21	45	96	63	31	22	20	22	24	22	34	38	29	15	22	19	23	19	17	25	21	28	70	79	41	53	58	67	26	21	22	30	19	15	31	17	23	16	34	17	14	24
43.1	Isoform 2 of Sorbin and SH3 domain-containing protein 2 OS=Mus musculus GN=Sorbs2	SRBS2_MOUSE	145 kDa	38	39	16	44	50	37	16	23	41	25	13	22	51	57	31	30	28	45	54	51	49	39	36	44	40	40	44	15	10	17	11	10	11	35	38	50	37	17	32	22	18	16	14	40	26	29
43.3	Sorbin and SH3 domain-containing protein 2 OS=Mus musculus GN=Sorbs2 PE=1 SV=1	B9EKP8_MOUSE	136 kDa	37	37	16	43	47	37	16	23	41	25	13	22	48	53	28	30	26	41	48	46	47	37	34	41	38	36	43	15	10	17	11	10	11	35	37	46	35	17	31	21	18	16	14	38	26	29
44.1	Alpha-actinin-4 OS=Mus musculus GN=Actn4 PE=1 SV=1	ACTN4_MOUSE	105 kDa	14	13	4	23	19	11	11	7	16	7	9	12	20	19	21	17	16	26	34	18	27	24	22	18	19	15	13	9	7	16	17	17	10	15	12	19	25	20	19	15	11	8	15	17	16	17
44.2	Alpha actinin 1a OS=Mus musculus GN=Actn1 PE=1 SV=1	A1BN54_MOUSE	103 kDa	24	22	4	42	40	12	17	17	29	16	14	21	41	38	34	26	28	45	62	45	48	40	33	36	32	26	20	10	5	19	18	21	13	30	26	40	50	16	23	15	12	10	14	30	21	26
44.3	Alpha-actinin-2 OS=Mus musculus GN=Actn2 PE=1 SV=2	ACTN2_MOUSE	104 kDa	4	5	0	10	8	4	4	0	1	1	3	7	8	6	8	5	7	12	17	10	11	9	8	9	6	7	2	2	2	4	4	5	2	5	6	9	12	7	6	4	5	3	5	8	6	5
44.4	Alpha-actinin-4 (Fragment) OS=Mus musculus GN=Actn4 PE=1 SV=1	E9Q2W9_MOUSE	60 kDa	11	8	0	13	14	0	0	0	0	0	7	10	16	11	12	13	10	17	23	11	17	16	13	10	13	9	8	0	0	12	12	12	0	9	9	14	18	12	13	12	0	0	10	10	9	12
44.5	Alpha-actinin-1 OS=Mus musculus GN=Actn1 PE=1 SV=1	ACTN1_MOUSE	103 kDa	22	21	0	42	36	12	17	17	29	16	14	21	40	36	34	26	28	44	59	42	46	39	32	36	31	26	20	10	5	19	18	21	13	27	23	40	48	16	23	15	11	10	14	31	21	26
45.1	Protein Sptbn2 OS=Mus musculus GN=Sptbn2 PE=1 SV=1	Q68FG2_MOUSE	271 kDa	30	39	7	66	77	13	30	23	34	23	26	26	62	58	78	50	58	55	69	69	58	43	45	40	43	37	16	10	0	11	3	0	7	52	50	59	58	10	23	7	19	19	7	42	30	17
45.2	MKIAA0302 protein (Fragment) OS=Mus musculus GN=Sptbn2 PE=2 SV=1	Q6A087_MOUSE	223 kDa	22	31	4	54	63	9	21	18	30	19	21	21	50	48	56	34	40	43	52	53	41	30	32	28	30	27	10	7	0	8	0	0	5	40	41	45	43	8	13	3	15	15	0	33	25	11
46	Putative uncharacterized protein OS=Mus musculus GN=Hspa8 PE=2 SV=1	Q3TRH3_MOUSE	71 kDa	20	25	26	27	27	29	20	22	10	20	26	19	27	22	30	35	35	24	22	26	28	24	24	27	26	32	60	52	70	102	113	99	77	19	19	20	49	48	50	44	44	39	44	40	48	49
47.1	Ras/Rap GTPase-activating protein SynGAP (Fragment) OS=Mus musculus GN=Syngap1 PE=1 SV=3	A0A0J9YUM2_MOUSE	144 kDa	36	37	27	74	64	38	17	10	24	14	24	22	53	43	32	29	34	41	47	47	46	46	45	32	31	30	28	30	14	16	9	12	6	36	31	38	63	16	17	8	20	21	10	47	19	16
47.2	Ras/Rap GTPase-activating protein SynGAP OS=Mus musculus GN=Syngap1 PE=1 SV=2	SYGP1_MOUSE	148 kDa	36	38	28	76	65	39	17	12	25	15	24	22	55	45	34	31	36	43	48	48	47	49	45	35	34	32	29	30	14	16	9	12	8	36	32	41	67	16	18	9	20	21	11	48	19	19
47.3	Ras/Rap GTPase-activating protein SynGAP OS=Mus musculus GN=Syngap1 PE=1 SV=1	J3QQ18_MOUSE	145 kDa	36	38	28	75	64	39	17	12	24	14	24	22	54	46	34	31	36	42	47	47	47	48	45	35	34	32	29	30	14	16	9	12	8	36	32	41	66	16	18	9	20	21	11	47	19	19
47.5	Ras/Rap GTPase-activating protein SynGAP (Fragment) OS=Mus musculus GN=Syngap1 PE=1 SV=2	A0A0A6YVS6_MOUSE	142 kDa	35	37	28	73	62	39	17	12	24	14	24	20	53	44	33	31	36	42	46	46	46	46	44	35	33	31	29	29	14	16	9	12	8	35	31	40	65	15	18	9	20	20	11	46	19	18
48.1	Keratin, type II cytoskeletal 5 OS=Mus musculus GN=Krt5 PE=1 SV=1	K2C5_MOUSE	62 kDa	12	9	34	3	2	26	23	23	11	9	9	10	4	8	9	9	10	9	10	11	9	12	11	6	10	10	29	25	21	18	14	13	24	14	9	11	5	5	8	11	11	8	10	9	8	7
48.1	Keratin, type II cytoskeletal 73 OS=Mus musculus GN=Krt73 PE=1 SV=1	K2C73_MOUSE	59 kDa	6	2	9	0	0	0	4	5	0	0	0	4	0	0	4	0	3	0	4	3	3	0	4	0	4	2	7	0	0	4	0	0	6	5	3	4	2	2	0	5	3	2	4	3	3	0
48.11	Protein Krt90 OS=Mus musculus GN=Krt90 PE=1 SV=1	E9Q1Z0_MOUSE	58 kDa	4	0	0	0	0	0	5	0	0	0	0	0	0	0	0	2	0	0	0	0	0	0	0	2	0	0	0	0	6	0	0	0	5	0	0	0	0	0	0	0	0	0	0	0	0	0
48.12	Keratin, type II cytoskeletal 75 OS=Mus musculus GN=Krt75 PE=1 SV=1	K2C75_MOUSE	60 kDa	0	0	17	0	0	0	0	0	0	0	0	0	0	0	5	0	0	0	0	0	4	8	7	0	6	0	16	13	12	8	0	0	0	6	0	6	0	0	0	7	0	3	0	0	0	4
48.13	Keratin, type II cytoskeletal 8 OS=Mus musculus GN=Krt8 PE=1 SV=4	K2C8_MOUSE	55 kDa	0	0	0	0	0	0	0	0	0	0	0	0	0	0	0	0	0	0	0	0	0	0	0	0	0	0	0	0	0	0	0	0	0	5	0	0	0	0	0	0	0	0	0	0	0	3
48.14	Keratin, type II cytoskeletal 4 OS=Mus musculus GN=Krt4 PE=1 SV=2	K2C4_MOUSE	56 kDa	0	0	0	0	0	0	0	0	0	0	0	0	0	0	0	0	0	0	0	0	0	0	0	0	0	0	0	0	0	0	0	0	0	0	0	0	0	0	0	3	0	0	0	0	0	0
48.15	MCG1050941 OS=Mus musculus GN=Gm5414 PE=1 SV=1	Q6IFZ8_MOUSE	60 kDa	0	0	0	0	0	0	0	0	0	0	0	0	0	0	0	0	0	0	0	0	0	0	0	0	0	0	0	0	0	0	0	0	0	0	0	0	0	0	0	5	0	0	0	0	0	0
48.2	Krt2 protein OS=Mus musculus GN=Krt2 PE=2 SV=1	B2RTP7_MOUSE	71 kDa	8	5	13	0	2	15	8	9	3	4	7	5	2	2	5	5	7	10	8	6	6	7	10	9	6	7	17	10	10	7	4	6	8	5	5	6	3	4	5	8	11	5	7	5	3	5
48.3	Keratin, type II cytoskeletal 1 OS=Mus musculus GN=Krt1 PE=1 SV=4	K2C1_MOUSE	66 kDa	6	5	17	2	2	13	10	10	6	6	5	4	0	3	4	2	5	2	6	5	3	5	5	2	4	3	15	12	11	11	9	7	8	6	5	5	3	3	2	5	5	4	5	7	4	2
48.4	Keratin, type II cytoskeletal 79 OS=Mus musculus GN=Krt79 PE=1 SV=2	K2C79_MOUSE	58 kDa	5	6	18	2	2	12	9	11	9	8	5	3	3	4	3	3	0	5	6	5	4	5	6	4	5	4	16	13	13	10	9	8	9	5	5	5	4	3	5	8	5	5	5	5	4	4
48.5	Keratin, type II cytoskeletal 1b OS=Mus musculus GN=Krt77 PE=1 SV=1	K2C1B_MOUSE	61 kDa	6	7	16	3	2	11	9	14	5	7	5	5	3	0	5	4	7	0	8	7	5	4	4	0	6	4	18	13	11	10	9	8	15	6	5	6	5	3	5	7	6	5	6	7	5	4
48.6	Keratin, type II cytoskeletal 2 oral OS=Mus musculus GN=Krt76 PE=1 SV=1	K22O_MOUSE	63 kDa	4	2	9	0	0	7	5	6	4	3	3	3	0	2	3	3	3	3	3	0	3	5	5	2	4	3	11	7	8	6	4	4	5	4	3	4	0	2	3	4	3	2	3	2	3	3
48.7	Keratin, type II cytoskeletal 6A OS=Mus musculus GN=Krt6a PE=1 SV=3	K2C6A_MOUSE	59 kDa	6	4	21	0	0	15	12	16	9	5	6	3	2	1	4	4	6	3	6	4	4	7	6	3	5	5	19	15	14	9	7	6	18	6	4	5	3	2	4	13	6	5	3	4	3	4
48.8	Type II cytokeratin Kb40 (Fragment) OS=Mus musculus GN=Krt78 PE=2 SV=1	Q4L0E6_MOUSE	48 kDa	0	0	0	0	0	0	0	0	0	0	0	0	0	0	0	0	0	0	0	0	0	0	0	0	0	0	0	0	0	0	0	0	0	0	0	0	0	0	0	0	0	0	0	0	0	0
48.9	Keratin, type II cuticular Hb4 OS=Mus musculus GN=Krt84 PE=2 SV=2	KRT84_MOUSE	65 kDa	0	0	0	0	0	6	0	0	0	0	0	0	0	0	0	0	0	0	2	0	0	4	0	0	0	0	5	4	0	0	0	0	0	0	0	0	0	0	0	2	0	0	0	0	0	0
49.1	Syntaxin-binding protein 1 OS=Mus musculus GN=Stxbp1 PE=1 SV=2	STXB1_MOUSE	68 kDa	8	8	5	10	13	20	16	11	7	4	13	10	10	14	23	42	28	14	17	17	17	12	14	20	20	27	48	49	58	75	88	85	45	9	11	15	40	42	43	50	28	27	41	30	31	47
50	Guanine nucleotide binding protein, alpha o, isoform CRA_b OS=Mus musculus GN=Gnao1 PE=2 SV=1	Q543S2_MOUSE	40 kDa	26	22	27	36	32	32	57	21	35	30	29	24	28	33	33	35	30	18	21	20	21	22	22	26	27	30	46	57	24	49	67	68	43	20	29	25	31	32	30	34	26	20	28	27	30	35
51.1	Spna2 protein OS=Mus musculus GN=Sptan1 PE=2 SV=1	B9EKJ1_MOUSE	285 kDa	21	28	3	26	31	3	3	13	15	3	22	17	40	37	42	35	47	36	51	33	36	19	21	23	20	19	6	8	8	14	11	9	17	29	30	33	37	14	21	11	17	27	18	29	29	20
52	Microtubule-associated protein 6 OS=Mus musculus GN=Map6 PE=1 SV=2	MAP6_MOUSE	96 kDa	19	27	11	39	46	14	24	28	24	21	24	23	31	32	24	17	27	19	32	26	24	25	19	20	26	24	22	21	12	14	16	21	20	21	27	28	34	20	21	14	22	27	19	24	24	17
53.1	Calcium-binding mitochondrial carrier protein Aralar1 OS=Mus musculus GN=Slc25a12 PE=1 SV=1	CMC1_MOUSE	75 kDa	21	19	3	28	35	13	45	19	21	22	21	22	26	21	41	38	31	36	41	30	32	27	30	37	31	32	27	20	3	8	21	26	19	23	19	34	40	24	35	26	22	23	29	27	22	34
53.2	Calcium-binding mitochondrial carrier protein Aralar2 OS=Mus musculus GN=Slc25a13 PE=1 SV=1	CMC2_MOUSE	74 kDa	0	0	0	0	0	0	0	0	0	0	0	0	0	0	0	0	0	0	0	0	0	0	0	0	0	5	0	0	0	0	0	0	0	0	0	0	0	0	0	0	0	0	0	0	0	0
54	F-box only protein 41 OS=Mus musculus GN=Fbxo41 PE=1 SV=3	FBX41_MOUSE	94 kDa	35	33	26	45	33	39	21	18	18	7	22	19	35	36	24	16	27	34	49	45	43	30	36	36	39	36	37	27	19	24	19	22	10	32	32	42	29	16	24	14	18	17	12	27	21	25
55.1	CD90.1 OS=Mus musculus GN=Thy1 PE=2 SV=1	Q53YX2_MOUSE	18 kDa	124	76	35	13	12	40	26	23	46	37	8	11	15	16	15	15	16	6	11	8	11	10	9	16	18	16	44	53	34	32	18	25	33	68	87	17	10	10	6	4	3	7	7	17	12	4
55.2	Thy-1 membrane glycoprotein OS=Mus musculus GN=Thy1 PE=1 SV=1	THY1_MOUSE	18 kDa	123	75	35	12	11	40	26	23	46	37	7	11	14	15	14	14	15	6	11	8	11	10	9	16	18	16	44	53	34	32	18	25	33	66	86	16	9	10	6	4	3	6	6	16	11	4
56.1	SRC kinase-signaling inhibitor 1 OS=Mus musculus GN=Srcin1 PE=1 SV=1	B1AQX9_MOUSE	131 kDa	25	40	19	59	58	15	16	16	22	20	21	22	35	33	31	24	36	26	26	35	30	30	27	31	25	24	21	29	8	12	14	14	23	36	39	44	54	23	18	11	21	22	13	33	20	18
57	Aconitate hydratase, mitochondrial OS=Mus musculus GN=Aco2 PE=1 SV=1	ACON_MOUSE	85 kDa	12	12	4	19	17	13	18	13	3	4	14	11	19	19	15	38	21	7	11	9	10	9	11	18	15	21	39	42	41	53	77	64	38	16	16	12	35	30	36	36	31	26	34	29	31	33
58.1	Unconventional myosin-Id OS=Mus musculus GN=Myo1d PE=1 SV=1	MYO1D_MOUSE	116 kDa	19	28	27	45	52	55	22	4	2	8	35	29	38	34	42	35	40	16	17	25	19	20	20	40	31	35	24	21	11	22	19	23	6	30	27	22	36	22	12	14	25	23	22	29	24	29
58.2	Putative uncharacterized protein (Fragment) OS=Mus musculus GN=Myo1d PE=2 SV=1	Q3UG58_MOUSE	53 kDa	0	0	0	0	24	0	0	0	0	0	0	0	0	0	0	0	0	0	0	0	0	0	0	0	0	0	0	0	0	0	0	0	0	0	0	0	0	0	0	0	0	0	0	0	0	0
59	Myelin-associated oligodendrocyte basic protein OS=Mus musculus GN=Mobp PE=1 SV=1	MOBP_MOUSE	19 kDa	20	19	24	33	32	30	42	32	23	37	16	5	35	33	18	14	17	2	9	9	11	12	13	16	13	12	45	49	13	47	48	47	27	36	23	12	28	26	12	13	28	26	12	35	27	13
60	Ferritin heavy chain OS=Mus musculus GN=Fth1 PE=1 SV=2	FRIH_MOUSE	21 kDa	10	10	15	10	12	12	28	13	54	45	12	14	15	14	44	41	35	8	17	14	12	15	15	18	19	20	26	35	11	23	31	35	13	13	13	15	12	13	15	20	10	11	15	14	8	14
61	Synapsin-1 OS=Mus musculus GN=Syn1 PE=1 SV=2	SYN1_MOUSE	74 kDa	14	21	5	26	31	15	20	22	39	35	16	15	27	23	28	21	32	34	41	28	32	28	24	24	18	19	20	18	19	25	21	28	29	19	23	22	30	26	22	23	17	19	23	24	25	26
62.1	CLIP-associating protein 2 OS=Mus musculus GN=Clasp2 PE=1 SV=1	E9Q8N5_MOUSE	141 kDa	32	41	13	52	49	26	18	26	21	24	22	25	47	39	36	25	29	25	50	39	32	28	31	33	28	33	29	12	3	20	19	18	24	36	31	44	42	22	27	20	20	24	19	40	27	26
62.2	Isoform 2 of CLIP-associating protein 2 OS=Mus musculus GN=Clasp2	CLAP2_MOUSE	66 kDa	0	0	0	0	0	0	0	0	0	0	0	0	16	0	0	0	0	0	0	0	0	0	0	0	0	0	0	0	0	0	0	0	0	15	0	0	0	0	0	0	0	0	0	0	0	0
63	Contactin-1 OS=Mus musculus GN=Cntn1 PE=1 SV=1	CNTN1_MOUSE	113 kDa	47	31	33	11	20	27	14	13	13	9	6	11	21	26	36	25	25	8	10	4	12	11	7	31	27	26	33	58	28	27	22	24	20	31	45	33	20	14	9	6	6	7	10	17	11	7
64	Isoform 2 of Syntaphilin OS=Mus musculus GN=Snph	SNPH_MOUSE	57 kDa	31	33	21	28	29	30	25	35	25	13	17	16	40	31	22	16	19	25	23	26	24	23	24	23	26	27	42	28	12	23	25	22	21	39	34	41	25	20	23	15	18	19	14	24	19	16
65	Putative uncharacterized protein OS=Mus musculus GN=Rpl7 PE=2 SV=1	Q3UBI6_MOUSE	31 kDa	11	16	19	12	14	21	20	3	2	8	15	17	16	12	16	13	19	7	7	10	11	10	12	15	11	16	38	35	36	47	44	40	10	17	20	13	14	29	19	13	25	28	21	18	25	21
66	Protein kinase C gamma type OS=Mus musculus GN=Prkcg PE=1 SV=1	KPCG_MOUSE	78 kDa	7	13	43	30	21	20	5	9	11	10	8	8	21	20	39	26	31	25	24	35	26	26	40	13	26	20	51	60	25	45	49	59	19	7	13	16	42	27	43	40	31	35	25	28	35	39
67	Dihydropyrimidinase-related protein 2 OS=Mus musculus GN=Dpysl2 PE=1 SV=2	DPYL2_MOUSE	62 kDa	10	14	5	13	11	14	18	29	22	21	20	10	19	23	33	50	33	14	23	15	22	12	11	13	12	14	23	21	33	47	60	60	70	10	14	12	28	26	34	33	29	30	29	26	33	40
68	Fibrillin-1 OS=Mus musculus GN=Fbn1 PE=1 SV=2	FBN1_MOUSE	312 kDa	44	42	23	8	13	14	33	9	2	1	31	30	22	32	30	43	40	12	37	34	32	43	31	34	36	36	21	42	7	11	14	15	0	39	45	43	5	29	18	22	43	38	28	8	20	25
69	Agrin OS=Mus musculus GN=Agrn PE=1 SV=1	M0QWP1_MOUSE	217 kDa	25	14	39	12	24	35	48	35	4	3	30	37	30	27	13	14	16	16	15	18	21	23	25	19	28	22	41	38	25	16	19	22	7	23	25	19	11	22	14	16	33	31	21	16	22	17
70.1	Isoform 2 of Kinesin-like protein KIF2A OS=Mus musculus GN=Kif2a	KIF2A_MOUSE	75 kDa	24	20	17	21	22	28	25	16	9	11	13	16	22	22	18	17	14	18	23	17	22	21	13	22	22	20	29	16	17	17	23	21	15	18	22	26	18	14	18	15	12	13	13	20	16	12
70.2	Kinesin-like protein OS=Mus musculus GN=Kif2a PE=1 SV=1	E0CZ72_MOUSE	84 kDa	22	19	17	19	21	28	25	16	11	9	13	15	21	22	16	17	14	19	24	18	19	21	12	22	22	20	28	16	17	17	22	21	13	17	22	24	15	13	18	15	12	14	13	19	15	12
71.1	Keratin, type I cytoskeletal 10 OS=Mus musculus GN=Krt10 PE=1 SV=1	A2A513_MOUSE	57 kDa	12	9	39	4	3	21	30	11	3	6	8	6	7	9	10	9	13	14	15	11	13	13	15	14	13	16	26	20	17	14	11	15	13	11	9	12	4	5	10	16	10	7	13	7	7	7
71.2	Keratin, type I cytoskeletal 42 OS=Mus musculus GN=Krt42 PE=1 SV=1	K1C42_MOUSE	50 kDa	3	2	15	4	0	7	5	6	3	0	5	4	5	5	4	4	3	8	2	2	2	4	5	3	3	4	5	7	8	4	2	1	6	4	3	3	3	1	4	10	4	6	5	4	2	0
71.3	Keratin, type I cytoskeletal 16 OS=Mus musculus GN=Krt16 PE=1 SV=3	K1C16_MOUSE	52 kDa	3	0	17	3	0	8	8	5	0	0	3	3	4	3	4	4	3	6	4	2	4	6	4	3	3	5	8	8	9	0	3	0	0	4	0	3	0	0	5	13	4	0	6	3	0	2
71.4	Keratin, type I cytoskeletal 17 OS=Mus musculus GN=Krt17 PE=1 SV=3	K1C17_MOUSE	48 kDa	4	3	15	4	1	6	7	10	9	6	6	5	5	6	3	3	3	6	4	2	3	5	5	3	4	4	11	9	10	6	3	3	14	6	5	4	2	3	2	11	6	7	3	3	3	0
71.5	Type I epidermal keratin mRNA, 3'end (Fragment) OS=Mus musculus PE=2 SV=1	Q61782_MOUSE	11 kDa	2	1	0	0	0	0	0	2	0	0	2	0	0	2	0	0	0	0	0	0	0	0	0	0	0	0	0	0	0	0	0	0	0	2	0	0	0	0	0	5	3	0	0	0	0	0
71.6	Keratin, type I cytoskeletal 14 OS=Mus musculus GN=Krt14 PE=1 SV=2	K1C14_MOUSE	53 kDa	4	3	18	4	0	8	9	7	0	0	4	6	4	5	0	0	0	6	7	2	5	8	6	0	0	6	11	10	10	9	0	5	5	7	4	6	0	2	0	14	6	3	5	0	3	0
71.7	Keratin 19 OS=Mus musculus GN=Krt19 PE=1 SV=1	B1AQ78_MOUSE	45 kDa	0	0	10	0	0	0	0	9	9	0	0	4	0	0	3	0	3	4	0	0	0	0	0	0	0	0	0	0	0	4	0	0	12	0	0	0	0	0	0	3	0	0	0	0	0	0
71.8	Keratin, type I cytoskeletal 13 OS=Mus musculus GN=Krt13 PE=1 SV=2	K1C13_MOUSE	48 kDa	0	0	31	0	0	0	0	13	0	0	0	0	0	0	0	0	11	12	0	0	0	0	0	0	0	0	0	13	0	7	0	0	17	0	0	0	0	0	0	13	9	0	0	0	0	0
71.9	Keratin 27 OS=Mus musculus GN=Krt27 PE=2 SV=1	B2RU72_MOUSE	49 kDa	0	0	0	0	0	0	0	0	0	0	0	0	0	0	0	0	0	0	0	0	0	3	0	0	0	0	0	0	0	0	0	0	0	0	0	0	0	0	0	0	0	0	0	0	0	0
72	Isoform B of AP-2 complex subunit alpha-1 OS=Mus musculus GN=Ap2a1	AP2A1_MOUSE	105 kDa	20	20	11	29	38	30	25	10	10	8	18	26	34	33	37	33	33	22	28	22	25	24	23	26	24	27	31	29	35	54	45	52	22	24	22	25	36	31	37	27	30	33	28	37	34	33
73	Isoform 2 of Disks large homolog 4 OS=Mus musculus GN=Dlg4	DLG4_MOUSE	85 kDa	27	26	21	47	43	30	10	11	21	12	12	13	34	33	26	22	24	27	27	28	25	30	26	23	27	25	27	28	19	22	15	16	16	23	28	26	39	15	15	8	19	16	11	30	16	15
74	Gap junction alpha-1 protein OS=Mus musculus GN=Gja1 PE=1 SV=2	CXA1_MOUSE	43 kDa	23	23	21	22	18	22	20	14	16	19	19	18	20	18	18	15	19	19	22	18	20	22	18	27	27	27	31	35	13	19	28	24	10	20	16	23	23	20	18	19	17	16	16	19	19	15
75	60S ribosomal protein L6 OS=Mus musculus GN=Rpl6 PE=1 SV=1	Q3UCH0_MOUSE	34 kDa	10	10	21	16	15	25	33	8	13	16	12	11	11	10	14	14	17	11	11	11	12	15	11	17	11	12	39	39	28	47	49	45	20	12	12	11	15	17	12	19	14	18	19	16	17	17
76.1	Synapsin-2 OS=Mus musculus GN=Syn2 PE=1 SV=2	SYN2_MOUSE	63 kDa	15	17	12	26	24	26	28	12	19	14	10	15	27	25	24	22	20	26	36	25	30	25	20	23	24	18	26	28	30	34	32	35	17	17	19	21	27	19	21	19	25	22	23	29	17	24
77	Microtubule-associated protein 1A OS=Mus musculus GN=Map1a PE=1 SV=1	A2ARP8_MOUSE	326 kDa	17	12	0	29	25	14	26	10	19	35	11	13	26	27	23	20	20	19	28	14	26	18	11	15	12	15	13	12	3	13	11	15	6	23	19	16	36	16	16	11	14	18	11	25	16	14
78	Alpha-internexin OS=Mus musculus GN=Ina PE=1 SV=3	AINX_MOUSE	55 kDa	19	14	30	18	16	26	16	14	37	37	12	7	21	17	23	27	25	18	18	19	19	17	14	20	15	20	34	30	28	22	21	19	17	16	13	24	18	12	16	14	10	13	16	17	14	12
79	Amyloid-beta protein-like protein long isoform OS=Mus musculus GN=App PE=2 SV=1	Q53ZT3_MOUSE	87 kDa	1	1	1	0	0	3	5	0	3	2	0	0	1	1	0	1	1	0	0	0	1	1	2	4	4	20	21	20	23	78	44	40	62	1	2	1	27	64	32	50	38	44	29	33	35	45
80.1	Ubiquitin-activating enzyme E1, Chr X OS=Mus musculus GN=Uba1 PE=1 SV=1	B9EHN0_MOUSE	118 kDa	0	2	0	8	9	3	7	5	0	0	10	2	9	10	20	28	17	3	2	2	2	1	2	5	8	11	22	21	41	54	67	69	45	1	8	4	33	38	41	41	36	26	36	30	31	36
81	Collagen alpha-1(I) chain OS=Mus musculus GN=Col1a1 PE=1 SV=4	CO1A1_MOUSE	138 kDa	13	14	43	5	11	33	41	27	29	45	16	16	13	9	10	9	12	13	13	14	10	10	12	12	12	12	32	36	36	24	24	26	14	8	11	14	8	9	11	7	10	11	10	9	9	9
82	Neurochondrin OS=Mus musculus GN=Ncdn PE=1 SV=1	NCDN_MOUSE	79 kDa	8	6	1	12	13	19	9	7	7	3	10	5	13	10	22	26	25	15	17	13	17	16	10	14	9	10	25	24	34	49	60	59	16	8	6	12	26	22	28	30	17	19	23	22	22	30
83.1	ATP synthase subunit alpha, mitochondrial OS=Mus musculus GN=Atp5a1 PE=1 SV=1	ATPA_MOUSE	60 kDa	12	10	13	11	11	7	10	12	10	17	10	8	15	14	23	35	21	12	15	10	12	9	9	16	14	11	22	21	17	24	39	34	33	11	9	16	18	13	25	20	14	11	22	20	15	20
83.2	ATP synthase subunit alpha OS=Mus musculus PE=2 SV=1	Q3U452_MOUSE	55 kDa	0	0	0	0	0	0	0	0	0	0	0	0	0	0	0	0	0	0	0	0	0	0	0	0	0	0	0	7	0	0	0	0	0	0	0	0	0	0	0	0	0	0	0	0	0	0
84.1	IQ motif and SEC7 domain-containing protein 1 OS=Mus musculus GN=Iqsec1 PE=4 SV=1	A0A1D5RM83_MOUSE	118 kDa	27	31	27	45	41	37	18	12	14	12	19	16	35	30	21	17	25	21	29	33	29	21	28	17	24	19	41	32	20	27	17	18	10	25	28	32	50	14	19	20	22	18	17	29	18	18
84.2	IQ motif and SEC7 domain-containing protein 1 OS=Mus musculus GN=Iqsec1 PE=1 SV=1	E9PUA3_MOUSE	123 kDa	24	30	27	47	44	36	18	11	14	12	18	14	34	29	21	17	24	23	31	35	27	21	28	17	25	18	41	31	19	27	17	18	9	24	26	31	48	14	19	19	22	18	16	27	18	17
85	von Willebrand factor A domain-containing protein 1 OS=Mus musculus GN=Vwa1 PE=1 SV=1	VWA1_MOUSE	45 kDa	17	16	44	12	19	25	44	27	21	12	16	18	22	23	16	17	20	13	21	18	18	21	18	14	17	19	33	48	23	26	25	24	20	18	16	22	8	9	12	12	13	12	16	11	13	12
86	ATPase, Ca++ transporting, cardiac muscle, slow twitch 2, isoform CRA_b (Fragment) OS=Mus musculus GN=Atp2a2 PE=2 SV=1	Q5DTI2_MOUSE	117 kDa	18	16	0	32	39	6	11	9	15	2	10	10	27	31	31	25	27	19	31	18	27	19	16	22	15	20	14	10	8	20	23	28	8	19	14	23	33	23	31	20	20	23	16	24	21	25
87	Pericentriolar material 1 OS=Mus musculus GN=Pcm1 PE=2 SV=1	B2RSW8_MOUSE	229 kDa	37	44	3	30	37	11	3	8	6	9	8	8	45	30	7	1	5	33	59	38	41	31	27	32	36	36	20	5	2	2	6	5	2	42	46	39	37	16	20	13	13	9	4	32	20	10
88	Histone H4 OS=Mus musculus GN=Hist2h4 PE=1 SV=1	B2RTM0_MOUSE	11 kDa	11	9	39	7	9	28	28	23	27	36	13	13	10	14	12	13	16	6	9	10	7	10	6	15	11	16	27	32	36	31	37	32	27	10	14	11	7	11	10	9	10	13	12	14	12	13
89.1	MCG13441 OS=Mus musculus GN=Rps27a PE=2 SV=1	Q642L7_MOUSE	18 kDa	4	6	12	13	17	22	21	15	28	25	9	8	12	11	15	18	16	5	8	6	6	10	10	12	10	14	21	19	22	30	42	36	18	8	8	8	18	17	16	14	10	13	14	13	13	13
89.2	Ubiquitin-60S ribosomal protein L40 (Fragment) OS=Mus musculus GN=Uba52 PE=1 SV=1	E9Q9J0_MOUSE	11 kDa	4	6	12	9	14	23	19	16	28	26	7	6	8	8	12	15	15	5	8	6	6	8	7	10	10	12	18	17	22	29	41	35	18	7	8	7	14	12	15	12	8	11	11	9	10	13
90	Glutamate receptor ionotropic, NMDA 2B OS=Mus musculus GN=Grin2b PE=1 SV=1	G3X9V4_MOUSE	166 kDa	25	31	12	40	36	18	12	2	8	8	12	14	33	26	28	19	23	30	44	29	39	32	28	25	35	27	21	20	8	10	2	9	1	29	27	27	33	5	10	6	7	10	5	23	11	8
91.1	Fructose-bisphosphate aldolase OS=Mus musculus GN=Aldoa PE=1 SV=1	A6ZI44_MOUSE	45 kDa	2	2	1	10	4	3	9	11	2	3	21	3	5	18	23	34	20	2	0	1	5	3	2	5	3	8	15	17	34	42	72	67	46	2	1	1	23	32	31	34	21	18	27	19	27	27
91.2	Fructose-bisphosphate aldolase OS=Mus musculus GN=Aldoart2 PE=1 SV=1	A6ZI47_MOUSE	39 kDa	0	0	0	0	0	0	0	0	0	0	0	0	0	0	9	9	7	0	0	0	0	0	0	0	0	0	0	0	13	13	21	21	11	0	0	0	7	8	8	8	0	0	7	6	0	6
92.1	Phosphoglycerate kinase 1 OS=Mus musculus GN=Pgk1 PE=1 SV=4	PGK1_MOUSE	45 kDa	3	2	0	4	3	8	6	2	2	1	24	4	3	18	14	33	12	0	1	1	4	1	3	5	4	11	22	21	30	48	52	48	33	5	3	3	27	31	31	32	35	31	31	25	30	28
93	Collagen alpha-1(VI) chain OS=Mus musculus GN=Col6a1 PE=1 SV=1	CO6A1_MOUSE	108 kDa	18	16	29	10	11	29	37	20	14	9	16	16	19	18	16	12	16	21	20	16	15	21	21	18	16	16	31	27	22	24	20	26	16	14	18	18	10	15	19	13	16	12	11	14	14	13
94.1	Vimentin OS=Mus musculus GN=Vim PE=1 SV=1	Q5FWJ3_MOUSE	54 kDa	13	13	17	12	11	14	7	5	20	39	15	14	21	17	19	27	21	14	18	18	13	16	11	18	15	20	28	22	15	18	25	19	13	11	12	17	19	16	18	15	15	13	20	27	19	15
94.2	Peripherin OS=Mus musculus GN=Prph PE=1 SV=1	G3X981_MOUSE	58 kDa	0	2	0	0	0	0	0	0	0	0	0	0	0	0	0	0	0	0	0	0	0	0	0	0	0	0	0	0	0	0	0	0	0	0	0	0	0	0	0	0	0	0	0	0	0	0
95	Isoform 3 of ATP-dependent 6-phosphofructokinase, muscle type OS=Mus musculus GN=Pfkm	PFKAM_MOUSE	102 kDa	4	11	0	20	14	6	9	2	1	2	13	7	15	15	22	32	23	16	15	14	18	17	12	12	19	19	20	16	33	37	44	49	21	7	6	11	34	33	42	37	26	23	39	25	21	36
96	AP-2 complex subunit mu OS=Mus musculus GN=Ap2m1 PE=1 SV=1	AP2M1_MOUSE	50 kDa	9	18	20	21	17	18	17	1	1	1	9	11	13	12	21	21	23	13	14	11	11	10	12	16	8	14	29	26	17	29	22	23	4	15	17	10	18	21	19	13	16	16	16	20	20	19
97	Fibrinogen beta chain OS=Mus musculus GN=Fgb PE=1 SV=1	FIBB_MOUSE	55 kDa	0	0	134	3	0	86	194	0	0	0	2	0	1	0	10	4	39	2	14	13	0	11	4	0	5	5	72	175	81	78	0	0	0	0	0	0	4	0	0	0	0	5	0	0	0	1
98	480-kDa ankyrinG OS=Mus musculus GN=Ank3 PE=4 SV=1	W6PPR4_MOUSE	474 kDa	28	34	3	61	65	13	25	15	27	24	14	27	51	46	47	32	40	41	48	40	32	28	24	43	29	32	7	5	2	6	4	3	4	39	40	50	60	13	24	7	17	20	11	31	24	16
99	Nefl protein (Fragment) OS=Mus musculus GN=Nefl PE=2 SV=1	Q05DD2_MOUSE	58 kDa	13	11	26	10	13	17	12	10	19	32	14	12	16	17	21	24	26	14	14	9	8	10	12	15	11	11	34	30	26	22	30	24	14	11	15	16	14	15	15	9	16	15	18	18	14	14
100	Fatty acid synthase OS=Mus musculus GN=Fasn PE=1 SV=2	FAS_MOUSE	272 kDa	3	1	0	2	7	1	0	1	0	0	14	0	8	13	23	35	15	0	0	0	0	0	0	1	1	2	8	3	28	30	56	61	30	1	2	0	41	42	59	57	30	21	31	29	31	40
101.1	Connector enhancer of kinase suppressor of ras 2 OS=Mus musculus GN=Cnksr2 PE=1 SV=1	CNKR2_MOUSE	117 kDa	17	22	13	36	30	15	9	10	8	6	13	15	24	28	23	10	18	26	38	36	30	26	25	22	28	22	17	13	1	7	3	3	0	20	21	23	34	11	13	10	15	18	8	22	13	13
102	Ribosomal protein L15 OS=Mus musculus GN=Gm10020 PE=3 SV=1	E9QAZ2_MOUSE	24 kDa	6	7	23	12	13	18	22	5	1	3	7	9	16	12	10	10	12	8	11	9	10	11	11	14	14	13	36	30	19	33	30	30	5	11	11	6	15	20	18	16	24	21	18	17	22	17
103.1	Serine/threonine-protein kinase DCLK1 OS=Mus musculus GN=Dclk1 PE=1 SV=1	DCLK1_MOUSE	84 kDa	10	12	13	19	19	12	21	10	5	2	11	10	14	15	13	15	14	18	16	24	17	20	17	14	11	16	22	22	16	24	21	19	15	12	13	18	19	13	17	17	12	15	14	16	16	18
103.2	Putative uncharacterized protein OS=Mus musculus GN=Dclk1 PE=2 SV=1	Q3UGP0_MOUSE	40 kDa	7	9	8	10	11	6	12	0	5	0	7	0	9	8	12	12	9	10	10	14	9	11	8	10	8	9	12	13	7	14	12	12	10	10	10	10	12	10	11	12	6	9	8	12	10	12
103.3	Neuronal migration protein doublecortin OS=Mus musculus GN=Dcx PE=1 SV=1	DCX_MOUSE	41 kDa	0	0	0	0	0	0	0	0	0	0	0	0	0	0	0	0	0	0	0	0	0	0	0	0	0	0	0	0	0	0	0	0	0	0	0	0	0	0	0	0	0	0	0	0	0	0
104	Triosephosphate isomerase OS=Mus musculus GN=Tpi1 PE=1 SV=4	TPIS_MOUSE	32 kDa	5	3	4	5	7	6	6	6	0	1	8	4	7	9	9	16	9	3	2	3	5	4	6	7	8	8	30	29	41	45	53	52	40	6	5	1	13	15	17	15	10	9	14	11	15	15
105.1	CLIP-associating protein 1 OS=Mus musculus GN=Clasp1 PE=1 SV=1	E9QKH0_MOUSE	169 kDa	34	34	8	48	50	14	9	10	4	4	19	21	38	35	26	15	18	31	37	34	27	24	26	23	26	24	15	8	0	11	12	7	8	31	36	36	44	14	23	15	17	21	11	33	23	17
105.3	CLIP-associating protein 1 (Fragment) OS=Mus musculus GN=Clasp1 PE=1 SV=2	A0A0A6YWK1_MOUSE	38 kDa	6	5	0	8	10	0	0	0	0	0	3	4	6	6	0	0	0	4	5	0	0	2	0	0	4	4	0	0	0	0	0	0	0	5	6	4	7	4	0	0	0	0	0	5	0	0
106	IQ motif and SEC7 domain-containing protein 2 OS=Mus musculus GN=Iqsec2 PE=1 SV=1	E9QAD8_MOUSE	163 kDa	21	24	16	60	50	25	13	12	14	14	11	16	35	28	21	16	22	26	35	34	34	30	26	30	28	21	20	16	10	15	10	12	11	20	29	36	55	10	12	11	11	15	8	27	12	10
107.1	Guanine nucleotide-binding protein G(I)/G(S)/G(T) subunit beta-1 OS=Mus musculus GN=Gnb1 PE=1 SV=3	GBB1_MOUSE	37 kDa	12	9	8	8	9	10	12	6	0	0	7	4	8	9	15	19	17	4	9	8	6	7	6	6	9	8	13	15	13	14	17	21	5	7	9	9	13	10	13	14	9	11	13	9	12	17
107.2	Guanine nucleotide-binding protein G(I)/G(S)/G(T) subunit beta-2 OS=Mus musculus GN=Gnb2 PE=1 SV=3	GBB2_MOUSE	37 kDa	8	10	7	10	9	11	12	5	0	1	10	8	10	9	19	24	20	5	9	11	9	11	9	6	9	10	13	18	9	15	17	24	6	10	12	10	15	13	16	15	12	10	15	11	13	16
107.3	Guanine nucleotide-binding protein G(I)/G(S)/G(T) subunit beta-3 OS=Mus musculus GN=Gnb3 PE=1 SV=2	GBB3_MOUSE	37 kDa	0	0	0	3	2	0	0	0	0	0	0	0	3	0	0	0	0	0	0	0	0	0	0	0	0	1	0	0	0	0	0	0	0	0	0	0	0	0	0	0	3	3	0	3	0	0
107.4	Guanine nucleotide-binding protein subunit beta-4 OS=Mus musculus GN=Gnb4 PE=1 SV=4	GBB4_MOUSE	37 kDa	2	3	0	2	0	0	5	4	0	0	4	3	4	4	5	6	5	0	0	3	2	2	2	2	0	2	6	7	0	6	7	10	0	5	4	3	2	3	3	2	4	3	3	4	4	4
108	V-type proton ATPase catalytic subunit A OS=Mus musculus GN=Atp6v1a PE=1 SV=2	VATA_MOUSE	68 kDa	9	6	2	5	1	2	0	4	2	0	10	2	3	6	18	27	16	2	6	4	4	4	4	8	5	7	9	9	26	31	39	42	28	5	7	8	26	22	25	28	14	14	18	18	17	25
109	MKIAA0899 protein (Fragment) OS=Mus musculus GN=Ap2a2 PE=2 SV=1	Q69ZW4_MOUSE	107 kDa	14	13	10	20	22	22	20	11	11	7	13	12	21	17	33	31	31	17	23	19	18	17	14	21	16	18	24	18	31	40	39	43	13	10	17	21	27	26	30	26	20	18	19	22	23	24
110.1	ATP-dependent 6-phosphofructokinase OS=Mus musculus GN=Pfkp PE=1 SV=1	Q8C605_MOUSE	86 kDa	5	9	1	18	16	2	9	1	1	1	9	6	17	16	15	25	13	9	11	10	12	7	7	12	10	16	23	15	38	41	52	56	21	5	5	7	31	28	35	38	34	26	33	26	29	45
111.1	Putative uncharacterized protein OS=Mus musculus GN=Hk1 PE=2 SV=1	Q3TJE3_MOUSE	102 kDa	6	8	45	13	13	15	3	3	0	0	9	13	8	10	15	24	19	5	6	4	9	4	5	6	6	10	12	12	25	31	27	31	4	8	7	6	16	16	20	21	17	14	17	10	15	16
111.2	Isoform HK1-SB of Hexokinase-1 OS=Mus musculus GN=Hk1	HXK1_MOUSE	106 kDa	6	8	44	13	13	15	0	0	0	0	9	13	8	10	14	23	18	5	6	4	9	4	5	5	6	9	12	12	24	30	26	30	4	8	7	6	14	16	19	20	16	13	16	10	15	15
111.3	Hexokinase-2 OS=Mus musculus GN=Hk2 PE=1 SV=1	E9Q5B5_MOUSE	99 kDa	2	0	7	3	3	5	2	0	0	0	1	4	0	0	4	4	3	0	0	0	2	0	0	0	0	2	2	0	4	6	5	7	0	0	0	0	2	2	5	2	4	4	3	1	2	4
111.4	Putative hexokinase HKDC1 OS=Mus musculus GN=Hkdc1 PE=2 SV=1	HKDC1_MOUSE	102 kDa	0	0	0	0	0	5	0	0	0	0	3	0	0	0	0	0	0	0	0	0	0	0	0	0	0	0	0	0	0	0	0	0	0	0	0	0	0	0	0	0	3	3	0	0	0	0
112.1	Putative uncharacterized protein OS=Mus musculus GN=Rpl3 PE=2 SV=1	Q3UB15_MOUSE	46 kDa	10	12	11	17	19	15	14	6	7	7	8	7	18	12	20	19	19	12	17	17	16	17	12	21	16	16	19	18	7	17	18	20	1	15	15	16	14	12	15	20	15	12	20	8	7	24
113.1	MCG11348 OS=Mus musculus GN=Rpl7a PE=1 SV=1	Q58ET1_MOUSE	30 kDa	10	11	14	14	17	22	18	6	2	10	10	13	15	13	11	9	14	5	10	8	6	5	11	15	9	10	22	18	13	23	23	22	10	13	15	6	18	18	13	17	12	17	13	21	19	15
113.2	Protein Gm14214 (Fragment) OS=Mus musculus GN=Gm14214 PE=4 SV=1	V9GX35_MOUSE	25 kDa	0	0	0	0	0	0	0	0	0	0	0	0	0	0	0	0	0	0	0	0	0	0	0	0	0	0	0	0	0	0	0	0	4	0	0	0	0	0	0	0	0	0	0	0	0	0
114.1	Glucose-6-phosphate isomerase OS=Mus musculus GN=Gpi PE=1 SV=4	G6PI_MOUSE	63 kDa	1	0	0	6	7	1	1	1	0	0	7	2	5	13	11	17	8	0	0	0	0	0	0	2	4	7	22	22	35	51	50	59	26	2	2	0	20	27	29	31	26	23	23	22	22	23
114.2	Glucose-6-phosphate isomerase (Fragment) OS=Mus musculus GN=Gpi1 PE=1 SV=1	A0A0U1RQ18_MOUSE	21 kDa	0	0	0	0	0	0	0	0	0	0	0	0	0	0	0	0	0	0	0	0	0	0	0	0	0	0	0	0	0	0	0	0	0	0	0	0	0	0	0	0	0	0	0	0	0	0
115	Collagen alpha-2(VI) chain OS=Mus musculus GN=Col6a2 PE=1 SV=3	CO6A2_MOUSE	110 kDa	16	14	20	8	13	21	30	17	6	4	14	15	17	14	11	14	17	23	19	17	16	17	21	12	15	15	27	17	18	14	11	13	10	16	14	17	11	10	12	14	13	12	13	11	9	11
116	Fibrinogen gamma chain OS=Mus musculus GN=Fgg PE=1 SV=1	FIBG_MOUSE	49 kDa	0	0	97	5	0	86	149	0	0	1	2	0	0	0	9	4	26	3	11	12	0	10	6	0	4	8	59	118	63	66	0	3	1	0	0	0	0	0	1	0	2	4	0	0	0	0
117	Synaptojanin-1 OS=Mus musculus GN=Synj1 PE=1 SV=1	D3Z656_MOUSE	176 kDa	4	5	0	7	8	2	2	0	0	0	10	6	11	11	8	11	14	18	15	16	13	12	9	5	8	9	14	9	25	32	34	30	9	9	9	5	30	24	30	34	18	18	22	23	19	30
118.1	Serine/threonine-protein phosphatase 2A 65 kDa regulatory subunit A alpha isoform OS=Mus musculus GN=Ppp2r1a PE=1 SV=3	2AAA_MOUSE	65 kDa	3	2	0	3	3	4	1	0	0	0	3	1	3	7	18	16	16	5	9	4	9	5	3	6	5	6	19	19	23	48	53	66	14	1	2	6	24	24	27	25	20	21	19	20	19	26
118.2	Serine/threonine-protein phosphatase 2A 65 kDa regulatory subunit A beta isoform OS=Mus musculus GN=Ppp2r1b PE=1 SV=1	G3UWS4_MOUSE	76 kDa	0	0	0	0	0	0	0	0	0	0	0	0	0	0	0	0	0	0	0	0	0	0	0	0	0	0	0	0	0	0	0	0	7	0	0	0	0	0	0	0	0	0	0	0	0	0
119	AP complex subunit beta OS=Mus musculus GN=Ap2b1 PE=2 SV=1	Q5SWR1_MOUSE	106 kDa	12	11	6	17	21	15	10	5	3	4	12	14	20	18	24	25	25	14	25	16	23	14	12	12	8	10	21	18	26	51	63	68	15	11	16	14	30	22	29	35	17	20	26	22	23	31
120.1	Laminin subunit beta-1 OS=Mus musculus GN=Lamb1 PE=1 SV=1	E9QN70_MOUSE	202 kDa	27	17	32	6	11	14	36	24	2	1	22	25	15	14	10	14	15	15	18	14	18	16	12	14	14	17	34	31	16	10	13	10	7	21	19	20	6	7	11	12	9	8	17	9	8	11
120.2	Laminin B1 subunit 1 OS=Mus musculus GN=Lamb1 PE=2 SV=1	B9EKB0_MOUSE	202 kDa	27	17	32	6	11	14	36	24	2	1	22	25	15	14	10	14	15	15	18	14	18	16	12	14	14	17	34	31	16	10	13	10	7	21	19	20	6	7	11	12	9	8	17	9	8	11
121.1	Elongation factor Tu, mitochondrial OS=Mus musculus GN=Tufm PE=1 SV=1	EFTU_MOUSE	50 kDa	8	13	5	16	20	7	16	5	6	2	9	10	20	13	13	15	14	14	17	15	19	19	14	17	15	13	19	17	13	13	17	13	2	18	12	18	28	14	15	13	15	10	13	17	14	17
122	Contactin-associated protein 1 OS=Mus musculus GN=Cntnap1 PE=1 SV=2	CNTP1_MOUSE	156 kDa	12	12	24	10	12	25	12	4	2	2	13	14	15	13	17	21	25	8	6	7	4	8	9	17	11	13	19	18	14	20	16	14	5	13	14	13	17	22	21	9	20	18	13	21	19	13
123.1	Cytoplasmic FMR1-interacting protein 2 OS=Mus musculus GN=Cyfip2 PE=1 SV=2	CYFP2_MOUSE	146 kDa	7	11	2	18	21	9	4	1	1	2	8	6	10	10	8	12	11	19	22	14	17	12	17	13	9	8	7	6	14	25	20	22	4	15	11	11	23	15	15	13	14	15	9	16	19	18
123.2	Cytoplasmic FMR1-interacting protein 1 OS=Mus musculus GN=Cyfip1 PE=1 SV=1	CYFP1_MOUSE	145 kDa	3	5	0	11	13	7	0	0	0	2	3	3	7	7	4	5	5	13	11	10	10	8	9	9	5	6	5	5	9	19	17	17	3	7	7	6	16	14	8	10	10	10	8	10	13	15
124	Mitochondrial 2-oxoglutarate/malate carrier protein OS=Mus musculus GN=Slc25a11 PE=1 SV=3	M2OM_MOUSE	34 kDa	14	11	16	12	15	21	33	6	0	2	11	15	9	13	18	15	17	14	16	13	13	15	13	17	15	12	23	20	14	15	19	22	6	9	10	12	10	7	18	13	13	11	13	10	9	13
125.2	Pyruvate kinase PKM OS=Mus musculus GN=Pkm PE=1 SV=4	KPYM_MOUSE	58 kDa	1	0	1	6	2	4	3	3	1	1	12	2	3	8	23	32	10	0	0	0	0	0	1	1	3	3	9	10	21	33	38	32	19	1	1	0	12	14	23	21	18	13	18	12	15	23
126	ATP synthase subunit beta, mitochondrial OS=Mus musculus GN=Atp5b PE=1 SV=2	ATPB_MOUSE	56 kDa	17	9	13	1	1	5	5	6	2	4	6	2	3	10	22	30	12	1	2	1	2	3	4	6	7	7	15	19	15	18	27	19	18	9	16	11	9	14	16	14	15	11	21	11	15	14
127	Malate dehydrogenase, mitochondrial OS=Mus musculus GN=Mdh2 PE=1 SV=3	MDHM_MOUSE	36 kDa	3	2	3	3	4	5	4	6	3	1	8	7	8	17	14	18	13	1	1	3	3	3	3	4	5	9	21	17	31	39	42	36	24	3	4	3	16	15	17	17	24	19	13	17	19	19
128.1	Ferritin OS=Mus musculus PE=2 SV=1	Q3THE6_MOUSE	21 kDa	10	11	4	9	7	7	15	7	17	12	7	8	8	8	15	21	14	7	5	5	9	10	10	9	10	15	12	19	4	4	13	13	6	8	10	6	6	8	7	7	8	7	9	11	6	7
129.2	Isoform 2 of Calcium-dependent secretion activator 1 OS=Mus musculus GN=Cadps	CAPS1_MOUSE	154 kDa	6	5	0	14	10	3	0	1	5	2	6	5	11	17	15	15	14	8	14	12	11	6	4	5	4	6	8	6	14	21	22	25	8	5	9	5	20	24	26	19	19	21	17	26	28	20
129.3	Calcium-dependent secretion activator 2 OS=Mus musculus GN=Cadps2 PE=1 SV=1	A0A0M3HEP6_MOUSE	148 kDa	0	1	0	4	3	1	0	1	2	1	0	1	1	3	3	2	3	3	1	3	3	2	2	2	1	1	3	1	3	5	4	4	1	0	1	2	5	4	4	4	4	3	3	5	3	3
130.1	Glutamate receptor ionotropic, NMDA 1 OS=Mus musculus GN=Grin1 PE=1 SV=1	A2AI21_MOUSE	108 kDa	22	19	18	33	32	17	7	8	4	2	7	10	22	23	17	9	13	18	21	17	20	17	11	15	19	14	19	20	10	11	3	6	1	23	19	21	24	9	2	1	4	6	0	16	7	4
131	Isoform 2 of Fibrinogen alpha chain OS=Mus musculus GN=Fga	FIBA_MOUSE	61 kDa	1	4	86	4	0	69	125	0	0	1	5	0	0	1	6	2	23	2	8	9	0	8	5	0	7	7	47	106	59	50	0	1	2	0	0	0	2	1	0	0	2	5	0	0	0	1
132	Peptidyl-prolyl cis-trans isomerase A OS=Mus musculus GN=Ppia PE=1 SV=2	PPIA_MOUSE	18 kDa	1	1	3	5	3	4	7	7	3	2	9	2	5	9	7	17	9	0	0	1	2	2	2	4	4	7	12	10	25	28	36	36	34	4	1	2	17	16	23	25	12	15	21	16	17	25
133	Neurofilament medium polypeptide OS=Mus musculus GN=Nefm PE=1 SV=4	NFM_MOUSE	96 kDa	14	9	17	10	10	9	2	3	16	19	13	11	17	17	21	18	22	12	9	8	11	9	7	20	14	10	16	14	16	7	12	9	8	11	9	14	11	8	12	9	7	6	14	22	16	7
134	Arf-GAP with GTPase, ANK repeat and PH domain-containing protein 2 OS=Mus musculus GN=Agap2 PE=1 SV=1	AGAP2_MOUSE	125 kDa	8	15	5	37	31	6	7	8	11	8	14	14	18	18	13	7	17	22	20	21	21	21	21	14	19	20	7	7	1	6	2	0	4	14	15	16	27	5	6	2	9	14	3	11	9	8
135.1	Laminin subunit alpha-3 OS=Mus musculus GN=Lama3 PE=1 SV=4	LAMA3_MOUSE	366 kDa	12	13	27	5	8	12	49	24	1	1	25	23	17	12	0	4	5	13	16	16	25	29	23	21	30	23	20	25	15	8	9	3	8	20	11	9	2	8	4	4	8	9	13	0	3	4
135.2	Putative uncharacterized protein (Fragment) OS=Mus musculus GN=Lama3 PE=2 SV=1	Q3UU65_MOUSE	118 kDa	6	0	14	0	0	0	25	14	0	0	11	11	0	0	0	0	0	6	0	7	13	12	10	0	15	12	0	0	0	0	0	0	0	7	0	0	0	0	0	0	0	0	0	0	0	0
136	Collagen alpha-1(XII) chain OS=Mus musculus GN=Col12a1 PE=1 SV=1	E9PX70_MOUSE	334 kDa	28	20	2	5	16	7	13	22	4	2	8	16	22	25	18	13	12	28	29	25	13	27	14	13	18	17	3	4	2	5	4	3	11	16	18	17	14	6	11	3	19	15	12	12	4	5
137.1	Isoform Beta-II of Protein kinase C beta type OS=Mus musculus GN=Prkcb	KPCB_MOUSE	77 kDa	2	1	8	10	8	7	5	3	3	2	5	2	6	6	14	16	12	7	5	8	9	10	11	4	5	9	15	14	13	26	27	26	12	3	4	4	23	26	23	27	18	12	23	19	21	25
137.2	Isoform 2 of Protein kinase C delta type OS=Mus musculus GN=Prkcd	KPCD_MOUSE	80 kDa	0	0	0	0	0	0	0	0	0	0	0	0	0	0	0	0	0	0	0	0	0	0	0	0	0	0	0	0	0	0	0	0	0	0	0	0	0	2	3	2	4	5	3	1	3	3
137.3	Protein kinase C OS=Mus musculus GN=Prkca PE=1 SV=1	Q4VA93_MOUSE	77 kDa	0	0	11	10	9	7	0	0	0	0	0	0	0	0	14	13	11	0	0	0	0	0	8	0	5	7	17	18	0	28	26	25	8	0	0	0	16	19	18	19	13	12	19	17	16	22
137.4	Protein kinase C theta type OS=Mus musculus GN=Prkcq PE=1 SV=1	A6H667_MOUSE	82 kDa	0	0	0	2	1	0	0	0	0	0	0	0	0	2	1	1	0	0	0	2	0	0	0	0	0	0	0	0	0	0	0	0	0	0	0	1	2	0	0	0	0	0	0	0	0	0
137.5	Protein kinase C alpha type OS=Mus musculus GN=Prkca PE=1 SV=3	KPCA_MOUSE	77 kDa	0	0	0	0	0	0	0	0	0	0	0	0	0	0	0	10	0	0	0	0	0	0	0	0	0	0	0	0	0	21	21	21	0	0	0	0	11	14	14	13	9	10	14	12	0	13
138.1	Neural cell adhesion molecule 1 (Fragment) OS=Mus musculus GN=Ncam1 PE=1 SV=1	A0A0A6YY91_MOUSE	116 kDa	36	24	6	6	7	9	3	2	4	6	2	1	10	13	27	17	13	3	9	2	6	4	5	17	20	20	13	20	7	6	3	5	7	23	29	29	7	5	1	1	0	4	2	9	5	0
138.2	Neural cell adhesion molecule 1 OS=Mus musculus GN=Ncam1 PE=1 SV=1	A0A0A6YY47_MOUSE	93 kDa	33	20	6	7	8	9	4	2	4	6	2	1	11	14	25	16	14	3	9	2	7	4	5	15	17	18	13	19	7	7	4	5	8	22	24	27	7	6	0	0	0	4	2	9	5	0
139	Microtubule-associated protein 1B OS=Mus musculus GN=Map1b PE=2 SV=1	B2RQQ5_MOUSE	270 kDa	5	11	0	12	18	7	5	5	6	12	9	4	11	16	15	24	16	14	21	12	12	12	10	12	7	7	4	6	6	7	12	11	5	12	9	13	22	8	14	10	7	14	9	13	18	14
140	Myosin-10 OS=Mus musculus GN=Myh10 PE=1 SV=2	MYH10_MOUSE	229 kDa	11	11	0	28	28	4	1	2	2	0	5	7	27	33	20	14	19	22	33	13	21	10	9	16	10	15	4	5	9	19	22	15	10	18	12	26	46	28	31	20	24	22	26	31	28	36
141	Putative uncharacterized protein OS=Mus musculus PE=2 SV=1	Q3THJ6_MOUSE	25 kDa	8	7	12	11	9	20	12	9	4	4	10	12	10	8	13	10	13	6	11	10	13	8	11	10	8	13	14	10	12	18	12	16	11	8	10	12	12	8	9	12	6	7	11	10	9	11
142	Voltage-dependent anion-selective channel protein 2 OS=Mus musculus GN=Vdac2 PE=1 SV=2	VDAC2_MOUSE	32 kDa	9	11	16	9	11	14	16	6	6	7	7	10	7	8	15	14	16	8	16	11	17	12	10	14	9	12	14	11	12	10	14	12	8	11	9	16	10	9	14	10	8	8	12	9	6	13
143.1	Phosphoglycerate mutase 1 OS=Mus musculus GN=Pgam1 PE=1 SV=3	PGAM1_MOUSE	29 kDa	0	0	0	2	3	3	3	3	3	2	5	1	1	7	8	15	8	0	0	2	4	0	1	2	4	7	15	17	25	31	46	37	41	0	1	0	14	20	19	23	19	14	17	16	14	18
143.2	Phosphoglycerate mutase 2 OS=Mus musculus GN=Pgam2 PE=1 SV=3	PGAM2_MOUSE	29 kDa	0	0	0	0	0	0	0	0	0	0	0	0	0	0	0	0	0	0	0	0	0	0	0	0	0	0	4	5	0	5	10	6	16	0	0	0	0	0	0	4	0	0	0	0	4	3
144	V-type proton ATPase subunit d 1 OS=Mus musculus GN=Atp6v0d1 PE=1 SV=2	VA0D1_MOUSE	40 kDa	10	10	31	8	7	17	12	7	6	7	7	7	7	9	10	8	11	4	8	6	10	9	7	12	9	9	23	33	18	13	20	20	9	9	10	10	9	7	8	9	6	7	10	8	6	7
145	Rab GDP dissociation inhibitor alpha OS=Mus musculus GN=Gdi1 PE=1 SV=3	GDIA_MOUSE	51 kDa	0	0	0	15	8	2	3	1	2	1	5	2	3	5	17	24	14	1	1	0	2	2	2	7	5	8	22	21	22	41	53	56	25	0	0	1	26	42	36	32	27	24	30	24	30	35
146	Inter-alpha-trypsin inhibitor heavy chain H5 OS=Mus musculus GN=Itih5 PE=1 SV=1	ITIH5_MOUSE	107 kDa	15	15	24	7	12	20	27	11	5	6	14	15	15	15	3	5	3	18	18	15	18	15	12	15	15	13	12	15	10	8	5	5	3	19	16	16	5	3	4	2	6	7	6	5	7	3
147	Leucine-rich repeat-containing protein 7 OS=Mus musculus GN=Lrrc7 PE=1 SV=1	A0A0G2JDT9_MOUSE	168 kDa	13	25	5	57	42	5	0	4	4	5	7	7	29	29	14	6	9	29	35	31	32	27	23	12	16	14	11	1	0	1	0	0	2	15	19	18	46	1	4	0	6	5	1	27	6	4
148.1	Isoform 3 of Regulating synaptic membrane exocytosis protein 1 OS=Mus musculus GN=Rims1	RIMS1_MOUSE	160 kDa	15	22	1	43	42	1	1	4	8	5	3	3	24	21	17	8	13	17	16	14	15	11	7	12	10	9	3	1	0	0	2	1	4	20	20	29	36	6	9	5	6	7	5	13	8	8
148.3	Rim1delta83-105 (Fragment) OS=Mus musculus GN=rim1 PE=4 SV=1	Q6BCW5_MOUSE	23 kDa	0	0	0	7	0	0	0	0	0	0	0	0	0	0	0	0	0	0	0	0	0	0	0	0	0	0	0	0	0	0	0	0	0	0	0	0	6	0	0	0	0	0	0	0	0	0
149	40S ribosomal protein S8 OS=Mus musculus GN=Rps8 PE=1 SV=1	Q497E9_MOUSE	24 kDa	8	11	17	9	10	17	17	5	5	7	11	8	10	10	8	10	9	8	11	9	8	11	10	8	9	10	18	19	15	19	20	19	5	11	11	9	9	11	10	12	7	8	9	10	10	11
150.1	Calcium/calmodulin-dependent protein kinase type II subunit delta OS=Mus musculus GN=Camk2d PE=1 SV=1	A0A0G2JGS4_MOUSE	60 kDa	15	25	65	52	33	55	23	47	70	61	21	16	22	24	27	13	22	25	23	39	36	29	44	19	24	17	68	78	51	56	48	46	63	12	16	17	39	28	22	16	27	23	13	22	24	22
150.2	Calcium/calmodulin-dependent protein kinase type II subunit delta (Fragment) OS=Mus musculus GN=Camk2d PE=1 SV=1	F6RWZ9_MOUSE	19 kDa	2	3	5	13	9	4	2	1	2	2	4	3	6	7	13	5	9	8	8	11	11	7	14	5	6	4	7	15	2	5	6	8	3	3	3	5	12	5	6	4	7	7	2	5	5	6
151	Heat shock protein HSP 90-alpha OS=Mus musculus GN=Hsp90aa1 PE=1 SV=4	HS90A_MOUSE	85 kDa	5	4	0	4	7	7	2	6	5	3	10	5	6	8	17	23	15	4	7	3	6	4	4	8	4	12	21	17	49	55	56	66	37	7	2	4	29	37	36	38	36	29	30	30	37	40
152	Pyruvate dehydrogenase E1 component subunit beta, mitochondrial OS=Mus musculus GN=Pdhb PE=1 SV=1	ODPB_MOUSE	39 kDa	10	5	12	8	10	7	7	3	4	3	6	4	6	8	11	16	10	7	4	1	4	6	5	9	7	11	13	18	20	14	19	14	12	9	14	6	10	13	13	18	14	15	13	15	14	16
153	Heat shock protein HSP 90-beta OS=Mus musculus GN=Hsp90ab1 PE=1 SV=3	HS90B_MOUSE	83 kDa	5	6	0	3	6	7	2	6	5	3	10	9	7	10	18	25	21	8	6	6	7	8	5	8	9	14	18	15	42	48	52	54	35	6	7	6	33	36	47	43	29	26	36	28	32	39
154.1	Synaptotagmin I OS=Mus musculus GN=Syt1 PE=1 SV=1	H6RXZ1_MOUSE	47 kDa	7	10	15	8	9	11	23	4	3	5	10	10	8	9	9	14	14	13	9	8	13	12	12	11	11	11	21	15	15	22	20	27	12	14	10	11	12	15	16	15	15	10	16	11	16	22
154.2	MKIAA4194 protein (Fragment) OS=Mus musculus GN=Syt2 PE=2 SV=1	Q5DTI3_MOUSE	36 kDa	2	2	2	2	4	0	4	0	2	3	2	2	3	2	1	5	5	3	2	2	3	3	3	3	2	2	4	3	4	5	5	6	5	4	2	2	5	6	8	7	5	3	5	4	6	6
154.3	Synaptotagmin-1 (Fragment) OS=Mus musculus GN=Syt1 PE=1 SV=1	D3Z7R4_MOUSE	26 kDa	2	4	7	3	0	5	12	4	0	3	4	4	3	3	4	5	5	4	3	0	4	4	5	4	3	5	9	7	9	10	8	11	6	4	4	4	5	5	7	5	4	4	6	4	4	7
155	Amino acid transporter OS=Mus musculus GN=Slc1a2 PE=3 SV=1	A2APL8_MOUSE	62 kDa	8	12	4	4	4	4	12	1	3	0	7	8	8	8	15	16	18	10	20	7	16	10	12	13	11	9	12	16	6	18	19	19	11	10	11	17	15	7	23	20	10	5	17	10	10	23
156	Limbic system-associated membrane protein OS=Mus musculus GN=Lsamp PE=1 SV=1	A0A087WP80_MOUSE	39 kDa	22	11	16	2	2	24	8	1	6	4	1	3	4	6	17	5	9	4	7	2	5	4	2	13	13	12	25	35	14	12	7	8	20	18	16	20	3	2	4	1	0	0	1	3	2	0
157	Protein piccolo OS=Mus musculus GN=Pclo PE=1 SV=4	PCLO_MOUSE	551 kDa	37	26	2	54	38	8	3	3	10	2	6	8	18	21	11	3	12	17	31	19	16	23	16	16	17	11	7	4	1	0	2	1	0	34	33	38	46	8	8	3	6	8	2	22	14	6
158.1	Isoform 8 of Disks large homolog 2 OS=Mus musculus GN=Dlg2	DLG2_MOUSE	95 kDa	20	22	9	34	38	6	6	2	1	7	7	11	23	22	18	11	16	18	24	19	16	21	18	12	20	15	12	9	4	8	6	3	2	17	22	20	32	13	4	4	5	11	5	20	11	7
159.1	Ddx3x protein OS=Mus musculus GN=Ddx3x PE=2 SV=1	B7ZWF1_MOUSE	73 kDa	9	5	14	17	13	12	18	8	2	4	8	9	12	10	17	18	17	11	20	21	18	20	22	11	14	16	14	15	10	12	9	12	7	9	10	11	15	6	9	10	7	11	15	10	10	11
159.2	Putative uncharacterized protein OS=Mus musculus GN=Ddx3y PE=2 SV=1	Q3U484_MOUSE	73 kDa	7	4	12	17	12	9	15	6	0	4	6	6	11	9	11	12	12	10	16	20	16	17	20	10	12	14	13	14	8	10	8	11	6	7	8	9	15	5	8	8	6	10	12	9	8	10
160	Clusterin OS=Mus musculus GN=Clu PE=1 SV=1	CLUS_MOUSE	52 kDa	3	0	0	4	1	2	4	2	2	2	1	4	1	4	2	3	6	1	1	1	1	1	1	5	3	8	18	14	19	34	37	39	24	0	2	0	19	22	27	24	24	21	22	22	23	27
161.1	Protein Rap1gds1 OS=Mus musculus GN=Rap1gds1 PE=1 SV=1	Q3TU36_MOUSE	66 kDa	0	1	0	3	2	4	0	1	0	0	7	1	3	4	11	13	10	2	2	0	2	1	2	3	6	6	16	13	23	35	35	43	14	1	3	1	18	20	26	23	15	13	21	16	13	20
161.2	Rap1gds1 protein OS=Mus musculus GN=Rap1gds1 PE=2 SV=1	I6L967_MOUSE	61 kDa	0	0	0	3	2	4	0	0	0	0	7	0	3	3	9	13	9	2	2	0	0	1	2	2	5	7	15	11	22	27	29	36	12	0	3	0	14	15	23	20	11	12	20	12	13	17
162	V-type proton ATPase subunit H OS=Mus musculus GN=Atp6v1h PE=1 SV=1	A0A0A6YX18_MOUSE	54 kDa	6	4	7	8	4	4	2	0	1	1	4	3	6	7	11	16	16	7	10	7	7	7	3	5	4	6	12	9	16	23	28	29	9	6	7	4	14	16	21	16	11	9	13	10	10	16
163.1	Mitogen-activated protein kinase 1 OS=Mus musculus GN=Mapk1 PE=1 SV=3	MK01_MOUSE	41 kDa	0	0	0	0	0	0	0	0	0	0	3	0	0	2	7	9	7	1	0	0	2	0	3	0	0	2	5	7	9	19	23	25	9	0	2	0	10	16	22	23	8	8	16	9	9	20
163.2	Mitogen-activated protein kinase 3 OS=Mus musculus GN=Mapk3 PE=1 SV=5	MK03_MOUSE	43 kDa	1	0	0	0	0	0	0	1	0	0	4	0	0	1	6	14	9	0	0	0	0	0	2	0	0	2	3	4	5	14	19	21	5	0	2	0	8	18	15	16	7	6	11	4	9	13
163.3	Vascular endothelial growth factor receptor 1 OS=Mus musculus GN=Flt1 PE=1 SV=1	A0A0R4J0A4_MOUSE	150 kDa	1	0	3	1	1	2	4	0	0	0	2	2	2	1	0	2	1	0	0	0	0	0	2	2	2	1	4	4	6	6	6	6	2	2	0	0	1	7	5	5	5	7	9	2	4	8
163.4	Platelet-derived growth factor receptor beta OS=Mus musculus GN=Pdgfrb PE=1 SV=1	E9QN12_MOUSE	123 kDa	0	0	0	0	0	0	0	0	0	0	0	0	0	0	0	0	0	0	0	0	0	0	0	0	0	0	0	0	0	0	0	0	0	0	0	0	0	1	0	0	0	0	0	0	0	0
164.1	40S ribosomal protein S4 OS=Mus musculus GN=Rps4x PE=2 SV=1	Q3UXQ6_MOUSE	30 kDa	7	4	11	11	13	13	14	2	4	3	9	11	14	12	14	14	14	6	12	8	8	12	7	12	12	10	14	13	7	14	15	13	6	10	12	9	13	11	11	11	10	11	10	9	12	9
164.2	40S ribosomal protein S4 OS=Mus musculus GN=Gm15013 PE=3 SV=1	V9GWY0_MOUSE	30 kDa	0	0	0	0	9	0	0	0	0	0	0	9	10	9	8	9	10	0	0	0	0	0	0	10	8	0	0	0	0	0	0	0	0	0	0	0	9	9	0	0	9	8	0	0	9	0
165.1	Dihydrolipoyllysine-residue acetyltransferase component of pyruvate dehydrogenase complex, mitochondrial OS=Mus musculus GN=Dlat PE=1 SV=2	ODP2_MOUSE	68 kDa	11	8	16	4	8	10	7	6	3	7	6	2	5	9	11	12	10	3	5	4	5	3	4	7	6	8	15	18	14	13	15	11	5	10	12	7	8	9	11	10	8	6	8	10	8	7
165.2	Dlat protein (Fragment) OS=Mus musculus GN=Dlat PE=2 SV=1	Q99LL2_MOUSE	13 kDa	0	0	0	0	0	0	0	0	0	0	0	0	0	0	0	0	0	0	0	0	0	0	0	0	0	0	0	0	0	0	0	0	0	0	0	0	0	0	0	0	0	0	0	0	0	0
166.1	V-type proton ATPase subunit B, brain isoform OS=Mus musculus GN=Atp6v1b2 PE=1 SV=1	VATB2_MOUSE	57 kDa	8	6	6	4	0	1	1	5	1	2	5	3	3	6	15	15	13	3	1	0	1	0	1	1	5	6	8	11	20	25	34	38	24	7	8	5	10	15	14	16	9	12	15	10	12	13
166.2	ATPase, H+ transporting, lysosomal V1 subunit B1 OS=Mus musculus GN=Atp6v1b1 PE=2 SV=1	Q6P6I3_MOUSE	57 kDa	0	0	0	0	0	0	0	0	0	0	0	0	0	0	7	5	6	0	0	0	0	0	0	0	0	0	0	0	0	10	11	12	6	0	0	0	5	5	6	8	4	5	8	5	5	6
167.1	Isoform 2 of Histone H2B type 1-P OS=Mus musculus GN=Hist1h2bp	H2B1P_MOUSE	16 kDa	8	6	17	7	6	10	17	9	6	11	4	5	7	7	10	16	12	8	8	9	9	9	7	8	8	9	12	19	14	13	18	18	8	10	7	8	8	8	8	6	6	9	8	11	8	8
167.2	Histone H2B type 2-E OS=Mus musculus GN=Hist2h2be PE=1 SV=3	H2B2E_MOUSE	14 kDa	6	4	14	6	6	7	14	7	5	10	2	3	7	7	8	14	10	6	6	7	7	7	6	7	7	7	9	15	10	11	15	15	7	8	6	6	6	6	6	4	5	7	6	10	7	6
167.3	Histone H2B type 1-A OS=Mus musculus GN=Hist1h2ba PE=1 SV=3	H2B1A_MOUSE	14 kDa	2	2	7	2	2	5	6	4	0	0	2	2	2	2	2	2	0	2	2	2	2	2	2	2	2	2	5	6	7	5	5	5	3	2	2	2	2	2	0	2	2	2	2	2	2	0
168	Isoform 2 of Tensin-2 OS=Mus musculus GN=Tns2	TNS2_MOUSE	150 kDa	14	18	5	11	13	9	5	14	6	4	18	18	17	15	16	8	12	13	12	16	14	17	10	17	17	17	12	8	3	6	5	7	8	15	19	16	8	11	7	6	6	13	8	6	8	12
169	40S ribosomal protein S9 OS=Mus musculus GN=Rps9 PE=1 SV=3	RS9_MOUSE	23 kDa	5	8	15	7	10	16	18	1	0	0	8	9	7	9	7	9	11	7	10	9	9	9	9	9	8	9	15	17	9	14	13	12	0	8	11	7	7	7	7	11	5	10	8	11	11	11
170.1	Dynamin-1-like protein OS=Mus musculus GN=Dnm1l PE=1 SV=2	DNM1L_MOUSE	83 kDa	6	3	0	7	8	3	0	2	3	1	5	4	7	11	16	17	23	5	17	8	11	7	4	5	1	2	2	1	3	18	13	20	10	6	4	5	16	15	21	21	11	11	10	9	12	22
170.2	Putative uncharacterized protein (Fragment) OS=Mus musculus GN=Dnm1l PE=2 SV=1	Q3U4P3_MOUSE	79 kDa	6	3	0	7	8	3	0	2	3	1	5	4	7	12	15	17	23	5	17	8	11	7	4	5	1	2	2	1	3	18	13	20	10	6	4	5	17	15	21	21	11	11	10	9	13	22
171.1	RAS-related C3 botulinum substrate 1 OS=Mus musculus GN=Rac1 PE=1 SV=1	K7Q7T7_MOUSE	21 kDa	9	7	7	5	6	18	20	9	1	4	6	8	10	11	11	11	12	8	8	8	7	8	8	9	8	9	13	14	13	18	16	15	9	7	7	6	9	9	9	12	7	8	8	8	7	9
171.2	RAS-related C3 botulinum substrate 3 OS=Mus musculus GN=Rac3 PE=1 SV=1	Q14A12_MOUSE	21 kDa	6	5	6	0	3	9	10	3	1	1	5	5	6	5	4	4	4	3	2	3	3	3	3	4	2	3	8	7	9	10	11	10	3	4	4	0	3	3	3	4	4	4	3	4	2	3
172	Rho guanine nucleotide exchange factor 2 OS=Mus musculus GN=Arhgef2 PE=1 SV=1	H3BJ40_MOUSE	110 kDa	9	15	0	28	25	4	9	3	3	7	4	8	16	16	17	17	20	16	23	14	13	12	10	12	8	11	4	2	1	4	2	3	0	13	13	16	19	4	13	9	6	8	5	15	12	11
173	Phosphate carrier protein, mitochondrial OS=Mus musculus GN=Slc25a3 PE=1 SV=1	MPCP_MOUSE	40 kDa	8	5	4	14	17	8	19	3	1	2	6	9	10	11	11	13	15	8	12	11	7	8	8	11	9	9	13	9	8	14	14	16	1	7	3	6	12	8	8	4	10	8	6	13	10	11
174	Glutaminase kidney isoform, mitochondrial OS=Mus musculus GN=Gls PE=1 SV=1	GLSK_MOUSE	74 kDa	3	9	0	3	9	7	3	0	0	1	5	4	7	10	7	13	5	9	9	5	7	2	3	5	8	9	14	13	19	21	23	22	6	10	10	4	19	19	21	22	17	18	18	15	17	20
175.1	Putative uncharacterized protein OS=Mus musculus GN=Dlgap1 PE=2 SV=1	Q3UHD8_MOUSE	109 kDa	10	13	8	28	26	12	4	2	9	5	5	7	19	20	13	7	10	18	18	20	17	19	11	10	9	11	15	12	5	7	4	2	1	14	9	15	25	8	7	6	4	5	6	13	8	7
175.2	Disks large-associated protein 1 OS=Mus musculus GN=Dlgap1 PE=1 SV=1	D3Z508_MOUSE	77 kDa	8	11	6	18	15	10	2	0	5	4	4	6	9	12	9	5	7	14	16	14	14	13	10	5	8	7	10	7	4	7	3	2	0	9	7	12	16	5	5	5	4	4	4	9	5	5
176	Heterogeneous nuclear ribonucleoprotein U OS=Mus musculus GN=Gm28062 PE=1 SV=1	G3XA10_MOUSE	87 kDa	9	7	2	13	12	9	7	4	9	15	7	6	14	10	13	14	15	12	13	12	10	14	6	13	8	11	7	4	3	4	3	1	0	10	10	12	16	9	4	4	8	6	6	11	8	5
177	Breast carcinoma-amplified sequence 1 homolog OS=Mus musculus GN=Bcas1 PE=1 SV=3	BCAS1_MOUSE	67 kDa	7	6	11	8	8	21	14	23	12	10	7	6	10	9	6	10	10	4	2	4	4	4	5	8	6	7	16	14	7	18	17	23	14	5	8	4	8	6	5	4	8	6	5	11	11	5
178.1	Guanine nucleotide-binding protein G(i) subunit alpha-2 OS=Mus musculus GN=Gnai2 PE=1 SV=5	GNAI2_MOUSE	40 kDa	13	11	5	15	17	9	16	7	12	11	9	9	12	10	20	19	18	5	12	9	11	11	10	13	11	14	14	15	7	16	19	23	16	14	14	9	15	17	19	16	16	13	15	15	18	17
178.2	Guanine nucleotide-binding protein G(i) subunit alpha-1 OS=Mus musculus GN=Gnai1 PE=1 SV=1	GNAI1_MOUSE	40 kDa	11	10	0	13	11	7	17	6	0	0	10	10	7	8	12	11	11	3	8	6	9	9	9	11	9	8	10	15	6	13	21	22	13	10	8	8	14	11	12	12	8	8	9	9	13	12
178.3	Guanine nucleotide-binding protein G(k) subunit alpha OS=Mus musculus GN=Gnai3 PE=1 SV=3	GNAI3_MOUSE	41 kDa	0	6	0	8	7	0	0	0	0	0	0	0	0	0	0	0	0	0	0	0	0	0	0	0	0	0	0	0	0	0	0	0	0	0	6	0	0	7	0	0	5	0	0	0	9	0
179.1	Heterochromatin protein 1-binding protein 3 OS=Mus musculus GN=Hp1bp3 PE=1 SV=1	Z4YKB8_MOUSE	61 kDa	3	8	18	8	11	17	12	9	6	8	6	8	12	11	8	11	13	7	7	7	7	11	5	9	7	9	8	14	11	9	7	9	4	12	9	7	5	4	8	8	7	10	5	9	11	10
179.2	Hp1bp3 protein (Fragment) OS=Mus musculus GN=Hp1bp3 PE=2 SV=1	Q3B7C1_MOUSE	27 kDa	0	0	0	5	7	9	0	0	0	0	0	0	0	6	0	0	0	0	0	0	0	0	0	0	0	0	0	0	7	7	0	0	0	6	7	0	0	4	0	0	0	6	0	0	6	4
180	Heat shock 70 kDa protein 12A OS=Mus musculus GN=Hspa12a PE=1 SV=1	HS12A_MOUSE	75 kDa	5	6	4	10	10	7	12	5	3	2	14	5	7	9	13	31	12	12	11	9	11	8	9	9	8	9	9	12	12	22	28	31	13	4	4	3	17	10	16	17	12	13	14	16	14	11
181	Isoform 2E of Voltage-dependent calcium channel subunit alpha-2/delta-1 OS=Mus musculus GN=Cacna2d1	CA2D1_MOUSE	123 kDa	34	23	7	4	5	8	3	1	7	1	0	0	11	19	26	16	11	3	6	1	2	5	3	22	16	16	12	23	6	4	1	2	6	29	34	32	3	3	3	0	0	0	3	4	1	0
182	Collagen alpha-3(IV) chain OS=Mus musculus GN=Col4a3 PE=1 SV=2	CO4A3_MOUSE	162 kDa	1	3	13	7	10	6	9	24	8	8	3	2	13	10	12	15	12	8	11	8	12	11	9	13	10	11	5	7	2	9	4	4	4	8	6	12	7	8	10	7	10	8	11	10	7	10
183.1	ADP-ribosylation factor-like protein 8A OS=Mus musculus GN=Arl8a PE=1 SV=1	ARL8A_MOUSE	21 kDa	0	1	0	3	3	0	2	0	0	0	3	1	6	4	9	8	11	6	10	7	10	9	6	4	3	7	11	8	10	16	19	18	3	3	0	2	15	14	14	13	13	13	10	14	12	12
183.2	ADP-ribosylation factor-like protein 8B OS=Mus musculus GN=Arl8b PE=1 SV=1	ARL8B_MOUSE	22 kDa	0	3	0	3	6	0	3	0	0	0	6	2	9	7	4	5	7	5	9	8	9	8	4	3	3	6	10	8	11	19	17	20	2	6	2	2	13	14	13	11	13	14	9	13	11	10
184.1	Histone H1.4 OS=Mus musculus GN=Hist1h1e PE=1 SV=2	H14_MOUSE	22 kDa	3	4	8	4	6	11	12	26	16	25	5	6	6	5	5	3	5	3	3	5	4	3	1	4	4	6	11	11	14	17	20	19	25	5	5	2	3	8	8	7	7	9	7	5	7	7
184.2	Histone H1.2 OS=Mus musculus GN=Hist1h1c PE=1 SV=2	H12_MOUSE	21 kDa	6	4	9	3	5	10	11	21	14	18	4	6	5	4	4	4	4	3	3	3	4	2	1	6	4	5	12	11	12	15	21	19	17	6	4	3	4	8	5	4	6	7	6	4	6	6
185.1	Isoform 4 of Synaptotagmin-7 OS=Mus musculus GN=Syt7	SYT7_MOUSE	63 kDa	7	13	4	17	18	6	8	4	2	3	6	9	14	12	11	10	11	10	9	7	13	9	10	13	13	12	6	7	3	3	2	8	3	15	9	11	15	6	5	4	9	13	4	14	12	7
186	Synaptosomal-associated protein 47 OS=Mus musculus GN=Snap47 PE=1 SV=1	SNP47_MOUSE	47 kDa	8	8	4	13	12	10	5	4	2	0	5	5	10	13	11	9	12	13	11	15	13	10	14	11	12	9	9	11	8	14	15	18	10	6	6	17	18	7	15	12	7	9	11	12	9	17
187	Myelin-oligodendrocyte glycoprotein OS=Mus musculus GN=Mog PE=1 SV=1	MOG_MOUSE	28 kDa	6	6	20	2	8	20	10	4	4	7	6	9	12	11	11	10	8	0	3	2	5	5	6	9	9	7	19	15	18	24	16	14	2	9	7	5	5	9	6	5	9	7	8	11	9	9
188	CaM kinase-like vesicle-associated protein OS=Mus musculus GN=Camkv PE=1 SV=2	CAMKV_MOUSE	55 kDa	7	9	7	11	11	7	19	2	3	1	9	10	10	12	11	14	14	9	14	15	13	11	14	10	10	11	9	11	2	11	12	17	3	10	12	11	8	6	6	9	5	11	11	7	9	12
189	Sodium/potassium-transporting ATPase subunit beta OS=Mus musculus GN=Atp1b1 PE=2 SV=1	Q3TSQ1_MOUSE	35 kDa	7	6	6	5	5	8	8	9	12	8	4	4	4	4	16	11	6	5	6	5	6	5	5	7	6	9	11	10	13	14	22	20	18	5	6	4	6	8	10	5	4	5	8	7	7	8
190	Malate dehydrogenase, cytoplasmic OS=Mus musculus GN=Mdh1 PE=1 SV=3	MDHC_MOUSE	37 kDa	2	2	0	3	0	2	4	2	0	0	5	3	3	7	9	14	11	1	1	1	3	0	1	2	3	6	15	14	21	28	35	33	21	2	4	0	7	16	12	13	13	14	12	9	10	11
191.1	Protein unc-13 homolog A OS=Mus musculus GN=Unc13a PE=1 SV=1	H3BJZ7_MOUSE	196 kDa	16	15	3	28	33	5	7	0	0	0	5	9	21	17	12	10	10	13	28	11	12	12	10	13	12	8	4	2	0	4	2	2	1	16	15	23	27	6	6	5	4	7	3	12	7	5
191.2	Protein unc-13 homolog C OS=Mus musculus GN=Unc13c PE=1 SV=3	UN13C_MOUSE	250 kDa	0	0	0	6	6	0	0	0	0	0	0	0	0	0	0	0	0	0	0	0	0	0	0	0	0	0	0	0	0	0	0	0	0	0	0	0	0	0	0	0	0	0	0	0	0	0
192.1	EMILIN-1 OS=Mus musculus GN=Emilin1 PE=1 SV=1	EMIL1_MOUSE	108 kDa	12	12	4	2	7	7	4	9	0	0	10	11	15	10	7	7	9	13	12	8	10	11	9	11	13	10	7	8	5	4	3	4	2	13	12	15	7	12	15	16	14	12	19	6	14	15
192.2	Putative uncharacterized protein OS=Mus musculus GN=Emilin1 PE=2 SV=1	Q3UUU0_MOUSE	71 kDa	10	7	0	0	0	0	0	6	0	0	8	8	11	0	0	6	0	9	10	6	9	7	7	8	11	6	0	0	0	0	0	0	0	11	9	11	0	9	12	12	8	8	12	0	10	11
193.1	Mitochondrial glutamate carrier 1 OS=Mus musculus GN=Slc25a22 PE=1 SV=1	GHC1_MOUSE	35 kDa	7	10	10	10	7	21	15	10	7	9	8	12	10	9	11	13	10	11	12	8	11	11	11	14	7	10	16	10	10	10	10	12	8	10	12	9	8	7	12	8	11	11	10	10	7	8
194	Neuronal growth regulator 1 OS=Mus musculus GN=Negr1 PE=1 SV=1	A0A4W9_MOUSE	36 kDa	38	16	11	3	2	10	5	1	2	3	0	1	7	6	13	10	9	3	7	1	3	5	2	11	11	13	15	28	9	6	3	5	8	25	26	18	2	1	1	1	0	0	0	6	0	0
195.1	MCG23455, isoform CRA_e OS=Mus musculus GN=Rpl13a PE=1 SV=1	Q5M9M0_MOUSE	23 kDa	4	6	12	9	8	12	10	1	4	1	3	3	4	5	9	6	7	5	4	6	6	7	5	7	6	6	11	9	8	12	13	13	1	6	8	7	7	10	8	10	7	5	9	5	7	8
195.2	60S ribosomal protein L13a (Fragment) OS=Mus musculus GN=Rpl13a PE=3 SV=1	A0A1B0GTA1_MOUSE	21 kDa	4	6	11	7	7	11	9	1	4	1	3	3	4	5	6	3	4	4	3	4	4	5	3	4	3	5	10	8	8	9	9	9	1	5	7	5	5	7	6	7	5	4	6	5	5	6
196	Brefeldin A-inhibited guanine nucleotide-exchange protein 3 OS=Mus musculus GN=Arfgef3 PE=1 SV=1	BIG3_MOUSE	240 kDa	0	0	0	3	3	0	0	0	0	0	0	0	5	6	4	1	2	1	3	2	2	1	0	4	1	4	16	15	17	29	24	30	9	1	1	0	36	29	26	29	23	23	20	26	23	20
197.1	Glycogen phosphorylase, brain form OS=Mus musculus GN=Pygb PE=1 SV=3	PYGB_MOUSE	97 kDa	1	0	0	0	4	2	0	0	0	0	1	0	3	3	10	17	7	3	1	0	3	2	1	3	1	4	3	4	11	15	20	20	6	0	0	0	9	17	25	22	11	11	13	10	15	16
197.2	Glycogen phosphorylase, muscle form OS=Mus musculus GN=Pygm PE=1 SV=3	PYGM_MOUSE	97 kDa	0	0	0	0	2	1	0	0	0	0	1	0	2	1	3	4	3	1	0	0	0	0	1	0	0	2	0	0	3	4	2	4	0	0	0	0	4	5	8	8	4	3	5	5	3	4
197.3	Glycogen phosphorylase, liver form OS=Mus musculus GN=Pygl PE=1 SV=4	PYGL_MOUSE	97 kDa	0	0	0	0	3	0	0	0	0	0	0	0	3	0	0	0	0	0	0	0	0	0	0	0	0	3	0	0	0	0	0	0	0	0	0	0	0	0	0	0	0	0	0	0	0	2
198	Isocitrate dehydrogenase [NAD] subunit, mitochondrial OS=Mus musculus GN=Idh3b PE=1 SV=1	Q91VA7_MOUSE	42 kDa	1	4	0	11	7	4	11	0	0	1	7	5	5	12	11	15	7	9	8	8	8	6	6	5	7	8	7	8	9	11	20	16	4	7	3	3	9	15	15	11	16	14	14	15	14	13
199.1	Serine/threonine-protein phosphatase OS=Mus musculus GN=Ppp3ca PE=2 SV=1	B2RRX2_MOUSE	59 kDa	3	6	2	3	2	6	2	4	7	6	6	6	4	4	7	5	7	9	9	9	9	8	4	5	4	6	6	7	10	15	15	16	7	4	4	5	11	13	14	12	11	9	7	10	11	12
199.2	Serine/threonine-protein phosphatase OS=Mus musculus GN=Ppp3cb PE=1 SV=1	E0CZ78_MOUSE	59 kDa	2	4	0	4	2	3	0	3	0	5	3	4	2	4	5	5	6	4	7	7	6	6	4	3	3	4	5	6	9	15	13	13	8	2	0	4	10	12	8	10	8	10	6	8	10	9
199.3	Serine/threonine-protein phosphatase 2B catalytic subunit gamma isoform OS=Mus musculus GN=Ppp3cc PE=1 SV=1	PP2BC_MOUSE	59 kDa	0	0	0	0	0	0	0	0	0	0	0	0	0	0	0	0	0	0	0	0	0	0	0	0	0	0	0	0	0	0	0	0	0	0	0	0	0	0	0	0	0	0	0	0	0	0
200	Transitional endoplasmic reticulum ATPase OS=Mus musculus GN=Vcp PE=1 SV=4	TERA_MOUSE	89 kDa	0	0	0	0	0	1	0	0	0	0	8	0	1	2	8	16	5	0	0	0	0	0	0	1	1	0	3	1	12	19	36	38	25	0	0	0	16	18	22	24	18	15	18	12	16	19
201	Elongation factor 2 OS=Mus musculus GN=Eef2 PE=1 SV=2	EF2_MOUSE	95 kDa	1	1	0	5	1	0	0	0	0	0	0	0	3	5	2	4	3	2	4	2	3	2	4	1	1	3	9	4	12	23	33	35	7	0	2	1	13	16	23	22	16	10	19	15	17	20
202	Protein Sptbn4 OS=Mus musculus GN=Sptbn4 PE=1 SV=1	E9PX29_MOUSE	289 kDa	23	17	0	38	44	2	5	3	11	2	6	11	34	25	12	10	6	17	26	14	13	7	9	8	10	7	6	0	0	0	2	0	1	24	22	24	43	1	4	1	5	5	2	15	10	2
203.1	ADP-ribosylation factor 3 OS=Mus musculus GN=Arf3 PE=2 SV=2	ARF3_MOUSE	21 kDa	4	4	3	5	4	4	8	1	0	0	6	5	6	6	10	8	7	7	9	5	8	5	5	6	6	6	10	9	11	15	20	19	6	1	2	4	8	7	9	8	6	6	9	7	7	12
203.2	ADP-ribosylation factor 5 OS=Mus musculus GN=Arf5 PE=1 SV=2	ARF5_MOUSE	21 kDa	2	3	2	4	4	4	4	0	0	0	2	2	2	3	9	6	7	6	8	6	6	5	5	4	4	5	7	5	9	13	16	17	4	0	1	5	8	7	8	6	5	4	7	4	4	12
203.3	ADP-ribosylation factor 4 OS=Mus musculus GN=Arf4 PE=1 SV=2	ARF4_MOUSE	20 kDa	0	0	0	3	2	0	0	0	0	0	0	0	2	3	8	6	6	6	6	5	6	5	5	4	4	4	0	0	0	7	10	9	4	0	0	4	6	4	8	3	4	3	7	4	4	10
204	Histone H3 (Fragment) OS=Mus musculus GN=Hist1h3e PE=2 SV=1	A1L0U3_MOUSE	15 kDa	2	3	11	3	2	10	10	8	9	17	3	3	4	3	1	3	1	2	1	1	3	3	3	3	2	3	12	11	10	10	10	9	7	3	3	4	2	3	1	3	1	3	3	3	3	1
205.1	L-lactate dehydrogenase B chain OS=Mus musculus GN=Ldhb PE=1 SV=2	LDHB_MOUSE	37 kDa	2	1	1	4	3	7	3	1	0	0	10	3	4	13	11	18	8	0	0	0	3	0	3	3	4	6	10	8	15	21	31	27	16	0	3	1	11	15	11	14	15	9	12	13	14	16
206	Ubiquitin carboxyl-terminal hydrolase isozyme L1 OS=Mus musculus GN=Uchl1 PE=1 SV=1	UCHL1_MOUSE	25 kDa	1	2	1	4	0	0	1	0	1	0	8	2	1	6	5	8	5	0	0	0	0	0	0	0	0	3	10	6	16	16	24	22	14	2	2	0	13	16	15	15	12	15	12	14	14	14
207	Rho GTPase-activating protein 39 OS=Mus musculus GN=Arhgap39 PE=1 SV=1	H7BX46_MOUSE	122 kDa	8	10	0	30	20	7	2	2	5	1	5	3	17	12	15	4	13	18	19	19	20	16	23	12	19	11	6	6	0	4	0	0	1	8	10	17	18	3	6	3	5	5	0	7	3	5
208	Collagen alpha-2(I) chain OS=Mus musculus GN=Col1a2 PE=1 SV=2	CO1A2_MOUSE	130 kDa	6	4	16	3	2	18	21	20	2	12	2	5	2	4	3	4	2	7	5	4	2	3	4	4	4	4	17	18	20	18	12	12	16	3	4	8	2	3	3	3	4	3	4	2	2	3
209	60S ribosomal protein L18a OS=Mus musculus GN=Rpl18a PE=1 SV=1	RL18A_MOUSE	21 kDa	4	6	13	7	9	17	19	0	0	1	5	5	7	7	7	6	8	6	6	4	5	6	6	8	6	11	20	15	9	14	11	11	2	5	5	9	6	7	6	8	7	7	6	9	7	9
210	Disks large-associated protein 3 OS=Mus musculus GN=Dlgap3 PE=1 SV=1	B1AS06_MOUSE	105 kDa	5	11	6	21	17	7	4	4	9	8	7	9	11	8	8	3	9	15	14	15	13	12	13	11	11	9	11	9	3	2	1	0	2	9	8	9	17	1	2	2	1	5	2	12	1	2
211	MCG132477, isoform CRA_a OS=Mus musculus GN=Rpl18 PE=1 SV=1	Q58EW0_MOUSE	22 kDa	4	3	10	4	8	14	14	5	9	8	3	1	7	8	4	5	5	4	5	3	4	5	5	7	6	6	14	16	13	16	13	13	6	4	3	4	6	5	6	5	5	6	6	9	6	4
212.2	Diacylglycerol kinase beta OS=Mus musculus GN=Dgkb PE=1 SV=2	DGKB_MOUSE	90 kDa	5	12	3	23	20	4	8	6	2	6	5	8	25	12	9	10	8	19	23	18	20	17	17	17	17	16	7	5	0	3	3	3	0	15	7	9	15	6	9	0	4	7	2	9	9	10
213	NADH dehydrogenase [ubiquinone] 1 alpha subcomplex subunit 10, mitochondrial OS=Mus musculus GN=Ndufa10 PE=1 SV=1	NDUAA_MOUSE	41 kDa	8	8	6	8	8	3	8	1	2	0	7	8	8	8	9	9	9	8	10	8	7	8	7	6	9	5	6	6	4	6	7	9	4	7	8	7	13	8	8	10	8	9	10	9	9	9
214	Pyruvate dehydrogenase E1 component subunit alpha, somatic form, mitochondrial OS=Mus musculus GN=Pdha1 PE=1 SV=1	ODPA_MOUSE	43 kDa	9	7	6	3	3	7	2	1	1	1	2	4	3	4	12	17	11	5	2	3	6	5	3	5	5	7	9	10	15	15	16	15	3	7	9	5	9	8	10	10	6	4	12	6	5	11
215	Putative uncharacterized protein OS=Mus musculus GN=Vps35 PE=2 SV=1	Q3TJ43_MOUSE	92 kDa	1	1	0	3	4	3	0	0	0	0	2	2	5	3	8	15	9	4	2	1	1	1	1	3	3	4	7	7	16	23	30	36	7	2	3	0	15	11	22	20	12	13	14	12	12	20
216	Putative uncharacterized protein OS=Mus musculus GN=Vdac1 PE=2 SV=1	Q3THL7_MOUSE	31 kDa	12	11	15	11	9	10	12	10	3	3	6	10	10	13	12	11	16	10	11	7	12	9	5	7	7	11	11	13	12	9	9	9	4	12	11	9	14	9	11	7	9	9	5	9	8	5
217	Transketolase OS=Mus musculus GN=Tkt PE=1 SV=1	TKT_MOUSE	68 kDa	0	1	0	2	1	1	0	3	1	1	6	2	2	2	10	23	10	0	0	0	0	0	1	0	1	4	3	4	8	16	21	28	25	0	1	0	12	16	18	20	12	9	18	11	11	16
218.1	Kinesin heavy chain isoform 5C OS=Mus musculus GN=Kif5c PE=1 SV=3	KIF5C_MOUSE	109 kDa	4	1	0	4	4	0	0	1	0	0	1	1	4	3	7	8	6	2	3	1	2	0	1	3	0	1	9	8	8	15	16	19	12	2	3	0	15	20	17	20	15	9	11	17	15	13
218.2	Kinesin-1 heavy chain OS=Mus musculus GN=Kif5b PE=1 SV=3	KINH_MOUSE	110 kDa	4	1	0	3	2	0	0	2	0	0	1	1	3	2	8	8	6	0	3	0	1	0	0	3	0	1	5	5	5	7	9	12	6	1	3	0	8	12	10	14	10	8	6	9	6	10
218.3	Kinesin heavy chain isoform 5A OS=Mus musculus GN=Kif5a PE=1 SV=3	KIF5A_MOUSE	117 kDa	0	0	0	0	4	0	0	0	0	0	0	0	0	3	0	7	0	0	0	0	0	0	0	0	0	0	0	0	0	11	13	13	10	0	4	0	6	8	7	9	8	0	6	10	0	0
219.1	Dynactin subunit 1 OS=Mus musculus GN=Dctn1 PE=1 SV=1	E9Q3M3_MOUSE	140 kDa	2	3	0	5	7	0	0	0	2	0	2	2	4	7	15	14	11	0	5	2	5	0	0	3	0	3	3	0	9	10	18	17	5	5	3	1	22	19	24	23	13	17	18	15	21	23
220	Fascin OS=Mus musculus GN=Fscn1 PE=1 SV=4	FSCN1_MOUSE	55 kDa	0	2	1	5	6	4	2	3	3	2	6	4	3	5	8	12	11	2	2	2	4	4	3	7	5	5	10	8	14	20	29	26	7	2	1	1	12	10	13	14	10	7	12	10	13	12
221	Succinate-CoA ligase subunit beta (Fragment) OS=Mus musculus GN=Sucla2 PE=2 SV=1	Q3U6C7_MOUSE	51 kDa	5	5	2	7	4	6	6	3	0	0	5	4	5	2	11	13	7	3	6	6	7	4	2	3	5	6	11	12	15	17	24	21	3	8	5	4	8	11	17	16	6	8	13	5	6	11
222	Ectonucleotide pyrophosphatase/phosphodiesterase family member 6 OS=Mus musculus GN=Enpp6 PE=1 SV=1	ENPP6_MOUSE	51 kDa	14	11	16	5	6	8	6	5	6	1	2	2	5	4	18	8	10	6	17	5	6	9	5	12	11	12	9	18	4	3	2	9	6	10	13	26	5	4	8	0	0	2	5	4	4	0
223	TNF receptor-associated factor 3 OS=Mus musculus GN=Traf3 PE=1 SV=2	TRAF3_MOUSE	64 kDa	2	5	11	37	36	12	0	1	0	0	4	10	20	18	27	21	20	3	3	2	4	6	8	24	12	22	0	4	12	23	2	0	0	3	8	1	28	0	5	1	5	7	6	11	3	2
224	MCG23457 OS=Mus musculus GN=Rps11 PE=1 SV=1	Q3UC02_MOUSE	18 kDa	11	11	8	11	12	14	6	5	2	4	8	7	6	8	8	8	9	5	8	9	8	8	8	8	6	8	7	7	5	7	11	9	2	11	10	6	9	7	8	8	7	10	8	7	6	9
225.2	Ankyrin repeat and sterile alpha motif domain-containing protein 1B OS=Mus musculus GN=Anks1b PE=1 SV=1	S4R286_MOUSE	139 kDa	10	11	11	11	13	14	8	4	3	5	7	6	11	7	9	7	7	11	15	8	11	13	9	10	8	7	13	12	6	8	3	4	3	11	8	9	9	2	3	2	4	3	2	3	3	1
226	Beta-soluble NSF attachment protein OS=Mus musculus GN=Napb PE=1 SV=2	SNAB_MOUSE	34 kDa	4	3	0	7	5	0	1	0	0	0	7	2	4	4	10	19	6	0	0	0	1	0	0	2	3	10	12	11	15	25	35	34	16	5	5	2	23	26	23	27	22	19	23	23	22	27
227	Serine/arginine repetitive matrix protein 2 OS=Mus musculus GN=Srrm2 PE=1 SV=3	SRRM2_MOUSE	295 kDa	9	9	0	9	11	7	5	20	10	12	6	9	12	12	11	6	9	7	17	15	7	10	1	8	7	7	10	5	0	0	0	0	6	9	12	8	11	3	5	1	10	17	4	10	10	11
228	Cullin-associated NEDD8-dissociated protein 1 OS=Mus musculus GN=Cand1 PE=1 SV=2	CAND1_MOUSE	136 kDa	2	2	0	0	2	1	0	1	1	1	6	1	3	5	15	14	12	0	8	0	6	0	0	0	0	0	2	0	7	15	24	29	5	0	1	1	17	11	17	16	17	12	14	10	14	16
229.1	60S ribosomal protein L13 OS=Mus musculus GN=Rpl13 PE=1 SV=3	RL13_MOUSE	24 kDa	5	5	13	4	3	11	12	2	5	7	5	4	4	5	4	5	5	5	5	4	5	5	3	4	4	6	11	11	11	10	10	8	5	4	5	4	3	5	5	4	4	5	5	5	3	6
229.2	60S ribosomal protein L13 OS=Mus musculus GN=Rpl13-ps3 PE=3 SV=1	A0A140T8K8_MOUSE	24 kDa	3	3	9	2	2	7	8	0	3	5	3	3	2	3	3	3	4	3	3	3	3	3	3	3	2	4	8	8	7	6	6	6	5	3	3	2	2	3	3	3	2	3	3	3	2	4
230	Ubiquitin carboxyl-terminal hydrolase 5 OS=Mus musculus GN=Usp5 PE=1 SV=1	Q3U4W8_MOUSE	93 kDa	0	1	0	1	2	1	1	1	0	0	5	0	1	3	4	11	5	1	1	1	2	1	0	1	1	2	5	5	15	20	26	32	18	1	1	1	16	14	17	12	15	15	18	8	17	16
231.1	Probable ubiquitin carboxyl-terminal hydrolase FAF-X OS=Mus musculus GN=Usp9x PE=1 SV=1	Q4FE56_MOUSE	290 kDa	2	4	0	8	9	0	0	0	0	0	2	2	10	10	3	3	8	8	9	4	4	3	5	2	1	1	5	3	7	20	20	17	0	0	6	0	22	19	14	16	9	7	10	16	18	7
231.2	Putative ubiquitin-specific protease OS=Mus musculus GN=Usp9y PE=2 SV=1	Q91XW2_MOUSE	292 kDa	0	0	0	0	0	0	0	0	0	0	0	0	0	0	0	0	0	0	0	1	0	0	0	0	0	0	0	0	0	0	0	0	0	0	0	0	0	0	5	0	0	0	0	0	0	0
232	Elongation factor 1-alpha 1 OS=Mus musculus GN=Eef1a1 PE=1 SV=3	EF1A1_MOUSE	50 kDa	11	7	14	15	14	18	21	6	13	8	10	8	15	14	15	16	16	12	12	13	14	12	11	11	10	11	24	24	22	32	31	32	27	9	9	13	15	18	14	15	13	14	13	17	15	15
233	Putative uncharacterized protein OS=Mus musculus GN=Uqcrc1 PE=2 SV=1	Q3TIC8_MOUSE	53 kDa	9	11	6	5	8	2	0	1	0	0	4	5	8	6	9	11	12	4	6	5	4	3	4	9	6	6	10	10	6	9	9	6	3	8	13	7	9	7	8	10	5	5	10	7	6	13
234	Ribosomal protein S3 OS=Mus musculus GN=Rps3 PE=1 SV=1	Q5YLW3_MOUSE	27 kDa	2	6	8	8	10	5	13	0	0	0	3	5	8	9	8	12	10	10	9	7	9	10	9	10	7	8	6	8	8	9	7	11	0	4	6	8	9	8	10	10	5	7	11	9	6	11
235.1	ATP-citrate synthase OS=Mus musculus GN=Acly PE=1 SV=1	Q3V117_MOUSE	121 kDa	0	1	0	1	1	1	0	0	0	0	7	1	2	5	7	14	1	0	0	0	0	0	0	0	0	3	7	5	15	25	29	29	11	2	2	0	19	20	15	19	15	13	18	16	16	18
235.2	Putative uncharacterized protein OS=Mus musculus GN=Acly PE=2 SV=1	Q3UVY4_MOUSE	48 kDa	0	0	0	0	0	0	0	0	0	0	0	0	0	0	0	0	0	0	0	0	0	0	0	0	0	0	0	0	0	0	0	0	0	0	0	0	0	0	0	0	0	0	0	0	0	0
236.1	Dual specificity mitogen-activated protein kinase kinase 1 OS=Mus musculus GN=Map2k1 PE=1 SV=2	MP2K1_MOUSE	43 kDa	1	3	0	1	3	1	2	2	0	0	4	0	4	5	10	6	10	3	4	6	7	3	2	6	2	3	5	2	14	10	18	17	12	0	3	3	7	7	13	14	10	13	12	10	13	13
236.2	Dual specificity mitogen-activated protein kinase kinase 2 OS=Mus musculus GN=Map2k2 PE=1 SV=2	MP2K2_MOUSE	44 kDa	0	0	0	0	0	0	0	0	0	0	0	0	0	0	0	0	0	0	0	0	0	0	0	0	0	0	0	0	0	6	9	11	0	0	0	0	0	4	0	0	6	0	0	5	6	0
237.1	Isoform 4 of Nesprin-1 OS=Mus musculus GN=Syne1	SYNE1_MOUSE	1010 kDa	9	6	1	31	42	1	0	0	3	0	2	1	54	33	5	0	3	10	37	10	19	15	4	2	0	1	3	0	0	0	0	0	0	4	3	5	39	1	0	0	1	1	0	15	4	0
237.2	Nesprin-2 OS=Mus musculus GN=Syne2 PE=1 SV=1	E9QP46_MOUSE	782 kDa	0	0	0	0	0	0	0	0	0	0	0	0	0	0	0	0	0	0	0	0	0	0	0	0	0	0	0	0	1	0	0	0	0	0	0	0	0	1	0	0	1	1	0	0	1	0
238	Vitronectin OS=Mus musculus GN=Vtn PE=1 SV=2	VTNC_MOUSE	55 kDa	0	0	0	0	1	0	2	2	0	0	1	2	0	0	2	5	5	0	0	0	0	0	0	5	5	7	5	10	5	27	29	29	31	0	0	0	15	14	12	14	13	16	13	15	15	14
239.1	MKIAA0654 protein (Fragment) OS=Mus musculus GN=Ppfia3 PE=2 SV=1	C7G3P1_MOUSE	139 kDa	10	9	0	14	7	1	0	0	3	3	3	3	9	4	5	4	4	6	12	8	12	9	3	4	2	0	4	1	2	3	3	2	1	7	12	11	11	7	10	6	2	3	3	9	8	6
239.2	Liprin-alpha 2 OS=Mus musculus GN=Ppfia2 PE=1 SV=1	B8QI34_MOUSE	143 kDa	7	4	0	12	14	0	0	0	0	1	0	0	7	7	0	0	0	4	7	6	7	6	1	0	0	0	0	0	0	0	0	0	0	5	5	8	14	0	0	0	0	0	0	4	1	0
239.3	MCG5343 OS=Mus musculus GN=Ppfia4 PE=1 SV=1	A0A087WPM2_MOUSE	134 kDa	0	0	0	4	4	0	0	0	0	0	0	0	0	0	0	0	0	0	0	0	0	0	0	0	0	0	0	0	0	0	0	0	0	0	0	2	4	0	0	0	0	0	0	0	0	0
240	Putative uncharacterized protein OS=Mus musculus GN=Rpl14 PE=2 SV=1	Q9CWK0_MOUSE	26 kDa	5	6	11	6	8	12	10	6	6	4	6	8	8	5	7	7	6	3	6	5	5	3	4	6	7	8	10	10	10	9	9	8	5	5	7	4	8	7	7	6	8	7	6	8	7	7
241	Psap protein OS=Mus musculus GN=Psap PE=2 SV=1	B2RUD7_MOUSE	61 kDa	0	1	11	10	8	21	33	2	0	0	6	7	5	6	11	10	13	1	1	1	5	5	6	10	8	7	10	12	5	25	32	28	0	0	0	0	5	6	5	2	9	6	5	5	7	4
242.1	KCC2a variant 1 OS=Mus musculus GN=Slc12a5 PE=2 SV=1	A0A076FRG6_MOUSE	126 kDa	12	12	1	16	15	4	4	1	1	2	7	8	14	14	8	8	10	16	21	17	12	18	10	15	9	12	3	5	2	1	1	0	0	13	13	11	10	3	6	2	2	3	3	8	4	3
242.2	Solute carrier family 12 member 6 OS=Mus musculus GN=Slc12a6 PE=1 SV=1	Q3V0N8_MOUSE	125 kDa	0	0	0	0	0	0	0	0	0	0	0	0	0	0	0	0	0	0	0	0	0	0	0	0	0	0	0	0	0	0	0	0	0	0	0	0	0	0	0	0	0	0	0	0	2	0
243	WD repeat-containing protein 7 OS=Mus musculus GN=Wdr7 PE=1 SV=3	WDR7_MOUSE	163 kDa	2	4	0	15	11	1	3	1	0	0	1	4	11	5	12	8	10	14	13	8	8	7	7	3	3	2	5	2	5	8	8	12	2	6	7	4	19	13	7	8	12	15	8	16	18	9
244	Glutathione S-transferase P 1 OS=Mus musculus GN=Gstp1 PE=1 SV=2	GSTP1_MOUSE	24 kDa	0	0	2	3	2	2	4	1	2	1	6	2	2	6	13	19	8	0	2	3	5	2	5	3	5	6	3	4	9	8	18	20	10	1	0	1	11	14	14	14	16	14	12	11	12	10
245	Collagen alpha-1(XVIII) chain OS=Mus musculus GN=Col18a1 PE=1 SV=1	E9QPX1_MOUSE	182 kDa	6	8	12	2	2	6	18	2	2	2	11	12	8	8	2	0	3	7	6	8	6	8	5	7	9	8	7	8	8	7	9	3	3	9	7	6	7	3	8	4	13	9	9	4	5	5
246	Rho GTPase-activating protein 32 OS=Mus musculus GN=Arhgap32 PE=1 SV=2	RHG32_MOUSE	230 kDa	7	11	4	38	27	4	1	5	8	5	2	4	13	14	7	4	9	18	15	25	19	15	17	16	16	7	5	1	0	1	1	1	0	13	10	10	23	2	3	0	4	7	0	14	3	6
247	D-beta-hydroxybutyrate dehydrogenase, mitochondrial OS=Mus musculus GN=Bdh1 PE=1 SV=2	BDH_MOUSE	38 kDa	3	5	2	8	12	4	15	6	4	5	4	4	8	5	13	12	8	5	8	8	6	5	7	6	9	7	12	10	3	5	11	10	4	10	6	8	12	3	9	8	8	8	7	8	8	10
248	Stress-70 protein, mitochondrial OS=Mus musculus GN=Hspa9 PE=1 SV=3	GRP75_MOUSE	73 kDa	1	1	0	5	5	2	1	0	0	0	5	1	3	6	6	18	4	3	0	1	4	0	3	5	3	4	5	5	8	12	19	17	11	3	0	1	10	21	16	15	19	14	14	15	19	16
249.1	Isoform 3 of Microtubule-actin cross-linking factor 1 OS=Mus musculus GN=Macf1	MACF1_MOUSE	602 kDa	9	8	0	24	25	0	2	0	2	1	1	2	13	5	9	8	8	14	15	8	13	5	3	4	1	4	0	0	0	1	1	1	0	13	8	11	24	0	2	0	3	3	0	14	3	1
249.2	Dystonin OS=Mus musculus GN=Dst PE=1 SV=1	S4R1P5_MOUSE	871 kDa	0	2	0	11	12	0	0	0	0	0	0	0	5	3	4	3	4	4	5	3	5	2	2	3	0	0	0	0	0	0	0	0	0	5	2	3	7	0	0	0	0	1	0	2	1	0
250	TBC1 domain family member 10B OS=Mus musculus GN=Tbc1d10b PE=1 SV=2	TB10B_MOUSE	87 kDa	0	2	0	1	1	0	0	0	2	1	0	0	0	0	1	1	6	0	2	0	0	4	1	8	5	10	19	14	4	20	16	13	8	0	2	2	17	13	12	10	14	12	16	23	15	18
251	MCG123443 OS=Mus musculus GN=Rps16 PE=1 SV=1	A4FUS1_MOUSE	16 kDa	4	5	11	5	6	12	11	2	1	0	7	7	6	6	6	6	5	7	6	6	6	6	3	6	7	5	12	9	8	10	11	7	4	6	7	7	5	3	4	5	5	6	6	5	7	5
252	Fructose-bisphosphate aldolase C OS=Mus musculus GN=Aldoc PE=1 SV=4	ALDOC_MOUSE	39 kDa	0	0	1	3	3	2	2	3	0	1	12	1	3	18	11	20	5	1	1	0	3	2	1	1	3	6	5	7	5	13	21	16	11	2	2	0	10	20	14	15	12	9	9	14	18	19
253	Isoform 2 of Protein TANC2 OS=Mus musculus GN=Tanc2	TANC2_MOUSE	221 kDa	7	16	1	52	33	1	0	1	0	0	3	7	21	16	10	0	8	10	17	13	11	9	9	5	9	6	0	2	1	1	0	0	0	10	8	10	29	0	0	0	4	6	0	5	2	2
254.1	Band 4.1-like protein 3 OS=Mus musculus GN=Epb41l3 PE=1 SV=1	E41L3_MOUSE	103 kDa	4	6	0	16	16	2	2	1	0	0	8	9	13	11	18	17	17	9	13	14	12	7	8	12	5	9	1	0	3	5	11	10	0	5	6	8	13	5	10	9	6	9	10	14	9	11
254.2	Erythrocyte protein band 4.1-like 3 isoform B OS=Mus musculus GN=Epb41l3 PE=2 SV=1	D0VYV6_MOUSE	101 kDa	4	5	0	16	16	2	2	1	0	0	8	9	13	12	17	16	17	10	13	13	12	7	8	12	5	9	1	0	3	5	11	10	0	5	6	8	13	5	9	9	6	10	10	14	9	11
255	Cofilin-1 OS=Mus musculus GN=Cfl1 PE=1 SV=3	COF1_MOUSE	19 kDa	1	0	1	3	3	0	2	1	2	0	0	0	4	6	7	15	7	1	4	2	7	4	1	7	7	6	9	11	8	20	23	29	14	0	1	4	12	9	14	16	8	6	12	11	9	14
256	Voltage-dependent anion channel 3 OS=Mus musculus GN=Vdac3 PE=2 SV=1	Q5EBQ0_MOUSE	31 kDa	10	7	11	8	9	8	9	6	2	0	5	5	6	9	16	9	11	10	12	12	13	13	11	11	10	11	10	14	6	9	8	8	7	12	10	11	11	7	10	6	5	5	11	8	7	8
257	Puromycin-sensitive aminopeptidase OS=Mus musculus GN=Npepps PE=1 SV=2	PSA_MOUSE	103 kDa	1	0	0	0	1	2	0	1	0	0	4	0	0	1	7	15	6	0	0	0	1	0	1	1	1	3	1	1	14	16	17	20	9	0	0	0	14	15	16	21	17	13	18	13	13	21
258.1	Microtubule-associated protein 2 OS=Mus musculus GN=Map2 PE=1 SV=2	MTAP2_MOUSE	199 kDa	4	7	0	5	3	3	4	2	0	1	4	3	6	13	6	6	9	8	10	8	10	7	5	3	2	1	0	0	0	1	0	0	0	8	8	8	9	1	1	2	0	8	2	2	4	5
258.2	Microtubule-associated protein (Fragment) OS=Mus musculus GN=Map2 PE=1 SV=8	G3UZJ2_MOUSE	26 kDa	0	0	0	0	0	0	0	0	0	0	0	0	0	0	0	0	0	0	0	0	0	0	0	0	0	0	0	0	0	0	0	0	0	0	0	0	0	0	0	0	0	0	0	0	0	0
259	AP-3 complex subunit delta-1 OS=Mus musculus GN=Ap3d1 PE=1 SV=1	AP3D1_MOUSE	135 kDa	2	6	0	13	11	1	2	1	0	0	3	2	11	12	8	8	11	7	9	5	5	5	4	5	0	2	6	2	5	14	14	13	0	5	8	6	21	10	13	11	13	16	5	12	12	11
260.1	Neurotrimin OS=Mus musculus GN=Ntm PE=1 SV=1	D3Z396_MOUSE	35 kDa	15	11	15	5	4	15	12	1	8	5	0	0	4	2	14	8	11	5	4	3	6	5	3	10	12	12	24	23	8	12	9	10	11	11	12	13	0	4	5	2	0	1	5	6	3	0
260.2	Neurotrimin (Fragment) OS=Mus musculus GN=Ntm PE=1 SV=1	F6RQ26_MOUSE	21 kDa	8	4	9	3	2	8	6	0	5	0	0	0	2	0	7	4	6	2	0	2	4	2	2	5	7	5	14	14	0	7	4	5	0	6	7	7	0	4	2	0	0	0	3	4	2	0
261	Cytoskeleton-associated protein 5 OS=Mus musculus GN=Ckap5 PE=1 SV=1	A0A0R4J0K2_MOUSE	224 kDa	12	6	0	13	17	1	4	1	3	2	3	5	20	12	15	10	10	10	13	9	7	4	1	5	2	5	0	0	1	2	3	2	2	6	11	8	21	5	10	3	8	9	5	10	9	3
262	Claudin-11 OS=Mus musculus GN=Cldn11 PE=1 SV=1	CLD11_MOUSE	22 kDa	3	3	15	3	4	13	16	3	6	8	4	5	3	4	7	6	4	2	3	1	3	2	3	4	3	5	14	14	13	14	20	20	5	3	5	4	6	5	3	2	4	3	3	4	4	4
263.1	Citrate synthase, mitochondrial OS=Mus musculus GN=Cs PE=1 SV=1	CISY_MOUSE	52 kDa	3	2	0	3	4	4	5	3	1	1	3	2	4	2	9	12	6	3	2	2	5	1	2	3	4	5	9	8	9	13	21	16	5	3	2	5	5	5	7	7	3	5	7	7	5	5
263.2	Citrate synthase OS=Mus musculus GN=Csl PE=1 SV=1	Q80X68_MOUSE	52 kDa	2	0	0	2	0	0	0	0	0	0	0	0	3	1	0	0	0	1	0	0	0	0	0	0	0	1	0	0	0	0	0	0	0	2	2	2	0	0	0	0	0	0	0	0	0	0
264	Isocitrate dehydrogenase [NAD] subunit alpha, mitochondrial OS=Mus musculus GN=Idh3a PE=1 SV=1	IDH3A_MOUSE	40 kDa	2	2	2	4	5	3	6	2	0	0	5	3	5	7	4	13	4	1	1	2	2	3	2	2	3	2	11	9	10	16	16	14	9	2	4	0	7	10	9	11	7	9	10	9	7	11
265.1	Glutamine synthetase OS=Mus musculus GN=Glul PE=1 SV=6	GLNA_MOUSE	42 kDa	2	1	0	4	2	4	0	9	0	2	3	4	4	10	13	18	13	0	0	1	2	1	1	1	4	5	1	3	0	6	13	12	9	0	2	1	6	11	13	11	8	6	9	7	10	12
265.2	Glutamine synthetase OS=Mus musculus PE=3 SV=1	V9GZG5_MOUSE	42 kDa	0	0	0	0	0	4	0	5	0	2	2	0	3	5	6	7	4	0	0	0	0	0	0	0	3	0	0	3	0	5	7	8	3	0	0	0	3	6	5	7	7	4	4	5	7	6
266	DEAD (Asp-Glu-Ala-Asp) box polypeptide 5 OS=Mus musculus GN=Ddx5 PE=2 SV=1	A1L333_MOUSE	69 kDa	13	8	11	15	14	13	20	9	5	5	15	15	12	12	15	10	14	20	20	19	21	20	20	14	12	16	8	12	4	12	4	5	4	11	13	10	11	4	6	5	8	11	10	9	6	7
267	Isoform 3 of 2-oxoglutarate dehydrogenase, mitochondrial OS=Mus musculus GN=Ogdh	ODO1_MOUSE	118 kDa	9	8	6	2	4	11	6	1	0	0	4	3	10	7	10	19	8	4	5	5	4	5	5	9	8	7	11	16	9	15	17	17	4	11	9	11	14	15	11	13	9	10	11	8	11	11
268	Signal-induced proliferation-associated 1-like protein 1 OS=Mus musculus GN=Sipa1l1 PE=1 SV=2	SI1L1_MOUSE	197 kDa	8	10	0	29	26	4	2	0	4	2	1	9	17	10	11	4	7	16	19	14	18	10	13	9	7	8	1	1	0	0	0	0	1	10	5	12	20	4	5	1	3	3	1	13	2	2
269	NADH-ubiquinone oxidoreductase 75 kDa subunit, mitochondrial OS=Mus musculus GN=Ndufs1 PE=1 SV=2	NDUS1_MOUSE	80 kDa	15	4	5	3	4	1	1	2	0	0	2	0	5	3	10	9	7	3	1	2	2	3	0	9	3	6	6	7	8	7	7	5	2	9	10	6	10	10	11	8	8	10	8	9	8	7
270	NAD-dependent protein deacetylase sirtuin-2 OS=Mus musculus GN=Sirt2 PE=1 SV=1	A0A140LHL5_MOUSE	39 kDa	4	2	1	1	4	11	3	11	0	2	7	4	6	5	16	18	12	1	1	1	3	2	2	5	4	5	3	3	6	13	17	21	7	5	4	0	7	6	6	11	8	8	7	7	10	7
271	Putative uncharacterized protein OS=Mus musculus GN=Rpl24 PE=2 SV=1	Q3UW40_MOUSE	18 kDa	5	5	10	5	5	10	12	4	4	7	3	6	5	5	6	4	5	5	4	4	5	6	4	5	5	4	10	9	10	10	10	5	3	6	4	5	5	4	3	4	5	4	3	5	5	3
272	Putative uncharacterized protein OS=Mus musculus GN=Rpl8 PE=2 SV=1	Q3UJS0_MOUSE	28 kDa	5	3	5	6	6	8	6	5	1	6	5	4	5	3	9	10	11	2	4	3	5	5	4	7	7	6	7	6	4	5	5	6	6	5	5	6	6	2	7	11	2	1	7	5	2	8
273	40S ribosomal protein S6 OS=Mus musculus PE=2 SV=1	Q8BT09_MOUSE	29 kDa	6	5	6	8	6	6	8	3	2	8	4	5	5	8	3	4	5	6	4	4	2	6	2	5	3	4	10	8	5	5	6	5	1	6	7	6	6	4	3	6	8	7	6	6	5	6
274	NADH dehydrogenase [ubiquinone] 1 alpha subcomplex subunit 9, mitochondrial OS=Mus musculus GN=Ndufa9 PE=1 SV=1	A0A0R3P9C8_MOUSE	42 kDa	3	4	2	4	8	2	2	0	1	0	3	3	7	7	10	19	16	6	13	10	9	9	5	7	5	7	6	7	2	5	11	12	1	3	8	8	6	5	12	6	4	4	8	9	10	11
275.1	Calcium-transporting ATPase OS=Mus musculus GN=Atp2b2 PE=2 SV=1	D5L240_MOUSE	137 kDa	13	13	0	27	23	7	4	4	8	6	10	8	20	18	23	19	16	16	15	16	17	12	7	18	7	15	5	4	5	8	8	6	7	15	11	8	25	14	12	13	8	10	11	22	18	13
275.2	Calcium-transporting ATPase OS=Mus musculus GN=Atp2b2 PE=1 SV=1	S4R1C4_MOUSE	127 kDa	13	13	0	26	22	7	4	5	0	6	10	8	19	18	23	19	16	15	13	16	16	12	7	18	5	15	5	0	5	8	8	6	7	14	11	8	24	13	12	13	8	10	11	22	18	13
276.1	Cyclin-dependent-like kinase 5 OS=Mus musculus GN=Cdk5 PE=1 SV=1	CDK5_MOUSE	33 kDa	2	1	2	4	6	6	4	0	1	0	2	2	4	4	4	5	2	3	1	3	2	1	2	3	1	4	5	5	7	7	6	5	0	1	1	1	4	4	6	5	4	3	4	7	5	6
276.2	Pctk2 protein OS=Mus musculus GN=Cdk17 PE=2 SV=1	I6L9D3_MOUSE	49 kDa	4	5	2	11	7	4	2	1	0	0	4	3	7	6	3	6	2	4	2	6	4	4	3	6	3	5	3	3	3	5	3	3	0	5	6	5	4	5	6	3	7	6	4	8	8	5
276.3	Cyclin-dependent kinase 15 OS=Mus musculus GN=Cdk15 PE=1 SV=1	E3W997_MOUSE	49 kDa	0	1	0	0	0	0	0	0	0	0	0	1	0	0	0	0	0	0	0	0	0	0	0	0	0	0	0	0	0	0	0	0	0	1	1	0	0	0	0	1	0	0	0	0	0	0
276.4	Cyclin-dependent kinase 18 OS=Mus musculus GN=Cdk18 PE=1 SV=1	CDK18_MOUSE	52 kDa	2	2	0	5	4	0	0	0	0	0	0	0	4	3	0	3	2	0	0	0	0	0	0	3	1	0	3	0	3	4	4	3	0	2	3	0	2	4	3	2	5	5	2	4	4	4
276.5	Cyclin-dependent kinase 14 OS=Mus musculus GN=Cdk14 PE=1 SV=1	E9PVC7_MOUSE	50 kDa	0	0	0	0	0	0	0	0	0	0	0	0	0	0	0	4	0	0	0	0	0	0	0	0	0	0	3	3	0	4	4	4	0	0	0	0	2	1	3	2	0	3	2	3	3	3
276.6	Isoform 2 of Cyclin-dependent kinase 12 OS=Mus musculus GN=Cdk12	CDK12_MOUSE	140 kDa	0	0	0	0	0	0	0	0	0	0	0	0	0	0	0	0	0	0	0	0	0	0	0	0	0	0	0	0	0	0	0	0	0	0	0	0	0	0	0	0	0	0	0	0	0	0
276.7	PCTAIRE-motif protein kinase 1 OS=Mus musculus GN=Cdk16 PE=2 SV=1	Q543G3_MOUSE	56 kDa	0	0	0	0	0	0	0	0	0	0	0	0	0	0	0	0	0	0	0	0	0	0	0	0	0	0	0	0	0	0	0	0	0	0	0	0	0	0	0	0	0	0	0	6	0	0
277	Protein RUFY3 OS=Mus musculus GN=Rufy3 PE=1 SV=1	RUFY3_MOUSE	53 kDa	1	2	0	4	1	1	0	0	0	0	5	2	5	6	6	8	10	4	4	5	6	4	5	3	4	4	4	5	9	11	18	19	7	3	4	3	10	10	16	19	12	7	12	7	9	15
278	ATP-dependent 6-phosphofructokinase, liver type OS=Mus musculus GN=Pfkl PE=1 SV=4	PFKAL_MOUSE	85 kDa	3	5	0	10	4	0	4	0	0	0	8	4	10	9	11	21	9	6	5	5	7	7	5	4	7	12	10	6	17	27	27	27	6	2	4	4	22	21	25	22	21	23	20	23	17	24
279	Histone H1.0 OS=Mus musculus GN=H1f0 PE=2 SV=4	H10_MOUSE	21 kDa	2	3	5	2	1	9	8	14	3	6	5	2	3	4	2	4	3	3	2	3	3	3	3	2	3	3	9	9	9	14	13	14	17	3	2	3	4	3	4	4	4	4	4	4	3	3
280	Ras homolog gene family, member G OS=Mus musculus GN=Rhog PE=1 SV=1	Q3UDZ1_MOUSE	21 kDa	6	4	2	8	9	4	6	6	3	0	4	3	8	8	7	10	10	3	5	6	4	6	7	7	6	11	1	1	0	5	9	10	6	5	4	5	9	6	8	8	8	6	3	8	4	9
281	Mitochondrial carrier homolog 2 OS=Mus musculus GN=Mtch2 PE=1 SV=1	MTCH2_MOUSE	33 kDa	5	5	3	7	7	6	7	1	2	1	6	4	8	5	8	9	9	6	9	8	10	8	6	8	5	8	5	4	3	8	5	6	2	6	7	10	8	7	9	7	7	8	7	8	9	8
282	MCG9827 OS=Mus musculus GN=Opcml PE=1 SV=1	G5E8G3_MOUSE	38 kDa	11	11	15	2	4	11	9	3	8	3	1	2	4	4	10	6	10	3	5	2	6	6	5	11	9	10	17	25	9	11	7	9	14	11	13	10	3	0	3	0	0	0	2	3	2	0
283.1	Myelin-associated glycoprotein OS=Mus musculus GN=Mag PE=2 SV=1	Q3T1F6_MOUSE	64 kDa	7	4	0	5	6	14	3	2	3	4	7	5	8	5	11	11	9	0	3	3	6	2	2	8	10	9	3	3	1	7	10	13	4	6	7	6	5	5	6	4	9	5	4	7	5	9
283.2	Myelin-associated glycoprotein OS=Mus musculus GN=Mag PE=1 SV=1	A0A087WPR1_MOUSE	69 kDa	6	3	0	5	6	13	2	2	2	2	5	4	7	5	11	11	9	0	3	3	6	2	2	8	10	9	2	2	0	6	9	11	4	5	6	6	5	4	6	4	8	4	4	6	5	9
284	Core histone macro-H2A.1 OS=Mus musculus GN=H2afy PE=1 SV=3	H2AY_MOUSE	40 kDa	6	10	5	10	14	10	12	3	1	3	10	11	13	9	8	11	13	6	6	4	6	11	8	7	10	11	4	6	5	4	6	6	3	15	13	12	10	7	2	3	2	4	7	13	9	4
285.1	Guanine nucleotide-binding protein G(z) subunit alpha OS=Mus musculus GN=Gnaz PE=1 SV=4	GNAZ_MOUSE	41 kDa	7	12	2	11	14	5	10	2	0	0	6	8	11	9	12	12	8	7	6	6	4	10	8	6	6	8	7	8	1	2	7	7	0	7	9	9	10	7	6	5	5	7	6	6	7	8
285.2	Putative uncharacterized protein OS=Mus musculus GN=Gnaz PE=2 SV=1	Q3UYF9_MOUSE	41 kDa	6	12	2	11	13	5	7	0	0	0	6	8	10	8	11	10	8	6	6	6	3	9	7	6	6	7	6	6	0	0	5	5	0	6	8	8	9	6	5	4	4	7	6	5	6	8
286	Sideroflexin-3 OS=Mus musculus GN=Sfxn3 PE=1 SV=1	SFXN3_MOUSE	35 kDa	9	7	1	7	12	1	9	4	4	6	5	4	7	5	7	5	9	10	13	10	7	7	8	8	10	7	6	3	2	4	6	11	8	11	6	7	11	8	8	5	8	6	4	11	7	5
287	Serine protease HTRA1 OS=Mus musculus GN=Htra1 PE=1 SV=2	HTRA1_MOUSE	51 kDa	1	1	3	1	1	5	7	2	4	4	4	1	3	2	5	6	6	1	0	0	3	4	1	6	5	7	4	1	5	12	10	10	6	1	1	0	11	18	14	16	14	13	18	11	13	16
288	Disks large-associated protein 2 OS=Mus musculus GN=Dlgap2 PE=1 SV=1	Q0VF59_MOUSE	119 kDa	13	12	8	24	19	9	4	0	1	4	4	5	12	15	8	4	9	12	18	19	15	14	14	11	12	15	14	12	4	8	5	3	0	7	11	15	18	6	5	5	4	3	3	11	5	3
289	Citron Rho-interacting kinase OS=Mus musculus GN=Cit PE=1 SV=1	E9QL53_MOUSE	235 kDa	8	12	2	26	29	6	1	4	3	2	2	4	21	15	5	4	4	8	13	10	7	9	8	8	5	2	2	1	3	0	0	0	0	13	12	8	25	1	0	0	1	5	0	14	5	0
290	Pleckstrin homology domain containing, family B (Evectins) member 1, isoform CRA_b OS=Mus musculus GN=Plekhb1 PE=2 SV=1	Q3TP62_MOUSE	21 kDa	1	3	1	7	8	11	15	6	5	5	4	4	8	9	10	7	12	0	0	0	6	6	2	4	7	6	4	3	0	9	13	12	3	3	1	0	8	7	10	5	9	7	4	5	5	8
291	Isoform 2 of Myotubularin-related protein 5 OS=Mus musculus GN=Sbf1	MTMR5_MOUSE	211 kDa	2	5	0	17	17	2	3	1	2	0	3	4	13	12	12	10	10	5	9	4	8	6	3	4	3	3	0	1	3	5	5	6	0	6	4	2	15	9	10	3	6	9	3	11	8	6
292	Putative uncharacterized protein (Fragment) OS=Mus musculus GN=Prdx5 PE=2 SV=1	Q3U7H9_MOUSE	22 kDa	0	0	1	2	3	3	1	3	2	4	4	3	2	3	7	12	7	2	2	0	3	1	1	2	1	2	6	5	7	11	17	17	13	2	1	1	11	7	13	10	7	5	11	7	6	11
293	Sept5 protein OS=Mus musculus GN=Sept5 PE=2 SV=1	B7ZNM7_MOUSE	44 kDa	1	3	5	7	7	6	3	0	2	1	3	2	4	4	9	5	8	6	4	8	4	9	6	5	5	4	13	11	10	11	17	19	1	1	2	3	11	13	9	10	6	5	10	7	9	10
294	MCG130610 OS=Mus musculus GN=Rab7 PE=1 SV=1	Q4FJQ0_MOUSE	23 kDa	1	2	0	3	3	6	6	0	1	1	4	1	1	0	7	7	5	1	0	3	3	2	0	4	6	7	11	9	11	14	18	22	16	1	1	0	6	10	10	13	6	9	12	8	12	8
295	Putative uncharacterized protein (Fragment) OS=Mus musculus GN=Gdi2 PE=2 SV=1	Q3UC72_MOUSE	57 kDa	0	0	0	4	4	3	3	1	2	0	6	0	3	4	11	19	12	1	0	0	2	2	2	5	2	4	9	10	17	26	30	33	8	0	1	1	13	17	28	28	12	13	26	12	18	25
296	NACHT and WD repeat domain-containing protein 2 OS=Mus musculus GN=Nwd2 PE=1 SV=2	NWD2_MOUSE	197 kDa	14	19	0	19	20	4	0	0	0	0	2	8	13	12	4	2	4	14	17	17	6	8	5	10	8	7	0	0	0	0	0	0	0	15	13	19	12	2	1	0	2	1	0	7	2	0
297.1	Serine/threonine-protein phosphatase PP1-beta catalytic subunit OS=Mus musculus GN=Ppp1cb PE=1 SV=3	PP1B_MOUSE	37 kDa	3	3	0	5	5	3	0	0	0	0	4	2	3	6	7	12	8	3	7	5	8	2	5	6	3	5	3	3	8	8	14	13	0	0	3	5	12	10	13	11	8	4	11	9	8	12
297.2	Serine/threonine-protein phosphatase PP1-alpha catalytic subunit OS=Mus musculus GN=Ppp1ca PE=1 SV=1	PP1A_MOUSE	38 kDa	3	3	0	5	5	0	2	0	0	0	4	3	4	6	6	10	9	2	5	3	6	2	5	4	3	4	3	3	6	7	11	10	0	0	2	4	10	7	11	10	7	5	9	8	7	11
297.3	Serine/threonine-protein phosphatase OS=Mus musculus PE=2 SV=1	Q3U7K1_MOUSE	37 kDa	3	3	0	4	5	3	0	0	0	0	3	2	3	5	7	10	9	3	6	4	7	2	5	5	3	4	3	3	7	8	12	11	0	0	2	5	10	8	12	12	6	4	10	7	7	12
298	Glutamate receptor ionotropic, NMDA 2A OS=Mus musculus GN=Grin2a PE=1 SV=2	NMDE1_MOUSE	165 kDa	9	11	4	21	20	6	2	1	1	0	0	4	16	9	13	7	10	14	20	10	16	15	8	13	11	11	9	6	1	1	0	0	0	10	9	11	16	1	2	0	0	1	1	9	2	0
299	60S ribosomal protein L32 OS=Mus musculus GN=Rpl32 PE=1 SV=2	RL32_MOUSE	16 kDa	3	2	3	6	8	5	3	0	0	0	2	3	6	6	4	5	3	0	2	5	4	6	5	5	6	8	7	5	7	9	8	13	1	5	3	7	5	6	8	5	8	12	6	10	13	7
300	Dynamin-3 OS=Mus musculus GN=Dnm3 PE=1 SV=1	E9QLL2_MOUSE	97 kDa	9	8	2	8	8	9	7	7	13	8	11	5	7	8	26	28	28	8	19	13	11	9	9	10	8	10	14	13	23	33	40	45	29	5	10	8	30	22	27	28	23	19	19	22	20	28
301.1	Isoform 2 of Disks large-associated protein 4 OS=Mus musculus GN=Dlgap4	DLGP4_MOUSE	108 kDa	10	11	0	23	17	5	3	2	6	4	8	6	11	11	8	2	10	11	11	15	15	15	12	8	13	7	12	10	4	5	4	2	0	11	13	12	20	6	4	2	10	8	0	13	7	4
301.2	Disks large-associated protein 4 OS=Mus musculus GN=Dlgap4 PE=1 SV=1	B7ZNS2_MOUSE	106 kDa	9	11	0	21	16	5	3	2	5	4	7	5	11	10	8	2	10	11	10	13	14	13	12	8	12	7	11	10	4	5	0	2	0	10	12	12	19	6	4	2	9	7	0	14	7	4
302	Voltage-dependent N-type calcium channel subunit alpha OS=Mus musculus GN=Cacna1b PE=1 SV=1	A2AIR7_MOUSE	262 kDa	16	15	0	27	23	0	4	0	0	1	6	9	18	16	7	4	8	7	12	12	7	8	6	8	7	8	2	2	0	0	0	0	0	17	21	24	17	6	4	0	3	3	0	10	7	0
303	Isoform Short of Clathrin coat assembly protein AP180 OS=Mus musculus GN=Snap91	AP180_MOUSE	91 kDa	3	7	2	3	4	6	1	1	1	0	6	6	5	7	9	8	9	5	7	6	7	3	1	4	3	3	6	2	11	14	13	11	5	5	7	3	8	10	9	7	7	7	9	7	6	9
304	Heat shock protein 105 kDa OS=Mus musculus GN=Hsph1 PE=1 SV=2	HS105_MOUSE	96 kDa	1	2	0	1	2	3	1	0	0	0	1	1	1	3	3	5	4	2	1	1	1	2	0	1	2	1	6	4	12	13	20	18	7	0	1	0	15	11	17	11	14	7	9	11	15	17
305.1	Heterogeneous nuclear ribonucleoprotein H2 OS=Mus musculus GN=Hnrnph2 PE=1 SV=1	HNRH2_MOUSE	49 kDa	3	3	1	3	4	1	3	2	2	0	2	1	4	3	2	3	2	11	15	15	11	13	15	3	3	3	1	2	1	1	1	1	0	2	5	2	4	0	2	1	2	2	2	2	2	1
305.2	Heterogeneous nuclear ribonucleoprotein H OS=Mus musculus GN=Hnrnph1 PE=1 SV=3	HNRH1_MOUSE	49 kDa	4	3	1	3	3	1	4	2	1	0	2	1	7	3	4	5	4	11	16	14	13	15	15	4	4	5	1	3	1	1	1	1	0	2	6	5	5	0	4	1	2	2	5	3	2	2
305.3	Isoform 2 of Heterogeneous nuclear ribonucleoprotein F OS=Mus musculus GN=Hnrnpf	HNRPF_MOUSE	44 kDa	0	0	0	0	0	0	0	0	0	0	0	0	0	0	0	0	0	0	0	0	0	0	0	0	0	0	0	0	0	0	0	0	0	0	0	0	0	0	0	0	0	0	0	0	0	0
306	Ribosomal protein L19 OS=Mus musculus GN=Rpl19 PE=1 SV=1	A2A547_MOUSE	23 kDa	4	3	7	6	6	11	8	8	2	5	4	3	5	6	5	5	5	2	3	3	5	2	5	3	2	6	8	7	5	8	8	8	5	3	4	5	4	7	3	4	4	4	4	6	3	5
307	60 kDa heat shock protein, mitochondrial OS=Mus musculus GN=Hspd1 PE=1 SV=1	CH60_MOUSE	61 kDa	4	1	0	4	2	1	0	1	0	0	2	3	2	4	6	16	3	4	2	3	3	4	3	2	2	4	3	2	6	7	11	13	7	4	2	2	9	8	11	9	8	7	9	2	4	9
308	Heat shock 70 kDa protein 4L OS=Mus musculus GN=Hspa4l PE=1 SV=2	HS74L_MOUSE	94 kDa	0	2	0	0	0	0	0	0	0	0	6	0	0	2	8	18	7	0	0	0	0	0	0	0	0	2	3	4	7	16	18	15	2	0	0	0	14	16	21	20	13	12	18	14	17	18
309	T-complex protein 1 subunit gamma OS=Mus musculus GN=Cct3 PE=1 SV=1	Q3U4U6_MOUSE	61 kDa	1	0	0	0	2	2	0	1	0	0	1	1	2	4	5	10	3	0	0	0	1	0	0	0	0	0	5	4	10	14	21	20	13	0	2	0	15	13	11	13	14	11	8	10	12	12
310	Phosphatidylethanolamine-binding protein 1 OS=Mus musculus GN=Pebp1 PE=1 SV=3	PEBP1_MOUSE	21 kDa	0	0	0	0	0	0	0	1	0	0	1	2	1	4	5	9	5	1	0	0	0	1	0	2	1	2	7	6	11	12	19	21	9	0	0	0	8	9	13	15	4	5	11	7	7	10
311	D-3-phosphoglycerate dehydrogenase OS=Mus musculus GN=Phgdh PE=1 SV=3	SERA_MOUSE	57 kDa	3	5	0	7	9	2	3	4	0	0	4	3	7	9	9	12	8	3	3	3	4	3	4	4	4	5	2	0	1	4	7	8	8	4	4	3	7	6	7	6	6	6	6	7	9	6
312	Rpl17 protein (Fragment) OS=Mus musculus GN=Rpl17 PE=2 SV=1	Q505B1_MOUSE	21 kDa	3	7	8	7	3	16	13	0	0	0	7	8	5	7	7	6	8	6	7	6	10	9	6	8	5	7	4	7	5	6	9	9	0	8	4	5	5	2	5	6	5	3	7	3	3	7
313	MKIAA0106 protein (Fragment) OS=Mus musculus GN=Prdx6 PE=2 SV=1	Q6A0D0_MOUSE	25 kDa	1	1	1	10	1	2	1	0	0	0	1	1	1	7	6	8	5	0	0	1	1	1	0	1	2	3	3	1	3	5	7	9	4	1	1	1	10	15	14	14	8	6	14	9	9	16
314.1	Endophilin-A1 OS=Mus musculus GN=Sh3gl2 PE=1 SV=1	A2ALV3_MOUSE	48 kDa	1	2	0	0	0	0	1	0	1	0	2	2	0	5	3	3	4	8	8	9	9	7	8	1	0	0	4	3	2	15	17	18	10	3	3	0	7	10	8	9	2	3	6	5	6	11
314.2	Putative uncharacterized protein OS=Mus musculus GN=Sh3gl1 PE=2 SV=1	Q3U3C4_MOUSE	42 kDa	0	2	0	0	0	0	0	0	0	0	2	2	0	0	0	0	0	0	2	0	2	0	0	0	0	0	0	0	0	3	3	2	0	0	2	0	0	2	0	1	0	0	0	0	0	2
315	Protein Crocc2 OS=Mus musculus GN=Crocc2 PE=1 SV=2	F6XLV1_MOUSE	187 kDa	9	6	0	10	14	0	0	0	0	0	1	12	16	17	0	0	0	15	33	6	12	19	18	2	0	1	3	0	1	0	0	0	0	0	9	1	14	0	0	0	2	3	0	11	6	0
316	Palmitoyl-protein thioesterase 1 OS=Mus musculus GN=Ppt1 PE=1 SV=2	PPT1_MOUSE	34 kDa	1	2	7	5	4	8	17	9	2	1	3	3	6	6	11	12	13	3	2	2	4	4	4	6	4	12	6	5	4	11	8	12	2	2	0	1	5	5	5	3	3	4	7	1	5	8
317	Syntaxin-1B OS=Mus musculus GN=Stx1b PE=1 SV=1	STX1B_MOUSE	33 kDa	3	2	1	4	5	2	2	2	1	1	1	2	2	3	7	12	6	1	0	0	4	2	2	5	4	6	5	6	6	8	17	15	6	4	4	2	7	11	13	10	12	8	10	12	11	10
318.1	Membrane-associated phosphatidylinositol transfer protein 2 OS=Mus musculus GN=Pitpnm2 PE=1 SV=1	E9PYJ7_MOUSE	148 kDa	9	9	0	20	19	5	2	0	0	1	6	6	11	10	4	3	6	12	12	12	7	9	5	9	10	3	5	1	1	2	2	0	0	8	14	6	13	1	2	1	6	9	0	9	8	2
318.2	Pitpnm2 protein OS=Mus musculus GN=Pitpnm2 PE=2 SV=1	Q6NS55_MOUSE	123 kDa	7	8	0	18	17	4	0	0	0	0	3	5	10	8	3	0	5	11	7	9	6	7	4	6	7	0	4	0	0	0	0	0	0	4	12	5	10	0	2	0	3	5	0	7	7	0
319.1	SH3 and multiple ankyrin repeat domains protein 3 OS=Mus musculus GN=Shank3 PE=1 SV=1	A0A0A0MQD5_MOUSE	192 kDa	12	9	2	26	19	2	1	0	2	0	4	4	12	13	8	4	12	10	14	10	14	18	12	6	6	2	3	4	0	0	0	0	0	10	11	6	26	2	0	0	3	2	0	9	1	2
319.2	Isoform 8 of SH3 and multiple ankyrin repeat domains protein 3 OS=Mus musculus GN=Shank3	SHAN3_MOUSE	118 kDa	7	0	0	16	10	0	0	0	0	0	0	0	6	7	0	0	7	0	5	5	10	10	9	0	0	0	0	0	0	0	0	0	0	5	5	0	14	0	0	0	0	0	0	5	0	0
320.1	Long chain acyl-CoA synthetase 6 isoform 3 OS=Mus musculus GN=Acsl6 PE=1 SV=1	Q5ICG5_MOUSE	78 kDa	3	1	0	12	15	0	2	0	0	0	6	2	14	10	8	11	8	10	14	11	13	10	6	4	1	4	1	1	0	7	5	5	2	3	4	1	9	6	6	6	9	8	4	12	7	9
320.2	Putative uncharacterized protein OS=Mus musculus GN=Acsl6 PE=2 SV=1	Q5F2D0_MOUSE	81 kDa	3	1	0	12	15	0	2	0	0	0	6	2	14	10	7	9	8	10	13	10	12	10	6	4	1	4	1	1	0	7	5	5	2	3	4	1	9	7	6	6	9	8	4	12	7	9
321	Excitatory amino acid transporter 1 OS=Mus musculus GN=Slc1a3 PE=1 SV=2	EAA1_MOUSE	60 kDa	7	4	1	13	12	1	6	0	4	0	3	2	6	5	7	7	6	7	6	6	2	5	7	6	4	6	3	5	1	7	5	7	3	6	6	4	4	6	7	5	6	8	6	9	10	8
322	Serine/threonine-protein kinase DCLK2 OS=Mus musculus GN=Dclk2 PE=1 SV=1	A0A0A6YX71_MOUSE	78 kDa	4	5	1	12	11	3	5	1	0	1	4	3	8	8	9	8	8	10	11	12	10	11	9	11	8	13	3	4	1	3	3	1	0	6	7	10	9	4	9	7	5	3	3	6	5	6
323.1	Misshapen-like kinase 1 OS=Mus musculus GN=Mink1 PE=1 SV=1	G3X9G2_MOUSE	151 kDa	4	6	0	11	10	0	0	0	0	2	3	1	6	6	3	4	5	10	6	11	13	10	10	6	5	3	0	2	2	5	2	2	0	5	5	4	10	4	5	4	5	6	5	8	7	5
323.2	TRAF2 and NCK interacting kinase OS=Mus musculus GN=Tnik PE=1 SV=1	B9EKN8_MOUSE	154 kDa	3	4	0	7	8	0	0	0	2	0	3	0	4	5	2	3	5	5	5	5	8	7	4	3	3	3	0	2	2	5	2	2	0	3	5	4	6	4	4	4	5	6	4	6	6	4
323.3	MKIAA0687 protein (Fragment) OS=Mus musculus GN=mKIAA0687 PE=4 SV=1	Q6ZQ68_MOUSE	144 kDa	0	4	0	8	6	0	0	0	0	0	3	0	4	5	0	0	5	6	4	6	8	7	5	0	0	0	0	0	0	5	0	0	0	0	6	4	5	4	4	4	6	5	4	6	5	4
323.4	YSK2 (Fragment) OS=Mus musculus GN=Mink1 PE=2 SV=1	Q61155_MOUSE	19 kDa	0	0	0	0	0	0	0	0	0	0	0	0	0	0	1	0	0	0	0	0	0	0	0	0	0	0	0	0	0	0	0	0	0	0	0	0	0	0	0	0	0	0	0	0	0	0
324	BTB/POZ domain-containing protein KCTD16 OS=Mus musculus GN=Kctd16 PE=1 SV=2	KCD16_MOUSE	49 kDa	13	14	2	12	12	6	6	1	3	5	6	9	17	7	6	3	4	9	14	9	10	9	9	9	8	10	6	4	0	0	2	3	1	10	9	9	10	3	2	0	6	5	3	6	3	1
325	60S ribosomal protein L27a OS=Mus musculus GN=Rpl27a PE=1 SV=5	RL27A_MOUSE	17 kDa	4	6	8	3	5	10	10	6	4	3	3	4	4	5	3	3	3	1	3	2	2	2	2	3	4	4	9	7	9	11	9	9	6	4	4	3	2	3	3	2	4	4	2	2	4	4
326	Chaperonin subunit 8 (Theta), isoform CRA_a OS=Mus musculus GN=Cct8 PE=1 SV=1	Q3UL22_MOUSE	60 kDa	0	0	0	0	0	1	0	1	0	0	3	0	0	0	5	8	3	0	0	0	0	0	0	0	0	0	3	0	11	15	20	22	8	0	1	0	9	14	13	15	13	14	15	12	12	13
327	Laminin subunit gamma-3 (Fragment) OS=Mus musculus GN=Lamc3 PE=1 SV=1	A2ATM9_MOUSE	167 kDa	7	0	20	5	10	8	15	8	1	0	12	13	13	9	3	3	5	2	4	3	3	3	4	5	6	7	12	18	11	4	5	5	2	5	4	5	4	4	4	4	10	8	6	6	4	2
328	Importin subunit beta-1 OS=Mus musculus GN=Kpnb1 PE=1 SV=2	IMB1_MOUSE	97 kDa	0	0	0	1	1	0	0	1	1	0	0	0	2	4	8	5	7	2	2	1	2	0	1	2	1	2	2	3	3	15	20	23	2	1	0	0	12	12	11	7	9	10	10	10	9	13
329.1	DmX-like protein 2 OS=Mus musculus GN=Dmxl2 PE=1 SV=1	B0V2P5_MOUSE	341 kDa	0	0	0	1	0	0	0	0	0	0	0	0	0	0	2	7	3	0	2	0	0	1	0	0	0	0	0	0	7	9	6	8	2	1	2	0	14	14	17	14	12	9	9	9	20	15
330	Myo18a protein OS=Mus musculus GN=Myo18a PE=1 SV=1	B2RRE2_MOUSE	232 kDa	5	8	0	9	10	0	0	0	1	1	1	5	7	10	6	5	6	9	10	2	4	5	2	3	2	1	1	0	1	4	3	2	2	6	6	6	17	12	10	7	9	11	4	9	11	8
331	Heat shock 70 kDa protein 4 OS=Mus musculus GN=Hspa4 PE=1 SV=1	Q3U2G2_MOUSE	94 kDa	1	0	0	0	0	0	0	0	0	0	5	0	0	3	6	14	7	0	0	0	0	0	1	0	1	2	4	4	4	14	20	13	7	0	0	0	17	17	14	14	16	11	13	14	16	16
332.1	Septin-7 OS=Mus musculus GN=Sept7 PE=1 SV=2	E9Q1G8_MOUSE	51 kDa	7	4	2	3	5	7	6	2	4	0	5	3	6	6	6	12	9	3	3	3	2	4	2	3	2	1	8	11	7	13	10	15	5	7	6	4	12	10	13	9	9	8	7	8	7	11
333	Adducin 1 (Alpha) OS=Mus musculus GN=Add1 PE=2 SV=1	Q8K232_MOUSE	81 kDa	4	8	0	6	8	1	4	2	3	3	6	8	5	4	13	7	9	12	12	6	6	8	2	7	3	4	2	1	0	4	3	4	0	7	8	6	5	3	7	3	4	4	3	4	5	4
334.1	Microtubule-associated serine/threonine-protein kinase 3 OS=Mus musculus GN=Mast3 PE=4 SV=1	A0A1D5RM97_MOUSE	143 kDa	1	9	0	19	13	3	2	0	0	0	0	2	6	6	5	1	7	11	9	18	7	9	11	8	9	6	2	1	1	1	0	0	0	5	3	8	10	2	4	1	1	2	1	3	1	5
334.2	Microtubule-associated serine/threonine-protein kinase 1 OS=Mus musculus GN=Mast1 PE=1 SV=3	MAST1_MOUSE	171 kDa	0	4	0	9	9	0	1	1	1	0	0	0	2	6	2	3	3	3	2	3	2	2	3	3	4	2	1	0	0	0	0	0	0	0	2	2	10	0	2	1	0	3	0	6	3	1
335.1	Transcriptional activator protein Pur-alpha OS=Mus musculus GN=Pura PE=1 SV=1	PURA_MOUSE	35 kDa	3	1	2	5	5	4	2	4	4	4	2	1	3	4	5	3	5	5	6	3	6	4	4	4	3	4	6	4	3	4	6	7	4	4	3	3	6	4	5	5	4	4	3	4	3	6
336	Isoform 4 of Triple functional domain protein OS=Mus musculus GN=Trio	TRIO_MOUSE	348 kDa	7	10	0	21	26	3	2	0	0	0	5	4	19	17	10	5	8	10	16	13	11	9	8	10	3	6	2	1	2	3	3	2	1	12	16	12	27	6	6	4	5	8	2	11	7	5
337.1	Putative uncharacterized protein OS=Mus musculus GN=Rhoa PE=2 SV=1	Q3TN61_MOUSE	22 kDa	3	2	0	6	7	0	13	2	1	4	6	4	7	6	9	8	9	1	8	7	6	7	7	8	9	7	7	7	3	7	10	15	0	3	6	6	10	5	9	10	6	8	9	5	8	10
337.2	Rho-related GTP-binding protein RhoC OS=Mus musculus GN=Rhoc PE=1 SV=2	RHOC_MOUSE	22 kDa	3	0	0	3	6	0	9	0	0	3	4	3	5	3	7	6	7	0	5	6	4	5	5	6	7	5	3	4	0	4	6	10	0	3	5	4	7	0	7	8	5	7	6	3	7	8
338	ATP synthase subunit gamma, mitochondrial OS=Mus musculus GN=Atp5c1 PE=1 SV=1	ATPG_MOUSE	33 kDa	4	2	4	5	4	4	7	1	1	0	3	8	5	4	7	8	9	6	7	5	5	5	2	7	5	6	5	5	6	8	6	7	1	2	5	3	5	8	6	7	5	6	6	5	5	6
339.1	WD repeat domain 1 OS=Mus musculus GN=Wdr1 PE=1 SV=1	Q3TJY2_MOUSE	66 kDa	0	0	0	0	0	1	0	0	0	0	3	0	0	0	4	7	0	0	0	0	0	0	0	0	0	1	3	2	8	6	14	17	4	0	0	0	9	10	18	24	9	10	14	10	11	17
339.2	WD repeat domain 1 (Fragment) OS=Mus musculus GN=Wdr1 PE=2 SV=1	Q80ZI9_MOUSE	72 kDa	0	0	0	0	0	0	0	0	0	0	0	0	0	0	0	0	0	0	0	0	0	0	0	0	0	0	0	0	0	0	0	0	0	0	0	0	0	0	0	22	0	0	0	0	0	0
340	60S ribosomal protein L21 OS=Mus musculus GN=Rpl21 PE=1 SV=1	Q9CQM8_MOUSE	19 kDa	5	4	4	8	5	4	6	0	0	0	4	4	8	5	4	5	7	2	3	5	4	5	4	6	6	5	7	8	3	5	11	10	0	4	3	3	7	6	7	5	8	7	6	7	7	7
341	Ephexin-1 OS=Mus musculus GN=Ngef PE=1 SV=1	E9QK62_MOUSE	82 kDa	4	4	0	7	6	3	8	1	0	0	4	6	12	10	8	5	8	10	10	6	9	7	7	11	9	8	1	2	1	2	3	11	1	6	2	4	7	4	8	5	4	4	4	6	5	4
342	Centromere protein V OS=Mus musculus GN=Cenpv PE=1 SV=2	CENPV_MOUSE	28 kDa	6	6	2	11	13	5	9	1	0	2	6	7	9	7	6	6	5	5	8	7	4	7	5	9	4	9	3	3	1	3	2	3	0	9	7	6	8	5	4	1	5	5	3	5	5	5
343.1	Glutathione S-transferase Mu 1 OS=Mus musculus GN=Gstm1 PE=1 SV=2	GSTM1_MOUSE	26 kDa	2	2	0	4	3	5	2	3	0	0	3	2	5	9	8	8	4	0	0	0	0	0	0	1	0	2	3	4	5	9	10	13	7	3	0	0	7	20	9	8	10	7	10	9	11	8
343.2	Glutathione S-transferase mu 4 OS=Mus musculus GN=Gstm4 PE=1 SV=1	Q8R5I6_MOUSE	26 kDa	0	0	0	0	0	0	0	0	0	0	0	0	0	0	0	0	0	0	0	0	0	0	0	0	0	0	0	0	0	0	4	0	0	0	0	0	0	0	0	0	0	0	0	0	0	0
343.3	Glutathione S-transferase Mu 7 (Fragment) OS=Mus musculus GN=Gstm7 PE=1 SV=1	E9QAC8_MOUSE	22 kDa	0	0	0	0	0	0	0	0	0	0	0	0	0	0	0	0	0	0	0	0	0	0	0	0	0	0	0	0	0	0	0	0	0	0	0	0	0	0	0	0	0	0	0	0	0	0
344	Cytochrome c oxidase subunit 2 OS=Mus musculus GN=COX2 PE=3 SV=1	A0A075DC90_MOUSE	26 kDa	2	2	8	1	2	4	4	2	3	2	2	2	2	4	5	6	4	2	3	1	2	3	1	5	3	5	7	9	5	9	5	4	3	2	2	3	4	4	2	1	3	3	1	4	5	5
345	IQ motif and SEC7 domain-containing protein 3 OS=Mus musculus GN=Iqsec3 PE=1 SV=1	IQEC3_MOUSE	129 kDa	10	10	4	11	13	7	0	1	2	0	4	3	14	13	11	6	10	12	11	14	10	10	11	6	9	8	6	2	2	3	2	4	0	9	9	12	9	2	1	0	6	4	0	8	5	5
346.1	Isoform 2 of Testis-specific gene 10 protein OS=Mus musculus GN=Tsga10	TSG10_MOUSE	80 kDa	7	3	1	3	6	4	0	1	0	0	2	9	12	8	3	4	5	8	7	2	7	7	9	6	5	5	4	3	1	2	0	0	0	7	8	3	5	2	6	3	3	5	5	6	4	5
346.2	Putative uncharacterized protein OS=Mus musculus GN=Tsga10 PE=2 SV=1	Q3TDR6_MOUSE	41 kDa	2	3	0	0	1	0	0	0	0	0	0	2	5	2	0	0	0	2	2	1	0	4	0	0	0	0	0	0	0	0	0	0	0	3	2	0	0	1	2	0	0	3	0	2	2	0
347	60S ribosomal protein L23 OS=Mus musculus GN=Rpl23 PE=1 SV=1	RL23_MOUSE	15 kDa	4	6	7	7	8	7	6	3	3	1	5	6	7	5	5	4	5	4	3	6	7	6	5	2	4	2	6	6	2	5	6	6	3	5	5	3	7	6	4	4	6	6	3	6	7	4
348	Carbonic anhydrase 2 OS=Mus musculus GN=Ca2 PE=1 SV=4	CAH2_MOUSE	29 kDa	0	0	1	4	3	7	3	1	0	0	3	2	2	7	8	11	8	0	1	0	3	2	2	3	2	3	3	1	3	12	18	17	5	0	0	1	5	4	5	4	4	3	4	3	4	5
349	Ubiquitin thioesterase OTUB1 OS=Mus musculus GN=Otub1 PE=1 SV=1	D3YWF6_MOUSE	28 kDa	0	1	0	1	1	1	0	0	1	0	5	3	2	4	7	6	5	2	3	2	2	2	0	3	0	3	6	6	10	10	15	15	6	1	2	1	10	8	13	14	7	5	10	9	6	11
350	Chaperonin subunit 2 (Beta), isoform CRA_a OS=Mus musculus GN=Cct2 PE=1 SV=1	Q542X7_MOUSE	57 kDa	0	0	0	0	0	0	0	0	0	0	0	0	0	0	3	14	4	0	0	0	1	0	0	0	0	1	1	1	4	7	16	16	16	0	0	0	12	12	23	19	9	4	14	4	8	14
351	Phosphatidylinositol 4-kinase alpha OS=Mus musculus GN=Pi4ka PE=1 SV=1	A0A140T8I9_MOUSE	231 kDa	4	9	0	16	13	2	2	0	0	0	3	8	11	11	17	11	9	10	8	10	8	6	6	5	6	3	2	0	0	1	0	1	0	5	9	8	16	1	3	1	1	0	0	7	2	1
352	Isoform A of Cytosolic acyl coenzyme A thioester hydrolase OS=Mus musculus GN=Acot7	BACH_MOUSE	38 kDa	2	1	0	1	1	3	3	1	0	0	7	1	1	4	5	8	4	0	0	0	0	0	0	0	1	2	6	5	10	12	13	13	5	2	2	0	6	12	7	8	9	10	7	7	11	7
353.1	Isoform 5 of MICOS complex subunit Mic60 OS=Mus musculus GN=Immt	MIC60_MOUSE	88 kDa	11	3	4	12	11	1	2	1	2	0	2	6	9	7	10	8	8	4	4	1	5	6	3	7	6	2	2	3	0	2	1	0	3	9	11	6	14	6	2	1	4	6	1	9	5	2
354.1	SH3 and multiple ankyrin repeat domains protein 2 OS=Mus musculus GN=Shank2 PE=1 SV=1	D3Z5K8_MOUSE	200 kDa	4	13	2	28	20	1	0	1	5	3	0	3	7	10	4	0	4	9	9	7	9	6	7	4	2	4	3	1	0	1	0	0	2	5	9	5	18	2	0	0	1	1	0	12	0	0
355	Tricarboxylate transport protein, mitochondrial OS=Mus musculus GN=Slc25a1 PE=1 SV=1	TXTP_MOUSE	34 kDa	3	2	4	5	5	5	8	1	0	0	4	4	3	3	4	5	5	1	4	5	3	7	4	6	6	6	12	10	3	5	8	9	1	4	5	4	6	2	4	2	2	2	3	4	2	6
356	Isoform 4 of Phosphatase and actin regulator 1 OS=Mus musculus GN=Phactr1	PHAR1_MOUSE	74 kDa	0	0	2	8	4	4	0	2	1	1	1	1	2	2	6	3	10	5	8	11	6	8	12	4	5	5	6	2	0	2	2	0	0	0	0	5	14	5	8	8	4	5	5	2	4	11
357.1	Serine/threonine-protein phosphatase 2A catalytic subunit alpha isoform OS=Mus musculus GN=Ppp2ca PE=1 SV=1	PP2AA_MOUSE	36 kDa	1	1	0	4	3	1	2	0	0	0	2	1	3	3	5	12	4	1	1	0	2	1	1	1	2	3	7	3	10	11	17	22	0	2	1	1	9	6	13	12	4	4	8	4	9	12
357.2	Serine/threonine-protein phosphatase 2A catalytic subunit beta isoform OS=Mus musculus GN=Ppp2cb PE=1 SV=1	PP2AB_MOUSE	36 kDa	1	1	0	5	3	1	1	0	0	0	2	1	3	3	5	11	3	1	1	0	2	1	1	1	2	3	6	3	9	10	16	20	0	2	1	1	9	6	12	12	5	4	8	4	9	13
358.1	Myc box-dependent-interacting protein 1 OS=Mus musculus GN=Bin1 PE=1 SV=1	BIN1_MOUSE	64 kDa	0	0	0	0	0	0	0	0	2	2	0	0	2	2	4	2	4	1	4	2	1	3	1	0	1	1	0	0	0	1	2	3	2	1	1	0	4	5	5	5	1	4	5	3	3	5
358.2	Amphiphysin OS=Mus musculus GN=Amph PE=1 SV=1	A0A0G2JEG8_MOUSE	75 kDa	0	3	0	2	2	0	0	0	0	1	0	0	1	5	3	2	4	3	5	3	5	2	1	0	0	0	0	0	0	3	3	3	0	2	2	0	4	6	4	4	3	7	2	5	7	4
358.3	Bridging integrator 2 OS=Mus musculus GN=Bin2 PE=1 SV=1	BIN2_MOUSE	53 kDa	0	0	0	0	0	0	0	0	0	0	0	0	0	0	0	0	0	0	0	0	0	0	0	0	0	0	0	0	0	0	0	0	0	0	0	0	0	0	0	0	0	0	0	0	0	0
359	AP-3 complex subunit beta-2 OS=Mus musculus GN=Ap3b2 PE=1 SV=2	AP3B2_MOUSE	119 kDa	2	1	0	3	3	1	0	0	0	0	2	1	0	2	3	8	4	3	4	0	2	0	0	0	0	0	0	1	2	7	9	10	2	1	2	0	16	11	10	12	8	9	8	4	11	13
360	Isoform 2 of AP2-associated protein kinase 1 OS=Mus musculus GN=Aak1	AAK1_MOUSE	95 kDa	1	1	0	4	6	0	0	0	0	0	0	0	3	9	7	6	4	3	5	2	4	3	0	0	0	2	0	0	0	2	3	7	4	3	0	0	15	8	10	10	8	10	9	9	11	10
361	Protein-glutamine gamma-glutamyltransferase 2 OS=Mus musculus GN=Tgm2 PE=1 SV=4	TGM2_MOUSE	77 kDa	7	7	3	0	2	3	5	2	0	0	3	5	4	5	0	0	0	19	18	23	23	19	19	0	3	4	0	1	0	0	0	0	0	8	9	4	2	5	2	2	10	5	5	6	1	0
362.1	Histone H2A OS=Mus musculus GN=H2afj PE=1 SV=1	A0A0N4SV66_MOUSE	14 kDa	2	1	9	0	2	5	6	4	2	3	3	1	1	3	4	3	3	1	1	2	2	3	1	2	3	3	9	9	7	6	10	9	8	2	3	1	2	2	3	1	1	3	4	2	0	3
362.2	Gene for histone H2a (Fragment) OS=Mus musculus PE=4 SV=1	Q61668_MOUSE	4 kDa	0	0	9	0	0	0	0	0	0	0	0	0	0	0	0	0	0	0	0	0	0	0	0	0	0	0	0	0	0	0	0	0	0	0	0	0	0	0	0	0	0	0	0	0	0	0
363	Flotillin-1 OS=Mus musculus GN=Flot1 PE=1 SV=1	FLOT1_MOUSE	48 kDa	8	10	7	5	2	0	0	1	0	0	2	4	7	7	9	4	10	1	3	1	2	6	3	9	4	4	5	10	3	1	2	1	1	9	11	5	1	5	3	3	5	6	4	8	5	4
364	T-complex protein 1 subunit delta OS=Mus musculus GN=Cct4 PE=2 SV=1	Q3UJZ8_MOUSE	58 kDa	0	0	0	0	2	0	1	0	0	0	1	0	0	0	3	9	3	0	0	0	1	0	1	0	1	3	3	3	7	10	10	14	4	1	0	0	8	8	13	13	7	9	12	6	11	11
365	Cytochrome b-c1 complex subunit 2, mitochondrial OS=Mus musculus GN=Uqcrc2 PE=1 SV=1	QCR2_MOUSE	48 kDa	8	5	4	3	3	1	0	0	0	0	2	3	3	6	7	8	7	1	2	3	4	1	2	5	4	2	3	7	5	2	2	2	1	6	11	2	7	4	3	3	4	4	5	8	5	3
366	Transforming growth factor, beta induced OS=Mus musculus GN=Tgfbi PE=1 SV=1	A1L353_MOUSE	75 kDa	5	6	8	2	4	4	9	3	0	0	8	8	7	9	1	6	5	2	5	4	1	5	1	3	6	3	0	3	5	3	1	2	0	6	6	6	1	4	5	5	6	7	6	5	6	6
367	Centrosomal protein of 131 kDa OS=Mus musculus GN=Cep131 PE=1 SV=2	CP131_MOUSE	120 kDa	10	10	0	13	10	1	2	0	3	0	0	0	9	5	0	0	0	9	16	16	13	5	6	6	5	7	5	1	0	1	1	2	0	12	11	12	12	3	2	0	0	0	0	8	3	0
368	40S ribosomal protein S3a OS=Mus musculus GN=Rps3a1 PE=1 SV=1	Q564F3_MOUSE	30 kDa	4	3	2	6	8	6	4	1	4	6	3	5	2	4	8	7	6	3	4	3	4	5	5	4	2	2	3	4	2	3	4	1	0	2	3	4	2	3	2	1	4	4	3	3	4	4
369	Profilin-1 OS=Mus musculus GN=Pfn1 PE=1 SV=2	PROF1_MOUSE	15 kDa	1	1	0	1	3	0	1	1	0	0	5	2	1	5	8	7	6	1	0	0	0	1	1	2	2	3	7	5	9	12	12	16	9	0	1	1	4	6	6	12	4	4	8	3	5	7
370	Isocitrate dehydrogenase [NAD] subunit gamma 1, mitochondrial OS=Mus musculus GN=Idh3g PE=1 SV=1	IDHG1_MOUSE	43 kDa	1	1	0	5	5	2	2	0	0	0	1	1	6	2	7	9	5	4	7	5	5	4	5	4	5	3	3	2	3	4	9	4	1	2	0	4	6	8	8	7	7	4	7	3	5	11
371	UDP-N-acetylglucosamine--peptide N-acetylglucosaminyltransferase 110 kDa subunit OS=Mus musculus GN=Ogt PE=1 SV=2	OGT1_MOUSE	117 kDa	8	9	0	10	5	1	0	0	0	0	0	0	6	4	1	2	0	5	8	6	7	5	3	1	1	1	3	1	3	6	6	4	0	7	7	7	11	14	8	7	7	8	4	7	10	7
372	Integral membrane protein 2C OS=Mus musculus GN=Itm2c PE=1 SV=2	ITM2C_MOUSE	30 kDa	0	1	0	1	1	1	3	0	0	0	0	1	1	1	5	2	6	2	2	0	4	1	1	4	5	9	11	9	8	16	15	16	0	0	0	0	9	9	8	11	7	3	9	11	8	12
373	Peroxiredoxin-1 OS=Mus musculus GN=Prdx1 PE=1 SV=1	PRDX1_MOUSE	22 kDa	1	1	0	2	3	3	3	3	0	2	2	1	3	6	11	12	7	3	2	2	4	3	3	4	5	7	5	2	7	17	23	18	6	0	0	0	8	7	9	11	6	7	9	5	5	10
374	Nckap1 protein (Fragment) OS=Mus musculus GN=Nckap1 PE=2 SV=1	A1L0U6_MOUSE	129 kDa	0	0	0	5	4	2	2	0	0	0	1	3	4	7	3	1	4	5	4	2	3	4	6	2	2	1	4	4	7	10	11	11	0	2	3	0	11	7	7	5	4	8	5	4	4	6
375.1	Neuron-specific calcium-binding protein hippocalcin (Fragment) OS=Mus musculus GN=Hpca PE=1 SV=1	E9PV73_MOUSE	22 kDa	2	2	1	2	2	1	3	1	1	0	1	1	1	1	5	4	4	3	3	3	3	4	2	2	0	2	5	5	6	12	13	12	2	0	0	0	5	7	9	9	6	6	9	5	6	10
375.2	Neurocalcin-delta (Fragment) OS=Mus musculus GN=Ncald PE=1 SV=1	D3YVA2_MOUSE	20 kDa	2	0	0	0	0	0	3	0	0	0	0	0	0	0	0	3	2	0	0	0	0	0	0	0	0	0	5	4	5	10	8	9	0	0	0	0	2	2	3	3	2	3	3	0	2	5
375.3	Hippocalcin-like protein 1 OS=Mus musculus GN=Hpcal1 PE=1 SV=2	HPCL1_MOUSE	22 kDa	0	0	0	0	0	0	0	0	0	0	1	0	0	0	0	0	0	0	0	0	0	0	0	0	0	0	0	0	0	7	6	6	0	0	0	0	0	0	4	3	0	3	3	0	0	4
376.1	Matrin-3 OS=Mus musculus GN=Matr3 PE=1 SV=1	MATR3_MOUSE	95 kDa	0	6	0	7	9	0	3	2	2	0	0	0	6	5	10	5	7	9	8	6	7	8	5	4	0	4	0	3	0	0	0	0	0	4	4	8	7	0	2	0	0	0	0	2	3	3
376.2	yellow fluorescent protein, related OS=Eimeria acervulina GN=EYFP PE=4 SV=1	U6GSR1_EIMAC	436 kDa	1	7	1	6	9	1	2	2	2	0	1	2	7	5	9	6	7	9	9	7	7	9	5	8	7	7	3	2	1	2	4	1	1	4	5	7	12	4	5	4	3	4	5	2	6	4
376.3	Putative uncharacterized protein OS=Mus musculus GN=Ubqln1 PE=2 SV=1	Q3T992_MOUSE	59 kDa	0	0	0	0	0	0	0	0	0	0	0	0	0	0	0	0	0	0	0	0	0	0	0	0	0	0	0	0	0	0	0	0	0	0	0	0	0	0	0	0	0	0	0	0	0	0
376.4	Ubiquilin-2 OS=Mus musculus GN=Ubqln2 PE=1 SV=2	UBQL2_MOUSE	67 kDa	0	0	0	0	0	0	0	0	0	0	0	0	0	0	0	0	0	0	0	0	0	0	0	0	0	0	0	0	0	0	0	0	0	0	0	0	0	0	0	0	0	0	0	0	0	0
377	Elongation factor 1-alpha 2 OS=Mus musculus GN=Eef1a2 PE=1 SV=1	EF1A2_MOUSE	50 kDa	5	4	8	7	5	13	15	3	10	8	4	5	6	7	11	15	10	8	7	9	10	7	5	7	7	9	18	20	20	30	28	31	18	5	7	7	12	13	15	16	15	9	18	9	10	15
378	Voltage-dependent calcium channel subunit alpha-2/delta-3 OS=Mus musculus GN=Cacna2d3 PE=1 SV=1	CA2D3_MOUSE	123 kDa	12	6	0	2	4	4	0	0	0	0	0	0	2	3	14	6	6	0	3	0	1	0	0	11	11	12	5	8	0	0	0	0	1	9	10	11	1	1	1	0	0	0	0	3	2	0
379	Discs, large homolog 3 (Drosophila), isoform CRA_c (Fragment) OS=Mus musculus GN=Dlg3 PE=2 SV=1	Q80TH1_MOUSE	104 kDa	7	9	0	17	17	1	0	2	0	0	2	2	11	8	6	2	5	11	11	9	11	9	14	10	9	9	0	0	0	3	2	2	4	5	8	10	15	3	4	2	0	3	3	6	4	0
380.1	Protein kinase C epsilon type OS=Mus musculus GN=Prkce PE=1 SV=1	KPCE_MOUSE	84 kDa	1	0	0	2	2	1	1	0	0	0	2	2	0	3	2	4	3	1	4	2	3	0	2	2	0	1	3	3	10	11	12	17	0	1	1	0	7	11	17	12	8	8	14	5	8	11
381.1	RAB2, member RAS oncogene family OS=Mus musculus GN=Rab2a PE=1 SV=1	Q0PD65_MOUSE	24 kDa	1	1	0	2	1	0	2	0	0	0	1	2	2	2	5	7	2	3	2	2	2	1	3	3	3	3	4	5	6	9	15	15	5	1	2	2	7	10	12	18	7	6	10	9	7	8
381.2	RAB2B, member RAS oncogene family, isoform CRA_a OS=Mus musculus GN=Rab2b PE=1 SV=1	Q0PD64_MOUSE	24 kDa	0	0	0	2	0	0	0	0	0	0	0	2	2	2	4	6	2	3	2	2	2	1	3	3	3	2	4	4	6	7	9	10	4	0	2	2	5	6	7	11	6	6	5	5	6	5
382	ATP synthase subunit O, mitochondrial OS=Mus musculus GN=Atp5o PE=1 SV=1	ATPO_MOUSE	23 kDa	3	3	1	4	4	2	5	1	1	2	2	3	3	4	6	10	4	3	2	3	1	2	2	2	1	3	7	4	7	10	15	10	9	2	3	1	8	5	5	2	5	6	3	3	4	4
383	Phospholipid phosphatase 3 OS=Mus musculus GN=Plpp3 PE=1 SV=1	PLPP3_MOUSE	35 kDa	8	8	7	0	1	2	3	1	3	2	3	5	5	6	7	8	8	3	3	1	1	3	4	7	5	6	9	10	4	3	5	5	1	7	6	3	3	6	3	5	2	4	6	6	4	2
384	Neural visinin-like type 1 protein OS=Mus musculus GN=Vsnl1 PE=1 SV=1	Q4W4C9_MOUSE	22 kDa	0	1	0	5	4	0	0	1	0	1	4	0	2	1	6	7	7	8	7	8	9	10	9	3	3	4	1	2	2	9	15	12	3	2	0	0	9	8	12	10	2	6	8	9	11	8
385	Ribosomal protein L28 OS=Mus musculus GN=Rpl28 PE=2 SV=1	Q5M9N5_MOUSE	16 kDa	4	2	5	3	4	8	7	0	0	1	4	4	2	2	2	2	2	3	3	3	3	3	3	3	3	3	9	7	8	9	11	11	2	4	3	2	4	4	3	4	5	4	3	5	5	4
386	Plasma membrane calcium-transporting ATPase 1 OS=Mus musculus GN=Atp2b1 PE=1 SV=1	AT2B1_MOUSE	135 kDa	14	12	0	27	25	8	8	8	7	7	12	14	24	20	23	21	16	18	20	18	14	13	9	20	13	15	9	7	4	8	9	8	5	19	17	14	27	10	12	11	12	9	11	20	13	11
387	Voltage-dependent P/Q-type calcium channel subunit alpha-1A OS=Mus musculus GN=Cacna1a PE=1 SV=2	CAC1A_MOUSE	268 kDa	4	10	0	16	22	1	2	0	1	2	4	5	14	10	4	1	4	7	8	7	3	8	4	8	9	4	0	1	0	0	0	1	0	11	11	14	10	7	2	0	4	4	2	8	6	5
388	Fibulin-5 OS=Mus musculus GN=Fbln5 PE=1 SV=1	FBLN5_MOUSE	50 kDa	7	3	15	1	0	10	12	1	2	0	3	3	4	4	0	0	0	4	6	3	4	6	2	4	6	3	5	7	4	5	5	4	0	3	8	7	1	3	1	1	3	5	3	2	3	3
389	Putative uncharacterized protein OS=Mus musculus GN=Flot2 PE=2 SV=1	Q3UEG9_MOUSE	50 kDa	7	7	6	6	3	1	1	1	0	0	4	6	9	8	14	5	12	1	2	3	2	0	1	4	2	3	8	8	3	0	1	0	0	8	8	4	3	6	3	2	6	4	6	9	4	2
390	Dihydropteridine reductase OS=Mus musculus GN=Qdpr PE=1 SV=2	DHPR_MOUSE	26 kDa	0	1	0	2	0	2	1	4	0	0	4	0	3	3	9	14	13	0	0	0	0	0	0	3	1	4	1	0	1	8	14	14	7	0	1	0	3	6	8	8	5	3	9	4	5	8
391	ATPase family AAA domain-containing protein 3 OS=Mus musculus GN=Atad3 PE=1 SV=1	ATAD3_MOUSE	67 kDa	4	3	1	13	9	2	3	4	2	1	3	5	7	8	5	5	3	5	5	6	5	5	3	4	5	6	2	2	1	1	2	1	2	8	4	7	7	2	2	2	7	3	3	9	3	3
392.1	MCG140784 OS=Mus musculus GN=Try10 PE=1 SV=1	Q792Z1_MOUSE	26 kDa	4	4	17	0	0	9	10	0	0	0	0	3	0	3	0	0	0	6	4	0	0	4	3	0	3	0	13	14	9	8	0	7	0	0	3	0	0	0	2	0	0	3	0	0	0	0
392.2	Try10-like trypsinogen OS=Mus musculus GN=Gm5409 PE=2 SV=1	Q7M754_MOUSE	27 kDa	6	3	6	2	3	4	4	0	0	0	3	2	2	2	2	2	1	2	2	2	2	2	2	1	2	1	4	6	4	2	1	3	0	3	3	2	2	1	2	2	2	2	1	2	2	2
393.1	Tenascin-R OS=Mus musculus GN=Tnr PE=1 SV=2	TENR_MOUSE	150 kDa	6	3	0	3	4	0	1	2	5	5	3	4	5	6	6	4	6	3	4	5	9	3	1	5	2	7	0	0	0	0	0	0	1	3	4	5	5	2	6	0	3	4	0	4	2	0
394	Isoform 2 of Putative tyrosine-protein phosphatase auxilin OS=Mus musculus GN=Dnajc6	AUXI_MOUSE	99 kDa	2	5	0	9	6	4	0	0	0	0	3	1	2	2	7	2	7	3	7	6	4	3	3	1	2	2	4	2	4	8	6	6	0	4	5	3	7	5	7	5	4	7	3	5	7	4
395	Alpha-1,3/1,6-mannosyltransferase ALG2 OS=Mus musculus GN=Alg2 PE=1 SV=2	ALG2_MOUSE	47 kDa	1	3	0	15	6	0	5	1	0	1	1	1	10	7	7	6	4	6	3	5	6	3	5	6	4	6	4	4	0	2	7	7	1	3	2	3	8	7	6	6	4	3	6	8	7	6
396	Protein Col4a6 OS=Mus musculus GN=Col4a6 PE=1 SV=1	B1AVK5_MOUSE	164 kDa	7	3	10	0	3	7	7	17	1	0	6	6	3	6	5	3	2	3	5	4	7	6	7	7	4	5	5	6	5	3	4	2	5	4	5	6	0	1	2	3	4	4	4	3	1	4
397	Peroxiredoxin-2 OS=Mus musculus GN=Prdx2 PE=1 SV=3	PRDX2_MOUSE	22 kDa	0	0	1	0	0	2	2	2	1	0	1	0	1	2	4	6	5	1	1	0	3	1	0	0	2	4	6	7	8	16	16	16	12	0	0	0	5	6	8	8	5	4	7	4	5	8
398	Cathepsin B OS=Mus musculus GN=Ctsb PE=1 SV=2	CATB_MOUSE	37 kDa	3	3	3	3	5	3	8	1	0	0	7	5	7	5	8	12	10	0	0	0	1	1	2	3	3	3	3	2	4	6	4	7	0	3	0	1	4	4	6	7	8	8	8	10	6	4
399	Dedicator of cytokinesis protein 3 OS=Mus musculus GN=Dock3 PE=1 SV=1	F8VPQ1_MOUSE	233 kDa	2	5	0	23	19	2	1	0	0	0	0	0	12	12	4	1	3	12	13	7	13	8	10	3	6	4	0	1	0	1	0	0	0	6	5	8	15	0	2	2	0	2	2	4	4	2
400.1	Zfp365 protein OS=Mus musculus GN=Zfp365 PE=2 SV=1	B2RXU5_MOUSE	47 kDa	4	4	2	7	6	7	3	1	0	0	2	1	9	4	7	1	5	7	9	10	5	9	7	10	8	7	5	4	1	3	3	3	2	6	4	3	7	2	2	0	2	3	0	4	3	2
400.2	Protein ZNF365 OS=Mus musculus GN=Znf365 PE=1 SV=1	ZN365_MOUSE	47 kDa	4	4	0	7	6	7	3	0	0	0	2	0	8	4	7	1	5	7	9	8	5	9	7	9	7	7	5	4	0	3	3	3	0	6	4	4	7	2	2	0	2	3	0	4	3	2
401.1	Beta-globin OS=Mus musculus GN=Hbbt1 PE=3 SV=1	A8DUK0_MOUSE	16 kDa	2	2	30	2	2	0	6	0	0	0	2	2	3	2	5	18	4	0	3	2	3	2	2	3	2	2	2	4	0	4	2	2	0	0	0	0	2	2	0	0	2	1	0	1	2	0
401.3	Beta-globin OS=Mus musculus GN=Hbbt2 PE=3 SV=1	A8DV59_MOUSE	16 kDa	0	0	13	0	0	0	0	0	0	0	0	0	2	2	3	9	3	0	2	0	2	0	0	3	0	0	2	0	0	0	0	0	0	0	0	0	0	1	0	0	1	0	0	0	1	0
402.1	DNA topoisomerase 2-beta OS=Mus musculus GN=Top2b PE=1 SV=2	TOP2B_MOUSE	182 kDa	11	10	0	10	13	1	3	0	0	0	0	2	10	6	4	5	5	11	9	6	4	6	1	5	2	3	0	3	0	0	1	0	0	7	8	8	6	4	2	0	1	2	1	1	4	1
402.2	DNA topoisomerase 2-alpha OS=Mus musculus GN=Top2a PE=1 SV=2	TOP2A_MOUSE	173 kDa	0	0	0	0	0	0	0	0	0	0	0	0	0	1	0	0	0	0	0	0	0	0	0	0	0	0	0	0	0	0	0	0	0	0	0	0	0	0	0	0	0	0	0	0	0	0
403	NADH dehydrogenase [ubiquinone] flavoprotein 1, mitochondrial OS=Mus musculus GN=Ndufv1 PE=1 SV=1	D3YUM1_MOUSE	50 kDa	4	2	3	1	3	0	2	0	0	0	3	1	3	1	7	9	6	2	0	1	0	1	0	5	3	4	4	7	4	2	3	2	1	1	4	3	4	2	10	5	4	4	3	2	5	7
404	60S acidic ribosomal protein P0 OS=Mus musculus GN=Rplp0 PE=2 SV=1	Q5FWB6_MOUSE	34 kDa	2	4	2	4	7	4	4	3	2	1	5	4	6	5	7	6	5	4	4	4	5	3	5	4	5	4	3	2	1	4	2	3	0	6	4	3	5	4	3	2	5	3	2	3	3	2
405.1	Unconventional myosin-VI OS=Mus musculus GN=Myo6 PE=1 SV=1	E9PVU0_MOUSE	146 kDa	0	0	0	8	11	0	0	5	0	0	4	3	8	7	12	12	10	3	6	5	5	4	3	5	4	8	0	1	0	0	0	0	0	3	2	3	7	1	5	4	8	8	4	9	8	8
406	Coronin-1A OS=Mus musculus GN=Coro1a PE=1 SV=5	COR1A_MOUSE	51 kDa	1	0	0	1	1	0	0	0	0	0	0	0	2	2	5	2	2	0	0	0	0	0	0	0	0	3	4	5	8	9	11	16	5	0	1	0	8	5	14	8	4	4	8	6	6	8
407.1	40S ribosomal protein S2 (Fragment) OS=Mus musculus GN=Rps2 PE=1 SV=1	D3YVC1_MOUSE	29 kDa	3	2	5	3	6	4	7	0	0	1	7	4	6	7	5	5	7	3	3	2	2	3	1	3	3	2	6	4	3	5	6	5	0	5	3	2	5	3	4	2	5	6	1	7	7	5
407.2	Putative uncharacterized protein OS=Mus musculus GN=Gm10653 PE=2 SV=1	Q3V2B9_MOUSE	24 kDa	0	0	0	0	3	0	0	0	0	0	0	0	0	3	2	0	1	0	0	0	0	0	0	0	0	0	0	0	0	0	0	0	0	0	0	0	0	0	0	0	0	0	0	3	3	0
408.1	Casein kinase I isoform delta OS=Mus musculus GN=Csnk1d PE=1 SV=2	KC1D_MOUSE	47 kDa	4	3	2	5	7	2	0	0	0	0	4	4	6	3	4	3	5	4	3	4	3	8	2	5	3	4	3	4	1	1	2	3	0	3	5	5	5	3	2	4	7	7	3	7	6	3
408.2	Casein kinase I isoform epsilon OS=Mus musculus GN=Csnk1e PE=1 SV=2	KC1E_MOUSE	47 kDa	3	3	0	5	6	2	0	0	0	1	3	3	5	0	2	0	5	2	2	0	3	7	2	0	0	2	3	4	0	0	2	3	0	3	3	4	4	4	0	2	7	8	0	6	7	0
409	Centrosomal protein of 135 kDa OS=Mus musculus GN=Cep135 PE=1 SV=1	CP135_MOUSE	133 kDa	10	9	0	2	5	0	0	1	0	0	0	3	12	11	0	0	0	8	15	12	12	4	10	11	9	11	1	0	0	0	0	0	0	13	11	7	2	0	0	0	0	0	0	6	2	0
410	Acid ceramidase OS=Mus musculus GN=Asah1 PE=1 SV=1	ASAH1_MOUSE	45 kDa	0	0	15	3	4	8	13	0	0	0	6	5	7	5	6	6	5	0	0	0	4	4	5	7	5	7	6	6	4	6	7	7	2	1	0	0	2	2	3	3	4	5	4	3	4	2
411	Glutamate dehydrogenase 1, mitochondrial OS=Mus musculus GN=Glud1 PE=1 SV=1	DHE3_MOUSE	61 kDa	1	2	0	1	2	0	0	0	0	0	4	2	0	5	2	12	2	1	1	1	1	0	1	1	2	1	1	2	2	5	5	4	1	3	3	0	7	5	8	4	6	4	4	4	7	4
412.1	Cell division control protein 42 homolog OS=Mus musculus GN=Cdc42 PE=1 SV=2	CDC42_MOUSE	21 kDa	0	0	0	4	3	0	2	1	2	0	1	0	2	1	5	6	5	0	0	0	4	2	0	2	2	1	3	2	3	10	10	11	5	0	0	2	5	5	4	4	5	2	4	5	3	7
413	Aspartate aminotransferase, mitochondrial OS=Mus musculus GN=Got2 PE=1 SV=1	AATM_MOUSE	47 kDa	1	2	0	1	1	2	0	1	0	0	2	1	1	9	1	4	2	0	1	0	1	0	1	2	1	3	4	3	4	12	11	10	3	3	1	0	4	8	8	6	7	7	5	5	8	6
414	Plakophilin-4 OS=Mus musculus GN=Pkp4 PE=1 SV=1	A2AS45_MOUSE	129 kDa	10	7	3	28	24	5	5	1	1	0	0	5	13	10	3	3	5	5	9	3	5	5	2	2	0	2	7	4	1	6	5	4	0	7	7	5	17	1	0	0	3	2	0	6	4	0
415	Destrin OS=Mus musculus GN=Dstn PE=1 SV=3	DEST_MOUSE	19 kDa	0	0	0	0	0	1	0	0	0	0	3	0	1	2	7	8	2	0	1	1	0	1	1	1	1	2	4	3	3	7	10	13	5	0	1	1	5	5	10	10	7	5	6	5	5	10
416	T-complex protein 1 subunit alpha OS=Mus musculus GN=Tcp1 PE=1 SV=3	TCPA_MOUSE	60 kDa	0	0	0	0	0	1	0	0	1	0	1	0	1	0	5	10	5	1	1	1	2	1	1	1	1	1	1	2	3	5	8	8	1	0	0	0	11	10	14	12	7	7	11	6	7	12
417	L-lactate dehydrogenase OS=Mus musculus GN=Ldha PE=1 SV=1	A0A1B0GSX0_MOUSE	40 kDa	2	1	0	0	1	2	2	2	0	0	8	2	2	7	4	9	3	0	0	0	0	0	1	1	2	3	4	4	8	10	15	15	5	0	2	0	6	7	5	8	7	5	5	3	5	5
418	Myosin-9 OS=Mus musculus GN=Myh9 PE=1 SV=4	MYH9_MOUSE	226 kDa	7	7	0	24	24	4	2	1	2	0	4	3	16	11	12	12	10	13	13	8	14	8	9	15	7	9	2	2	2	8	10	6	1	11	7	14	23	10	11	10	9	9	9	12	14	12
419	Pyridoxal kinase OS=Mus musculus GN=Pdxk PE=1 SV=1	PDXK_MOUSE	35 kDa	0	0	0	1	0	0	0	0	1	0	0	0	0	2	1	9	4	0	0	0	1	0	0	1	1	1	0	2	3	12	17	19	7	0	0	0	7	8	13	11	7	4	7	6	4	9
420.1	Annexin A6 OS=Mus musculus GN=Anxa6 PE=1 SV=3	ANXA6_MOUSE	76 kDa	0	0	0	0	0	0	0	0	0	0	1	0	0	0	0	5	0	0	0	0	0	0	0	0	0	0	3	1	9	10	13	9	3	0	0	0	9	11	10	13	10	6	9	6	7	9
420.2	Annexin OS=Mus musculus GN=Anxa6 PE=2 SV=1	Q99JX6_MOUSE	75 kDa	0	0	0	0	0	0	0	0	0	0	0	0	0	0	0	5	0	0	0	0	0	0	0	0	0	0	3	0	9	10	13	9	3	0	0	0	9	11	10	14	10	6	9	6	7	9
421.1	Alpha-centractin OS=Mus musculus GN=Actr1a PE=1 SV=1	ACTZ_MOUSE	43 kDa	0	0	0	1	0	1	0	0	0	0	0	0	0	1	2	7	5	1	0	0	1	0	1	2	1	2	4	3	3	7	15	18	3	0	0	1	3	8	11	10	3	4	8	3	2	6
421.2	Beta-centractin OS=Mus musculus GN=Actr1b PE=1 SV=1	ACTY_MOUSE	42 kDa	0	0	0	1	0	1	0	0	0	0	0	0	0	0	1	4	4	1	0	0	1	0	1	2	1	1	4	2	3	7	11	16	3	0	0	1	3	5	8	7	3	1	5	2	2	4
422.1	Copine-6 OS=Mus musculus GN=Cpne6 PE=1 SV=1	CPNE6_MOUSE	62 kDa	0	0	1	0	0	1	1	0	0	0	1	1	0	1	1	4	1	0	1	1	1	1	1	1	0	1	2	2	7	9	11	13	4	1	1	1	7	6	7	9	7	6	5	6	9	8
422.2	Copine-4 OS=Mus musculus GN=Cpne4 PE=1 SV=1	Q9D6C8_MOUSE	53 kDa	0	0	0	0	0	0	0	0	0	0	0	0	0	0	0	0	0	0	0	0	0	0	0	0	0	0	3	3	6	6	6	8	0	0	0	0	3	3	3	3	3	2	0	2	3	0
422.3	Copine-7 OS=Mus musculus GN=Cpne7 PE=1 SV=1	CPNE7_MOUSE	62 kDa	0	0	0	0	0	0	0	0	0	0	0	0	0	0	0	0	0	0	0	0	0	0	0	0	0	0	0	0	0	0	0	0	0	0	0	0	2	0	0	0	0	0	0	2	0	0
422.4	Copine-2 OS=Mus musculus GN=Cpne2 PE=1 SV=1	A0A0R4J1D0_MOUSE	61 kDa	0	0	0	0	0	0	0	0	0	0	0	0	0	0	2	0	2	0	0	0	0	0	0	0	0	0	0	0	0	0	0	0	0	0	0	0	0	0	0	0	0	0	0	0	0	0
423	PHD finger protein 24 OS=Mus musculus GN=Phf24 PE=1 SV=2	PHF24_MOUSE	45 kDa	0	0	0	4	0	0	0	0	0	0	0	0	0	0	2	4	3	0	1	1	2	0	2	0	1	2	10	8	13	14	17	11	0	1	1	0	8	10	7	9	9	7	5	10	11	7
424.1	Isoform 4 of Neurobeachin OS=Mus musculus GN=Nbea	NBEA_MOUSE	326 kDa	0	0	0	7	4	0	0	0	1	1	0	0	2	2	1	1	2	1	2	2	2	0	0	0	0	0	1	0	3	10	7	6	0	0	2	0	19	10	4	4	11	11	4	6	11	6
425	Asparagine--tRNA ligase, cytoplasmic OS=Mus musculus GN=Nars PE=1 SV=2	SYNC_MOUSE	64 kDa	0	0	0	2	2	0	0	0	0	0	2	0	2	2	2	6	1	0	0	0	0	0	0	0	0	1	2	2	7	7	9	9	0	0	0	0	9	6	7	10	10	11	8	9	10	9
426.1	Myo1b protein OS=Mus musculus GN=Myo1b PE=1 SV=1	Q7TQD7_MOUSE	132 kDa	2	9	0	12	16	4	2	0	0	0	1	7	8	8	3	3	4	8	7	8	5	8	3	11	5	5	0	0	0	1	0	0	0	8	12	7	3	1	0	0	4	4	0	4	2	2
426.2	Unconventional myosin-Ia OS=Mus musculus GN=Myo1a PE=2 SV=2	MYO1A_MOUSE	119 kDa	0	0	0	0	0	0	0	0	0	0	0	0	0	0	0	0	0	0	0	0	0	0	0	0	0	0	0	0	0	0	0	0	0	0	0	0	2	0	0	0	0	1	0	0	0	0
426.3	Putative uncharacterized protein (Fragment) OS=Mus musculus GN=Myo1b PE=2 SV=1	Q3UEQ4_MOUSE	99 kDa	0	8	0	7	12	0	0	0	0	0	0	0	7	0	0	0	0	6	0	6	5	7	0	8	0	0	0	0	0	0	0	0	0	6	8	0	0	0	0	0	0	0	0	0	0	0
427.1	Carbonyl reductase 1 OS=Mus musculus GN=Cbr1 PE=1 SV=1	B2RXY7_MOUSE	31 kDa	0	0	0	2	0	0	0	0	0	0	2	0	0	2	1	8	1	0	0	0	0	0	0	0	0	1	3	1	6	7	8	7	7	0	0	0	8	10	14	10	5	7	10	9	9	9
428	MCG124046 OS=Mus musculus GN=Prss1 PE=1 SV=1	Q9Z1R9_MOUSE	26 kDa	9	0	0	8	4	0	0	2	0	0	8	0	9	5	5	4	6	0	8	6	5	7	5	5	7	10	0	0	0	0	0	0	0	16	8	10	3	7	7	7	10	11	2	1	6	9
429.1	Isoform 1 of Neurofibromin OS=Mus musculus GN=Nf1	NF1_MOUSE	317 kDa	3	7	0	12	14	1	0	0	0	0	1	2	9	4	12	6	9	4	7	4	3	4	3	0	1	1	1	0	0	3	0	0	0	3	8	4	14	6	0	2	3	5	0	7	5	3
429.2	Neurofibromin (Fragment) OS=Mus musculus GN=Nf1 PE=1 SV=1	Q5SYH9_MOUSE	92 kDa	0	0	0	0	0	0	0	0	0	0	0	0	0	1	0	0	0	0	0	0	0	0	0	0	0	0	0	0	0	0	0	0	0	0	0	0	0	0	0	0	0	0	0	0	0	0
430.1	Rap1A-retro1 OS=Mus musculus GN=Gm9392 PE=2 SV=1	C5H0E8_MOUSE	21 kDa	0	2	2	5	6	0	6	3	0	0	4	3	5	5	8	7	9	3	7	3	3	1	2	6	5	6	4	4	0	5	8	9	4	2	2	2	7	7	7	7	6	6	5	8	6	8
430.2	RAS related protein 1b OS=Mus musculus GN=Rap1b PE=1 SV=1	Q52L50_MOUSE	21 kDa	0	2	2	4	4	0	5	2	0	0	3	2	3	2	7	5	7	2	4	3	2	0	1	4	3	2	4	4	2	5	7	8	3	0	2	2	5	7	7	8	4	6	4	7	5	7
431	Isoform 3 of Programmed cell death 6-interacting protein OS=Mus musculus GN=Pdcd6ip	PDC6I_MOUSE	97 kDa	1	0	0	1	2	1	0	1	0	0	2	1	3	3	4	4	4	1	1	3	2	2	3	0	0	0	0	0	1	2	0	3	4	0	0	0	10	8	14	12	7	10	7	11	12	10
432.1	DEAD (Asp-Glu-Ala-Asp) box polypeptide 17, isoform CRA_a OS=Mus musculus GN=Ddx17 PE=1 SV=1	Q3U741_MOUSE	73 kDa	11	8	7	12	13	8	12	7	4	4	10	9	10	15	11	9	11	17	15	16	15	18	19	9	9	11	5	7	4	6	3	4	0	10	13	10	8	7	5	2	8	10	8	8	6	4
433	Multiple epidermal growth factor-like domains protein 6 OS=Mus musculus GN=Megf6 PE=1 SV=1	A0A0A0MQ83_MOUSE	165 kDa	3	5	6	2	3	1	4	2	2	0	9	5	3	6	1	2	5	0	3	0	3	4	4	6	5	5	9	6	0	2	3	3	0	4	4	2	3	5	6	4	4	4	6	2	5	3
434	Ketimine reductase mu-crystallin OS=Mus musculus GN=Crym PE=1 SV=1	CRYM_MOUSE	34 kDa	0	0	0	0	0	0	0	0	0	0	0	1	1	4	1	4	2	0	0	0	0	0	0	0	0	1	0	2	9	13	15	17	6	0	0	0	7	9	9	8	7	10	4	7	7	6
435	Putative uncharacterized protein OS=Mus musculus GN=Atp6v1c1 PE=2 SV=1	Q3TG21_MOUSE	44 kDa	3	1	0	0	0	0	0	0	0	0	2	0	1	5	4	5	3	0	1	0	0	0	0	0	0	0	2	2	6	6	11	13	1	1	3	1	5	9	7	7	5	4	7	3	5	5
436.1	Putative uncharacterized protein OS=Mus musculus GN=Kras PE=2 SV=1	Q3U2W7_MOUSE	21 kDa	4	2	0	6	6	2	4	3	2	3	4	0	4	1	5	6	5	5	5	2	3	1	2	5	4	3	0	0	1	0	3	4	5	4	3	4	4	5	8	8	3	5	5	7	6	8
436.2	GTPase HRas OS=Mus musculus GN=Hras PE=1 SV=2	RASH_MOUSE	21 kDa	4	2	0	4	2	0	4	2	0	0	2	0	3	1	3	4	3	0	0	0	0	0	0	2	0	0	2	2	1	0	5	5	2	2	2	0	5	4	6	6	3	4	3	5	4	6
436.3	GTPase NRas (Fragment) OS=Mus musculus GN=Nras PE=1 SV=1	A0A0G2JGP4_MOUSE	21 kDa	3	2	0	4	0	0	7	0	0	2	0	0	3	3	4	5	3	0	3	0	0	0	0	3	3	0	2	2	2	0	6	6	4	0	3	0	6	4	6	6	3	6	4	6	5	6
436.4	GTPase KRas OS=Mus musculus GN=Kras PE=4 SV=1	A0A0N4SVY1_MOUSE	9 kDa	0	0	0	0	0	0	0	0	0	0	0	0	0	0	0	0	0	0	0	0	0	0	0	0	0	0	0	0	0	0	0	0	0	0	0	0	0	1	0	0	0	0	0	0	0	0
437.1	E3 ubiquitin-protein ligase MYCBP2 OS=Mus musculus GN=Mycbp2 PE=1 SV=1	E9PUJ6_MOUSE	521 kDa	2	3	0	18	23	0	1	0	0	0	2	1	11	8	8	2	8	4	6	6	2	0	1	3	3	3	0	0	0	0	0	0	0	3	9	7	15	1	1	0	1	4	0	4	5	0
438	Glucose 1,6-bisphosphate synthase OS=Mus musculus GN=Pgm2l1 PE=1 SV=1	PGM2L_MOUSE	70 kDa	0	0	0	0	0	1	0	0	0	0	3	0	0	0	1	8	1	0	0	0	0	0	0	0	0	1	0	1	6	10	14	12	1	0	0	0	8	12	9	12	9	8	11	7	8	13
439	Heat shock protein 70-2 OS=Mus musculus PE=3 SV=1	B7U582_MOUSE	70 kDa	10	10	10	10	12	15	9	7	7	9	11	6	11	10	12	14	13	10	8	8	8	7	9	13	11	13	26	24	32	34	39	34	37	8	8	10	22	20	22	19	19	22	17	20	20	19
440	Ribosomal protein S14 OS=Mus musculus GN=rps14 PE=3 SV=1	O70569_MOUSE	16 kDa	2	1	1	4	6	2	3	3	5	4	5	4	6	5	5	4	5	5	5	5	4	3	5	2	4	4	2	2	2	2	3	2	1	1	2	5	6	2	3	1	4	3	1	4	3	4
441	Filamin, alpha OS=Mus musculus GN=Flna PE=2 SV=1	B9EKP5_MOUSE	280 kDa	9	15	0	1	5	0	0	1	0	0	1	1	4	2	1	0	1	3	2	3	1	2	1	2	0	0	0	0	0	1	0	0	0	14	4	15	3	0	3	1	1	2	1	2	2	1
442.1	Sorbin and SH3 domain-containing protein 1 OS=Mus musculus GN=Sorbs1 PE=1 SV=2	SRBS1_MOUSE	143 kDa	4	9	0	12	11	1	0	1	1	1	4	2	15	13	2	0	2	14	14	12	12	11	6	5	7	0	0	0	0	0	0	0	0	10	7	10	12	1	1	0	2	4	0	7	4	1
442.2	Sorbin and SH3 domain-containing protein 1 OS=Mus musculus GN=Sorbs1 PE=1 SV=1	E9QNA7_MOUSE	83 kDa	0	5	0	8	4	0	0	0	0	0	0	0	8	9	0	0	0	13	12	11	9	11	7	4	5	0	0	0	0	0	0	0	0	6	5	8	8	0	0	0	0	4	0	5	0	0
443	Leucine-rich glioma-inactivated protein 1 OS=Mus musculus GN=Lgi1 PE=1 SV=1	LGI1_MOUSE	64 kDa	4	3	1	7	5	6	3	1	0	0	4	4	6	6	6	7	5	2	4	3	2	4	4	3	3	4	3	7	2	7	3	2	0	4	2	4	4	1	4	2	4	5	2	7	5	2
444	WD repeat-containing protein 47 OS=Mus musculus GN=Wdr47 PE=1 SV=2	WDR47_MOUSE	102 kDa	4	3	1	9	10	4	2	2	1	1	2	2	6	4	1	1	1	7	11	8	5	3	4	3	2	3	2	2	4	4	4	2	3	2	3	7	9	3	2	1	3	3	2	2	3	1
445	4-aminobutyrate aminotransferase, mitochondrial OS=Mus musculus GN=Abat PE=1 SV=1	GABT_MOUSE	56 kDa	0	0	0	0	1	0	0	0	0	0	0	0	0	2	4	13	4	3	2	0	3	1	2	2	2	3	1	3	1	6	14	13	0	2	0	1	7	4	4	5	4	0	4	3	2	5
446.1	AP complex subunit beta OS=Mus musculus GN=Ap1b1 PE=2 SV=1	Q8CC13_MOUSE	105 kDa	5	0	0	0	8	0	0	0	0	0	0	0	12	13	14	16	16	7	14	7	11	8	0	9	4	4	11	0	14	21	28	31	0	8	8	10	20	11	19	21	9	13	12	15	14	17
446.2	AP-1 complex subunit beta-1 OS=Mus musculus GN=Ap1b1 PE=1 SV=2	AP1B1_MOUSE	104 kDa	5	0	0	0	8	0	0	0	0	0	0	0	12	13	14	16	16	7	14	7	11	8	0	9	4	4	11	0	14	21	28	31	0	8	8	10	20	11	19	21	9	13	12	15	14	17
447.1	Isoform 2 of Kinesin-like protein KIF21A OS=Mus musculus GN=Kif21a	KI21A_MOUSE	176 kDa	0	0	0	1	3	0	0	0	0	0	1	0	2	2	4	5	1	0	0	0	0	0	0	0	0	1	1	0	3	5	10	10	4	0	1	0	15	16	6	7	10	9	3	9	16	8
448	Ogdhl protein OS=Mus musculus GN=Ogdhl PE=2 SV=1	B2RXT3_MOUSE	115 kDa	8	7	4	3	2	8	4	1	0	0	3	2	4	6	8	13	7	6	4	5	3	5	5	7	9	7	7	10	7	10	8	6	2	6	9	10	6	9	9	13	6	8	8	6	7	7
449	SH3 and multiple ankyrin repeat domains protein 1 OS=Mus musculus GN=Shank1 PE=1 SV=1	D3YZU4_MOUSE	225 kDa	8	5	0	27	20	0	0	0	3	2	1	2	9	13	5	0	3	9	9	3	10	7	7	3	2	2	1	1	0	0	0	0	0	7	8	4	17	1	1	0	0	0	0	9	2	2
450	Neurofilament heavy polypeptide OS=Mus musculus GN=Nefh PE=1 SV=3	NFH_MOUSE	117 kDa	3	1	4	3	3	7	1	0	6	4	5	0	4	3	9	11	11	2	0	1	2	5	3	5	0	1	7	4	7	5	5	5	3	5	3	5	4	1	5	2	3	0	3	3	3	2
451	T-complex protein 1 subunit epsilon OS=Mus musculus GN=Cct5 PE=1 SV=1	TCPE_MOUSE	60 kDa	0	1	0	1	0	0	0	0	0	0	2	0	1	3	2	4	3	0	0	0	0	1	1	0	1	2	0	0	2	4	11	17	9	0	0	0	7	9	7	6	6	3	5	6	9	8
452.1	Isoform 2 of Protein furry homolog OS=Mus musculus GN=Fry	FRY_MOUSE	340 kDa	1	4	0	6	4	2	2	0	2	0	1	1	6	9	5	2	6	10	14	8	8	3	2	5	3	1	3	2	1	2	1	2	0	1	4	6	7	1	2	1	2	4	1	2	2	2
452.2	Protein Fryl OS=Mus musculus GN=Fryl PE=1 SV=1	F8VQ05_MOUSE	338 kDa	0	0	0	2	3	0	0	0	0	0	0	0	3	2	0	0	0	2	3	0	0	0	0	0	0	0	0	0	0	0	0	0	0	0	0	0	1	0	0	0	0	0	0	1	0	0
453	Annexin A5 OS=Mus musculus GN=Anxa5 PE=1 SV=1	ANXA5_MOUSE	36 kDa	0	0	0	0	0	0	0	1	0	0	1	0	0	7	4	4	3	0	0	0	1	1	0	1	0	0	0	0	0	4	8	12	5	0	0	0	5	8	9	9	7	7	7	6	7	7
454	60S ribosomal protein L35 OS=Mus musculus GN=Rpl35 PE=1 SV=1	RL35_MOUSE	15 kDa	1	1	4	3	3	5	6	1	1	0	1	1	2	4	4	2	3	1	1	2	1	4	3	3	2	4	5	5	4	7	6	7	7	3	0	1	3	5	6	4	4	3	2	3	4	5
455	Isoform 3 of Profilin-2 OS=Mus musculus GN=Pfn2	PROF2_MOUSE	10 kDa	0	0	0	0	3	1	0	0	0	0	4	1	0	5	2	6	3	0	0	0	1	1	0	0	0	4	3	3	6	12	15	12	3	1	1	0	3	4	8	5	7	6	7	5	6	4
456	Voltage-dependent R-type calcium channel subunit alpha OS=Mus musculus GN=Cacna1e PE=1 SV=1	A0A087WS83_MOUSE	257 kDa	5	8	0	24	17	1	2	1	0	2	1	4	7	8	2	0	2	11	9	7	6	6	4	4	6	2	3	3	0	0	0	1	0	11	9	8	13	1	0	0	4	5	1	6	2	0
457	Protein-tyrosine kinase 2-beta OS=Mus musculus GN=Ptk2b PE=1 SV=1	E9Q2A6_MOUSE	111 kDa	1	1	0	5	6	1	0	2	2	0	1	2	5	9	0	2	4	7	1	2	2	0	0	0	0	0	5	2	4	7	5	7	0	3	4	0	13	9	6	6	8	13	2	10	8	4
458	Anion exchange protein OS=Mus musculus GN=Slc4a4 PE=1 SV=1	E9Q8N8_MOUSE	123 kDa	3	5	1	14	9	1	2	0	0	0	4	4	4	4	8	7	7	5	5	4	4	5	3	5	3	6	2	2	0	3	1	1	0	8	3	5	5	2	2	0	0	0	3	7	5	4
459	Mitochondrial pyruvate carrier 2 OS=Mus musculus GN=Mpc2 PE=1 SV=1	MPC2_MOUSE	14 kDa	3	2	0	2	2	6	10	0	0	0	5	4	3	5	5	6	5	4	4	3	3	3	5	8	3	6	7	6	1	5	9	6	1	3	3	1	1	5	9	7	4	6	7	4	3	9
460	Chaperonin subunit 7 (Eta), isoform CRA_a OS=Mus musculus GN=Cct7 PE=1 SV=1	Q3TIJ7_MOUSE	60 kDa	0	0	0	1	1	0	0	0	0	0	2	0	0	3	2	6	2	0	0	0	1	0	0	1	0	1	1	0	3	5	11	12	5	1	1	0	4	11	9	9	7	7	6	8	7	7
461	Atlastin-1 OS=Mus musculus GN=Atl1 PE=1 SV=1	ATLA1_MOUSE	63 kDa	0	1	0	3	3	1	0	0	0	0	0	1	3	4	3	3	2	2	1	3	2	2	2	1	1	2	4	4	9	10	11	8	1	0	1	2	10	8	11	13	9	6	7	6	8	8
462	Adenylyl cyclase-associated protein 1 OS=Mus musculus GN=Cap1 PE=1 SV=4	CAP1_MOUSE	52 kDa	0	0	0	0	0	0	0	1	0	0	0	0	0	2	4	3	5	1	0	0	1	0	0	0	0	0	0	0	4	7	6	10	3	0	0	0	9	10	10	10	10	6	9	9	9	12
463	Succinate--CoA ligase [ADP/GDP-forming] subunit alpha, mitochondrial OS=Mus musculus GN=Suclg1 PE=1 SV=4	SUCA_MOUSE	36 kDa	0	1	0	3	6	0	0	1	0	0	0	1	4	3	2	7	5	1	1	0	0	0	2	2	0	3	3	4	5	4	11	9	3	1	1	0	5	8	8	7	5	6	8	8	6	9
464	Poly(rC)-binding protein 1 OS=Mus musculus GN=Pcbp1 PE=1 SV=1	PCBP1_MOUSE	37 kDa	4	4	1	3	6	4	0	4	4	5	5	2	5	5	5	4	5	4	9	6	4	2	4	2	0	2	3	2	4	6	4	6	0	6	6	4	8	6	6	3	6	6	4	7	6	5
465.1	Dihydropyrimidinase-related protein 1 OS=Mus musculus GN=Crmp1 PE=1 SV=1	DPYL1_MOUSE	62 kDa	0	0	0	6	0	6	0	7	0	0	11	5	5	7	7	21	7	4	5	0	6	0	0	5	5	4	9	7	13	18	23	21	21	7	0	3	5	15	8	8	10	10	9	6	8	8
466	Mitochondrial glutamate carrier 2 OS=Mus musculus GN=Slc25a18 PE=1 SV=4	GHC2_MOUSE	34 kDa	2	6	5	8	8	10	10	8	1	3	5	4	7	5	7	7	7	3	6	3	7	4	5	7	5	5	6	6	4	5	6	8	7	5	5	2	7	3	5	4	4	4	5	6	4	5
467	C2 domain-containing protein 2-like OS=Mus musculus GN=C2cd2l PE=1 SV=3	C2C2L_MOUSE	76 kDa	2	0	2	8	6	6	6	1	4	1	1	3	2	2	4	4	6	1	3	3	4	5	2	4	2	3	4	3	3	5	5	3	1	2	2	1	7	3	1	2	3	6	2	3	5	1
468	Chaperonin containing Tcp1, subunit 6a (Zeta) OS=Mus musculus GN=Cct6a PE=2 SV=1	Q3TI05_MOUSE	58 kDa	0	0	0	0	2	2	0	1	0	1	0	1	0	0	5	5	3	0	0	0	1	0	0	1	0	2	2	1	6	10	15	17	6	0	0	0	4	4	8	5	4	3	6	5	4	7
469	60S ribosomal protein L9 (Fragment) OS=Mus musculus GN=Rpl9 PE=1 SV=1	A0A0G2JES3_MOUSE	22 kDa	1	4	2	4	6	3	2	1	0	1	4	4	3	5	8	7	7	2	5	3	6	5	2	5	6	4	1	2	1	1	2	2	0	3	3	4	5	4	5	7	2	3	5	3	3	2
470	Glutathione peroxidase OS=Mus musculus GN=Gpx4 PE=1 SV=1	F7A8H6_MOUSE	29 kDa	2	5	0	3	5	2	4	0	0	0	4	5	5	4	6	7	6	3	4	3	2	4	3	3	4	3	2	2	1	3	5	3	0	5	4	3	3	4	5	4	4	3	3	6	4	4
471.1	Rap guanine nucleotide exchange factor 2 OS=Mus musculus GN=Rapgef2 PE=1 SV=1	E9QNQ4_MOUSE	166 kDa	1	1	0	6	6	0	0	0	0	0	0	0	7	5	1	3	1	1	2	3	1	1	1	1	0	3	1	1	1	6	6	3	3	2	2	1	10	9	8	5	3	7	1	10	7	7
471.2	Protein Rapgef6 OS=Mus musculus GN=Rapgef6 PE=1 SV=1	B2RUJ6_MOUSE	180 kDa	0	0	0	0	0	0	0	0	0	0	0	0	0	0	0	0	0	0	0	0	0	0	0	0	0	0	0	0	0	0	0	0	0	0	0	0	0	0	0	0	0	0	0	3	0	0
472	Cytoplasmic dynein 1 light intermediate chain 1 OS=Mus musculus GN=Dync1li1 PE=1 SV=1	DC1L1_MOUSE	57 kDa	2	2	0	1	0	0	0	0	0	0	1	1	0	1	3	5	1	0	2	0	0	0	0	0	0	0	3	2	4	7	10	9	0	0	0	0	10	6	12	7	8	4	9	8	8	11
473	Putative uncharacterized protein OS=Mus musculus GN=Stip1 PE=2 SV=1	Q3THQ5_MOUSE	63 kDa	0	0	0	0	0	0	0	0	0	0	1	0	0	2	1	4	3	0	0	0	0	0	0	0	0	1	1	0	4	4	9	9	2	0	0	0	4	7	7	7	10	8	6	8	9	9
474	Importin-5 OS=Mus musculus GN=Ipo5 PE=1 SV=3	IPO5_MOUSE	124 kDa	0	0	0	2	1	0	0	0	0	0	1	0	0	0	2	3	3	1	1	0	1	0	0	0	0	0	1	1	5	14	16	15	3	0	0	2	13	9	14	11	6	6	5	7	7	11
475.1	Glutathione S-transferase Mu 5 OS=Mus musculus GN=Gstm5 PE=1 SV=1	GSTM5_MOUSE	27 kDa	1	1	1	4	2	4	0	2	0	0	4	3	1	6	6	9	5	0	0	0	0	0	1	1	4	2	2	1	3	4	7	9	2	3	0	0	8	5	7	9	6	5	3	5	4	5
476	ATP-dependent RNA helicase A OS=Mus musculus GN=Dhx9 PE=1 SV=1	A0A087WPL5_MOUSE	150 kDa	5	6	0	9	11	2	1	0	0	0	1	4	8	6	11	7	9	6	5	5	5	4	3	5	2	3	0	1	0	0	0	0	0	6	8	3	4	0	1	0	0	2	1	4	2	0
477	Phosphodiesterase OS=Mus musculus GN=Pde2a PE=1 SV=1	A0A1B0GRJ9_MOUSE	106 kDa	6	5	0	5	4	1	0	0	0	0	1	0	6	6	4	1	1	2	2	3	0	1	2	1	1	0	0	1	0	1	1	2	0	3	6	4	10	9	6	4	6	4	2	8	6	6
478	Secernin-1 OS=Mus musculus GN=Scrn1 PE=1 SV=1	SCRN1_MOUSE	46 kDa	0	0	0	0	0	0	0	0	0	0	1	0	0	1	0	6	1	0	0	0	0	0	0	0	0	0	2	2	8	9	11	12	1	0	0	0	7	8	10	10	9	8	8	7	7	6
479	Uncharacterized protein C9orf172 homolog OS=Mus musculus GN=Gm996 PE=1 SV=1	CI172_MOUSE	107 kDa	6	8	0	13	11	0	0	2	0	1	2	7	8	4	2	0	6	8	8	5	8	5	6	5	6	5	0	0	0	0	0	0	0	8	10	5	11	1	1	0	1	1	0	3	0	1
480.1	Putative uncharacterized protein OS=Mus musculus GN=Syt11 PE=2 SV=1	Q3TYC4_MOUSE	48 kDa	0	0	0	1	2	0	1	0	0	0	0	0	0	0	0	1	4	0	0	0	1	0	0	5	5	9	9	4	4	7	10	10	1	0	0	0	8	6	8	9	2	3	8	4	4	8
480.2	Synaptotagmin-11 (Fragment) OS=Mus musculus GN=Syt11 PE=1 SV=1	S4R1M8_MOUSE	41 kDa	0	0	0	0	0	0	0	0	0	0	0	0	0	0	0	0	3	0	0	0	0	0	0	0	3	7	5	2	0	4	7	6	0	0	0	0	6	3	7	8	0	0	7	2	3	6
481.1	Isoform 2 of Receptor-type tyrosine-protein phosphatase S OS=Mus musculus GN=Ptprs	PTPRS_MOUSE	212 kDa	4	2	0	5	5	2	2	0	1	0	0	1	4	2	2	2	1	5	4	1	3	4	2	1	1	3	6	2	3	5	8	6	2	2	4	1	8	7	3	4	5	6	3	8	5	4
481.2	Protein tyrosine phosphatase, receptor type, D OS=Mus musculus GN=Ptprd PE=1 SV=1	B9EJA3_MOUSE	170 kDa	3	0	0	5	5	0	0	0	0	0	0	0	4	3	0	0	0	4	4	0	0	4	0	0	0	3	5	0	0	5	9	6	0	0	0	0	4	5	4	4	3	6	0	7	6	4
481.3	Receptor-type tyrosine-protein phosphatase F OS=Mus musculus GN=Ptprf PE=1 SV=1	PTPRF_MOUSE	211 kDa	0	0	0	2	2	0	0	0	0	0	0	0	2	0	0	0	0	0	3	0	0	0	0	0	0	0	0	0	0	0	3	0	0	0	0	0	0	0	1	1	0	2	0	3	2	0
482	Protein kinase C and casein kinase substrate in neurons protein 1 OS=Mus musculus GN=Pacsin1 PE=1 SV=1	PACN1_MOUSE	51 kDa	0	1	0	0	0	0	0	0	0	0	0	0	0	4	4	1	3	2	1	1	2	3	1	0	2	1	0	0	3	4	7	5	0	0	0	0	7	7	9	8	5	4	3	6	5	6
483	Solute carrier family 12 member 2 OS=Mus musculus GN=Slc12a2 PE=1 SV=1	E9QM38_MOUSE	131 kDa	5	2	0	6	4	1	1	1	0	0	2	2	6	3	8	6	8	0	0	3	6	0	2	8	9	7	1	0	0	3	5	5	0	3	5	2	4	6	1	1	2	3	2	5	5	1
484.1	V-type proton ATPase proteolipid subunit OS=Mus musculus GN=Atp6v0c PE=1 SV=1	A3KML5_MOUSE	16 kDa	0	6	17	0	0	0	6	0	0	0	1	0	1	4	4	1	8	1	1	0	0	0	0	8	0	7	8	7	14	7	11	6	0	0	5	1	0	7	3	3	3	5	0	2	1	4
484.2	V-type proton ATPase proteolipid subunit OS=Mus musculus GN=Atp6v0c PE=2 SV=1	Q3UK60_MOUSE	16 kDa	0	6	17	0	0	0	6	0	0	0	1	0	1	4	3	1	8	1	1	0	0	0	0	7	0	7	8	7	14	7	11	6	0	0	5	1	0	7	3	3	3	5	0	2	1	4
485	LanC-like protein 2 (Fragment) OS=Mus musculus GN=Lancl2 PE=1 SV=1	F6RJV6_MOUSE	50 kDa	1	0	0	3	2	0	2	0	0	0	2	1	2	3	3	6	2	2	2	4	2	4	3	2	2	3	3	2	2	4	7	6	3	2	0	1	7	6	6	6	3	4	5	6	6	5
486	Core histone macro-H2A.2 OS=Mus musculus GN=H2afy2 PE=1 SV=3	H2AW_MOUSE	40 kDa	7	2	3	7	3	6	6	4	1	4	5	9	3	3	3	6	7	2	1	3	3	5	4	5	3	8	0	5	3	1	2	3	4	10	10	6	8	0	1	2	6	5	2	8	2	4
487	MKIAA0719 protein (Fragment) OS=Mus musculus GN=Tomm70a PE=2 SV=1	Q80TT4_MOUSE	70 kDa	2	2	0	1	3	2	0	1	0	1	4	2	1	2	3	5	4	3	3	4	2	1	0	5	3	5	0	1	4	5	6	5	3	0	2	2	2	6	7	6	3	3	2	2	5	4
488	Acylglycerol kinase, mitochondrial OS=Mus musculus GN=Agk PE=1 SV=1	AGK_MOUSE	47 kDa	3	2	0	7	6	2	9	1	0	0	4	6	5	0	6	6	3	6	6	5	4	5	6	5	6	5	2	4	0	1	2	1	1	3	3	4	1	2	4	3	1	3	5	3	3	5
489	Cysteine and glycine-rich protein 1 OS=Mus musculus GN=Csrp1 PE=1 SV=3	CSRP1_MOUSE	21 kDa	0	1	1	0	1	2	3	1	0	0	3	1	1	2	8	9	8	1	0	2	2	1	2	3	0	2	1	2	2	2	9	9	3	0	0	1	6	5	6	6	5	7	4	4	5	5
490	Gamma-soluble NSF attachment protein (Fragment) OS=Mus musculus GN=Napg PE=1 SV=1	D3Z4B2_MOUSE	39 kDa	1	1	0	1	0	0	0	0	0	0	2	1	0	1	0	2	0	0	0	0	0	0	0	1	0	1	3	2	7	9	14	11	6	1	0	0	7	7	8	10	6	5	5	3	7	9
491	von Willebrand factor OS=Mus musculus GN=Vwf PE=1 SV=2	E9QPU1_MOUSE	309 kDa	7	3	3	0	3	8	5	2	0	1	5	4	7	4	1	1	0	2	1	3	0	3	1	4	4	4	2	4	2	4	1	2	3	4	6	1	0	4	2	2	4	4	3	5	2	1
492	AMPA-selective glutamate receptor 2 flop type OS=Mus musculus GN=Gria2 PE=2 SV=1	C9K0Z0_MOUSE	99 kDa	4	5	2	6	3	3	1	0	0	0	2	4	7	5	3	4	4	10	13	5	7	7	3	7	2	1	1	1	1	1	2	1	0	9	6	6	8	2	2	3	1	3	2	7	3	1
493.1	Putative uncharacterized protein OS=Mus musculus GN=Hnrnpk PE=2 SV=1	Q3U9Q3_MOUSE	50 kDa	3	0	0	1	0	1	1	0	0	0	1	0	0	2	4	1	8	8	12	10	9	11	13	3	1	2	1	0	0	1	0	0	0	2	3	4	4	0	0	0	0	3	1	1	0	0
494	EGF-like domain 8 OS=Mus musculus GN=Egfl8 PE=2 SV=1	B7ZP51_MOUSE	32 kDa	3	3	5	0	1	1	3	0	0	0	4	3	3	3	1	0	1	4	3	3	1	4	0	3	3	4	3	3	2	2	1	2	2	3	2	3	2	6	5	7	5	7	9	2	3	8
495	Protein Rasal2 OS=Mus musculus GN=Rasal2 PE=1 SV=1	D3YUS5_MOUSE	142 kDa	2	5	0	25	11	1	0	0	0	0	2	2	8	6	4	1	4	12	7	11	11	8	10	4	5	3	1	2	0	1	0	0	1	9	3	9	15	3	1	0	2	3	0	4	1	1
496	Platelet-activating factor acetylhydrolase IB subunit alpha OS=Mus musculus GN=Pafah1b1 PE=2 SV=1	Q3UGR6_MOUSE	47 kDa	0	0	0	0	0	0	0	0	0	0	3	0	0	0	5	7	8	0	0	0	0	0	0	0	0	2	1	0	2	6	8	8	2	0	0	0	7	5	8	6	5	4	7	5	4	9
497	Low density lipoprotein receptor-related protein 1 OS=Mus musculus GN=Lrp1 PE=1 SV=1	A0A0R4J0I9_MOUSE	505 kDa	2	2	0	3	2	2	2	0	0	0	3	6	4	2	1	0	1	1	3	2	0	0	1	0	4	4	1	2	2	1	2	1	0	5	2	0	5	7	10	9	3	7	6	7	5	10
498.1	Serine/threonine-protein kinase PAK 1 OS=Mus musculus GN=Pak1 PE=1 SV=1	G5E884_MOUSE	61 kDa	0	0	0	0	0	0	0	0	0	0	0	0	0	0	0	3	0	0	0	0	0	0	0	0	0	0	0	0	1	3	4	6	2	0	0	0	7	6	13	12	4	6	8	5	4	8
498.2	PAK3c protein OS=Mus musculus GN=Pak3 PE=2 SV=1	B1GX80_MOUSE	63 kDa	0	0	0	0	0	0	0	0	0	0	0	0	0	0	0	0	0	0	0	0	0	0	0	0	0	0	0	0	0	2	2	4	0	0	0	0	3	3	7	4	3	2	4	2	2	4
498.3	Serine/threonine-protein kinase PAK 2 OS=Mus musculus GN=Pak2 PE=1 SV=1	PAK2_MOUSE	58 kDa	0	0	0	0	0	0	0	0	0	0	0	0	0	0	0	0	0	0	0	0	0	0	0	0	0	0	0	0	0	0	0	3	0	0	0	0	0	2	5	0	0	0	4	2	0	0
499	Heterogeneous nuclear ribonucleoprotein U-like protein 2 OS=Mus musculus GN=Hnrnpul2 PE=1 SV=2	HNRL2_MOUSE	85 kDa	2	6	0	11	8	0	2	4	1	2	4	6	6	7	6	2	3	5	4	3	3	2	6	1	2	2	0	0	0	0	0	0	0	6	6	3	7	1	1	0	1	1	0	3	3	1
500	Mammalian ependymin-related protein 1 OS=Mus musculus GN=Epdr1 PE=1 SV=1	EPDR1_MOUSE	25 kDa	2	0	5	1	0	5	5	2	0	0	4	5	3	3	6	5	7	1	1	1	2	4	3	3	4	6	4	2	1	4	5	3	2	1	3	1	0	2	5	5	1	3	5	5	3	5
501	Septin-8 OS=Mus musculus GN=Sept8 PE=1 SV=1	B1AQZ0_MOUSE	56 kDa	5	6	2	7	7	6	7	3	0	0	6	6	7	5	12	10	6	6	7	9	5	3	4	10	5	6	6	9	5	6	9	8	3	7	7	9	7	4	4	5	5	8	5	6	4	4
502	Adenomatous polyposis coli protein 2 OS=Mus musculus GN=Apc2 PE=1 SV=1	D3YTR0_MOUSE	246 kDa	6	9	0	10	14	0	0	0	0	0	1	1	11	8	0	0	0	7	9	7	3	3	1	2	3	3	0	0	0	0	0	0	0	9	11	9	15	0	1	0	0	1	0	2	1	0
503	Metabotropic glutamate receptor 3 OS=Mus musculus GN=Grm3 PE=1 SV=1	GRM3_MOUSE	99 kDa	4	6	3	7	7	4	4	1	3	1	5	6	10	10	5	6	8	4	5	3	3	5	4	5	5	4	8	7	3	4	2	3	2	5	6	6	4	7	5	4	4	5	3	9	4	7
504	Rabphilin-3A OS=Mus musculus GN=Rph3a PE=1 SV=2	RP3A_MOUSE	75 kDa	0	1	0	6	6	0	0	0	1	0	1	0	2	5	2	0	1	5	4	4	3	2	2	0	0	2	1	0	3	3	2	2	4	2	1	1	7	7	6	6	5	4	0	5	8	3
505	Reticulon-4 OS=Mus musculus GN=Rtn4 PE=1 SV=2	RTN4_MOUSE	127 kDa	0	0	0	0	0	0	0	0	0	0	0	0	1	1	2	1	1	1	2	0	1	0	0	0	0	0	2	1	4	4	6	5	3	0	0	0	9	8	10	9	5	3	10	5	5	7
506.1	Ras-related protein Rap-2a OS=Mus musculus GN=Rap2a PE=1 SV=2	RAP2A_MOUSE	21 kDa	0	0	0	2	3	0	2	0	0	0	1	0	2	1	4	3	3	2	3	3	3	3	1	2	2	2	0	0	0	1	3	4	0	3	3	3	4	3	4	3	3	4	2	1	2	3
506.2	MCG5466 OS=Mus musculus GN=Rap2b PE=1 SV=1	Q6ZWR0_MOUSE	21 kDa	4	1	1	0	0	0	3	1	0	0	0	0	0	0	4	2	3	2	2	3	2	3	1	2	2	2	3	3	0	2	3	3	0	2	2	3	2	3	3	2	1	1	1	2	2	2
506.3	Ras-related protein Rap-2c OS=Mus musculus GN=Rap2c PE=1 SV=1	RAP2C_MOUSE	21 kDa	0	0	0	2	0	0	0	0	0	0	0	0	1	0	2	0	2	0	0	2	0	2	0	0	0	0	0	0	0	0	0	2	0	0	2	2	0	1	0	0	0	0	0	0	0	0
507	Long-chain-fatty-acid--CoA ligase ACSBG1 OS=Mus musculus GN=Acsbg1 PE=1 SV=1	ACBG1_MOUSE	80 kDa	0	1	0	4	8	0	0	0	0	0	2	3	6	4	6	5	7	7	8	9	4	6	4	2	1	3	0	0	0	0	0	0	0	2	3	1	5	4	6	3	3	4	4	6	5	6
508	Voltage-dependent calcium channel subunit alpha-2/delta-2 OS=Mus musculus GN=Cacna2d2 PE=1 SV=2	E9Q683_MOUSE	131 kDa	16	10	0	3	3	2	0	0	0	0	0	0	4	4	8	5	3	0	0	0	0	0	0	8	7	10	5	7	0	0	0	0	2	11	12	8	1	0	0	0	0	0	0	2	0	0
509	Prohibitin-2 OS=Mus musculus GN=Phb2 PE=1 SV=1	PHB2_MOUSE	33 kDa	6	3	5	2	1	1	1	0	0	0	5	6	4	2	7	5	7	2	2	2	2	1	2	4	2	3	4	3	2	1	2	1	0	6	3	2	2	4	1	0	3	6	4	3	2	2
510	Putative uncharacterized protein OS=Mus musculus GN=Atp6ap1 PE=2 SV=1	Q3THZ3_MOUSE	51 kDa	1	2	6	1	1	2	3	0	0	0	2	1	1	1	2	0	3	1	0	1	0	2	1	2	0	0	9	8	4	2	2	1	1	2	3	0	1	1	1	1	1	1	1	1	0	1
511	Putative uncharacterized protein OS=Mus musculus GN=Hnrnpm PE=2 SV=1	Q3TW40_MOUSE	74 kDa	5	3	0	8	5	0	0	0	3	3	1	2	6	5	3	4	4	4	6	6	4	2	4	5	2	5	0	0	0	1	0	0	0	4	0	4	1	1	0	1	0	3	0	5	2	1
512	Ribosomal protein S23 OS=Mus musculus GN=Rps23 PE=2 SV=1	Q497E1_MOUSE	16 kDa	2	2	4	2	2	5	5	3	0	0	1	2	2	2	5	4	4	3	4	3	1	3	2	3	3	3	4	3	3	3	2	2	1	1	1	3	1	2	4	3	3	3	3	1	2	2
513	Alpha-soluble NSF attachment protein OS=Mus musculus GN=Napa PE=1 SV=1	SNAA_MOUSE	33 kDa	1	1	0	3	2	1	2	0	0	0	2	0	4	2	5	9	4	0	0	0	0	0	0	1	0	4	4	4	10	14	17	18	7	2	2	0	15	17	18	14	10	9	12	14	12	15
514	Alanine--tRNA ligase, cytoplasmic OS=Mus musculus GN=Aars PE=2 SV=1	Q3UD67_MOUSE	107 kDa	0	0	0	0	0	0	0	0	0	0	1	0	0	0	0	4	0	0	0	0	0	0	0	0	0	0	0	0	2	2	7	7	9	0	0	0	7	4	9	9	6	3	7	4	7	8
515	E3 SUMO-protein ligase RanBP2 OS=Mus musculus GN=Ranbp2 PE=1 SV=2	RBP2_MOUSE	341 kDa	4	2	0	12	14	0	1	0	1	1	0	1	10	10	5	2	4	8	12	5	7	5	5	6	2	4	0	0	0	0	0	0	0	0	2	5	9	0	2	0	1	1	0	6	0	0
516	Very-long-chain enoyl-CoA reductase OS=Mus musculus GN=Tecr PE=1 SV=1	TECR_MOUSE	36 kDa	4	3	1	6	7	2	2	0	0	0	2	1	5	5	6	4	5	1	3	3	2	5	3	4	3	2	1	1	2	1	3	1	0	4	5	4	5	2	2	1	1	3	4	2	1	4
517.1	Putative adenosylhomocysteinase 2 OS=Mus musculus GN=Ahcyl1 PE=1 SV=1	SAHH2_MOUSE	59 kDa	0	2	0	3	2	0	0	1	0	0	2	3	4	3	2	4	2	3	1	3	4	3	4	2	2	1	0	0	1	4	1	0	1	3	3	2	3	5	5	4	3	4	3	6	6	5
517.2	Adenosylhomocysteinase OS=Mus musculus GN=Ahcyl2 PE=1 SV=1	F8WGT1_MOUSE	67 kDa	0	2	0	3	2	0	0	0	0	0	2	2	4	3	0	3	2	0	2	2	3	3	4	2	0	0	0	0	0	4	1	0	0	3	3	2	3	5	4	3	4	5	2	5	5	4
518	Rab3 GTPase-activating protein non-catalytic subunit OS=Mus musculus GN=Rab3gap2 PE=1 SV=1	A0A0A6YWM5_MOUSE	153 kDa	1	3	0	2	3	0	0	0	1	0	2	2	3	2	4	4	2	2	2	3	0	0	0	0	0	0	0	0	1	2	2	1	2	1	3	1	13	9	4	6	8	6	2	9	8	6
519	Leucine-rich repeat LGI family member 3 OS=Mus musculus GN=Lgi3 PE=1 SV=1	LGI3_MOUSE	62 kDa	0	3	0	9	9	0	0	0	0	0	4	3	8	5	7	8	8	5	5	2	1	1	1	3	3	5	0	2	0	4	3	5	0	4	5	8	8	3	4	3	2	2	2	5	2	5
520	Isocitrate dehydrogenase [NADP] OS=Mus musculus GN=Idh1 PE=2 SV=1	Q8C338_MOUSE	48 kDa	0	1	0	0	1	0	0	0	0	0	2	1	1	3	1	0	2	0	0	0	0	0	0	0	0	0	2	0	5	5	8	7	1	1	1	0	7	10	3	4	6	7	3	9	10	5
521	Oxidation resistance protein 1 OS=Mus musculus GN=Oxr1 PE=1 SV=3	OXR1_MOUSE	96 kDa	0	0	0	0	0	0	0	0	0	0	0	0	0	0	0	0	0	0	1	0	0	0	0	0	0	0	1	0	3	2	7	5	0	0	0	0	10	3	10	5	8	9	4	11	4	11
522	Non-specific serine/threonine protein kinase OS=Mus musculus GN=Mark2 PE=1 SV=2	E9QMP6_MOUSE	86 kDa	9	8	0	12	17	0	0	2	2	0	4	2	13	11	8	5	8	6	10	11	4	5	4	7	5	6	2	0	0	2	2	2	1	10	8	9	17	7	7	6	5	5	2	15	5	9
523	Phosphoserine aminotransferase OS=Mus musculus GN=Psat1 PE=2 SV=1	Q3ULZ3_MOUSE	40 kDa	0	0	0	1	1	0	0	0	0	0	2	0	1	2	6	9	4	0	0	0	0	0	0	1	2	4	0	0	0	1	3	5	5	0	0	0	2	4	4	8	1	1	4	3	3	7
524	Phospholipid-transporting ATPase (Fragment) OS=Mus musculus GN=Atp8a1 PE=2 SV=1	Q5DTG0_MOUSE	135 kDa	2	0	0	0	0	0	0	0	0	0	0	0	0	0	3	1	1	0	0	0	2	0	0	2	0	4	2	2	4	10	7	9	0	1	2	0	6	7	10	10	8	6	9	6	14	12
525.1	Cathepsin D OS=Mus musculus GN=Ctsd PE=1 SV=1	CATD_MOUSE	45 kDa	3	0	3	2	5	3	5	2	1	0	2	4	3	2	2	12	6	0	0	0	0	1	0	4	1	6	4	2	3	3	3	2	0	1	0	0	2	6	2	0	4	8	5	2	3	4
526.1	Eukaryotic translation initiation factor 4A2 OS=Mus musculus GN=Eif4a2 PE=2 SV=1	Q52KC1_MOUSE	46 kDa	1	0	0	2	2	0	0	0	0	0	2	1	2	3	0	0	2	0	0	1	0	0	0	0	0	0	1	0	0	3	3	3	1	1	1	0	7	8	4	5	4	3	4	3	5	4
526.2	Eukaryotic initiation factor 4A-I OS=Mus musculus GN=Eif4a1 PE=1 SV=1	IF4A1_MOUSE	46 kDa	1	0	0	3	2	0	0	0	0	0	3	0	2	3	0	0	2	0	0	1	0	0	0	0	0	0	0	0	0	4	3	3	1	0	1	0	6	6	3	5	5	3	2	3	6	2
527	RasGAP-activating-like protein 1 OS=Mus musculus GN=Rasal1 PE=1 SV=2	RASL1_MOUSE	89 kDa	0	0	0	1	1	0	0	0	0	0	0	0	2	1	3	3	2	0	3	1	0	1	2	0	0	0	4	1	4	8	10	12	1	0	0	0	8	8	9	11	4	4	7	7	5	8
528.1	Serine/arginine repetitive matrix protein 1 (Fragment) OS=Mus musculus GN=Srrm1 PE=1 SV=1	F6T4M4_MOUSE	16 kDa	0	0	0	0	0	0	0	0	0	0	0	0	0	0	0	0	0	0	1	2	1	1	0	0	0	0	0	0	0	0	0	0	0	0	1	0	0	0	0	0	1	1	1	0	0	1
528.2	Serine/arginine repetitive matrix protein 1 OS=Mus musculus GN=Srrm1 PE=1 SV=1	A2A8V8_MOUSE	103 kDa	0	0	0	0	0	0	0	0	0	0	0	0	0	1	0	0	0	1	1	4	2	3	1	0	0	0	0	1	0	0	0	0	0	0	0	0	0	0	0	0	2	2	1	0	0	1
529	40S ribosomal protein S5 (Fragment) OS=Mus musculus GN=Rps5 PE=1 SV=1	D3YYM6_MOUSE	20 kDa	1	1	3	3	3	6	8	2	1	0	3	1	3	4	3	3	3	0	2	1	4	3	3	3	4	3	3	4	0	7	4	4	1	2	2	1	3	3	2	2	3	3	2	2	2	2
530	Protein Gm10036 OS=Mus musculus GN=Gm10036 PE=3 SV=1	E9PYL9_MOUSE	20 kDa	2	2	4	1	2	6	6	4	2	2	3	3	2	2	2	2	2	2	2	2	2	1	2	3	2	1	4	4	3	4	4	3	2	2	2	2	2	2	2	2	2	2	2	2	2	2
531	MCG1036414 OS=Mus musculus GN=Rpl35a PE=1 SV=1	Q6ZWX1_MOUSE	13 kDa	2	2	6	2	2	5	5	0	1	2	2	3	2	3	2	0	1	2	1	1	2	1	1	3	1	1	7	6	5	4	6	3	1	2	3	1	1	2	0	2	2	2	0	2	2	1
532	Activator of 90 kDa heat shock protein ATPase homolog 1 OS=Mus musculus GN=Ahsa1 PE=1 SV=2	AHSA1_MOUSE	38 kDa	1	1	0	2	2	0	0	0	0	0	3	1	2	3	5	5	5	2	3	0	1	0	1	1	0	2	2	3	1	7	7	8	0	1	1	0	5	6	6	8	5	3	6	4	4	5
533	Protein Gm17669 OS=Mus musculus GN=Gm17669 PE=4 SV=1	F6QL70_MOUSE	17 kDa	1	1	4	1	2	8	4	9	1	5	1	1	1	2	1	1	1	0	1	0	1	0	0	1	0	1	5	4	5	7	4	3	5	1	1	0	1	1	0	1	2	1	1	1	1	1
534	Putative uncharacterized protein OS=Mus musculus PE=2 SV=1	Q3U7N1_MOUSE	17 kDa	0	1	3	1	2	0	3	3	0	0	2	3	5	3	4	4	4	2	2	1	3	3	1	3	2	3	2	2	2	0	3	0	3	4	3	2	0	4	4	4	0	4	4	3	3	6
535	Glycerol-3-phosphate dehydrogenase [NAD(+)] OS=Mus musculus GN=Gpd1l PE=2 SV=1	B2RSR7_MOUSE	38 kDa	0	0	0	0	1	0	0	0	0	0	3	0	0	2	3	3	1	0	0	0	0	0	0	0	0	1	3	3	6	10	14	12	3	0	0	0	7	9	9	11	4	5	4	5	6	9
536	Mitogen-activated protein kinase kinase kinase 5 OS=Mus musculus GN=Map3k5 PE=1 SV=1	E9PWG9_MOUSE	154 kDa	2	7	0	12	5	1	0	0	0	0	0	1	5	5	2	0	1	6	7	8	6	4	5	2	2	1	2	0	0	2	1	0	0	4	4	3	8	0	3	3	3	4	0	2	4	2
537.1	Keratin, type II cuticular Hb1 OS=Mus musculus GN=Krt81 PE=2 SV=2	KRT81_MOUSE	53 kDa	3	0	0	0	0	0	1	0	0	0	0	0	0	0	0	0	0	1	2	0	0	8	2	0	0	0	0	1	1	0	1	0	0	2	0	5	0	0	0	0	1	0	0	0	0	0
537.2	Keratin, type II cuticular 87 OS=Mus musculus GN=Krt87 PE=2 SV=2	KRT87_MOUSE	55 kDa	2	0	0	0	0	0	0	0	0	0	0	0	0	0	0	0	0	0	2	0	0	7	2	0	0	1	0	0	0	0	0	0	0	2	0	4	0	0	0	0	0	0	0	0	0	0
537.3	Keratin, type II cuticular Hb2 OS=Mus musculus GN=Krt82 PE=1 SV=2	KRT82_MOUSE	57 kDa	0	0	0	0	0	0	0	0	0	0	0	0	0	0	0	0	0	0	0	0	0	0	0	0	0	0	0	0	0	0	0	0	0	0	0	0	0	0	0	0	0	0	0	0	0	0
537.4	Keratin, type II cuticular 87 OS=Mus musculus GN=Krt83 PE=1 SV=1	E9Q1Y9_MOUSE	53 kDa	3	0	0	0	0	0	0	0	0	0	0	0	0	0	0	0	0	0	0	0	0	9	0	0	0	0	0	0	0	0	0	0	0	3	0	5	0	0	0	0	0	0	0	0	0	0
537.5	Keratin, type II cuticular Hb5 OS=Mus musculus GN=Krt85 PE=1 SV=2	KRT85_MOUSE	56 kDa	3	0	0	0	0	0	0	0	0	0	0	0	0	0	0	0	0	0	0	0	0	3	0	0	0	0	0	0	0	0	0	0	0	2	0	3	0	0	0	0	0	0	0	0	0	0
538	Prickle-like 2 (Drosophila) OS=Mus musculus GN=Prickle2 PE=1 SV=1	A7YQ68_MOUSE	102 kDa	2	2	0	20	18	1	1	0	0	0	2	4	9	7	3	0	3	4	3	6	5	5	3	2	1	0	1	0	0	0	0	0	0	2	4	3	17	0	1	1	0	0	1	0	0	1
539	Transgelin-3 OS=Mus musculus GN=Tagln3 PE=1 SV=1	TAGL3_MOUSE	22 kDa	0	0	0	0	0	0	0	0	0	0	1	0	0	3	2	4	2	1	0	0	0	1	0	0	0	2	4	4	6	13	17	16	1	0	0	0	7	10	7	9	10	12	4	9	8	8
540	Adenylyl cyclase-associated protein 2 OS=Mus musculus GN=Cap2 PE=1 SV=1	CAP2_MOUSE	53 kDa	0	0	0	0	0	0	0	0	0	0	0	0	0	0	1	1	2	0	0	0	0	0	0	0	0	0	1	1	7	6	6	8	4	0	0	0	5	11	6	10	5	6	7	6	5	8
541	Putative uncharacterized protein OS=Mus musculus GN=Cntn2 PE=2 SV=1	Q3UH39_MOUSE	113 kDa	9	7	0	1	2	4	0	1	0	0	1	0	1	5	6	5	1	0	2	0	2	1	0	5	5	6	2	3	1	1	1	1	3	7	6	4	3	0	1	0	1	1	0	3	2	0
542	Synaptosomal-associated protein 25 OS=Mus musculus GN=Snap25 PE=1 SV=1	SNP25_MOUSE	23 kDa	1	0	0	0	0	1	1	0	0	0	0	0	1	2	4	4	1	6	2	2	5	2	1	2	2	3	0	0	0	4	5	3	4	1	2	2	7	7	6	6	3	3	6	6	5	8
543	GTP-binding nuclear protein Ran OS=Mus musculus GN=Ran PE=2 SV=1	Q3ULW0_MOUSE	24 kDa	0	0	0	3	1	0	1	0	0	0	3	0	3	4	2	4	2	1	0	1	0	1	1	0	1	1	2	3	7	7	12	12	1	0	0	0	4	3	3	4	6	5	4	6	5	5
544.1	RNA-binding protein FUS (Fragment) OS=Mus musculus GN=Fus PE=1 SV=1	G3UXT7_MOUSE	14 kDa	2	3	1	1	1	0	8	0	0	1	1	1	3	3	0	0	0	11	19	16	10	13	13	0	1	1	1	3	0	1	0	0	0	3	2	3	1	1	1	0	0	3	1	2	0	1
544.2	Protein Taf15 (Fragment) OS=Mus musculus GN=Taf15 PE=1 SV=1	F6QCI0_MOUSE	34 kDa	0	0	0	0	0	0	0	0	0	0	0	0	0	0	0	0	0	0	0	2	0	0	0	0	0	0	0	0	0	0	0	0	0	0	0	0	0	0	0	0	0	0	0	0	0	0
545	Phospholipid-transporting ATPase OS=Mus musculus GN=Atp9a PE=1 SV=1	A2AQC3_MOUSE	124 kDa	4	2	0	2	2	2	0	0	0	0	1	1	3	1	0	2	3	0	2	1	2	2	1	3	4	3	5	5	4	7	6	5	2	4	1	4	7	6	4	2	2	3	3	7	3	4
546	Complement C1q tumor necrosis factor-related protein 4 OS=Mus musculus GN=C1qtnf4 PE=1 SV=1	C1QT4_MOUSE	35 kDa	1	1	0	1	1	1	0	0	0	0	1	1	1	1	1	2	2	1	0	1	2	1	1	1	1	4	0	0	2	2	4	4	3	1	1	0	5	8	9	10	8	10	11	8	10	7
547	Pleckstrin homology-like domain family B member 1 OS=Mus musculus GN=Phldb1 PE=1 SV=1	D3Z0X5_MOUSE	159 kDa	8	5	0	12	12	0	0	0	1	1	0	3	10	9	0	0	1	1	6	4	3	0	1	4	5	0	0	0	0	0	0	0	0	5	6	1	15	0	0	0	0	1	0	5	4	1
548	60S ribosomal protein L36 OS=Mus musculus GN=Rpl36 PE=2 SV=1	Q5M9L1_MOUSE	12 kDa	1	3	5	3	3	11	7	1	0	0	3	2	2	3	1	1	1	0	0	0	0	0	0	1	1	1	4	3	4	7	5	4	1	2	2	1	1	4	2	3	2	2	3	2	3	3
549.1	Isoform 2 of Inositol 1,4,5-trisphosphate receptor type 1 OS=Mus musculus GN=Itpr1	ITPR1_MOUSE	311 kDa	2	4	0	2	7	0	0	0	0	0	0	2	3	2	3	0	2	8	8	7	5	2	1	0	0	0	0	0	1	1	1	1	0	6	6	3	10	2	4	0	1	2	0	4	3	4
550	Potassium voltage-gated channel subfamily KQT member 2 OS=Mus musculus GN=Kcnq2 PE=1 SV=1	B7ZBV9_MOUSE	96 kDa	1	3	0	7	10	0	0	0	3	3	3	3	2	6	3	0	2	5	3	4	2	3	3	2	3	2	0	1	0	0	0	0	0	2	7	5	9	3	0	0	2	4	1	8	0	0
551	Trifunctional enzyme subunit alpha, mitochondrial OS=Mus musculus GN=Hadha PE=1 SV=1	ECHA_MOUSE	83 kDa	4	3	0	3	6	0	0	0	1	0	2	1	4	5	5	5	4	4	7	4	4	4	2	3	2	2	0	0	0	2	2	2	0	6	2	5	7	1	2	0	2	2	1	3	1	3
552.1	Reticulon (Fragment) OS=Mus musculus GN=Rtn1 PE=1 SV=1	A3QM89_MOUSE	28 kDa	0	0	0	2	2	0	0	0	0	0	0	0	0	0	2	3	4	2	3	2	2	2	2	2	2	3	0	0	9	11	10	11	0	0	3	1	5	4	3	3	4	3	0	0	4	3
552.2	Reticulon OS=Mus musculus GN=Rtn1 PE=1 SV=1	Q4FJL2_MOUSE	84 kDa	2	2	0	2	2	0	0	0	0	0	0	1	2	2	1	2	3	1	2	1	2	1	1	1	1	2	1	1	8	8	8	10	0	0	3	0	5	4	2	2	2	2	2	0	3	2
553	Immunoglobulin superfamily member 21 OS=Mus musculus GN=Igsf21 PE=2 SV=1	IGS21_MOUSE	52 kDa	7	5	3	0	0	4	0	0	1	1	0	0	0	0	6	1	4	0	3	0	0	2	0	6	5	6	5	9	2	2	1	1	0	6	9	6	0	0	0	0	0	0	0	0	0	0
554	Succinyl-CoA:3-ketoacid coenzyme A transferase 1, mitochondrial OS=Mus musculus GN=Oxct1 PE=1 SV=1	SCOT1_MOUSE	56 kDa	0	0	0	1	3	0	0	0	0	0	0	0	1	0	0	4	0	0	0	0	0	0	0	0	0	0	2	2	2	4	6	9	6	2	0	0	3	8	8	4	4	4	6	4	5	4
555	Serine/threonine-protein kinase BRSK1 OS=Mus musculus GN=Brsk1 PE=1 SV=1	BRSK1_MOUSE	85 kDa	1	7	0	12	9	0	1	0	1	1	2	4	5	7	6	2	5	2	3	4	2	1	5	6	4	2	0	0	0	0	1	1	0	5	4	3	5	2	3	0	4	5	0	4	2	3
556	Homer protein homolog 1 OS=Mus musculus GN=Homer1 PE=1 SV=2	HOME1_MOUSE	41 kDa	3	5	2	11	7	1	0	0	1	0	2	1	6	8	2	0	2	3	4	6	4	7	4	2	1	2	1	2	0	0	0	0	0	5	4	1	7	2	0	0	2	2	0	8	0	0
557.1	Isoform 2 of cAMP-dependent protein kinase catalytic subunit beta OS=Mus musculus GN=Prkacb	KAPCB_MOUSE	39 kDa	1	1	1	1	1	1	1	0	0	0	0	0	1	2	2	2	1	1	1	0	0	1	1	1	1	1	3	1	3	2	7	6	0	1	1	0	3	1	7	3	2	1	3	2	2	2
557.2	Isoform 2 of cAMP-dependent protein kinase catalytic subunit alpha OS=Mus musculus GN=Prkaca	KAPCA_MOUSE	40 kDa	1	0	0	0	0	1	0	0	0	0	1	0	1	1	0	0	0	0	0	0	0	0	0	0	0	0	3	2	3	2	5	5	0	1	0	0	3	1	4	2	1	1	2	2	2	1
558	Serpine2 protein OS=Mus musculus GN=Serpine2 PE=2 SV=1	Q4FJU1_MOUSE	44 kDa	0	0	0	0	1	0	0	0	0	0	0	0	0	0	1	2	1	0	0	0	0	0	0	1	1	1	0	0	0	5	8	4	1	0	0	0	1	10	11	11	12	13	13	10	8	9
559	Monoacylglycerol lipase ABHD12 OS=Mus musculus GN=Abhd12 PE=1 SV=2	ABD12_MOUSE	45 kDa	1	0	0	2	1	3	3	0	0	0	1	1	7	4	4	4	5	0	1	0	1	2	0	1	3	2	4	2	1	6	5	3	0	0	1	0	3	6	6	4	5	3	3	4	5	6
560	Capping protein (Actin filament) muscle Z-line, beta, isoform CRA_a OS=Mus musculus GN=Capzb PE=1 SV=1	A2AMW0_MOUSE	29 kDa	3	2	1	2	2	0	1	0	0	0	2	0	1	2	2	4	1	3	0	0	0	0	0	0	0	1	1	2	2	5	6	4	3	1	1	2	7	5	5	4	3	2	4	3	7	6
561	CNTF receptor alpha subunit OS=Mus musculus GN=Cntfr PE=2 SV=1	C9K0Z6_MOUSE	41 kDa	8	4	3	0	2	6	4	1	0	0	1	1	2	1	5	0	1	1	0	0	0	0	0	3	5	4	5	8	4	3	1	2	1	5	2	6	1	0	0	0	0	0	2	2	1	0
562	Dihydrolipoyl dehydrogenase, mitochondrial OS=Mus musculus GN=Dld PE=1 SV=2	DLDH_MOUSE	54 kDa	7	3	0	2	2	0	0	0	0	0	0	0	2	4	1	2	2	2	3	2	2	3	3	2	1	2	0	0	0	0	0	0	1	5	5	1	0	0	1	0	1	0	0	4	1	0
563	Calcium-transporting ATPase OS=Mus musculus GN=Atp2b4 PE=2 SV=2	D1FNM8_MOUSE	129 kDa	11	11	0	18	21	3	4	4	4	5	9	7	16	18	12	18	9	11	11	10	6	7	4	9	5	9	7	5	0	3	6	6	4	13	14	5	18	8	5	6	11	8	6	17	11	7
564	60S ribosomal protein L27 OS=Mus musculus GN=Rpl27 PE=1 SV=1	Q5BLJ9_MOUSE	16 kDa	1	2	3	1	1	3	2	1	0	0	1	2	2	2	5	2	4	3	0	2	2	2	2	2	1	2	2	2	1	1	2	2	2	2	1	1	3	5	5	5	4	4	4	4	3	7
565	Multimerin-2 OS=Mus musculus GN=Mmrn2 PE=1 SV=1	MMRN2_MOUSE	105 kDa	1	4	3	0	2	0	2	0	0	0	1	2	3	3	3	0	1	6	8	5	5	7	3	6	6	7	3	0	1	0	0	0	0	6	4	4	0	4	5	3	3	3	4	0	1	4
566	Arginine and glutamate-rich protein 1 OS=Mus musculus GN=Arglu1 PE=1 SV=2	ARGL1_MOUSE	33 kDa	2	2	3	1	3	5	1	4	0	1	3	3	1	2	1	1	0	2	0	1	3	2	3	1	1	0	4	3	2	2	3	3	0	1	2	1	1	2	0	1	1	2	1	1	0	1
567	Centriole, cilia and spindle-associated protein OS=Mus musculus GN=Ccsap PE=1 SV=1	CCSAP_MOUSE	28 kDa	1	2	2	3	3	0	6	0	2	0	1	3	1	4	4	5	3	2	4	3	2	2	4	1	6	3	6	5	0	1	4	3	5	0	3	2	1	3	3	1	2	1	1	1	2	6
568	Putative uncharacterized protein OS=Mus musculus GN=Vat1 PE=2 SV=1	Q3TXD3_MOUSE	43 kDa	0	1	0	4	1	0	0	0	0	0	5	1	2	3	5	7	4	0	0	0	0	0	0	1	2	0	0	1	2	3	9	8	2	0	0	0	4	5	3	4	4	3	4	4	7	3
569	Ribosomal protein S15A OS=Mus musculus GN=Rps15a PE=1 SV=1	Q5M9M4_MOUSE	15 kDa	1	1	2	2	3	5	5	0	0	0	1	2	2	2	3	3	3	2	3	3	3	3	2	3	1	3	2	2	3	5	1	2	0	1	0	2	3	2	2	2	2	2	2	2	2	1
570.1	Guanine nucleotide-binding protein G(q) subunit alpha OS=Mus musculus GN=Gnaq PE=1 SV=4	GNAQ_MOUSE	42 kDa	3	1	0	4	4	1	0	0	0	0	5	2	1	3	4	4	3	0	0	1	2	0	1	1	2	1	3	4	2	4	7	9	1	1	2	2	3	5	2	2	4	7	0	4	6	1
570.2	Guanine nucleotide-binding protein subunit alpha-11 OS=Mus musculus GN=Gna11 PE=1 SV=1	GNA11_MOUSE	42 kDa	2	0	0	3	2	0	0	0	0	0	2	0	0	0	0	0	2	0	0	2	0	0	0	0	2	0	0	0	0	2	3	3	2	0	0	0	3	0	2	0	2	2	0	0	4	0
571.1	Dynein light chain 1, cytoplasmic OS=Mus musculus GN=Dynll1 PE=1 SV=1	DYL1_MOUSE	10 kDa	2	1	3	5	4	3	1	1	2	1	3	3	2	3	2	3	3	0	2	1	1	1	1	1	1	1	3	2	4	4	4	4	0	3	3	0	3	3	4	4	1	1	4	1	1	3
571.2	Dynein light chain 2, cytoplasmic OS=Mus musculus GN=Dynll2 PE=1 SV=1	DYL2_MOUSE	10 kDa	1	1	3	3	3	3	1	1	1	1	3	3	2	3	2	3	3	0	2	1	1	1	1	1	1	1	3	2	4	4	4	4	0	2	2	1	2	2	3	4	1	1	4	1	1	3
572.1	Potassium voltage-gated channel subfamily A member 2 OS=Mus musculus GN=Kcna2 PE=1 SV=1	KCNA2_MOUSE	57 kDa	4	2	0	4	5	1	1	0	0	0	2	2	3	3	4	5	2	3	3	1	1	2	2	4	1	4	2	1	0	3	4	3	1	3	2	1	4	1	1	0	0	1	0	1	1	2
572.2	Potassium voltage-gated channel subfamily A member 1 OS=Mus musculus GN=Kcna1 PE=1 SV=1	KCNA1_MOUSE	56 kDa	4	2	0	3	4	0	0	0	0	0	2	2	3	2	3	3	2	2	1	1	0	1	0	3	0	3	2	1	0	3	4	3	0	4	2	0	2	1	0	0	0	1	0	0	0	2
572.3	Potassium voltage-gated channel subfamily A member 4 OS=Mus musculus GN=Kcna4 PE=1 SV=2	KCNA4_MOUSE	73 kDa	0	2	0	3	3	0	0	0	0	0	0	0	0	0	2	2	0	0	0	0	0	0	0	2	0	2	2	1	0	0	3	1	0	0	0	0	0	0	0	0	0	0	0	0	0	0
572.4	Potassium voltage-gated channel subfamily A member 6 OS=Mus musculus GN=Kcna6 PE=1 SV=1	KCNA6_MOUSE	59 kDa	0	0	0	0	0	0	0	0	0	0	0	0	0	0	0	0	0	0	0	0	0	1	0	0	0	0	0	0	0	0	0	0	0	0	0	0	0	0	0	0	0	0	0	0	0	0
573.1	ARF GTPase-activating protein GIT1 OS=Mus musculus GN=Git1 PE=1 SV=1	GIT1_MOUSE	85 kDa	0	3	0	4	1	1	0	0	0	1	1	0	1	1	2	1	0	1	1	4	0	3	3	2	2	2	1	0	3	4	4	5	4	1	1	1	7	4	5	4	6	1	2	2	3	5
574	Cysteine-knot AMPAR-modulating protein 59 transcript variant b OS=Mus musculus GN=Shisa7 PE=2 SV=1	A0A172Q401_MOUSE	56 kDa	3	6	1	11	5	1	0	1	0	1	2	2	3	3	4	2	2	4	4	3	2	5	3	4	3	2	1	0	1	0	0	0	1	3	4	3	7	2	2	0	1	0	1	5	1	1
575	Neuronal membrane glycoprotein M6-a OS=Mus musculus GN=Gpm6a PE=1 SV=1	GPM6A_MOUSE	31 kDa	2	2	1	1	1	2	2	0	0	0	1	1	0	2	4	4	5	1	2	3	1	2	2	4	2	2	4	2	1	5	3	2	1	0	1	1	5	4	6	5	1	3	6	2	3	5
576	Putative uncharacterized protein (Fragment) OS=Mus musculus GN=Npnt PE=2 SV=1	Q3TYB4_MOUSE	60 kDa	1	3	2	0	0	1	4	0	0	0	4	3	2	1	2	0	2	1	4	2	3	3	0	4	5	2	3	3	0	1	1	1	0	0	3	2	0	4	4	6	8	11	7	1	7	7
577	Cholesterol 24-hydroxylase OS=Mus musculus GN=Cyp46a1 PE=1 SV=1	CP46A_MOUSE	57 kDa	4	2	0	7	4	1	1	0	0	0	2	2	1	2	0	0	1	3	1	4	2	3	2	1	2	2	3	2	3	4	3	2	0	2	2	2	5	7	3	5	4	3	2	5	5	3
578	Major prion protein OS=Mus musculus GN=Prnp PE=1 SV=2	PRIO_MOUSE	28 kDa	6	3	3	1	1	3	1	0	1	1	1	1	1	1	2	2	3	0	1	0	2	2	2	3	3	2	7	8	3	3	4	0	1	4	3	1	0	2	3	2	2	0	3	1	1	2
579	Exportin-1 OS=Mus musculus GN=Xpo1 PE=1 SV=1	XPO1_MOUSE	123 kDa	0	0	0	0	1	0	0	0	0	0	0	0	1	0	6	6	7	1	5	0	1	0	0	0	0	0	0	1	0	3	3	6	1	0	0	0	8	3	6	5	4	1	1	3	3	6
580	FERM, RhoGEF and pleckstrin domain-containing protein 1 OS=Mus musculus GN=Farp1 PE=1 SV=1	FARP1_MOUSE	119 kDa	3	4	0	8	6	0	1	0	0	0	2	1	6	4	5	2	4	5	5	7	2	1	7	3	2	3	0	0	0	0	0	0	0	2	3	4	6	1	0	0	5	5	0	6	5	3
581	Creatine kinase U-type, mitochondrial OS=Mus musculus GN=Ckmt1 PE=1 SV=1	KCRU_MOUSE	47 kDa	5	0	2	3	2	2	2	0	0	0	0	0	2	4	6	6	1	0	0	0	2	0	0	2	2	4	4	4	6	7	4	6	1	5	0	3	4	3	3	3	3	4	2	2	4	5
582	Actin-related protein 2 OS=Mus musculus GN=Actr2 PE=1 SV=1	ARP2_MOUSE	45 kDa	0	0	0	0	0	0	0	0	0	0	0	0	0	2	1	3	0	0	0	0	0	0	0	0	0	0	0	1	3	6	7	4	0	0	0	0	4	5	9	9	7	4	5	5	5	8
583	Transportin-2 OS=Mus musculus GN=Tnpo2 PE=1 SV=1	TNPO2_MOUSE	100 kDa	0	2	0	1	0	0	0	0	0	0	0	0	0	1	1	1	3	2	0	2	3	0	1	0	0	0	0	0	1	2	2	1	2	0	1	0	6	4	6	7	4	6	2	6	3	3
584	Isoform 2 of MAP/microtubule affinity-regulating kinase 4 OS=Mus musculus GN=Mark4	MARK4_MOUSE	75 kDa	0	3	0	9	11	2	1	1	0	2	1	1	7	4	3	5	2	3	4	5	3	5	5	2	3	2	0	0	0	2	0	2	0	4	5	5	11	4	2	0	3	5	0	3	2	4
585	Dihydrolipoyllysine-residue succinyltransferase component of 2-oxoglutarate dehydrogenase complex, mitochondrial OS=Mus musculus GN=Dlst PE=1 SV=1	ODO2_MOUSE	49 kDa	4	2	3	0	2	1	0	1	0	0	1	0	1	2	1	3	1	0	1	0	1	0	0	1	1	1	4	6	5	2	1	1	0	3	3	3	0	0	1	1	0	1	1	3	1	1
586.1	EH domain-containing protein 3 OS=Mus musculus GN=Ehd3 PE=1 SV=2	EHD3_MOUSE	61 kDa	0	0	0	0	0	0	0	0	0	0	3	1	0	2	0	4	1	0	0	0	0	0	0	0	0	0	0	3	3	6	10	8	0	0	0	0	3	8	5	5	8	6	5	4	7	6
586.2	Putative uncharacterized protein (Fragment) OS=Mus musculus GN=Ehd1 PE=2 SV=1	Q3T9A1_MOUSE	56 kDa	0	0	0	0	0	0	0	0	0	0	1	0	0	0	0	2	1	1	0	0	0	0	0	0	0	0	1	2	0	3	5	4	0	0	0	0	2	3	3	4	4	2	4	2	2	5
586.3	Ehd3 protein (Fragment) OS=Mus musculus GN=Ehd3 PE=2 SV=1	Q8R0V6_MOUSE	33 kDa	0	0	0	0	0	0	0	0	0	0	0	0	0	0	0	0	0	0	0	0	0	0	0	0	0	0	0	0	0	0	0	0	0	0	0	0	0	0	0	0	0	0	0	0	0	0
587	Aldo-keto reductase family 1, member A4 (Aldehyde reductase) OS=Mus musculus GN=Akr1a1 PE=2 SV=1	Q80XJ7_MOUSE	37 kDa	0	0	0	0	0	0	0	0	0	0	0	0	0	2	1	3	1	0	0	0	0	0	0	0	0	0	1	0	11	6	8	9	2	0	0	0	6	6	5	4	7	6	5	3	6	4
588	Metabotropic glutamate receptor subtype 5b OS=Mus musculus GN=Grm5 PE=1 SV=1	B2BH30_MOUSE	132 kDa	5	8	0	8	4	2	0	0	0	0	2	2	2	5	2	1	1	5	7	7	3	4	5	3	2	1	1	1	0	2	1	2	0	6	2	3	6	0	0	0	1	2	0	0	0	0
589	Aspartate aminotransferase, cytoplasmic OS=Mus musculus GN=Got1 PE=1 SV=3	AATC_MOUSE	46 kDa	0	0	0	0	0	0	0	0	0	0	0	0	0	12	0	4	0	0	0	0	0	0	0	0	0	0	0	0	0	1	3	1	5	0	0	0	0	6	3	0	0	3	1	1	3	0
590	Pyruvate carboxylase OS=Mus musculus GN=Pcx PE=2 SV=1	Q3T9S7_MOUSE	130 kDa	0	1	0	0	2	0	0	0	0	0	0	0	1	2	0	7	0	0	0	0	0	0	0	0	0	2	0	0	3	5	5	7	2	0	0	0	3	3	7	7	3	4	5	5	4	5
591.1	Isoform 7 of Kalirin OS=Mus musculus GN=Kalrn	KALRN_MOUSE	339 kDa	3	6	0	16	24	3	1	0	0	0	2	4	20	13	4	0	4	9	12	9	5	4	5	6	2	3	1	0	0	1	0	0	0	8	8	8	16	3	0	0	2	3	0	5	2	3
592.1	Band 4.1-like protein 1 OS=Mus musculus GN=Epb41l1 PE=1 SV=2	E41L1_MOUSE	98 kDa	0	2	0	5	4	0	0	0	2	0	5	0	5	4	12	11	11	3	9	5	9	7	9	2	0	3	0	0	0	0	2	4	0	0	2	3	3	2	4	2	0	0	3	4	3	5
592.2	Band 4.1-like protein 1 (Fragment) OS=Mus musculus GN=Epb41l1 PE=1 SV=1	E9PV14_MOUSE	117 kDa	0	0	0	4	3	0	0	0	0	0	4	0	4	0	9	10	8	0	6	0	7	6	5	0	0	0	0	0	0	0	0	4	0	0	0	0	0	0	3	0	0	0	0	0	0	4
593	Neurexin-1 OS=Mus musculus GN=Nrxn1 PE=1 SV=2	E0CY11_MOUSE	164 kDa	0	3	0	2	5	0	1	0	0	0	0	0	2	0	0	0	0	0	0	0	0	0	0	1	1	0	1	0	0	1	1	2	2	4	2	0	9	6	6	8	14	17	3	14	13	12
594	Protein Rpl23a-ps3 OS=Mus musculus GN=Rpl23a-ps3 PE=3 SV=1	A0A140T8M7_MOUSE	18 kDa	1	2	1	0	0	0	3	1	0	1	1	0	2	2	2	3	3	1	1	2	2	2	1	3	2	4	1	4	0	3	6	5	1	2	1	2	3	4	2	2	2	2	4	4	3	3
595	Mast cell carboxypeptidase A OS=Mus musculus GN=Cpa3 PE=2 SV=1	CBPA3_MOUSE	49 kDa	2	4	3	1	2	0	3	0	0	0	0	4	2	3	0	0	0	3	4	3	2	2	1	7	5	7	5	11	0	0	0	0	0	3	2	3	2	1	2	0	1	1	2	1	1	2
596	Toll-interacting protein OS=Mus musculus GN=Tollip PE=1 SV=1	TOLIP_MOUSE	30 kDa	0	0	0	1	1	1	1	0	0	0	0	0	0	2	1	3	2	1	1	0	2	0	0	1	2	2	4	2	6	5	8	9	3	1	0	0	5	8	4	5	5	1	4	1	4	3
597	Isoform 2 of Outer dense fiber protein 2 OS=Mus musculus GN=Odf2	ODFP2_MOUSE	93 kDa	6	2	0	2	4	0	0	0	0	0	0	3	2	3	0	0	0	12	11	5	8	11	8	6	7	6	1	0	0	0	0	0	0	2	4	4	3	1	1	0	0	1	0	2	1	0
598	Isoform 2 of Protein NDRG2 OS=Mus musculus GN=Ndrg2	NDRG2_MOUSE	39 kDa	0	1	0	0	0	0	0	0	0	0	1	0	1	2	1	3	2	2	2	0	3	2	1	1	2	0	0	1	1	4	5	6	0	0	0	1	3	3	4	4	5	6	2	4	5	7
599	MCG3574 OS=Mus musculus GN=Rps20 PE=1 SV=1	Q5BLK2_MOUSE	13 kDa	2	2	4	2	0	5	6	1	0	0	4	2	3	2	3	3	4	2	4	2	3	0	1	3	3	4	2	2	3	3	3	3	0	2	2	1	1	1	1	1	2	4	2	3	1	1
600	Putative uncharacterized protein (Fragment) OS=Mus musculus GN=Add2 PE=2 SV=1	Q8C0Y2_MOUSE	78 kDa	4	5	0	3	5	1	0	2	4	1	4	2	3	1	6	4	2	4	4	1	3	2	2	0	0	1	0	0	0	2	3	0	0	4	5	1	5	3	0	0	3	1	0	0	3	1
601	Synaptic vesicle glycoprotein 2A OS=Mus musculus GN=Sv2a PE=1 SV=1	SV2A_MOUSE	83 kDa	0	0	0	2	3	1	2	0	0	0	1	0	4	1	3	3	5	2	4	0	2	1	0	2	1	1	2	2	1	3	3	5	2	3	0	2	2	2	3	2	1	3	2	1	2	3
602	Dual-specificity protein phosphatase 3 OS=Mus musculus GN=Dusp3 PE=1 SV=1	B1AQF4_MOUSE	23 kDa	0	1	0	2	1	0	0	0	0	0	1	1	1	1	3	3	2	0	0	0	0	0	1	0	0	2	2	0	3	5	7	6	3	0	1	0	6	5	5	5	4	4	5	4	7	3
603	Gamma-aminobutyric acid type B receptor subunit 2 OS=Mus musculus GN=Gabbr2 PE=1 SV=2	GABR2_MOUSE	106 kDa	6	5	0	3	4	1	0	0	0	0	0	2	4	4	2	1	2	7	4	4	5	2	2	3	5	4	0	0	0	0	0	0	0	6	3	5	3	2	1	0	3	1	1	2	1	0
604	Very-long-chain (3R)-3-hydroxyacyl-CoA dehydratase 3 OS=Mus musculus GN=Hacd3 PE=1 SV=2	HACD3_MOUSE	43 kDa	3	5	0	4	3	0	0	0	0	0	3	3	5	3	1	1	4	6	4	4	3	2	4	5	3	3	1	2	0	2	2	2	0	1	1	4	2	1	2	0	3	1	3	4	2	1
605	60S ribosomal protein L34 OS=Mus musculus GN=Rpl34 PE=1 SV=2	RL34_MOUSE	13 kDa	1	1	4	1	1	5	6	0	1	2	1	1	0	1	1	1	1	1	0	1	1	1	1	1	1	1	7	5	4	8	4	3	0	2	1	1	1	1	1	2	1	2	1	1	1	1
606	GTP-binding protein Di-Ras2 OS=Mus musculus GN=Diras2 PE=1 SV=1	DIRA2_MOUSE	22 kDa	0	1	1	2	3	2	3	1	1	0	1	1	2	3	2	4	1	1	0	0	0	2	1	2	1	1	2	4	3	6	4	5	1	0	1	1	4	2	5	4	1	2	2	6	3	4
607	SLIT-ROBO Rho GTPase-activating protein 3 OS=Mus musculus GN=Srgap3 PE=1 SV=1	E9QN14_MOUSE	122 kDa	0	1	0	2	6	0	1	0	0	1	0	0	5	2	4	2	1	1	3	3	2	1	1	0	1	1	1	0	0	3	3	2	0	2	1	1	11	7	2	3	3	5	3	7	7	4
608	Microsomal glutathione S-transferase 3 OS=Mus musculus GN=Mgst3 PE=1 SV=1	MGST3_MOUSE	17 kDa	2	1	3	1	2	2	3	0	0	0	1	1	2	1	4	3	3	3	4	3	2	3	2	3	2	3	4	3	1	4	4	3	0	4	2	4	2	2	3	3	2	3	2	2	2	3
609	Putative uncharacterized protein (Fragment) OS=Mus musculus GN=Rbm39 PE=2 SV=1	Q3UXT6_MOUSE	58 kDa	4	3	1	2	3	1	3	1	1	1	1	2	3	3	4	10	2	2	1	3	3	2	4	1	2	3	2	4	1	1	1	1	1	1	2	1	0	0	1	2	1	1	2	1	1	1
610	RIMS-binding protein 2 OS=Mus musculus GN=Rimbp2 PE=1 SV=1	A0A0G2JFB0_MOUSE	118 kDa	1	5	0	7	9	0	0	0	4	1	0	1	4	5	0	0	2	7	8	6	6	3	0	4	2	1	0	0	0	0	0	0	0	4	7	8	9	1	0	0	0	1	0	3	2	0
611	MCG18667 OS=Mus musculus GN=Rps26 PE=1 SV=1	Q497N1_MOUSE	13 kDa	1	1	3	3	2	3	3	3	1	0	0	1	2	2	3	3	3	1	1	2	2	2	1	4	3	4	2	2	0	2	3	4	3	2	2	4	1	2	2	3	2	2	2	2	1	2
612	MCG112980, isoform CRA_a OS=Mus musculus GN=Rpl37a PE=1 SV=1	Q4VAF2_MOUSE	10 kDa	1	2	0	4	5	1	1	0	0	0	4	3	4	3	3	3	2	1	2	1	0	1	1	2	1	4	1	0	0	3	0	2	0	3	3	1	4	5	4	4	4	5	5	3	4	5
613	Isoform B of Methyl-CpG-binding protein 2 OS=Mus musculus GN=Mecp2	MECP2_MOUSE	54 kDa	3	2	0	4	3	0	0	0	0	0	0	0	0	0	8	8	6	1	3	4	3	1	1	2	3	5	0	0	0	0	0	0	0	5	5	10	3	7	2	0	0	0	0	0	2	2
614	Endophilin-B2 OS=Mus musculus GN=Sh3glb2 PE=1 SV=1	A2AWI7_MOUSE	45 kDa	0	1	0	1	0	0	1	0	0	0	0	0	1	0	0	0	1	1	0	0	1	0	0	0	0	0	1	3	3	5	8	7	4	0	0	0	5	5	7	5	2	4	6	5	4	5
615	Semaphorin-7A OS=Mus musculus GN=Sema7a PE=1 SV=1	SEM7A_MOUSE	75 kDa	17	8	1	1	1	0	0	0	0	0	0	0	0	2	0	0	2	0	0	0	0	0	0	1	2	2	1	0	0	0	0	0	0	11	8	3	0	0	0	0	0	0	0	2	1	0
616	Arf-GAP with GTPase, ANK repeat and PH domain-containing protein 3 OS=Mus musculus GN=Agap3 PE=1 SV=1	F8VQE9_MOUSE	98 kDa	2	0	0	6	6	0	0	1	0	1	1	2	2	2	4	3	3	4	6	6	4	3	5	5	4	3	0	0	0	4	3	4	0	1	1	3	3	5	6	5	3	4	6	4	4	3
617.1	40S ribosomal protein S27 (Fragment) OS=Mus musculus GN=Rps27 PE=1 SV=1	A0A0G2JDW7_MOUSE	9 kDa	2	3	0	3	3	0	2	3	0	2	2	1	3	3	2	2	3	3	1	2	4	3	3	4	2	0	0	0	1	0	3	2	0	1	2	3	2	2	2	3	3	4	1	3	3	1
617.2	40S ribosomal protein S27-like OS=Mus musculus GN=Rps27l PE=1 SV=3	RS27L_MOUSE	9 kDa	0	3	0	3	2	0	0	3	0	0	2	0	2	2	0	0	0	0	0	3	0	0	3	0	0	0	0	0	0	0	2	0	0	0	0	3	0	2	0	2	2	3	0	2	0	0
618	Protein phosphatase methylesterase 1 OS=Mus musculus GN=Ppme1 PE=1 SV=5	PPME1_MOUSE	42 kDa	0	0	0	0	0	0	0	0	0	0	2	0	0	2	1	1	1	0	0	0	0	0	0	0	0	0	1	1	3	2	4	6	2	0	0	0	6	5	3	4	5	4	4	7	6	4
619	Putative uncharacterized protein OS=Mus musculus GN=Hnrnpc PE=2 SV=1	Q3U6P5_MOUSE	37 kDa	5	5	2	2	1	1	2	0	0	0	3	3	3	3	4	2	4	2	2	2	2	1	2	2	3	2	1	1	1	0	0	0	0	5	5	2	0	1	0	0	1	1	1	2	1	1
620.1	Mitogen-activated protein kinase OS=Mus musculus GN=Mapk10 PE=1 SV=1	E9QN59_MOUSE	56 kDa	1	1	0	1	1	1	0	0	0	0	1	1	1	1	0	1	0	0	0	0	0	0	0	0	0	1	3	3	5	7	7	6	2	0	0	0	3	5	5	3	2	1	1	3	4	2
620.2	Mitogen-activated protein kinase 8 OS=Mus musculus GN=Mapk8 PE=1 SV=1	MK08_MOUSE	44 kDa	0	0	0	0	0	0	0	0	0	0	0	0	0	0	0	0	0	0	0	0	0	0	0	0	0	0	0	0	0	6	6	5	2	0	0	0	2	5	4	2	2	0	0	3	4	0
620.3	Isoform Alpha-1 of Mitogen-activated protein kinase 9 OS=Mus musculus GN=Mapk9	MK09_MOUSE	44 kDa	0	0	0	0	0	0	0	0	0	0	0	0	0	0	0	0	0	0	0	0	0	0	0	0	0	0	3	3	4	7	7	6	2	0	0	0	0	4	3	2	2	0	0	2	2	0
620.4	Mitogen-activated protein kinase OS=Mus musculus GN=Mapk14 PE=1 SV=1	B2KF35_MOUSE	30 kDa	0	0	0	0	0	0	0	0	0	0	0	0	0	0	0	0	0	0	0	0	0	0	0	0	0	0	0	0	0	0	0	0	0	0	0	0	0	0	0	0	0	0	0	0	0	2
621	Caskin1 protein OS=Mus musculus GN=Caskin1 PE=2 SV=1	B7ZNJ3_MOUSE	143 kDa	4	2	0	1	3	0	0	0	0	0	0	1	1	0	1	4	3	2	1	3	3	3	3	0	0	1	0	1	0	1	2	3	0	2	6	5	7	0	4	3	2	2	2	3	1	3
622	Isoform 3 of E3 ubiquitin-protein ligase UBR4 OS=Mus musculus GN=Ubr4	UBR4_MOUSE	570 kDa	1	1	0	3	3	0	0	0	0	0	0	0	0	2	1	0	0	0	0	0	0	0	0	0	0	0	0	1	0	6	8	2	0	0	0	0	17	7	4	1	4	3	1	2	10	4
623.1	Isoform 3 of Rap guanine nucleotide exchange factor 4 OS=Mus musculus GN=Rapgef4	RPGF4_MOUSE	113 kDa	5	2	2	9	5	1	0	0	0	0	0	1	3	2	2	1	2	2	3	1	2	1	4	2	2	1	0	1	1	0	0	1	0	3	5	4	9	2	1	0	3	5	0	5	1	1
624.1	Marshalin-La transcript variant 1 OS=Mus musculus GN=Camsap3 PE=2 SV=1	U5LGR7_MOUSE	138 kDa	4	2	0	10	11	0	0	1	1	0	0	1	10	4	5	1	1	4	7	4	4	1	1	2	3	4	1	1	0	1	1	1	0	2	4	2	8	0	0	0	0	2	0	3	1	0
624.2	Calmodulin-regulated spectrin-associated protein 3 OS=Mus musculus GN=Camsap3 PE=1 SV=1	U5LGS1_MOUSE	137 kDa	3	1	0	9	10	0	0	1	1	0	0	1	9	4	5	1	1	4	7	4	4	1	1	2	3	4	1	1	0	1	1	1	0	2	4	2	8	0	0	0	0	2	0	3	1	0
625	Protein FAM49B OS=Mus musculus GN=Fam49b PE=1 SV=1	FA49B_MOUSE	37 kDa	0	0	0	0	0	0	1	0	0	0	0	0	2	1	2	5	3	0	0	0	0	0	0	1	0	1	4	2	5	6	9	6	3	0	0	0	4	4	9	8	5	4	6	4	4	11
626	MAP6 domain-containing protein 1 OS=Mus musculus GN=Map6d1 PE=1 SV=1	MA6D1_MOUSE	20 kDa	0	2	1	4	4	1	0	4	6	3	1	2	4	2	2	0	3	1	4	3	3	3	2	3	3	2	0	0	0	0	0	0	1	3	1	3	4	3	1	0	3	1	0	1	4	1
627	MCG4297 OS=Mus musculus GN=Ube2n PE=1 SV=1	A2RTT4_MOUSE	17 kDa	0	1	0	0	0	0	0	0	0	0	3	1	0	2	3	4	2	0	0	0	1	0	0	0	0	0	2	2	2	7	4	6	4	1	0	0	0	2	5	5	5	2	4	3	4	6
628	Membrane-associated phosphatidylinositol transfer protein 1 OS=Mus musculus GN=Pitpnm1 PE=1 SV=1	PITM1_MOUSE	135 kDa	0	1	0	2	4	1	0	0	0	0	0	0	2	2	3	2	1	4	2	2	4	1	3	0	0	0	0	0	1	1	0	0	1	1	1	1	7	6	5	6	6	5	3	4	5	5
629	RAB18, member RAS oncogene family, isoform CRA_a OS=Mus musculus GN=Rab18 PE=1 SV=1	Q0PD38_MOUSE	23 kDa	3	0	0	5	5	0	2	1	0	0	2	2	3	3	3	4	1	2	0	3	3	1	2	1	0	3	2	1	1	3	4	4	0	1	0	0	6	7	4	4	5	5	5	6	6	4
630	Succinate dehydrogenase [ubiquinone] flavoprotein subunit, mitochondrial OS=Mus musculus GN=Sdha PE=1 SV=1	SDHA_MOUSE	73 kDa	0	1	0	1	0	0	0	0	0	0	0	0	0	0	6	10	2	0	1	0	1	1	0	1	1	1	0	0	0	1	6	4	1	0	0	2	6	4	7	5	2	2	5	3	4	8
631	Isoform 3 of Periostin OS=Mus musculus GN=Postn	POSTN_MOUSE	90 kDa	7	6	2	1	1	2	1	0	0	0	4	4	2	4	0	0	0	5	6	3	1	6	3	2	2	4	1	1	1	1	1	2	0	4	4	6	1	2	2	0	1	4	1	1	0	0
632	Rho GTPase-activating protein 33 OS=Mus musculus GN=Arhgap33 PE=1 SV=1	A0A140LHW2_MOUSE	137 kDa	4	5	3	15	12	2	0	1	2	0	0	2	8	6	2	0	2	4	5	7	5	3	9	3	2	0	3	2	0	0	0	0	0	5	5	3	10	0	0	0	2	2	0	4	0	0
633	Oligodendrocyte myelin glycoprotein OS=Mus musculus GN=Omg PE=1 SV=1	G3XA53_MOUSE	50 kDa	2	1	3	0	1	3	0	0	3	0	0	1	0	2	5	2	1	0	2	0	1	0	0	3	5	2	3	5	2	3	1	1	1	3	2	2	0	0	0	0	0	0	0	1	1	0
634	Isoform 2 of Adenylate kinase isoenzyme 1 OS=Mus musculus GN=Ak1	KAD1_MOUSE	23 kDa	0	0	0	0	0	0	0	0	0	0	0	0	0	0	2	1	0	0	0	0	0	0	0	0	0	0	0	0	3	3	8	8	6	0	0	0	6	4	9	8	2	3	3	3	6	4
635.1	Serine/threonine-protein phosphatase 2A 55 kDa regulatory subunit B gamma isoform OS=Mus musculus GN=Ppp2r2c PE=1 SV=1	2ABG_MOUSE	51 kDa	0	0	0	0	0	0	0	0	0	0	0	0	0	0	1	1	0	1	1	0	1	0	1	0	0	0	0	0	0	1	0	0	0	0	0	0	1	0	0	0	1	0	0	0	1	0
635.2	Serine/threonine-protein phosphatase 2A 55 kDa regulatory subunit B alpha isoform OS=Mus musculus GN=Ppp2r2a PE=1 SV=1	2ABA_MOUSE	52 kDa	0	0	0	1	1	0	0	0	0	0	0	0	0	0	2	4	1	2	1	0	1	0	1	1	1	1	2	1	3	5	7	8	4	0	0	1	3	3	7	6	1	0	4	0	1	6
635.3	Serine/threonine-protein phosphatase 2A 55 kDa regulatory subunit B OS=Mus musculus GN=Ppp2r2a PE=2 SV=1	Q9CWU3_MOUSE	43 kDa	0	0	0	0	0	0	0	0	0	0	0	0	0	0	0	4	0	0	0	0	0	0	0	0	0	0	0	0	3	5	7	8	4	0	0	0	3	3	7	6	0	0	4	0	0	6
636	Metabotropic glutamate receptor 2 OS=Mus musculus GN=Grm2 PE=1 SV=1	A0A0J9YVF0_MOUSE	66 kDa	6	6	3	6	6	5	3	1	3	0	3	5	4	5	4	4	5	6	4	5	4	7	3	6	7	7	6	4	4	3	0	2	0	8	5	2	5	4	4	4	2	4	4	4	4	4
637	Etl4 protein OS=Mus musculus GN=Etl4 PE=2 SV=1	B2RY09_MOUSE	147 kDa	4	4	0	13	12	0	0	0	0	2	2	3	5	3	2	1	2	6	1	3	2	2	3	1	2	1	1	1	0	0	0	0	0	3	2	4	9	0	0	0	1	1	0	2	0	0
638	Ctnnd2 protein OS=Mus musculus GN=Ctnnd2 PE=2 SV=1	B7ZNF6_MOUSE	132 kDa	0	0	0	9	5	3	0	0	2	1	0	0	6	4	6	4	8	5	6	5	5	1	4	2	1	1	0	0	0	6	0	0	0	0	4	4	13	2	1	1	1	2	0	4	4	0
639	Rpl30 protein OS=Mus musculus GN=Rpl30 PE=2 SV=1	Q497D7_MOUSE	13 kDa	1	1	1	5	2	2	3	1	0	0	2	2	4	2	2	3	5	0	3	3	2	3	2	3	3	3	2	3	1	1	1	1	0	1	2	1	2	2	3	2	2	2	3	4	3	2
640	Isoform 2 of Neuronal-specific septin-3 OS=Mus musculus GN=Sept3	SEPT3_MOUSE	39 kDa	1	0	0	0	0	0	0	1	0	0	1	0	0	1	2	3	2	0	1	0	1	1	0	0	0	1	1	2	5	5	8	9	3	1	1	1	3	2	3	4	1	2	2	0	1	1
641.1	Protein LYRIC OS=Mus musculus GN=Mtdh PE=1 SV=1	LYRIC_MOUSE	64 kDa	3	3	1	3	4	1	5	0	0	0	2	1	3	4	4	4	4	3	3	2	3	4	3	3	2	4	2	1	0	2	2	2	0	4	3	3	3	2	3	1	2	1	1	3	2	3
641.2	Protein LYRIC (Fragment) OS=Mus musculus GN=Mtdh PE=1 SV=1	F6ZSG0_MOUSE	38 kDa	0	0	0	0	1	0	0	0	0	0	0	0	0	0	0	0	0	0	0	0	0	0	0	0	0	0	0	0	0	0	0	0	0	2	0	0	0	0	0	0	0	0	0	0	0	0
642	WD repeat and FYVE domain-containing protein 3 OS=Mus musculus GN=Wdfy3 PE=4 SV=1	A0A1D5RLV7_MOUSE	393 kDa	1	0	0	6	6	0	0	0	0	0	1	0	4	2	4	3	2	4	2	0	2	0	1	1	1	0	1	0	2	3	2	2	0	0	0	0	13	6	4	1	2	3	1	8	5	5
643	Ankyrin repeat domain-containing protein 63 OS=Mus musculus GN=Ankrd63 PE=1 SV=1	ANR63_MOUSE	41 kDa	1	2	1	4	3	1	3	3	2	1	2	3	2	3	2	2	2	2	2	2	4	2	1	2	3	3	0	1	1	1	0	0	1	2	1	1	1	1	1	1	2	2	2	2	2	1
644	Kinesin light chain 2 OS=Mus musculus GN=Klc2 PE=1 SV=1	D3YXZ3_MOUSE	68 kDa	0	0	0	2	2	0	0	0	0	0	0	0	1	1	2	2	3	0	2	0	0	0	0	0	0	0	0	0	2	3	6	6	0	0	0	0	12	13	8	8	12	12	5	9	12	11
645	Phosphatidylinositol 4-phosphate 5-kinase type-1 gamma OS=Mus musculus GN=Pip5k1c PE=1 SV=1	F8WHW6_MOUSE	76 kDa	1	1	0	4	3	0	0	0	0	0	1	2	2	4	1	3	1	5	4	2	3	3	4	0	2	1	0	0	0	1	1	2	1	1	0	1	6	6	4	4	3	5	2	1	4	3
646	Lymphocyte antigen 6H OS=Mus musculus GN=Ly6h PE=1 SV=2	LY6H_MOUSE	15 kDa	3	4	2	2	3	0	0	1	2	1	0	0	2	2	5	3	3	0	1	0	0	0	0	3	4	1	4	6	2	0	1	1	0	4	3	4	1	2	0	0	0	0	0	2	1	0
647	MCG13615, isoform CRA_a OS=Mus musculus GN=Rpl38 PE=1 SV=1	Q52KP0_MOUSE	8 kDa	1	0	4	2	1	4	5	0	1	0	1	1	2	1	2	3	2	1	2	1	1	2	1	3	2	3	2	2	2	3	4	4	1	2	0	1	2	2	1	2	1	2	2	1	2	3
648.1	Isoform 4 of Mitochondrial Rho GTPase 1 OS=Mus musculus GN=Rhot1	MIRO1_MOUSE	81 kDa	6	6	0	7	13	0	0	1	0	0	2	4	7	5	3	3	2	4	4	5	2	4	2	6	2	5	0	0	0	0	1	0	0	8	4	4	7	5	0	1	4	3	0	5	5	1
649.1	Serine/threonine-protein kinase MARK1 OS=Mus musculus GN=Mark1 PE=1 SV=2	MARK1_MOUSE	88 kDa	12	6	0	14	14	0	0	0	0	0	7	5	11	8	7	0	5	7	8	8	4	3	3	8	4	3	0	0	0	0	0	0	0	12	7	11	14	9	9	9	7	4	4	15	9	7
649.2	Non-specific serine/threonine protein kinase OS=Mus musculus GN=Mark1 PE=2 SV=1	C9K101_MOUSE	88 kDa	12	6	0	15	14	0	0	0	0	0	7	5	11	8	7	0	5	7	8	8	4	3	3	8	4	3	0	0	0	0	0	0	0	12	7	11	14	9	9	9	7	4	4	15	9	7
650	AP-2 complex subunit sigma OS=Mus musculus GN=Ap2s1 PE=1 SV=1	AP2S1_MOUSE	17 kDa	1	1	1	1	2	3	3	2	0	0	1	1	1	1	2	3	1	1	1	1	2	1	1	2	1	2	2	3	3	3	5	4	1	0	1	2	0	1	4	3	1	2	3	0	0	3
651	Exportin-2 OS=Mus musculus GN=Cse1l PE=1 SV=1	XPO2_MOUSE	110 kDa	0	0	0	0	1	0	1	1	1	0	0	0	0	1	2	2	1	0	0	0	0	0	0	0	0	0	0	0	0	2	2	3	1	0	0	0	10	3	4	2	4	3	1	4	4	1
652	Guanine nucleotide-binding protein G(s) subunit alpha isoforms short OS=Mus musculus GN=Gnas PE=1 SV=1	Z4YKV1_MOUSE	44 kDa	5	5	4	3	2	4	7	0	0	11	3	3	4	4	6	4	6	3	2	3	0	1	4	5	5	4	5	8	3	3	7	8	8	2	4	3	4	5	5	5	3	4	7	6	6	5
653	Synaptogyrin-3 OS=Mus musculus GN=Syngr3 PE=1 SV=1	SNG3_MOUSE	25 kDa	3	1	0	2	2	2	1	0	0	0	3	1	2	3	2	1	3	1	1	2	2	2	2	3	3	3	1	3	0	1	1	2	0	4	1	3	2	2	3	1	1	1	2	2	2	3
654	E2 ubiquitin-conjugating enzyme UBE2O OS=Mus musculus GN=Ube2o PE=1 SV=3	UBE2O_MOUSE	141 kDa	0	0	0	0	0	0	0	0	0	0	0	0	0	0	0	1	0	0	0	0	0	0	0	0	0	0	0	1	0	4	5	4	0	0	0	0	4	8	8	5	4	5	3	6	6	5
655	Glyoxalase domain-containing protein 4 OS=Mus musculus GN=Glod4 PE=1 SV=1	GLOD4_MOUSE	33 kDa	0	0	0	0	0	0	0	0	0	0	3	0	0	1	2	4	2	0	0	0	0	0	0	0	0	1	2	0	1	2	7	6	2	0	0	0	3	4	2	5	6	4	4	2	5	6
656	Cytochrome c oxidase subunit IV isoform 1 OS=Mus musculus GN=Cox4i1 PE=1 SV=1	A2RSV8_MOUSE	20 kDa	5	1	3	0	0	0	0	0	0	0	0	0	1	0	4	3	3	0	0	0	0	1	0	2	1	1	5	4	2	0	0	0	0	3	4	4	1	1	1	0	0	0	1	1	0	0
657	Annexin A7 OS=Mus musculus GN=Anxa7 PE=1 SV=2	ANXA7_MOUSE	50 kDa	0	0	0	0	0	0	0	0	0	0	0	0	0	0	0	0	1	0	3	2	0	0	0	0	0	1	0	0	2	3	4	5	1	0	0	0	6	8	7	4	5	4	1	5	5	3
658	Neurexin-3 OS=Mus musculus GN=Nrxn3 PE=1 SV=2	NRX3A_MOUSE	173 kDa	17	7	0	0	0	0	0	0	0	0	0	0	0	2	5	0	1	0	0	0	0	0	0	3	8	4	2	4	0	0	0	0	1	12	8	5	1	0	0	1	1	2	0	1	2	3
659	Protein Plekha5 OS=Mus musculus GN=Plekha5 PE=1 SV=1	E9Q6H8_MOUSE	144 kDa	2	1	0	4	6	1	1	0	3	0	0	0	4	3	4	1	2	5	8	4	4	4	4	5	4	1	0	1	0	0	0	0	0	3	1	5	5	1	0	0	0	0	0	4	0	1
660	Elastin OS=Mus musculus GN=Eln PE=1 SV=2	ELN_MOUSE	72 kDa	1	2	4	0	1	0	1	0	0	0	3	2	1	2	0	1	0	3	5	1	1	2	1	3	1	2	1	2	3	0	1	0	0	1	3	3	2	3	3	4	3	6	4	1	3	4
661	Ribose-phosphate pyrophosphokinase 1 OS=Mus musculus GN=Prps1 PE=1 SV=4	PRPS1_MOUSE	35 kDa	0	0	0	0	1	0	0	0	0	0	1	0	0	1	1	5	2	0	0	0	1	0	0	0	0	1	0	0	5	4	5	5	1	0	0	0	5	7	6	6	6	3	5	4	3	5
662	Sideroflexin OS=Mus musculus GN=Sfxn5 PE=1 SV=1	Q8BRQ9_MOUSE	33 kDa	0	0	0	0	2	0	0	0	0	0	0	0	1	1	5	3	2	6	2	4	3	1	3	1	2	2	0	0	0	0	1	0	0	0	0	0	3	1	0	2	1	1	0	2	3	0
663	G-protein coupled receptor-associated sorting protein 1 OS=Mus musculus GN=Gprasp1 PE=1 SV=1	GASP1_MOUSE	152 kDa	0	2	0	13	5	0	0	0	0	0	2	1	4	7	1	1	2	7	4	6	3	3	5	2	3	1	0	0	0	0	0	0	0	2	1	4	11	0	0	0	1	0	0	2	0	2
664.1	Disks large homolog 1 OS=Mus musculus GN=Dlg1 PE=1 SV=1	D3Z3B8_MOUSE	92 kDa	7	8	0	13	12	0	0	0	1	1	2	5	5	5	4	3	7	9	5	7	7	7	5	0	4	4	0	2	0	2	0	0	0	4	6	5	12	5	1	0	0	6	0	5	3	0
665.1	RAS guanyl-releasing protein 1 OS=Mus musculus GN=Rasgrp1 PE=1 SV=1	GRP1_MOUSE	90 kDa	3	2	0	8	6	1	0	0	0	0	0	1	3	4	3	2	2	4	3	4	3	2	4	2	4	3	0	0	0	0	0	0	0	3	1	5	6	1	1	2	2	1	1	4	1	3
666	Aldose reductase OS=Mus musculus GN=Akr1b1 PE=1 SV=3	ALDR_MOUSE	36 kDa	0	1	0	2	0	0	0	0	0	0	1	0	0	1	2	1	1	0	0	0	0	0	0	0	0	0	3	2	6	7	10	7	3	0	0	0	2	5	3	1	3	3	2	4	4	2
667	Heterogeneous nuclear ribonucleoprotein A2/B1 OS=Mus musculus GN=Hnrnpa2b1 PE=2 SV=1	B7ZP22_MOUSE	36 kDa	3	2	0	0	0	0	0	0	0	0	0	0	1	3	0	0	0	10	6	7	5	11	9	0	0	0	0	0	0	0	0	0	0	0	4	0	0	0	0	0	0	0	0	1	1	0
668	Sacsin OS=Mus musculus GN=Sacs PE=1 SV=1	E9QNY8_MOUSE	521 kDa	0	0	0	4	3	0	0	0	0	0	1	0	6	5	4	1	3	5	7	2	1	3	3	5	1	1	0	0	0	0	0	0	0	3	4	1	5	1	1	0	2	4	0	4	3	1
669	RAB21, member RAS oncogene family OS=Mus musculus GN=Rab21 PE=1 SV=1	Q0PD35_MOUSE	24 kDa	0	0	0	2	2	0	0	0	0	0	0	1	4	2	4	5	6	0	0	1	0	0	0	1	2	3	2	1	0	3	5	4	0	1	3	0	5	7	8	7	4	3	4	4	7	6
670	MCG3853 OS=Mus musculus GN=Phyhip PE=1 SV=1	B9EIC7_MOUSE	38 kDa	0	0	0	0	0	0	0	0	0	0	1	1	0	1	2	2	0	0	0	1	0	0	1	0	0	2	2	2	4	6	7	8	0	1	0	0	3	10	5	5	8	6	4	7	6	4
671	Serum albumin OS=Mus musculus GN=Alb PE=1 SV=3	ALBU_MOUSE	69 kDa	2	1	20	0	0	0	0	0	0	0	0	1	0	0	5	4	1	0	1	1	1	1	1	2	1	1	0	0	0	0	0	0	0	1	0	1	0	0	1	0	0	0	0	0	0	0
672	Brain cDNA, clone MNCb-5810, similar to Mus musculus tissue inhibitor of metalloproteinase 3 (Timp3), mRNA OS=Mus musculus GN=Timp3 PE=1 SV=1	Q54AE5_MOUSE	24 kDa	0	0	2	0	0	4	3	0	0	0	0	1	1	0	0	2	4	0	0	0	0	0	0	1	1	2	1	0	2	2	2	4	0	0	0	0	3	10	6	3	4	11	7	6	5	5
673.1	Isoform 3 of Rho GTPase-activating protein 44 OS=Mus musculus GN=Arhgap44	RHG44_MOUSE	84 kDa	0	0	0	4	3	0	0	1	0	0	1	2	1	1	3	2	2	1	0	2	0	1	1	1	0	0	1	0	0	4	4	3	1	0	1	0	6	6	5	5	5	4	1	2	2	5
674.1	Kinesin-like protein KIF1A OS=Mus musculus GN=Kif1a PE=1 SV=1	A0A087WQE8_MOUSE	202 kDa	0	0	0	2	0	0	0	0	0	0	0	0	1	0	2	0	1	2	1	1	1	2	2	1	0	1	0	1	0	2	2	3	1	0	0	1	2	3	2	2	6	0	2	1	4	1
674.3	Isoform 2 of Kinesin-like protein KIF1B OS=Mus musculus GN=Kif1b	KIF1B_MOUSE	199 kDa	0	0	0	0	0	0	0	0	0	0	0	0	0	0	0	0	0	2	0	0	0	0	0	0	0	0	0	0	0	0	0	0	0	0	0	0	0	0	0	0	0	0	0	0	0	0
675.1	Heterogeneous nuclear ribonucleoprotein A3 OS=Mus musculus GN=Hnrnpa3 PE=1 SV=1	A2AL12_MOUSE	34 kDa	3	3	0	1	3	0	0	0	0	0	0	0	1	1	0	0	2	7	10	11	5	12	10	0	1	0	0	0	0	0	0	0	0	4	3	1	0	0	0	0	0	0	0	0	0	0
675.2	EG627828 protein OS=Mus musculus GN=Gm6793 PE=1 SV=1	B2RXM2_MOUSE	37 kDa	3	3	0	0	3	0	0	0	0	0	0	0	0	0	0	0	2	6	10	8	4	9	8	0	2	0	0	0	0	0	0	0	0	4	3	2	0	0	0	0	0	0	0	0	0	0
676	Actin-related protein 2/3 complex subunit 1A OS=Mus musculus GN=Arpc1a PE=1 SV=1	ARC1A_MOUSE	42 kDa	0	0	0	0	0	0	0	0	0	0	0	0	0	2	0	3	0	0	0	1	0	0	0	0	0	0	1	0	5	2	5	5	0	0	0	0	5	8	4	5	1	1	6	3	5	4
677	Platelet-activating factor acetylhydrolase IB subunit beta OS=Mus musculus GN=Pafah1b2 PE=1 SV=2	PA1B2_MOUSE	26 kDa	0	0	0	1	1	2	1	0	0	0	1	0	1	2	1	2	1	0	0	0	0	0	0	0	0	1	3	4	5	6	6	8	4	0	0	0	3	2	2	1	2	2	2	3	2	2
678	Serine/threonine-protein kinase PAK 5 OS=Mus musculus GN=Pak5 PE=1 SV=1	PAK5_MOUSE	81 kDa	4	1	0	6	5	1	0	0	0	0	0	0	6	5	2	0	1	5	3	4	3	4	3	1	0	0	1	1	0	2	1	1	0	4	1	4	8	2	0	1	1	2	0	2	5	2
679	Acetyl-CoA acetyltransferase, mitochondrial OS=Mus musculus GN=Acat1 PE=1 SV=1	THIL_MOUSE	45 kDa	1	0	0	0	0	0	0	0	0	0	0	0	0	1	2	6	1	0	0	0	0	0	0	0	0	0	0	0	2	1	3	3	1	0	0	0	4	3	4	2	4	4	0	4	5	5
680	Fumarate hydratase, mitochondrial OS=Mus musculus GN=Fh PE=1 SV=3	FUMH_MOUSE	54 kDa	0	0	0	0	0	0	0	0	0	0	2	0	0	3	1	7	0	0	0	0	0	0	0	0	0	0	0	1	1	2	6	9	1	0	0	0	0	3	3	1	3	2	2	4	6	3
681	Gamma-aminobutyric acid type B receptor subunit 1 OS=Mus musculus GN=Gabbr1 PE=1 SV=1	GABR1_MOUSE	108 kDa	5	5	0	7	6	0	0	0	0	0	2	2	7	3	3	0	2	4	3	1	3	0	1	3	1	2	0	0	0	0	0	0	0	2	4	5	8	0	0	0	2	1	0	3	2	0
682.1	Vasopressin-neurophysin 2-copeptin OS=Mus musculus GN=Avp PE=2 SV=1	NEU2_MOUSE	18 kDa	0	0	8	0	1	3	0	1	0	0	4	2	1	2	1	0	1	0	0	0	3	2	2	4	3	4	1	0	2	1	1	0	0	0	0	0	2	2	1	2	2	3	4	2	2	1
682.2	Oxytocin (Fragment) OS=Mus musculus GN=Oxt PE=4 SV=1	I3PGM0_MOUSE	10 kDa	0	0	0	0	0	0	0	0	0	0	0	0	0	0	0	0	0	0	0	0	0	0	0	0	0	0	0	0	0	0	0	1	0	0	0	0	0	0	0	0	0	0	0	0	0	0
683.1	V-type proton ATPase subunit E 1 OS=Mus musculus GN=Atp6v1e1 PE=1 SV=2	VATE1_MOUSE	26 kDa	0	0	1	0	0	1	1	0	0	0	0	0	0	0	0	2	1	0	1	0	0	0	0	1	0	0	1	2	6	6	8	7	3	0	0	0	2	3	0	1	5	0	1	2	1	1
684	Brain-specific angiogenesis inhibitor 1-associated protein 2 OS=Mus musculus GN=Baiap2 PE=1 SV=1	B1AZ46_MOUSE	58 kDa	2	2	0	2	1	0	0	0	0	0	0	0	1	0	0	0	1	7	9	8	5	5	6	0	1	0	0	0	0	0	3	1	0	2	2	0	3	2	2	2	4	3	2	1	4	0
685	Cartilage acidic protein 1 OS=Mus musculus GN=Crtac1 PE=2 SV=1	CRAC1_MOUSE	70 kDa	6	2	3	0	2	1	3	1	0	0	4	3	2	1	1	0	0	0	0	0	1	0	0	2	2	1	2	2	2	1	1	1	1	4	3	3	2	2	3	0	4	4	2	1	1	3
686	Isoform 2 of Cytochrome c1, heme protein, mitochondrial OS=Mus musculus GN=Cyc1	CY1_MOUSE	29 kDa	4	3	2	2	1	1	0	0	0	0	1	0	2	1	3	5	3	1	1	1	2	1	1	3	2	2	1	1	0	0	0	0	0	4	3	1	1	1	1	1	1	1	1	0	1	1
687.1	Tyrosine-protein kinase Fyn OS=Mus musculus GN=Fyn PE=1 SV=4	FYN_MOUSE	61 kDa	5	4	5	4	5	6	4	1	0	0	3	3	7	4	8	7	3	4	3	4	3	5	2	5	3	5	6	7	5	5	5	5	0	4	5	5	1	4	5	5	6	3	2	5	5	5
687.2	Tyrosine-protein kinase OS=Mus musculus GN=Yes1 PE=2 SV=1	Q8C762_MOUSE	61 kDa	0	0	0	0	0	0	0	0	0	0	0	0	5	0	0	5	0	2	0	0	0	3	0	0	0	0	0	0	0	0	0	0	0	0	0	0	0	0	5	0	0	0	0	0	0	0
687.3	Fibroblast growth factor receptor OS=Mus musculus GN=Fgfr1 PE=1 SV=1	J3QN85_MOUSE	93 kDa	0	0	0	0	0	0	0	0	0	0	0	0	0	0	0	0	0	0	0	0	2	0	0	0	0	0	0	0	0	0	0	0	0	0	0	0	1	0	0	0	0	0	0	0	3	0
688.1	Arf-GAP with SH3 domain, ANK repeat and PH domain-containing protein 1 OS=Mus musculus GN=Asap1 PE=1 SV=2	E9QMI7_MOUSE	122 kDa	1	1	0	2	1	0	1	0	0	0	0	0	3	2	1	1	3	0	0	1	1	1	0	0	0	0	0	0	1	1	0	0	0	2	2	0	3	2	1	0	4	4	2	2	3	4
689.1	Phosphoglucomutase-1 OS=Mus musculus GN=Pgm1 PE=1 SV=4	PGM1_MOUSE	61 kDa	0	0	0	0	0	0	0	0	0	0	5	0	0	0	1	4	0	0	0	0	0	0	0	0	0	0	0	0	0	3	3	5	1	0	0	0	3	2	1	3	3	2	1	1	3	2
689.2	Pgm2 protein (Fragment) OS=Mus musculus GN=Pgm2 PE=2 SV=1	Q99JW6_MOUSE	10 kDa	0	0	0	0	0	0	0	0	0	0	0	0	0	0	0	0	0	0	0	0	0	0	0	0	0	0	0	0	0	0	0	0	0	0	0	0	0	0	2	0	0	0	0	0	0	0
690	MCG115063, isoform CRA_a OS=Mus musculus GN=Rpl36a PE=1 SV=1	Q5M9P1_MOUSE	12 kDa	2	1	2	2	2	5	3	0	1	1	1	0	1	1	1	2	0	0	1	0	1	1	1	2	1	1	2	2	2	2	3	2	1	1	2	1	1	2	2	2	1	1	1	1	2	2
691	Serine/threonine-protein kinase MRCK alpha OS=Mus musculus GN=Cdc42bpa PE=4 SV=1	A0A1D5RLQ9_MOUSE	199 kDa	2	6	0	4	6	1	1	1	0	0	2	4	8	7	3	2	2	7	7	2	3	3	3	3	1	2	0	0	0	0	0	0	1	4	1	1	5	2	1	0	1	0	0	3	4	1
692	Erythrocyte protein band 4.1-like 2 OS=Mus musculus GN=Epb41l2 PE=2 SV=1	B6ZHC7_MOUSE	87 kDa	1	4	0	6	3	0	1	0	0	0	5	4	5	3	9	8	6	3	4	3	3	2	2	3	0	4	0	0	0	1	5	5	1	3	3	3	10	3	4	3	2	4	5	7	6	3
693	Protein D630045J12Rik OS=Mus musculus GN=D630045J12Rik PE=1 SV=2	D3YTS3_MOUSE	194 kDa	5	5	0	8	6	0	0	0	1	0	1	0	3	3	1	0	1	4	4	3	2	2	2	2	2	1	0	0	0	0	0	0	0	5	5	3	7	0	1	0	0	0	0	4	1	1
694	Diacylglycerol kinase epsilon OS=Mus musculus GN=Dgke PE=1 SV=1	DGKE_MOUSE	64 kDa	1	1	0	5	5	2	3	0	0	0	1	1	3	3	2	1	2	1	1	1	0	1	1	1	1	3	2	2	2	2	2	2	2	1	2	2	4	1	2	1	3	4	3	1	1	2
695	Protein Gm10260 OS=Mus musculus GN=Gm10260 PE=3 SV=2	F6YVP7_MOUSE	18 kDa	1	2	1	3	3	0	3	1	0	0	3	2	3	4	4	4	4	2	2	2	1	1	2	3	1	3	1	1	0	0	1	0	0	4	2	1	3	5	2	1	2	1	2	2	4	1
696	COP9 signalosome complex subunit 1 OS=Mus musculus GN=Gps1 PE=1 SV=1	G3UXW9_MOUSE	59 kDa	0	0	0	0	0	0	0	0	0	0	0	0	0	0	2	4	2	0	0	0	0	0	0	0	1	0	0	0	3	2	5	4	0	0	0	0	2	6	5	6	3	4	4	2	3	3
697	RFG OS=Mus musculus GN=Ncoa4 PE=2 SV=1	Q9WV42_MOUSE	70 kDa	5	4	1	1	2	2	0	0	0	0	3	2	2	3	1	1	1	2	2	1	1	3	4	2	3	3	2	1	1	2	1	1	0	4	5	3	1	1	1	1	3	3	1	0	2	1
698	Ras-specific guanine nucleotide-releasing factor 2 OS=Mus musculus GN=Rasgrf2 PE=1 SV=2	RGRF2_MOUSE	136 kDa	0	1	1	11	5	1	0	0	0	0	1	0	7	5	2	0	0	4	6	7	7	5	8	1	1	2	0	1	0	1	0	1	0	0	0	2	11	0	1	1	2	2	0	2	1	0
699	Phosphatidylinositide phosphatase SAC1 OS=Mus musculus GN=Sacm1l PE=1 SV=1	SAC1_MOUSE	67 kDa	0	1	0	1	1	0	0	0	0	0	1	1	1	0	5	5	2	1	1	1	0	0	0	1	0	0	0	0	1	2	2	3	0	1	1	0	4	5	7	4	4	4	7	5	5	6
700	RNA-binding protein 14 OS=Mus musculus GN=Rbm14 PE=1 SV=1	RBM14_MOUSE	69 kDa	1	3	0	0	3	0	0	0	0	0	1	2	4	5	3	2	1	7	8	8	6	11	8	2	0	0	0	0	0	0	0	0	0	4	4	2	0	0	0	0	1	4	0	2	0	0
701	Adhesion G protein-coupled receptor B3 OS=Mus musculus GN=Adgrb3 PE=1 SV=2	AGRB3_MOUSE	171 kDa	2	6	0	10	5	1	0	0	0	0	0	0	5	4	2	1	0	6	8	4	5	3	3	1	0	0	0	0	0	0	0	0	0	4	6	4	9	0	0	0	0	0	0	4	0	0
702	Coiled-coil domain-containing protein 177 OS=Mus musculus GN=Ccdc177 PE=1 SV=1	CC177_MOUSE	80 kDa	3	1	0	7	4	1	0	2	3	2	0	0	3	1	3	0	1	2	2	1	4	1	5	4	3	1	1	0	0	0	0	0	0	1	1	5	1	0	0	0	0	0	1	2	1	1
703	Importin-7 OS=Mus musculus GN=Ipo7 PE=1 SV=2	IPO7_MOUSE	119 kDa	0	0	0	0	0	0	0	0	1	0	0	0	0	0	1	2	0	0	1	0	0	0	0	0	0	0	0	1	1	6	6	6	0	0	0	0	6	5	6	7	4	3	6	2	5	6
704	Isoform 2 of Dynamin-like 120 kDa protein, mitochondrial OS=Mus musculus GN=Opa1	OPA1_MOUSE	116 kDa	0	0	0	3	4	0	2	0	0	0	0	2	5	3	1	7	3	2	5	1	2	1	0	2	1	3	0	1	1	2	2	1	0	0	1	0	6	4	1	0	2	3	1	4	6	1
705	Adenylate kinase isoenzyme 5 OS=Mus musculus GN=Ak5 PE=1 SV=2	KAD5_MOUSE	63 kDa	0	0	0	3	0	0	0	0	0	0	0	0	0	0	0	0	0	2	1	3	2	2	7	0	0	0	0	2	1	4	3	5	4	0	0	0	7	6	3	4	0	1	3	2	4	4
706	Lactoylglutathione lyase OS=Mus musculus GN=Glo1 PE=1 SV=1	A5GZX3_MOUSE	21 kDa	0	0	0	0	0	1	0	0	0	0	1	0	1	1	1	1	0	0	0	0	0	0	0	0	0	1	1	1	4	3	5	8	9	0	0	0	2	2	0	2	2	1	1	1	1	1
707	Hyaluronan and proteoglycan link protein 2 OS=Mus musculus GN=Hapln2 PE=2 SV=1	B2RRU7_MOUSE	38 kDa	0	1	0	1	0	5	3	0	0	0	4	2	3	3	6	5	6	0	0	0	0	0	0	1	1	2	0	0	0	0	3	0	0	0	0	0	0	2	1	2	3	2	2	3	1	2
708	Inositol-trisphosphate 3-kinase A OS=Mus musculus GN=Itpka PE=1 SV=1	IP3KA_MOUSE	51 kDa	0	1	0	1	4	0	1	0	0	0	1	0	0	1	3	1	1	2	3	3	4	3	3	2	2	1	0	1	1	1	2	2	0	1	1	1	2	2	5	4	2	2	2	2	1	4
709	Isoform 2 of Protein EFR3 homolog B OS=Mus musculus GN=Efr3b	EFR3B_MOUSE	88 kDa	1	3	0	6	9	0	1	0	0	0	2	2	4	5	5	1	2	6	5	3	4	3	3	1	0	3	0	0	0	0	0	0	0	4	0	0	4	1	1	0	2	3	0	3	4	0
710.1	Phosphofurin acidic cluster sorting protein 1 OS=Mus musculus GN=Pacs1 PE=1 SV=2	PACS1_MOUSE	105 kDa	0	2	0	3	3	0	0	0	1	0	1	1	2	1	1	0	2	1	1	1	1	0	0	0	0	0	0	0	1	1	0	1	0	3	1	0	6	4	2	1	3	3	1	4	5	0
710.2	Phosphofurin acidic cluster sorting protein 2 OS=Mus musculus GN=Pacs2 PE=1 SV=1	E9Q7E9_MOUSE	98 kDa	0	0	0	0	0	0	0	0	0	0	0	0	0	0	0	0	0	0	0	0	0	0	0	0	0	0	0	0	0	0	1	0	0	0	0	0	0	0	0	0	0	0	0	0	0	0
711	Actin-related protein 2/3 complex subunit 3 OS=Mus musculus GN=Arpc3 PE=1 SV=3	ARPC3_MOUSE	21 kDa	0	0	0	0	0	0	0	0	0	0	0	0	1	1	0	2	1	0	0	0	0	0	0	0	0	0	1	2	1	4	5	5	2	0	0	0	3	4	4	4	6	0	3	0	4	5
712	Type I inositol 3,4-bisphosphate 4-phosphatase OS=Mus musculus GN=Inpp4a PE=1 SV=1	D3YUL8_MOUSE	109 kDa	0	0	0	0	0	0	0	0	1	0	0	0	0	0	0	0	1	0	0	0	1	1	0	0	0	1	1	0	3	3	5	4	3	0	0	0	5	4	6	6	2	2	3	1	3	5
713	NADH dehydrogenase [ubiquinone] 1 alpha subcomplex subunit 12 OS=Mus musculus GN=Ndufa12 PE=1 SV=2	NDUAC_MOUSE	17 kDa	2	1	2	4	2	0	0	0	0	0	1	2	1	2	2	3	3	1	1	1	1	1	1	2	1	1	1	1	2	1	3	1	1	2	2	3	5	4	1	2	2	3	1	3	3	1
714	Putative uncharacterized protein OS=Mus musculus GN=Tpp1 PE=2 SV=1	Q3TDY6_MOUSE	61 kDa	1	0	1	2	2	2	5	1	0	1	2	2	3	2	4	0	2	1	0	1	1	3	3	2	2	2	0	1	0	0	0	0	0	0	0	1	1	1	2	0	3	4	1	1	1	1
715.1	Isoform 2 of Gamma-aminobutyric acid receptor subunit beta-2 OS=Mus musculus GN=Gabrb2	GBRB2_MOUSE	55 kDa	3	2	0	0	1	0	0	0	0	0	0	0	2	3	2	2	4	5	4	3	2	4	3	3	3	5	1	3	0	0	0	0	0	5	3	4	0	0	0	0	1	1	0	3	0	1
715.2	Gamma-aminobutyric acid receptor subunit beta-3 OS=Mus musculus GN=Gabrb3 PE=1 SV=1	F6ZYH6_MOUSE	57 kDa	0	0	0	0	2	0	0	0	0	0	0	0	2	0	0	0	3	4	2	0	0	4	2	2	0	3	0	0	0	0	0	0	0	2	0	0	0	0	0	0	0	0	0	3	0	0
715.3	Gamma-aminobutyric acid receptor subunit beta-1 OS=Mus musculus GN=Gabrb1 PE=1 SV=1	GBRB1_MOUSE	54 kDa	0	0	0	0	0	0	0	0	0	0	0	0	0	0	0	0	3	3	3	2	0	4	3	2	0	4	0	0	0	0	0	0	0	2	0	0	0	0	0	0	0	0	0	3	0	0
716	NADH dehydrogenase [ubiquinone] iron-sulfur protein 3, mitochondrial OS=Mus musculus GN=Ndufs3 PE=1 SV=2	NDUS3_MOUSE	30 kDa	2	2	2	0	1	0	0	0	0	0	2	0	0	1	4	6	3	0	0	0	0	0	0	1	0	1	3	4	2	2	2	3	0	2	4	1	2	1	2	2	2	0	2	1	1	5
717	Immunoglobulin superfamily member 8 OS=Mus musculus GN=Igsf8 PE=1 SV=2	IGSF8_MOUSE	65 kDa	1	0	0	2	1	0	1	1	0	1	1	1	2	2	4	1	1	0	0	0	1	2	2	3	2	2	1	2	0	1	2	2	4	1	2	1	3	2	3	3	1	2	1	3	4	3
718	5'-nucleotidase OS=Mus musculus GN=Nt5e PE=1 SV=2	5NTD_MOUSE	64 kDa	10	5	2	0	1	2	1	0	0	0	0	0	1	2	4	0	0	0	1	0	0	0	0	2	2	2	1	2	0	0	0	0	1	8	5	5	0	0	0	0	0	0	0	1	0	0
719	Putative oxidoreductase GLYR1 OS=Mus musculus GN=Glyr1 PE=1 SV=1	D3YYT1_MOUSE	60 kDa	0	2	0	5	7	0	2	0	0	0	2	2	5	1	3	1	1	3	4	1	2	2	1	2	1	3	2	2	0	1	1	1	0	5	4	0	3	0	0	1	2	1	0	3	2	1
720	Serine/threonine-protein phosphatase 2A activator OS=Mus musculus GN=Ppp2r4 PE=1 SV=1	PTPA_MOUSE	37 kDa	1	1	0	0	0	0	0	0	0	0	1	0	0	0	0	1	1	0	0	0	0	0	0	1	1	0	0	0	1	5	8	5	1	1	1	0	4	5	4	4	3	2	1	1	1	4
721.1	Isoform 2 of Reticulon-3 OS=Mus musculus GN=Rtn3	RTN3_MOUSE	102 kDa	1	1	0	0	0	0	0	0	0	0	1	0	1	2	2	3	2	2	1	1	1	1	1	1	1	1	0	0	4	3	7	5	0	1	1	1	3	1	5	1	3	1	3	3	4	2
722	Prostaglandin-H2 D-isomerase OS=Mus musculus GN=Ptgds PE=1 SV=1	PTGDS_MOUSE	21 kDa	1	1	5	1	0	3	6	2	0	0	2	1	3	2	1	0	0	0	1	0	1	2	0	1	1	0	3	0	3	1	2	3	1	2	0	0	0	1	1	0	1	2	1	1	2	2
723	Synaptophysin OS=Mus musculus GN=Syp PE=1 SV=2	SYPH_MOUSE	34 kDa	2	1	0	2	1	1	0	0	0	0	1	2	1	1	2	2	2	0	2	2	2	2	1	2	1	2	1	0	2	2	1	2	0	1	3	1	1	2	3	3	2	1	2	2	1	3
724.1	Nucleoside diphosphate kinase OS=Mus musculus GN=Gm20390 PE=3 SV=1	E9PZF0_MOUSE	30 kDa	0	0	0	0	0	0	0	0	0	0	0	0	0	7	0	1	0	0	0	0	0	0	0	0	0	0	0	0	0	1	3	2	0	0	0	0	0	2	1	2	2	1	1	1	3	2
724.2	Nucleoside diphosphate kinase A OS=Mus musculus GN=Nme1 PE=1 SV=1	NDKA_MOUSE	17 kDa	0	0	0	0	0	0	0	0	0	0	0	0	0	6	0	0	0	0	0	0	0	0	0	0	0	0	0	0	0	0	3	2	0	0	0	0	0	2	0	2	2	0	0	0	0	2
725	Actin-related protein 2/3 complex subunit 4 OS=Mus musculus GN=Arpc4 PE=1 SV=3	ARPC4_MOUSE	20 kDa	1	0	0	1	0	1	1	0	0	0	1	1	1	2	1	1	2	0	0	0	0	0	0	0	0	0	0	0	3	4	2	4	0	1	1	0	2	2	4	1	2	3	3	2	2	1
726	Hippocalcin-like 4 OS=Mus musculus GN=Hpcal4 PE=1 SV=1	B2RRY8_MOUSE	22 kDa	0	0	0	0	0	0	0	0	0	0	0	0	0	0	1	2	4	2	4	2	5	3	3	0	0	1	1	0	2	6	9	11	0	0	0	0	5	2	7	7	0	2	4	2	2	6
727	Guanine deaminase OS=Mus musculus GN=Gda PE=1 SV=1	GUAD_MOUSE	51 kDa	0	0	0	0	0	0	0	0	0	0	0	0	0	3	1	0	0	0	0	0	0	0	0	0	0	0	0	0	4	6	7	8	2	0	0	0	1	2	5	4	1	1	4	1	3	4
728	Bifunctional purine biosynthesis protein PURH OS=Mus musculus GN=Atic PE=1 SV=2	PUR9_MOUSE	64 kDa	0	0	0	0	0	0	0	0	0	0	0	0	0	0	0	0	0	0	0	0	0	0	0	0	0	0	1	1	2	2	3	4	1	0	0	0	1	8	5	2	1	2	2	1	3	2
729	Isoform 2 of Syntabulin OS=Mus musculus GN=Sybu	SYBU_MOUSE	73 kDa	6	4	0	5	5	3	4	2	0	0	2	2	7	6	2	2	0	6	5	5	7	5	5	8	4	4	4	3	0	2	3	2	0	6	6	7	4	2	3	3	0	2	3	4	3	2
730	Actin-related protein 3 OS=Mus musculus GN=Actr3 PE=1 SV=3	ARP3_MOUSE	47 kDa	0	0	0	0	0	0	0	0	0	0	1	0	0	2	0	2	1	0	0	0	0	0	0	0	0	0	0	1	1	3	7	8	0	0	0	0	5	8	6	5	4	8	1	2	8	6
731	F-actin-capping protein subunit alpha-2 OS=Mus musculus GN=Capza2 PE=1 SV=3	CAZA2_MOUSE	33 kDa	2	2	0	2	2	0	0	0	0	0	1	0	2	2	4	5	1	2	0	1	1	1	0	2	3	2	0	0	2	1	4	4	3	2	2	1	3	4	6	5	3	3	5	4	3	5
732	Adipocyte enhancer-binding protein 1 OS=Mus musculus GN=Aebp1 PE=1 SV=1	AEBP1_MOUSE	128 kDa	0	0	0	0	0	0	0	0	0	0	0	0	0	0	0	0	0	0	0	0	0	0	0	3	1	1	1	1	3	1	4	4	3	0	0	0	5	5	4	3	10	14	10	8	1	0
733.1	Ubiquitin-conjugating enzyme E2 variant 1 OS=Mus musculus GN=Ube2v1 PE=4 SV=1	B7ZBY7_MOUSE	19 kDa	0	0	0	0	0	0	0	0	0	0	2	0	0	0	0	2	0	0	0	0	0	0	0	0	0	0	2	0	3	3	6	5	3	0	0	0	0	0	4	4	1	1	2	1	3	3
733.2	MCG127675 OS=Mus musculus GN=Ube2v2 PE=2 SV=1	Q4VBX4_MOUSE	16 kDa	0	0	0	0	0	0	0	1	0	0	2	0	1	0	1	0	0	0	0	0	1	0	0	1	0	0	2	0	3	3	5	4	2	0	0	0	1	0	3	3	0	0	0	0	2	2
734.1	Myb-binding protein 1A OS=Mus musculus GN=Mybbp1a PE=1 SV=2	MBB1A_MOUSE	152 kDa	1	3	0	7	9	0	0	0	0	0	1	2	6	3	3	2	2	1	2	0	0	0	0	3	0	0	0	0	0	0	0	0	0	3	3	3	6	0	0	0	0	0	0	1	3	0
734.2	Mybbp1a protein (Fragment) OS=Mus musculus GN=Mybbp1a PE=2 SV=1	A0JLT5_MOUSE	134 kDa	1	2	0	6	7	0	0	0	0	0	1	2	5	3	3	2	2	0	2	0	0	0	0	3	0	0	0	0	0	0	0	0	0	2	2	3	5	0	0	0	0	0	0	1	2	0
735	Rho GTPase-activating protein 23 OS=Mus musculus GN=Arhgap23 PE=1 SV=1	B1AQY2_MOUSE	162 kDa	4	2	0	11	10	1	1	1	2	1	1	2	9	7	2	4	4	1	3	4	3	1	3	2	1	3	2	0	0	0	0	0	1	6	5	4	9	1	2	1	5	4	0	6	3	2
736	DCC-interacting protein 13-alpha OS=Mus musculus GN=Appl1 PE=1 SV=1	DP13A_MOUSE	79 kDa	0	0	0	1	0	1	1	0	0	0	1	0	0	1	1	1	3	0	0	0	1	3	0	0	0	0	2	0	2	3	4	4	0	0	0	0	6	3	3	3	1	2	2	5	3	4
737.1	E3 ubiquitin-protein ligase OS=Mus musculus GN=Wwp1 PE=2 SV=1	B9EKB3_MOUSE	105 kDa	3	2	0	2	3	0	2	0	0	0	4	4	3	0	3	0	1	3	4	1	0	4	2	3	3	3	1	1	0	1	1	1	0	5	2	1	0	3	1	0	2	2	1	3	2	0
737.2	MKIAA4011 protein (Fragment) OS=Mus musculus GN=Itch PE=2 SV=1	Q571M5_MOUSE	100 kDa	0	0	0	0	2	0	0	0	0	0	0	0	0	0	0	0	0	0	2	0	0	3	0	0	2	2	0	0	0	0	0	0	0	2	0	0	0	3	2	0	0	2	0	2	0	0
738	Kinesin light chain 1 OS=Mus musculus GN=Klc1 PE=1 SV=1	E9Q7C9_MOUSE	64 kDa	0	0	0	0	0	0	0	0	0	0	0	0	0	0	2	4	1	2	1	0	1	0	0	0	0	0	0	1	3	8	9	11	1	0	0	0	7	10	9	4	5	7	6	9	5	7
739	Add3 protein (Fragment) OS=Mus musculus GN=Add3 PE=2 SV=1	Q05C56_MOUSE	77 kDa	1	1	0	0	2	0	1	0	0	0	0	0	2	1	3	5	2	1	3	1	1	2	0	0	0	1	0	1	0	0	0	0	0	3	1	3	2	1	3	0	2	2	2	2	3	2
740	40S ribosomal protein S24 OS=Mus musculus GN=Rps24 PE=2 SV=1	Q3TIF8_MOUSE	15 kDa	1	1	0	1	2	0	2	0	0	0	1	2	4	2	2	2	1	2	1	1	1	2	3	2	2	2	0	2	0	0	2	2	0	1	4	2	2	2	2	1	2	2	2	1	1	2
741	RIKEN cDNA 2900041A09, isoform CRA_a OS=Mus musculus GN=Tppp PE=1 SV=1	Q3URG1_MOUSE	24 kDa	0	0	0	0	0	0	0	0	0	0	0	0	0	2	6	5	5	2	2	1	0	1	1	1	0	0	0	0	0	0	4	5	4	0	0	4	3	2	3	4	0	1	3	1	0	2
742	Adhesion G protein-coupled receptor B2 OS=Mus musculus GN=Adgrb2 PE=1 SV=2	B1ASC0_MOUSE	161 kDa	4	4	0	7	6	0	1	0	0	0	1	1	5	3	1	0	2	5	4	3	3	5	1	3	2	3	1	1	0	0	0	0	0	4	4	4	1	1	0	0	0	2	0	3	1	0
743	Dihydropyrimidinase-related protein 5 OS=Mus musculus GN=Dpysl5 PE=1 SV=1	DPYL5_MOUSE	62 kDa	0	0	0	0	0	0	0	0	0	0	4	0	0	0	2	10	0	0	0	0	0	0	0	0	0	0	0	0	0	0	2	2	1	0	0	0	0	3	2	1	1	1	0	1	1	1
744	UMP-CMP kinase OS=Mus musculus GN=Cmpk1 PE=1 SV=1	KCY_MOUSE	22 kDa	0	0	0	0	0	0	0	0	0	0	1	0	0	1	1	3	0	0	0	0	0	0	0	0	0	0	0	0	1	2	7	6	1	0	0	0	2	0	3	4	2	2	2	2	3	3
745	Isoform 2 of Serine racemase OS=Mus musculus GN=Srr	SRR_MOUSE	34 kDa	0	0	0	1	1	0	0	0	0	0	0	0	1	1	0	0	0	0	1	0	0	0	0	1	0	1	0	0	2	1	3	5	2	1	0	0	4	3	5	6	4	4	4	3	3	3
746	Isoform C of 1-phosphatidylinositol 4,5-bisphosphate phosphodiesterase beta-1 OS=Mus musculus GN=Plcb1	PLCB1_MOUSE	136 kDa	0	0	0	0	0	0	0	0	0	0	0	0	0	0	0	0	0	0	0	0	0	0	0	0	0	0	0	0	0	2	1	1	0	1	0	0	2	2	2	0	2	5	0	3	3	3
747.1	MCG16669, isoform CRA_b OS=Mus musculus GN=Tardbp PE=1 SV=1	Q544R5_MOUSE	45 kDa	1	0	0	4	2	1	2	0	0	0	0	0	2	2	2	2	2	3	4	3	5	2	4	1	2	2	1	1	0	1	1	0	0	0	0	1	1	0	1	1	0	0	1	2	0	0
748	Protein Frmpd3 OS=Mus musculus GN=Frmpd3 PE=1 SV=1	A0A140LIW3_MOUSE	195 kDa	2	3	0	10	8	2	0	0	0	0	0	0	3	5	1	0	1	2	2	3	1	2	2	2	1	2	0	0	0	0	0	0	0	2	4	2	9	0	0	0	0	0	0	1	0	0
749	Microtubule-associated protein RP/EB family member 2 (Fragment) OS=Mus musculus GN=Mapre2 PE=1 SV=1	D3YYK8_MOUSE	29 kDa	0	0	0	3	1	0	0	0	0	0	1	0	0	1	1	2	2	4	2	2	2	3	5	0	0	1	0	0	1	1	5	6	0	0	0	1	4	2	2	2	1	0	2	1	1	1
750	Diacylglycerol kinase OS=Mus musculus GN=Dgki PE=1 SV=1	D3Z2W1_MOUSE	116 kDa	1	5	0	15	12	0	0	0	0	0	1	0	8	5	3	0	2	6	3	5	3	3	4	1	1	2	0	0	0	0	0	0	0	1	2	2	10	0	2	1	2	1	1	4	3	0
751	Vesicle-associated membrane protein 2 OS=Mus musculus GN=Vamp2 PE=1 SV=1	B0QZN5_MOUSE	18 kDa	1	1	1	2	1	1	2	0	0	0	1	2	1	0	2	1	1	1	1	1	2	1	2	1	2	2	0	2	0	2	1	3	3	1	2	0	2	1	2	2	2	0	2	1	2	1
752.1	Sodium- and chloride-dependent GABA transporter 3 OS=Mus musculus GN=Slc6a11 PE=1 SV=2	S6A11_MOUSE	70 kDa	3	3	0	4	6	0	2	0	0	0	1	3	2	3	2	0	1	0	1	1	0	1	1	0	0	0	1	0	1	1	2	0	0	2	3	3	5	2	0	0	0	2	1	3	6	1
753.1	Harvey rat sarcoma oncogene, subgroup R OS=Mus musculus GN=Rras PE=1 SV=1	Q3U1N3_MOUSE	24 kDa	2	0	0	4	4	0	3	0	0	0	1	0	3	3	0	0	0	2	3	2	2	1	0	0	2	1	0	0	0	0	0	0	1	3	2	0	3	3	0	1	3	3	1	3	3	2
753.2	Ras-related protein R-Ras2 OS=Mus musculus GN=Rras2 PE=1 SV=1	RRAS2_MOUSE	23 kDa	4	1	0	2	2	0	2	0	0	0	1	1	1	1	1	0	0	3	4	3	3	1	0	1	2	1	1	0	0	0	1	0	0	2	3	1	2	1	0	1	1	1	1	1	2	2
754.1	Active breakpoint cluster region-related protein OS=Mus musculus GN=Abr PE=1 SV=1	E9PUE7_MOUSE	92 kDa	0	1	0	2	1	0	0	0	1	0	0	1	1	1	1	2	2	2	2	0	1	1	0	1	2	1	1	1	2	1	1	2	1	0	1	0	10	7	5	6	1	1	6	2	2	6
755	AP-1 complex subunit gamma-1 OS=Mus musculus GN=Ap1g1 PE=1 SV=3	AP1G1_MOUSE	91 kDa	0	1	0	1	2	0	0	0	0	0	0	0	1	1	2	2	3	0	1	0	1	0	0	0	0	0	1	0	3	1	1	1	0	1	1	0	3	2	5	2	1	2	2	1	1	3
756	Isoform 2 of Septin-4 OS=Mus musculus GN=Sept4	SEPT4_MOUSE	53 kDa	0	0	0	2	2	0	2	0	0	0	0	2	0	3	6	5	6	2	3	1	1	2	1	2	2	3	3	3	0	3	3	3	2	3	0	0	3	2	3	3	2	2	1	4	0	3
757	Isoform 2 of Mitochondrial carrier homolog 1 OS=Mus musculus GN=Mtch1	MTCH1_MOUSE	40 kDa	2	1	0	6	5	0	1	0	0	1	1	2	4	3	2	2	1	3	4	2	3	3	2	2	3	1	0	0	0	0	0	0	0	3	1	3	2	1	1	0	0	1	1	1	1	0
758	Tripartite motif-containing protein 46 OS=Mus musculus GN=Trim46 PE=1 SV=1	D3YXA6_MOUSE	81 kDa	2	1	0	4	6	1	0	0	0	0	0	0	6	5	2	2	1	5	2	5	4	5	3	2	2	1	0	0	0	0	0	0	0	0	1	4	5	0	0	0	0	0	0	1	0	0
759	Endonuclease domain-containing 1 protein OS=Mus musculus GN=Endod1 PE=1 SV=2	ENDD1_MOUSE	55 kDa	2	2	0	2	0	0	0	1	0	1	2	2	3	4	3	3	2	2	0	1	1	1	1	2	1	3	0	0	0	0	1	0	1	2	2	2	1	1	1	0	1	4	2	1	3	2
760	S-formylglutathione hydrolase OS=Mus musculus GN=Esd PE=1 SV=1	ESTD_MOUSE	31 kDa	0	0	0	0	0	0	0	0	0	0	1	0	0	0	2	9	3	0	0	0	0	0	0	0	0	0	0	0	0	1	5	2	2	0	0	0	1	3	6	4	1	1	4	3	2	4
761.1	Rap1 GTPase-activating protein 1 OS=Mus musculus GN=Rap1gap PE=1 SV=1	A2ALS4_MOUSE	81 kDa	0	0	0	3	0	0	0	0	0	0	1	0	1	0	1	2	2	0	1	1	1	0	1	0	0	0	0	0	1	2	2	3	0	0	0	0	4	8	5	3	4	3	2	4	8	5
761.2	Rap1 GTPase-activating protein 1 (Fragment) OS=Mus musculus GN=Rap1gap PE=1 SV=1	A2ALS7_MOUSE	43 kDa	0	0	0	0	0	0	0	0	0	0	0	0	0	0	0	0	0	0	0	0	0	0	0	0	0	0	0	0	0	0	0	0	0	0	0	0	0	5	0	0	3	0	0	0	5	0
762.1	Cyclin-dependent kinase-like 5 OS=Mus musculus GN=Cdkl5 PE=1 SV=1	A0A0G2JF79_MOUSE	103 kDa	1	4	0	9	7	1	0	0	0	0	0	0	3	2	0	0	0	2	2	5	3	5	0	1	1	0	0	0	0	0	0	0	0	4	7	0	4	0	0	0	0	0	0	1	1	0
763	APC membrane recruitment protein 2 OS=Mus musculus GN=Amer2 PE=1 SV=1	A0A0R4J030_MOUSE	66 kDa	0	0	0	0	0	3	1	1	0	0	1	1	2	1	3	3	3	2	2	2	3	3	3	4	5	6	2	0	0	1	0	1	0	0	0	1	2	1	1	1	2	2	2	1	1	3
764	Adam22 protein (Fragment) OS=Mus musculus GN=Adam22 PE=2 SV=1	A4FUT9_MOUSE	94 kDa	3	1	1	2	1	3	3	0	0	0	2	3	3	3	0	0	1	0	0	0	2	3	2	0	0	2	1	2	1	3	3	3	1	1	3	4	4	0	2	0	2	2	0	0	3	4
765	cAMP-dependent protein kinase type II-beta regulatory subunit OS=Mus musculus GN=Prkar2b PE=1 SV=3	KAP3_MOUSE	46 kDa	4	0	0	1	0	0	0	0	0	0	1	0	0	1	4	6	2	3	1	1	4	0	1	0	0	1	0	0	2	0	6	6	3	2	2	0	3	4	4	7	2	2	2	2	5	1
766	NADH dehydrogenase [ubiquinone] iron-sulfur protein 2, mitochondrial OS=Mus musculus GN=Ndufs2 PE=1 SV=1	NDUS2_MOUSE	53 kDa	4	1	1	0	0	2	0	0	0	0	0	0	0	1	3	6	2	0	0	0	0	0	0	0	0	2	1	3	2	2	0	0	0	1	2	3	2	1	2	2	2	0	2	3	3	2
767	26S proteasome non-ATPase regulatory subunit 2 OS=Mus musculus GN=Psmd2 PE=1 SV=1	PSMD2_MOUSE	100 kDa	0	0	0	0	0	0	0	0	0	0	0	0	0	0	0	0	0	0	0	0	0	0	0	0	0	0	0	0	1	3	3	2	2	0	0	0	3	4	5	4	2	2	1	1	2	4
768	Putative uncharacterized protein OS=Mus musculus GN=Rgs17 PE=2 SV=1	Q8BR34_MOUSE	27 kDa	1	0	5	0	0	0	3	0	0	0	0	0	0	0	1	0	2	1	3	0	1	0	2	2	2	1	4	7	1	1	1	1	1	0	2	3	0	0	2	0	0	0	0	0	0	0
769	Vesicle-associated membrane protein-associated protein A OS=Mus musculus GN=Vapa PE=1 SV=2	VAPA_MOUSE	28 kDa	0	0	0	2	1	0	0	0	0	0	0	0	2	2	2	2	3	2	3	2	3	3	2	0	2	3	0	0	1	2	2	2	0	0	0	2	4	3	1	4	3	2	2	2	2	3
770	6-phosphogluconate dehydrogenase, decarboxylating OS=Mus musculus GN=Pgd PE=1 SV=3	6PGD_MOUSE	53 kDa	0	0	0	0	0	0	0	0	0	0	3	0	0	0	3	4	2	0	0	0	0	0	0	0	0	0	0	0	1	4	5	7	1	0	0	0	2	3	4	3	3	2	4	1	2	3
771	Coronin-1C OS=Mus musculus GN=Coro1c PE=1 SV=2	COR1C_MOUSE	53 kDa	0	0	0	0	1	0	0	0	0	0	1	0	0	1	4	5	2	0	0	0	0	0	0	1	0	0	0	0	1	4	7	2	1	0	2	0	3	3	5	5	4	0	6	2	1	5
772	Numb-like protein OS=Mus musculus GN=Numbl PE=1 SV=3	NUMBL_MOUSE	64 kDa	0	0	0	1	3	0	0	1	1	0	1	1	0	1	4	2	3	1	1	2	2	2	2	0	1	2	1	1	1	1	1	0	0	0	2	4	4	2	3	3	1	1	3	3	2	2
773	Carboxypeptidase M OS=Mus musculus GN=Cpm PE=1 SV=2	CBPM_MOUSE	51 kDa	6	3	0	0	1	0	0	0	0	0	0	0	2	4	5	2	1	0	0	0	0	0	0	1	1	1	2	2	0	0	0	0	0	4	6	4	0	1	0	0	0	1	1	1	0	0
774.1	Rho guanine nucleotide exchange factor 9 OS=Mus musculus GN=Arhgef9 PE=1 SV=1	A0A0G2JEH1_MOUSE	55 kDa	0	2	2	2	2	3	4	0	0	0	2	3	2	1	3	1	2	2	2	1	3	2	4	1	2	1	3	3	1	1	0	0	0	2	3	1	3	1	1	0	1	0	0	0	0	1
775.1	Integrin-associated protein OS=Mus musculus GN=Cd47 PE=2 SV=1	E5Q371_MOUSE	33 kDa	3	2	0	0	1	0	2	0	0	0	1	0	2	2	4	4	1	2	1	0	2	1	1	2	3	3	2	2	1	2	3	4	1	2	3	1	2	2	2	0	1	1	0	0	2	3
776.1	RAB GTPase activating protein 1 OS=Mus musculus GN=Rabgap1 PE=2 SV=1	B2RRC5_MOUSE	121 kDa	0	0	0	3	1	0	0	0	0	0	0	0	2	2	1	0	2	0	0	0	1	0	0	0	0	0	0	0	0	1	1	1	0	1	0	0	5	6	7	3	2	5	2	3	5	3
777	Sodium/potassium-transporting ATPase subunit beta-2 OS=Mus musculus GN=Atp1b2 PE=1 SV=2	AT1B2_MOUSE	33 kDa	0	0	0	0	0	0	0	0	1	1	0	0	1	0	2	0	0	0	0	0	0	0	0	1	0	1	0	0	0	1	0	0	2	1	1	0	3	3	4	4	3	2	3	2	1	6
778	Integral membrane protein 2B OS=Mus musculus GN=Itm2b PE=1 SV=1	ITM2B_MOUSE	30 kDa	0	1	0	1	2	1	1	1	0	0	1	0	1	1	3	3	4	2	2	3	3	2	3	6	5	6	5	3	2	6	8	6	1	2	1	0	4	4	6	7	5	5	6	2	6	6
779	Calcium uptake protein 3, mitochondrial OS=Mus musculus GN=Micu3 PE=2 SV=2	MICU3_MOUSE	60 kDa	0	1	0	7	7	0	0	0	0	0	2	4	6	3	3	2	3	3	3	1	3	1	1	3	2	2	0	0	0	1	0	1	0	1	2	1	4	0	2	0	0	2	1	3	0	0
780	Putative uncharacterized protein (Fragment) OS=Mus musculus GN=Arpc2 PE=2 SV=1	Q3UA52_MOUSE	43 kDa	0	0	0	0	0	0	0	0	0	0	0	0	0	0	1	1	0	0	0	0	0	0	0	0	0	1	0	0	0	0	0	0	0	0	0	0	2	4	1	4	1	3	1	4	8	4
781.1	Complement component 4B (Childo blood group) OS=Mus musculus GN=C4b PE=2 SV=1	B2RWX2_MOUSE	193 kDa	0	0	0	0	0	1	4	0	0	0	0	0	0	3	0	1	2	0	0	0	0	0	3	0	0	1	0	2	0	1	13	4	4	0	0	0	0	5	2	1	2	4	4	3	4	6
781.2	C4 protein ( Slp hypridprotein ) (Fragment) OS=Mus musculus GN=C4 PE=4 SV=1	Q9Z0D8_MOUSE	59 kDa	0	0	0	0	0	0	0	0	0	0	0	0	0	0	0	0	0	0	0	0	0	0	0	0	0	0	0	0	0	0	0	0	0	0	0	0	0	0	2	0	0	0	0	0	0	0
782.1	Keratin, type I cuticular Ha5 OS=Mus musculus GN=Krt35 PE=1 SV=1	KRT35_MOUSE	51 kDa	0	0	6	0	0	2	0	0	0	0	0	2	0	0	0	0	0	0	0	0	0	0	0	0	0	0	0	0	0	0	0	0	0	0	0	0	0	0	0	2	0	0	0	0	0	0
782.2	Keratin, type I cuticular Ha3-I OS=Mus musculus GN=Krt33a PE=1 SV=1	KT33A_MOUSE	46 kDa	2	0	0	0	0	0	0	0	0	0	0	0	0	0	0	0	0	0	0	0	0	0	0	0	0	0	0	0	0	0	0	0	0	3	0	0	0	0	0	0	0	0	0	0	0	0
782.3	Keratin, type I cuticular Ha4 OS=Mus musculus GN=Krt34 PE=2 SV=1	KRT34_MOUSE	45 kDa	2	0	0	0	0	0	0	0	0	0	0	0	0	0	0	0	0	0	0	0	0	0	0	0	0	0	0	0	0	0	0	0	0	3	0	0	0	0	0	0	0	0	0	0	0	0
782.4	Keratin, type I cuticular Ha3-II OS=Mus musculus GN=Krt33b PE=1 SV=2	KT33B_MOUSE	46 kDa	0	0	0	0	0	0	0	0	0	0	0	0	0	0	0	0	0	0	0	0	0	0	0	0	0	0	0	0	0	0	0	0	0	3	0	0	0	0	0	0	0	0	0	0	0	0
782.5	Keratin, type I cuticular Ha1 OS=Mus musculus GN=Krt31 PE=1 SV=2	K1H1_MOUSE	47 kDa	0	0	0	0	0	0	0	0	0	0	0	0	0	0	0	0	0	0	0	0	0	0	0	0	0	0	0	0	0	0	0	0	0	3	0	0	0	0	0	0	0	0	0	0	0	0
783	Poly(RC) binding protein 2 OS=Mus musculus GN=Pcbp2 PE=2 SV=1	B2M1R7_MOUSE	38 kDa	2	5	0	6	5	2	0	2	3	3	4	2	5	6	2	5	4	3	7	5	4	3	4	4	0	3	2	0	2	4	0	4	0	3	5	3	7	4	5	4	6	7	3	5	5	5
784	Glycogen synthase kinase-3 beta OS=Mus musculus GN=Gsk3b PE=1 SV=1	E9QAQ5_MOUSE	48 kDa	0	0	0	0	0	0	0	0	0	0	0	0	1	0	1	1	0	0	2	0	0	0	0	0	1	0	0	0	2	0	1	2	1	0	0	1	7	7	3	6	4	2	0	4	7	5
785	Hyaluronan and proteoglycan link protein 4 OS=Mus musculus GN=Hapln4 PE=2 SV=2	HPLN4_MOUSE	43 kDa	3	4	0	4	3	0	0	0	0	0	4	2	4	6	0	3	0	3	1	0	1	0	0	1	0	2	2	0	0	0	3	1	0	1	3	1	6	2	3	3	4	3	0	7	6	4
786	Microtubule-associated protein RP/EB family member 3 OS=Mus musculus GN=Mapre3 PE=1 SV=1	MARE3_MOUSE	32 kDa	0	1	0	0	0	0	0	0	0	0	0	0	0	0	5	7	3	3	7	4	3	5	3	1	0	1	0	0	0	0	0	1	3	1	1	1	1	0	4	2	1	0	1	0	1	2
787	Putative uncharacterized protein (Fragment) OS=Mus musculus GN=Synpo PE=2 SV=1	Q3TY32_MOUSE	92 kDa	3	0	0	2	2	0	0	1	1	2	1	1	2	2	2	0	1	3	3	3	4	3	1	2	1	2	0	0	0	0	0	0	0	0	0	0	3	0	0	0	0	0	1	2	2	0
788	Isoform 2 of Kinase suppressor of Ras 1 OS=Mus musculus GN=Ksr1	KSR1_MOUSE	96 kDa	1	2	0	4	4	2	0	0	0	0	1	0	4	2	2	1	2	3	1	3	3	3	2	2	1	1	0	0	0	2	0	1	0	1	1	0	3	1	2	1	1	3	0	4	1	3
789	Isoform 2 of Calsyntenin-1 OS=Mus musculus GN=Clstn1	CSTN1_MOUSE	108 kDa	0	0	0	0	0	0	0	0	0	0	0	0	1	0	0	0	0	0	0	0	0	0	0	0	2	2	0	0	1	3	4	4	1	0	0	0	3	3	6	4	1	2	2	3	5	7
790	Breakpoint cluster region protein OS=Mus musculus GN=Bcr PE=1 SV=3	BCR_MOUSE	143 kDa	0	1	0	7	6	0	0	0	2	0	0	1	4	5	2	1	1	4	5	6	5	1	1	3	1	1	0	1	1	1	1	1	0	0	1	3	13	4	1	2	0	2	1	2	3	2
791	MCG115602 OS=Mus musculus GN=Dnajc13 PE=1 SV=1	G3X922_MOUSE	254 kDa	1	2	0	5	4	0	0	0	0	0	0	1	4	3	7	1	3	1	3	0	4	0	0	1	0	0	1	0	0	1	0	0	0	0	1	1	10	2	0	0	3	3	0	3	2	0
792.1	Brefeldin A-inhibited guanine nucleotide-exchange protein 2 OS=Mus musculus GN=Arfgef2 PE=1 SV=1	BIG2_MOUSE	202 kDa	0	1	0	2	1	0	0	0	0	0	0	1	2	3	4	0	3	2	0	1	2	1	0	0	0	0	0	0	0	0	0	0	0	1	1	0	4	1	2	2	3	2	3	2	1	0
792.2	Brefeldin A-inhibited guanine nucleotide-exchange protein 1 OS=Mus musculus GN=Arfgef1 PE=1 SV=1	BIG1_MOUSE	209 kDa	0	0	0	0	0	0	0	0	0	0	0	0	2	0	2	0	0	2	0	0	2	2	0	0	0	0	0	0	0	0	0	0	0	0	1	0	2	1	0	0	2	1	2	2	1	0
792.3	Brefeldin A-inhibited guanine nucleotide-exchange protein 2 (Fragment) OS=Mus musculus GN=Arfgef2 PE=1 SV=1	F6YCJ0_MOUSE	31 kDa	0	0	0	0	0	0	0	0	0	0	0	0	0	0	0	0	0	0	0	0	0	0	0	0	0	2	0	0	0	0	0	0	0	0	0	0	0	0	0	0	0	0	0	0	0	0
793	Peripheral plasma membrane protein CASK (Fragment) OS=Mus musculus GN=Cask PE=1 SV=1	A0A067XG53_MOUSE	99 kDa	2	1	0	1	2	0	0	0	0	0	2	2	2	2	1	1	1	0	3	1	1	1	0	1	0	0	0	0	0	2	1	1	0	2	2	0	4	3	2	3	2	3	3	2	2	2
794	Casein kinase II subunit alpha OS=Mus musculus GN=Csnk2a1 PE=1 SV=2	CSK21_MOUSE	45 kDa	0	0	0	0	0	0	0	0	0	0	0	0	0	1	0	0	0	0	0	0	0	0	0	0	0	0	1	0	3	2	7	8	1	0	0	0	4	6	3	5	2	2	3	1	1	5
795	Sepiapterin reductase OS=Mus musculus GN=Spr PE=1 SV=1	SPRE_MOUSE	28 kDa	0	0	0	0	0	0	0	0	0	0	1	0	0	0	1	5	0	0	0	0	0	0	0	0	0	0	0	0	0	2	3	3	4	0	0	0	0	6	1	4	5	4	1	3	6	3
796.1	Serine/arginine-rich-splicing factor 4 OS=Mus musculus GN=Srsf4 PE=1 SV=1	Q542V3_MOUSE	56 kDa	1	1	0	3	2	2	4	2	0	0	0	1	0	3	2	2	3	2	0	2	0	2	0	4	2	4	1	3	0	0	0	0	0	1	3	2	2	2	1	1	2	2	1	0	2	2
796.2	Serine/arginine-rich splicing factor 6 OS=Mus musculus GN=Srsf6 PE=1 SV=1	SRSF6_MOUSE	39 kDa	0	0	0	3	0	2	4	0	0	0	0	0	0	4	2	4	3	2	1	2	0	2	0	3	3	2	1	0	0	0	0	0	0	0	2	3	0	0	0	2	0	0	0	1	0	2
797.1	Gamma-aminobutyric acid receptor subunit alpha-1 OS=Mus musculus GN=Gabra1 PE=1 SV=1	GBRA1_MOUSE	52 kDa	0	2	0	5	3	0	0	0	0	0	2	1	4	3	2	1	2	3	2	1	0	1	0	2	0	2	0	2	0	0	0	0	0	2	2	0	0	2	0	0	1	2	0	5	0	1
797.2	Gamma-aminobutyric acid receptor subunit alpha-3 OS=Mus musculus GN=Gabra3 PE=1 SV=1	B1AVY2_MOUSE	60 kDa	0	0	0	0	0	0	0	0	0	0	0	2	1	2	0	0	0	3	2	0	0	0	0	0	0	2	0	0	0	0	0	0	0	0	0	0	0	0	0	0	0	0	0	0	0	0
797.3	Gamma-aminobutyric acid receptor subunit alpha-2 OS=Mus musculus GN=Gabra2 PE=1 SV=1	GBRA2_MOUSE	51 kDa	0	0	0	0	0	0	0	0	0	0	0	0	0	2	0	0	0	4	2	0	0	0	0	0	0	0	0	0	0	0	0	0	0	0	0	0	0	0	0	0	0	0	0	0	0	0
798	Glycerol-3-phosphate dehydrogenase OS=Mus musculus GN=Gpd2 PE=1 SV=1	A2AQR0_MOUSE	83 kDa	2	1	1	0	0	0	2	0	1	0	0	0	3	1	0	0	0	1	2	2	0	2	0	0	0	0	2	0	1	2	2	1	0	3	4	1	3	4	0	0	3	1	0	0	1	2
799	Neuritin OS=Mus musculus GN=Nrn1 PE=1 SV=1	D3Z4E2_MOUSE	17 kDa	3	3	1	0	2	2	1	0	0	0	0	0	0	2	3	3	1	0	0	0	0	0	1	2	2	3	2	5	0	0	0	0	0	1	3	1	0	0	0	0	0	0	0	2	0	0
800	Myosin-14 OS=Mus musculus GN=Myh14 PE=1 SV=1	K3W4R2_MOUSE	229 kDa	4	5	0	15	11	2	1	2	0	0	3	4	9	8	7	8	6	3	7	4	5	4	0	5	3	3	0	0	0	3	3	3	2	3	7	7	10	5	3	0	6	4	4	7	9	5
801	Dual specificity mitogen-activated protein kinase kinase 4 OS=Mus musculus GN=Map2k4 PE=1 SV=2	MP2K4_MOUSE	44 kDa	0	0	0	0	0	0	0	0	0	0	0	0	0	0	0	1	0	0	0	0	0	0	0	0	0	0	1	0	2	2	7	6	0	0	0	0	0	2	5	6	3	4	4	1	3	3
802	Putative uncharacterized protein OS=Mus musculus GN=Gabrg2 PE=2 SV=1	Q3UVW2_MOUSE	52 kDa	2	2	1	1	1	0	1	0	0	0	1	1	1	1	3	1	2	2	2	3	1	3	1	3	3	2	1	2	1	1	1	2	0	1	1	2	0	0	1	0	1	1	1	1	0	1
803	NCK-interacting protein with SH3 domain OS=Mus musculus GN=Nckipsd PE=1 SV=2	SPN90_MOUSE	79 kDa	0	1	0	1	1	0	0	0	0	0	0	1	1	1	2	2	2	1	1	2	1	1	1	0	0	0	1	0	0	3	0	0	1	0	1	1	3	4	3	3	2	2	3	1	4	3
804	Translationally-controlled tumor protein OS=Mus musculus GN=Tpt1 PE=1 SV=1	TCTP_MOUSE	19 kDa	0	0	0	0	0	0	0	0	0	0	0	0	0	1	1	1	1	0	0	0	0	0	0	0	0	0	1	1	2	3	6	5	2	0	0	0	5	5	5	4	1	3	2	1	3	1
805	Cyclin-Y OS=Mus musculus GN=Ccny PE=1 SV=1	CCNY_MOUSE	39 kDa	2	4	0	1	1	1	0	0	0	0	0	0	1	2	1	0	0	0	0	0	0	1	0	0	1	0	0	1	0	0	1	0	0	3	2	0	2	2	0	0	0	1	0	3	1	0
806	Isoform 2 of Cytosol aminopeptidase OS=Mus musculus GN=Lap3	AMPL_MOUSE	53 kDa	0	0	0	0	1	0	0	0	0	0	0	0	0	0	7	8	2	0	0	0	0	0	0	0	0	0	0	0	0	1	2	2	1	0	0	0	1	1	2	0	0	0	1	0	1	1
807	Cytochrome b-c1 complex subunit Rieske, mitochondrial OS=Mus musculus GN=Uqcrfs1 PE=1 SV=1	UCRI_MOUSE	29 kDa	1	1	0	3	2	0	0	0	0	0	1	2	2	3	1	1	1	1	1	0	1	0	0	1	1	1	0	0	0	0	0	0	0	3	3	1	3	3	0	0	1	3	1	2	2	1
808	Isoform 2 of RUN domain-containing protein 3A OS=Mus musculus GN=Rundc3a	RUN3A_MOUSE	46 kDa	1	0	0	2	1	0	0	0	0	0	0	0	1	0	0	0	0	0	0	1	0	0	0	0	0	1	2	0	3	5	3	2	1	0	2	0	5	2	5	5	5	5	4	3	3	4
809	Drebrin OS=Mus musculus GN=Dbn1 PE=1 SV=4	DREB_MOUSE	77 kDa	0	0	0	0	0	0	0	0	0	0	0	0	1	2	3	1	3	2	2	2	0	1	1	0	0	0	0	0	0	0	0	0	0	1	1	1	2	2	3	2	3	3	2	2	1	2
810	NADH dehydrogenase [ubiquinone] iron-sulfur protein 7, mitochondrial OS=Mus musculus GN=Ndufs7 PE=1 SV=1	NDUS7_MOUSE	25 kDa	1	1	1	1	2	0	2	0	0	0	1	1	1	1	2	3	3	2	0	1	1	1	1	0	0	2	2	1	2	2	2	2	0	1	1	2	0	2	2	3	1	1	0	1	1	1
811	DCC-interacting protein 13-beta OS=Mus musculus GN=Appl2 PE=1 SV=1	DP13B_MOUSE	74 kDa	0	0	0	0	2	0	0	0	0	0	1	0	0	0	5	6	6	0	0	0	0	0	0	1	0	1	0	0	0	0	0	2	0	0	0	0	4	7	2	5	6	6	1	3	7	5
812	Ubiquitin carboxyl-terminal hydrolase 14 OS=Mus musculus GN=Usp14 PE=1 SV=1	E9PYI8_MOUSE	52 kDa	0	0	0	0	0	0	0	0	0	0	0	0	0	0	0	0	0	0	0	0	0	0	0	0	0	0	0	0	4	4	1	4	2	0	0	0	5	6	4	4	3	3	1	4	5	3
813	X-prolyl aminopeptidase (Aminopeptidase P) 1, soluble, isoform CRA_b OS=Mus musculus GN=Xpnpep1 PE=1 SV=1	Q3UE92_MOUSE	75 kDa	0	0	0	0	0	0	0	0	0	0	0	0	0	0	0	2	0	0	0	0	0	0	0	0	0	0	1	0	3	4	8	4	4	0	0	0	3	4	5	5	3	2	3	2	2	3
814	Isoform 2 of TOM1-like protein 2 OS=Mus musculus GN=Tom1l2	TM1L2_MOUSE	53 kDa	0	0	0	0	0	0	0	0	0	0	1	0	0	0	1	1	1	0	1	0	0	0	0	0	0	1	0	0	0	1	0	3	5	0	0	0	2	1	3	2	1	3	1	3	2	6
815	Calsyntenin-3 OS=Mus musculus GN=Clstn3 PE=1 SV=1	CSTN3_MOUSE	106 kDa	0	0	0	1	0	0	1	0	0	0	0	0	0	1	1	0	0	0	0	0	2	0	0	0	1	2	3	1	2	5	3	4	2	0	0	0	3	3	4	2	3	2	3	5	5	4
816	Solute carrier family 2, facilitated glucose transporter member 1 OS=Mus musculus GN=Slc2a1 PE=1 SV=4	GTR1_MOUSE	54 kDa	2	1	3	2	1	3	2	0	0	0	1	2	4	3	0	0	0	0	0	0	0	0	0	0	0	0	2	3	3	3	3	3	0	1	2	0	2	3	0	0	2	3	0	2	3	0
817	Leucine-rich repeat transmembrane neuronal protein 1 OS=Mus musculus GN=Lrrtm1 PE=2 SV=1	LRRT1_MOUSE	59 kDa	2	5	1	4	5	1	0	0	0	0	1	1	4	3	1	2	1	2	3	2	3	2	2	1	1	1	0	0	0	0	0	0	0	4	4	2	3	0	0	0	0	1	0	1	1	0
818	Putative uncharacterized protein OS=Mus musculus GN=Mfn2 PE=2 SV=1	Q3TEX7_MOUSE	86 kDa	2	1	0	3	5	0	0	0	0	0	0	1	5	1	0	0	0	3	4	3	5	5	1	0	0	0	0	0	0	0	1	0	0	1	3	0	5	1	0	1	2	1	0	2	1	1
819	Putative uncharacterized protein OS=Mus musculus GN=Sars PE=2 SV=1	Q3U6F6_MOUSE	58 kDa	0	0	0	0	0	0	0	0	0	0	1	0	0	1	0	2	0	0	0	0	0	0	0	0	0	0	0	0	1	3	4	2	1	0	0	0	1	4	0	3	2	2	1	2	2	1
820	Sulfotransferase OS=Mus musculus GN=Sult4a1 PE=2 SV=1	Q8BQV8_MOUSE	33 kDa	0	0	0	0	0	0	0	0	0	0	0	0	0	0	1	3	0	0	0	0	0	0	0	0	0	0	1	2	0	3	4	5	0	0	0	0	3	2	4	4	3	2	3	2	2	3
821	Splicing factor, proline- and glutamine-rich OS=Mus musculus GN=Sfpq PE=1 SV=1	SFPQ_MOUSE	75 kDa	2	1	0	3	1	0	0	2	0	0	3	2	3	2	3	2	1	5	5	5	3	4	3	2	1	1	0	0	0	0	0	0	0	2	3	3	1	1	2	0	1	4	2	4	1	0
822	Oxysterol-binding protein-related protein 1 OS=Mus musculus GN=Osbpl1a PE=1 SV=2	OSBL1_MOUSE	108 kDa	0	0	0	0	0	0	0	0	0	0	0	0	0	0	2	4	3	0	0	0	0	0	0	0	0	0	0	0	2	2	5	6	0	0	0	0	3	2	5	5	1	2	4	1	1	2
823	Isoform 2 of SUN domain-containing protein 1 OS=Mus musculus GN=Sun1	SUN1_MOUSE	88 kDa	2	4	0	7	6	0	0	0	0	1	1	3	2	4	2	0	0	4	5	1	1	2	2	2	2	0	0	0	0	0	0	0	0	3	4	4	3	0	0	0	0	3	0	0	1	0
824	Gephyrin OS=Mus musculus GN=Gphn PE=1 SV=1	A0JNY3_MOUSE	84 kDa	4	1	0	4	2	0	0	0	0	0	0	0	3	2	0	0	0	0	1	1	2	2	0	0	0	0	0	0	0	0	0	0	0	3	3	2	2	2	0	1	2	2	0	3	1	1
825	Calcium channel, voltage-dependent, beta 4 subunit OS=Mus musculus GN=Cacnb4 PE=4 SV=1	A2ATZ8_MOUSE	58 kDa	4	6	0	5	7	1	2	0	0	0	1	2	4	6	1	2	1	4	4	5	5	2	3	4	3	3	1	0	1	1	1	0	1	5	3	6	6	3	0	1	3	2	0	3	1	0
826	NMDA ionotropic glutamate receptor epsilon 4 subunit type 1 OS=Mus musculus GN=Grin2d PE=2 SV=1	C9K0Z4_MOUSE	143 kDa	0	2	0	6	10	0	0	0	0	0	0	0	7	5	3	0	2	1	4	2	1	2	2	5	4	4	0	0	0	0	0	0	0	4	5	2	3	0	0	0	0	1	0	3	0	0
827	DnaJ homolog subfamily A member 1 OS=Mus musculus GN=Dnaja1 PE=1 SV=1	DNJA1_MOUSE	45 kDa	0	0	0	2	0	0	0	0	0	0	0	0	0	1	0	0	0	0	0	0	1	1	0	0	0	0	1	0	0	0	1	1	1	0	0	0	2	2	6	6	2	3	3	2	2	3
828	Calcium/calmodulin-dependent 3',5'-cyclic nucleotide phosphodiesterase 1B OS=Mus musculus GN=Pde1b PE=1 SV=2	PDE1B_MOUSE	61 kDa	0	1	0	1	1	0	0	0	0	0	1	0	1	1	4	4	3	1	0	0	1	0	0	0	0	0	0	0	1	2	1	3	2	0	1	0	2	5	5	5	2	2	4	3	3	4
829	Transcriptional activator protein Pur-beta OS=Mus musculus GN=Purb PE=1 SV=3	PURB_MOUSE	34 kDa	0	1	0	1	2	0	0	0	0	1	0	1	0	0	0	2	1	0	5	2	2	3	0	1	1	1	0	0	0	0	0	0	0	1	1	2	2	2	2	2	1	2	3	0	1	4
830	Metabotropic glutamate receptor 1 OS=Mus musculus GN=Grm1 PE=1 SV=2	GRM1_MOUSE	133 kDa	0	4	1	6	1	2	0	0	0	0	0	0	4	2	6	1	3	2	3	4	4	2	6	3	3	3	1	1	0	2	0	0	0	1	1	2	2	0	1	0	0	0	0	1	1	0
831.1	Isoform 3 of PH and SEC7 domain-containing protein 1 OS=Mus musculus GN=Psd	PSD1_MOUSE	110 kDa	1	1	1	9	7	0	0	0	0	1	1	2	2	2	1	0	1	0	1	3	1	2	3	1	1	1	1	1	0	0	0	0	0	2	2	1	5	0	1	1	1	0	0	2	0	1
832.1	Rho-associated protein kinase OS=Mus musculus GN=Rock2 PE=1 SV=1	F8VPK5_MOUSE	161 kDa	0	0	0	0	0	0	0	0	0	0	0	0	0	1	0	1	0	0	0	0	0	0	0	0	0	0	0	0	2	2	2	3	0	0	0	0	4	2	4	3	4	2	2	2	8	4
833.1	Microtubule-associated protein OS=Mus musculus GN=Mapt PE=2 SV=1	Q3UH19_MOUSE	45 kDa	1	0	0	0	0	0	0	0	0	0	0	0	0	3	0	0	0	2	0	0	0	0	0	0	0	0	0	0	0	0	0	0	0	0	0	0	0	1	0	0	0	0	0	0	0	0
834	Phospholipid phosphatase-related protein type 4 (Fragment) OS=Mus musculus GN=Plppr4 PE=1 SV=1	A0A0G2JGY9_MOUSE	77 kDa	0	5	0	3	5	0	1	0	0	0	0	0	3	2	2	1	2	2	3	3	2	2	1	2	2	2	1	1	0	0	1	1	0	4	2	1	2	1	3	0	0	0	2	0	1	1
835	Solute carrier family 25 member 51 OS=Mus musculus GN=Slc25a51 PE=1 SV=1	A2AKW0_MOUSE	35 kDa	0	1	0	4	5	2	2	0	0	0	0	1	4	5	5	2	0	0	0	0	1	0	0	4	2	3	1	1	0	3	0	0	0	2	2	1	3	0	0	0	0	1	0	2	1	0
836	F-box and leucine-rich repeat protein 16 OS=Mus musculus GN=Fbxl16 PE=1 SV=1	B2RPY3_MOUSE	52 kDa	0	1	0	0	0	0	0	0	0	0	0	0	0	1	1	0	1	2	1	2	2	2	0	0	1	1	0	0	0	3	3	2	0	0	2	0	4	5	3	2	3	0	2	2	3	4
837	Fatty acid-binding protein, epidermal OS=Mus musculus GN=Fabp5 PE=1 SV=3	FABP5_MOUSE	15 kDa	0	0	0	1	0	0	0	0	0	0	1	0	0	1	4	7	2	0	0	0	0	0	0	0	0	1	0	0	0	2	1	2	1	0	0	0	2	2	3	4	3	2	2	3	4	2
838	Rho GDP-dissociation inhibitor 1 OS=Mus musculus GN=Arhgdia PE=1 SV=3	GDIR1_MOUSE	23 kDa	0	0	0	0	0	0	0	0	0	0	0	0	0	3	0	2	0	0	0	0	0	0	0	0	0	0	0	0	1	2	2	1	2	0	0	0	2	2	2	5	1	1	2	1	4	2
839	MCG17902, isoform CRA_a OS=Mus musculus GN=Srsf7 PE=2 SV=1	Q3THA6_MOUSE	27 kDa	2	3	3	5	0	2	7	2	0	0	2	1	3	4	1	2	3	3	3	2	2	3	1	1	0	3	7	5	1	2	0	0	2	3	2	2	1	0	1	0	1	1	0	2	0	0
840	MKIAA0024 protein (Fragment) OS=Mus musculus GN=mKIAA0024 PE=4 SV=1	Q6A0E5_MOUSE	57 kDa	0	3	0	4	3	0	1	0	0	0	0	1	1	2	2	1	4	1	3	1	1	2	2	2	0	2	0	0	0	0	1	0	0	3	2	3	3	4	0	1	1	3	1	3	2	2
841	Zinc finger protein 22 OS=Mus musculus GN=Znf22 PE=1 SV=2	ZNF22_MOUSE	27 kDa	0	0	0	4	1	6	2	1	0	0	0	2	4	0	1	3	2	1	0	1	1	1	1	3	1	2	0	0	0	5	2	2	0	0	0	1	0	1	1	3	1	0	1	2	0	1
842	Astrocytic phosphoprotein PEA-15 OS=Mus musculus GN=Pea15 PE=1 SV=1	PEA15_MOUSE	15 kDa	0	0	0	1	1	0	0	0	0	0	0	0	0	0	3	2	2	0	0	0	0	0	0	1	0	1	1	0	1	7	11	11	1	0	0	0	1	0	3	3	1	0	2	1	0	3
843	Isoform C of Rho guanine nucleotide exchange factor 7 OS=Mus musculus GN=Arhgef7	ARHG7_MOUSE	89 kDa	0	0	0	5	0	0	0	0	0	0	0	0	0	0	2	0	2	0	0	0	2	0	1	1	0	0	0	0	0	0	2	0	0	0	0	0	7	3	7	6	4	1	0	5	4	2
844	Calcium-transporting ATPase OS=Mus musculus GN=Atp2b3 PE=1 SV=1	A2ALL9_MOUSE	129 kDa	9	10	0	17	19	5	3	5	4	6	7	7	13	14	12	15	9	10	9	12	6	8	6	10	4	9	5	4	4	5	6	5	4	13	13	6	20	8	6	7	7	6	5	14	12	7
845	COP9 signalosome complex subunit 4 OS=Mus musculus GN=Cops4 PE=1 SV=1	CSN4_MOUSE	46 kDa	0	0	0	0	0	0	0	0	0	0	0	0	0	0	0	0	0	0	0	0	0	0	0	0	0	0	0	0	0	1	1	1	1	0	0	0	7	6	2	2	3	4	2	4	4	2
846	Glutamate decarboxylase 2 OS=Mus musculus GN=Gad2 PE=1 SV=1	DCE2_MOUSE	65 kDa	0	0	0	1	0	0	0	0	0	0	0	0	0	0	2	1	2	2	3	1	3	1	1	0	0	1	0	0	0	0	0	0	0	0	0	0	1	0	1	0	1	0	1	0	1	1
847	Lon protease homolog, mitochondrial OS=Mus musculus GN=Lonp1 PE=1 SV=2	LONM_MOUSE	106 kDa	1	2	0	0	0	0	0	0	0	0	0	0	0	1	0	2	0	1	0	0	0	0	0	0	0	0	1	1	2	1	2	2	0	0	1	0	1	3	1	3	1	3	1	2	4	2
848	Obg-like ATPase 1 OS=Mus musculus GN=Ola1 PE=1 SV=1	OLA1_MOUSE	45 kDa	0	0	0	0	0	0	0	0	0	0	0	0	0	0	1	5	1	0	1	0	0	0	0	0	0	0	0	0	2	5	7	8	1	0	0	0	2	2	4	5	0	0	2	0	1	3
849.1	Putative uncharacterized protein OS=Mus musculus GN=Slc3a2 PE=2 SV=1	Q3TN39_MOUSE	58 kDa	2	1	0	0	0	0	0	0	0	0	1	1	0	0	1	2	2	1	1	1	1	1	1	0	0	1	0	0	0	1	1	1	1	1	1	1	0	2	4	2	2	2	2	5	4	4
849.2	4F2 cell-surface antigen heavy chain (Fragment) OS=Mus musculus GN=Slc3a2 PE=1 SV=1	A0A0U1RPL8_MOUSE	9 kDa	0	0	0	0	0	0	0	0	0	0	0	0	0	0	0	0	0	0	0	0	0	0	0	0	0	0	0	0	0	0	0	0	0	0	0	0	0	0	0	0	0	0	0	0	0	1
850	Serine/threonine kinase 39, STE20/SPS1 homolog (Yeast) OS=Mus musculus GN=Stk39 PE=1 SV=1	A2AQL0_MOUSE	60 kDa	0	0	0	1	2	0	0	0	0	0	0	0	2	2	3	3	1	0	4	1	2	0	2	1	1	0	2	0	0	2	4	7	0	0	0	1	3	1	4	2	1	1	1	1	2	0
851	Peroxidasin homolog (Drosophila) OS=Mus musculus GN=Pxdn PE=2 SV=1	B2RX13_MOUSE	165 kDa	7	3	2	0	0	2	2	0	0	0	1	2	1	1	0	0	0	3	3	2	0	2	1	1	1	0	2	1	1	1	0	0	0	6	3	0	0	0	0	0	2	1	1	0	0	1
852	C-1-tetrahydrofolate synthase, cytoplasmic OS=Mus musculus GN=Mthfd1 PE=1 SV=4	C1TC_MOUSE	101 kDa	0	0	0	0	0	0	0	0	0	0	0	0	0	0	0	1	1	0	0	0	0	0	0	0	0	0	0	0	0	0	1	0	2	0	0	0	2	8	1	5	2	3	3	5	1	4
853	Calpain-2 catalytic subunit OS=Mus musculus GN=Capn2 PE=1 SV=4	CAN2_MOUSE	80 kDa	0	0	0	0	0	0	0	0	0	0	0	0	0	0	2	3	0	0	0	0	0	0	1	0	0	0	0	0	1	1	1	1	0	0	0	0	0	3	4	3	5	7	1	2	4	1
854	Regulator of G-protein signaling 20 OS=Mus musculus GN=Rgs20 PE=1 SV=1	RGS20_MOUSE	27 kDa	3	0	3	0	0	3	3	1	0	0	0	0	0	0	1	0	0	1	0	0	0	1	1	0	0	0	3	4	1	2	1	0	1	2	0	1	1	0	0	0	0	0	0	0	0	0
855	Histone H1.5 OS=Mus musculus GN=Hist1h1b PE=1 SV=2	H15_MOUSE	23 kDa	1	1	0	0	0	0	0	1	0	0	1	1	0	1	1	0	0	0	0	0	0	0	0	0	0	0	1	1	1	1	2	1	1	1	1	1	2	7	3	2	7	7	4	4	5	3
856	Thyroid hormone receptor-associated protein 3 OS=Mus musculus GN=Thrap3 PE=1 SV=1	Q8BZN7_MOUSE	80 kDa	2	3	0	2	2	0	1	0	0	0	0	1	2	3	0	4	2	3	4	5	2	3	0	3	2	1	1	0	0	0	0	1	0	5	2	0	0	0	0	0	0	0	0	0	1	3
857.1	MKIAA1135 protein (Fragment) OS=Mus musculus GN=Spire1 PE=2 SV=1	Q6ZPX2_MOUSE	44 kDa	1	0	0	3	3	1	1	0	0	0	0	0	2	3	0	0	0	2	2	2	0	1	1	1	1	0	1	1	0	1	0	0	0	0	1	1	2	3	0	0	2	1	0	3	2	0
857.2	Protein spire homolog 1 OS=Mus musculus GN=Spire1 PE=1 SV=1	D3YTL8_MOUSE	74 kDa	0	0	0	5	3	0	0	0	0	0	0	0	3	2	0	0	0	1	2	2	0	0	2	0	0	0	0	0	0	0	0	0	0	0	0	0	4	3	1	0	1	1	0	3	1	1
858.1	Sodium channel protein OS=Mus musculus GN=Scn2a PE=1 SV=1	A0A0J9YTW6_MOUSE	228 kDa	2	2	0	2	4	0	0	0	0	0	0	0	5	2	5	2	2	0	1	0	0	0	0	3	0	2	1	0	0	0	0	0	0	0	4	0	5	2	0	0	2	2	0	6	5	1
858.2	Isoform 2 of Sodium channel protein type 1 subunit alpha OS=Mus musculus GN=Scn1a	SCN1A_MOUSE	228 kDa	0	0	0	0	2	0	0	0	0	0	0	1	0	0	2	0	2	0	0	0	0	0	0	3	0	0	0	0	0	0	0	0	0	0	3	0	2	0	0	0	0	0	0	3	3	0
859	PH and SEC7 domain-containing protein 3 OS=Mus musculus GN=Psd3 PE=4 SV=1	A0A1D5RLK2_MOUSE	115 kDa	2	4	1	0	0	1	1	0	0	0	0	0	1	2	1	2	0	1	1	1	0	2	0	1	0	0	4	2	1	0	0	0	0	7	2	0	0	0	0	0	0	2	0	2	0	0
860	Catenin beta-1 OS=Mus musculus GN=Ctnnb1 PE=1 SV=1	CTNB1_MOUSE	85 kDa	2	1	0	6	5	2	2	0	0	0	4	3	5	5	4	3	3	3	4	4	3	4	4	1	2	1	0	0	0	1	0	0	0	4	3	2	7	5	1	1	3	3	2	7	5	1
861	Tectonin beta-propeller repeat-containing protein 1 OS=Mus musculus GN=Tecpr1 PE=1 SV=1	TCPR1_MOUSE	130 kDa	0	0	0	0	0	0	0	0	0	0	0	0	0	0	0	0	1	0	0	0	0	0	0	0	0	0	0	0	0	0	0	1	0	0	0	0	3	12	9	10	7	1	3	1	6	6
862	LETM1 domain-containing protein 1 OS=Mus musculus GN=Letmd1 PE=1 SV=1	LTMD1_MOUSE	42 kDa	0	0	0	2	2	0	1	0	0	0	0	0	1	1	2	2	2	3	2	3	2	2	3	4	1	4	0	2	0	0	0	1	0	3	3	3	2	0	1	1	1	0	2	0	0	3
863.1	Basal cell adhesion molecule OS=Mus musculus GN=Bcam PE=1 SV=1	BCAM_MOUSE	68 kDa	0	0	0	0	0	0	0	2	0	1	1	2	1	0	1	0	1	0	0	0	1	0	0	1	1	2	0	1	0	0	2	0	0	0	0	0	2	6	5	3	2	8	5	1	0	3
863.2	Putative uncharacterized protein OS=Mus musculus GN=Bcam PE=2 SV=1	Q8BGB4_MOUSE	46 kDa	0	0	0	0	0	0	0	0	0	0	0	0	0	0	0	0	0	0	0	0	0	0	0	0	0	2	0	0	0	0	0	0	0	0	0	0	2	5	4	3	2	6	4	0	0	3
864	Vesicular glutamate transporter 1 OS=Mus musculus GN=Slc17a7 PE=1 SV=1	A0A1B0GRU0_MOUSE	64 kDa	2	5	0	0	4	0	1	0	0	0	1	1	1	0	1	2	2	2	0	2	1	1	1	0	0	1	0	0	0	3	2	3	1	2	5	0	1	1	0	0	2	1	0	2	1	2
865	Cat eye syndrome chromosome region, candidate 6 homolog (Human) OS=Mus musculus GN=Cecr6 PE=1 SV=1	B2RQD1_MOUSE	58 kDa	0	2	0	3	2	0	0	0	1	0	2	1	2	2	0	0	1	1	2	0	3	2	2	1	1	0	1	1	0	2	1	0	0	1	4	3	1	0	0	0	2	0	0	1	1	0
866	Aldhehyde dehydrogenase family 5, subfamily A1 OS=Mus musculus GN=Aldh5a1 PE=1 SV=1	B2RS41_MOUSE	56 kDa	0	0	0	0	0	0	0	0	0	0	0	0	0	0	0	8	0	0	0	0	0	0	0	0	0	0	0	0	0	0	4	1	0	0	0	0	1	3	1	1	2	0	2	2	1	3
867	Isoform 3 of MAP/microtubule affinity-regulating kinase 3 OS=Mus musculus GN=Mark3	MARK3_MOUSE	83 kDa	10	7	0	11	16	2	0	0	0	0	4	4	12	8	6	5	5	4	7	6	4	2	3	5	3	3	3	0	0	2	2	2	0	10	6	7	17	6	4	6	4	4	3	8	4	7
868.1	Alcohol dehydrogenase class-3 OS=Mus musculus GN=Adh5 PE=1 SV=3	ADHX_MOUSE	40 kDa	0	0	0	0	0	0	0	0	0	0	0	0	0	0	3	3	2	0	0	0	0	0	0	0	0	0	0	0	0	0	1	2	0	0	0	0	0	3	2	1	3	1	3	3	3	2
869	Putative ATP-dependent RNA helicase DHX30 OS=Mus musculus GN=Dhx30 PE=1 SV=1	A0A0G2JGL8_MOUSE	133 kDa	1	5	0	5	6	0	0	0	0	0	1	4	6	2	1	0	1	0	2	2	0	0	0	1	0	2	0	0	0	0	0	0	0	6	4	0	2	0	0	0	2	0	0	1	2	0
870	3'(2'),5'-bisphosphate nucleotidase 1 OS=Mus musculus GN=Bpnt1 PE=1 SV=1	A0A1B0GRV0_MOUSE	35 kDa	0	0	0	0	1	0	0	0	0	0	0	0	0	0	2	2	1	0	0	0	0	0	0	0	0	0	0	0	2	1	2	2	1	0	0	0	3	4	4	3	1	1	3	3	1	4
871	Protein phosphatase 2, regulatory subunit B (B56), delta isoform, isoform CRA_a OS=Mus musculus GN=Ppp2r5d PE=2 SV=1	Q7TNL5_MOUSE	69 kDa	0	0	0	0	0	0	0	0	0	0	0	0	0	0	1	1	1	0	0	0	0	0	0	0	0	0	2	2	4	5	8	5	1	0	1	0	2	3	5	1	2	4	4	4	2	5
872.1	Putative uncharacterized protein OS=Mus musculus GN=Fbl PE=2 SV=1	Q3UJS2_MOUSE	34 kDa	2	1	0	4	2	0	0	0	0	0	2	0	3	2	2	2	2	2	2	2	0	1	0	2	0	2	0	0	0	0	0	0	0	3	5	2	2	2	0	0	0	0	1	2	1	1
872.2	rRNA/tRNA 2'-O-methyltransferase fibrillarin-like protein 1 OS=Mus musculus GN=Fbll1 PE=1 SV=1	FBLL1_MOUSE	33 kDa	0	1	0	3	2	0	0	0	0	0	2	0	2	2	2	2	3	2	2	2	0	0	0	2	0	2	0	0	0	0	0	0	0	2	3	2	2	2	0	0	0	0	0	2	0	0
873.1	Cytosolic 10-formyltetrahydrofolate dehydrogenase OS=Mus musculus GN=Aldh1l1 PE=1 SV=1	AL1L1_MOUSE	99 kDa	0	0	0	0	0	0	0	0	0	0	0	0	0	0	0	0	0	0	0	0	0	0	0	0	0	0	0	0	0	0	0	0	0	0	0	0	0	1	4	3	0	0	1	0	4	2
874	MAP kinase-activating death domain protein OS=Mus musculus GN=Madd PE=1 SV=1	A0A0R4J1F4_MOUSE	173 kDa	1	1	0	2	1	0	0	0	0	0	0	1	1	2	1	1	1	0	1	0	1	0	0	0	0	0	0	0	2	0	0	0	2	0	1	0	6	1	2	2	0	0	0	1	1	3
875	Protein deglycase DJ-1 OS=Mus musculus GN=Park7 PE=1 SV=1	A2A813_MOUSE	18 kDa	0	0	0	0	0	0	0	1	0	0	0	0	0	0	1	2	0	0	0	0	0	0	0	0	0	0	0	0	0	0	1	1	1	0	0	0	0	4	3	1	1	1	0	0	1	0
876	Chloride intracellular channel protein 4 OS=Mus musculus GN=Clic4 PE=1 SV=3	CLIC4_MOUSE	29 kDa	0	0	0	0	0	0	0	0	0	0	1	1	0	0	4	4	3	0	0	0	0	0	0	0	0	0	0	0	0	0	2	1	0	0	0	0	5	3	0	0	3	0	1	3	2	0
877	Glycogen synthase kinase-3 alpha OS=Mus musculus GN=Gsk3a PE=1 SV=1	D3Z7E5_MOUSE	51 kDa	0	0	0	0	0	0	0	0	0	0	0	0	0	0	0	1	0	0	0	0	0	0	0	0	0	0	0	0	2	2	2	0	0	0	0	0	2	5	4	7	3	3	3	6	6	6
878	Glyoxylate reductase/hydroxypyruvate reductase OS=Mus musculus GN=Grhpr PE=1 SV=1	GRHPR_MOUSE	35 kDa	0	0	0	0	0	0	0	0	0	0	1	0	0	0	3	7	1	0	0	0	0	0	0	0	0	0	0	0	0	1	4	6	0	0	0	0	1	2	3	5	0	1	3	0	1	3
879	Putative uncharacterized protein (Fragment) OS=Mus musculus GN=Nono PE=2 SV=1	Q3TF40_MOUSE	60 kDa	2	3	0	0	0	0	0	2	0	0	1	2	2	2	2	2	1	7	10	9	6	9	6	0	0	0	0	0	0	0	0	0	0	2	2	2	0	2	0	0	0	1	0	0	0	0
880	General vesicular transport factor p115 OS=Mus musculus GN=Uso1 PE=1 SV=2	USO1_MOUSE	107 kDa	0	1	0	0	1	0	0	0	0	0	1	0	3	0	1	0	1	1	1	2	0	1	0	0	0	0	0	0	0	2	1	1	0	0	0	0	5	5	0	0	4	3	0	2	5	0
881	Granulins OS=Mus musculus GN=Grn PE=1 SV=2	GRN_MOUSE	63 kDa	0	0	1	1	2	1	5	4	0	0	1	2	0	2	1	0	1	0	0	0	1	1	0	1	1	1	0	0	0	4	4	4	0	0	0	1	2	1	1	0	3	2	1	1	2	1
882	Myeloid-associated differentiation marker OS=Mus musculus GN=Myadm PE=1 SV=2	MYADM_MOUSE	35 kDa	1	1	1	1	1	1	1	0	0	0	0	0	1	1	2	2	2	0	1	0	1	1	1	2	2	2	2	2	2	1	1	0	1	1	1	2	1	2	1	1	0	1	0	1	1	1
883	ADP-ribosylation factor 6 OS=Mus musculus GN=Arf6 PE=1 SV=2	ARF6_MOUSE	20 kDa	2	1	0	4	2	0	0	0	0	0	3	1	1	1	3	3	4	3	4	2	3	2	2	0	2	3	0	0	0	0	0	0	0	2	1	2	0	0	1	2	0	0	1	1	1	1
884	Tripartite motif protein 3, isoform CRA_a OS=Mus musculus GN=Trim3 PE=1 SV=2	D3YUY7_MOUSE	81 kDa	0	0	0	1	2	0	0	0	0	0	1	0	0	0	3	1	1	4	1	1	3	1	2	0	0	0	0	1	0	0	0	0	2	1	1	0	2	4	2	1	1	3	1	2	3	1
885	Guanine nucleotide-binding protein subunit alpha-13 OS=Mus musculus GN=Gna13 PE=1 SV=1	GNA13_MOUSE	44 kDa	0	0	0	3	2	4	5	0	0	0	2	2	2	2	5	4	3	0	2	0	0	0	2	2	0	2	0	0	0	3	4	5	0	2	0	0	4	4	6	5	0	3	4	3	5	5
886	Lysyl oxidase homolog 3 OS=Mus musculus GN=Loxl3 PE=2 SV=2	LOXL3_MOUSE	84 kDa	1	2	4	0	1	0	2	1	0	0	2	4	3	2	0	0	0	2	1	0	3	1	1	1	0	1	1	1	0	0	1	0	0	5	3	1	0	0	0	0	0	1	0	0	0	0
887	Pyridoxal phosphate phosphatase OS=Mus musculus GN=Pdxp PE=1 SV=1	PLPP_MOUSE	32 kDa	0	0	0	0	0	0	0	0	0	0	0	0	0	2	0	3	0	0	0	0	0	0	0	0	0	0	0	0	0	1	0	0	2	0	0	0	2	3	4	3	4	3	4	3	2	5
888	Dihydropyrimidinase-like 4 OS=Mus musculus GN=Dpysl4 PE=1 SV=1	Q3TMU8_MOUSE	62 kDa	0	0	0	1	0	0	0	0	0	0	5	0	0	0	3	6	0	0	0	0	0	0	0	0	0	0	0	0	0	2	1	2	2	0	0	0	1	2	3	3	3	1	2	0	1	3
889	Putative uncharacterized protein OS=Mus musculus GN=Gdap1 PE=2 SV=1	Q3UEX4_MOUSE	41 kDa	0	0	0	1	2	0	0	0	0	0	0	0	0	1	3	5	2	1	2	0	1	0	0	0	1	1	0	0	1	1	1	1	0	1	0	0	4	4	3	2	2	2	3	3	2	2
890	Putative uncharacterized protein OS=Mus musculus GN=Rabggta PE=2 SV=1	Q3UIH7_MOUSE	65 kDa	0	0	0	0	0	0	0	0	0	0	0	0	0	0	0	2	0	0	0	0	0	0	0	0	0	0	0	0	0	2	2	0	3	0	0	1	4	4	2	6	2	2	3	2	3	4
891	Vacuolar protein sorting-associated protein 18 homolog OS=Mus musculus GN=Vps18 PE=1 SV=2	VPS18_MOUSE	110 kDa	1	0	0	1	1	0	0	0	0	0	1	0	1	1	2	2	2	1	1	0	0	0	0	0	1	1	0	0	1	3	3	4	0	1	1	0	4	3	5	2	0	1	3	1	2	3
892	Histone H1.1 OS=Mus musculus GN=Hist1h1a PE=1 SV=2	H11_MOUSE	22 kDa	2	3	3	2	2	3	4	4	4	8	0	3	2	2	3	4	4	1	0	1	2	2	2	3	2	5	3	3	5	6	13	11	11	2	1	0	3	3	4	5	2	3	4	2	3	4
893	Ribonuclease inhibitor OS=Mus musculus GN=Rnh1 PE=1 SV=1	A0A1B0GSG5_MOUSE	54 kDa	0	0	0	0	0	0	0	0	0	0	0	0	0	0	3	2	2	0	0	0	0	0	0	0	0	0	0	0	0	1	0	0	1	0	0	0	1	2	2	5	3	1	5	1	0	3
894	Diacylglycerol kinase OS=Mus musculus GN=Dgkz PE=1 SV=1	A2AHJ7_MOUSE	106 kDa	0	3	0	9	8	1	1	0	0	0	1	1	3	6	2	0	0	0	0	3	2	1	2	0	0	0	1	1	1	3	1	1	0	1	0	0	6	3	0	0	2	2	0	3	4	1
895	Prolargin OS=Mus musculus GN=Prelp PE=1 SV=2	PRELP_MOUSE	43 kDa	0	0	0	0	0	0	0	0	0	0	0	0	0	0	0	0	0	1	0	0	0	0	0	0	0	0	0	0	0	0	0	0	0	0	0	0	3	6	6	5	5	8	4	2	3	5
896	Isoform 2 of Regulator of nonsense transcripts 1 OS=Mus musculus GN=Upf1	RENT1_MOUSE	123 kDa	0	1	0	3	4	0	1	0	0	0	1	0	3	2	1	0	1	1	2	2	1	0	1	0	0	0	0	1	0	1	1	0	0	0	1	0	1	2	0	0	0	0	0	2	2	0
897	Collagen alpha-1(VIII) chain OS=Mus musculus GN=Col8a1 PE=1 SV=3	CO8A1_MOUSE	74 kDa	1	1	2	0	1	2	2	0	0	0	1	1	1	1	1	1	1	1	0	1	1	1	0	1	0	1	2	2	2	2	2	2	0	1	1	0	1	2	2	2	1	1	2	0	1	2
898.1	Casein kinase I isoform gamma-1 OS=Mus musculus GN=Csnk1g1 PE=1 SV=1	A0A0U1RNW0_MOUSE	49 kDa	2	0	0	0	2	1	1	0	0	0	0	0	1	2	0	0	0	0	1	0	1	1	0	2	1	1	1	1	0	1	1	1	0	2	1	0	2	0	1	0	2	1	0	2	1	1
898.2	Casein kinase I isoform gamma-2 OS=Mus musculus GN=Csnk1g2 PE=1 SV=1	KC1G2_MOUSE	48 kDa	2	2	0	1	2	0	0	0	0	0	0	1	2	1	0	0	1	0	0	0	0	0	0	1	0	0	0	0	0	0	0	0	0	1	1	1	2	1	0	0	2	1	1	3	2	1
899.1	Putative uncharacterized protein OS=Mus musculus GN=Rala PE=2 SV=1	Q9CXY0_MOUSE	24 kDa	0	0	0	0	0	0	1	0	0	0	2	0	1	0	2	2	1	0	0	0	0	0	0	0	2	3	1	1	1	1	2	2	0	0	0	0	0	4	0	0	1	1	1	2	3	1
899.2	Putative uncharacterized protein OS=Mus musculus GN=Ralb PE=2 SV=1	Q8CCG5_MOUSE	23 kDa	1	0	0	0	0	0	0	0	0	0	0	0	0	0	0	0	0	0	0	0	0	0	0	0	0	0	0	0	0	0	2	0	0	0	0	0	0	2	0	0	1	0	0	0	2	0
900.1	Rho GTPase-activating protein 1 OS=Mus musculus GN=Arhgap1 PE=1 SV=1	A2AH25_MOUSE	54 kDa	0	1	0	2	1	0	0	0	0	0	0	1	1	3	0	0	0	0	0	0	0	0	0	0	0	0	0	0	0	1	2	5	0	1	0	0	3	4	1	0	2	3	0	2	3	1
900.2	Arhgap1 protein (Fragment) OS=Mus musculus GN=Arhgap1 PE=2 SV=1	Q91Z04_MOUSE	21 kDa	0	0	0	0	0	0	0	0	0	0	0	0	0	0	0	1	0	0	0	0	0	0	0	0	0	0	0	0	0	0	0	0	0	0	0	0	0	1	2	1	0	0	1	0	0	2
901.1	Isoform 2 of Protein transport protein Sec31A OS=Mus musculus GN=Sec31a	SC31A_MOUSE	130 kDa	0	0	0	0	0	0	0	0	0	0	0	0	0	0	0	0	1	2	0	1	1	1	1	0	0	0	0	0	0	0	0	2	0	0	0	0	2	2	3	1	0	0	0	0	0	2
901.2	Protein transport protein Sec31A (Fragment) OS=Mus musculus GN=Sec31a PE=1 SV=1	S4R1Y8_MOUSE	31 kDa	0	0	0	0	0	0	0	0	0	0	0	0	0	0	0	0	0	0	0	0	0	0	0	0	0	0	0	0	0	0	0	0	0	0	0	0	0	0	0	0	0	0	0	0	1	0
902.1	Alpha globin 1 OS=Mus musculus GN=Hba-a2 PE=1 SV=1	Q91VB8_MOUSE	15 kDa	0	0	19	0	0	0	0	0	0	0	0	0	0	0	1	10	0	0	0	0	0	0	0	0	0	0	0	0	0	0	0	0	0	0	0	0	0	0	0	0	0	0	0	0	0	0
902.2	Alpha-globin OS=Mus musculus GN=Hbat1 PE=3 SV=1	A8DUV1_MOUSE	15 kDa	0	0	14	0	0	0	0	0	0	0	0	0	0	0	0	8	0	0	0	0	0	0	0	0	0	0	0	0	0	0	0	0	0	0	0	0	0	0	0	0	0	0	0	0	0	0
903	Coatomer subunit alpha OS=Mus musculus GN=Copa PE=1 SV=2	COPA_MOUSE	138 kDa	0	3	0	1	4	1	0	0	0	0	0	1	3	3	3	4	2	0	4	0	0	0	0	0	0	0	0	0	0	0	0	0	0	1	2	0	3	1	0	0	0	2	0	1	0	1
904	Nucleolin OS=Mus musculus GN=Ncl PE=1 SV=2	NUCL_MOUSE	77 kDa	6	2	0	1	0	0	1	0	1	0	0	0	1	1	0	0	1	0	0	2	0	0	0	0	0	0	0	0	0	0	0	0	0	4	4	2	0	1	0	0	0	1	0	0	1	0
905	Isoform 2 of Acetyl-CoA carboxylase 1 OS=Mus musculus GN=Acaca	ACACA_MOUSE	270 kDa	0	0	0	1	3	0	0	0	0	0	0	0	1	2	0	0	0	0	0	0	0	0	0	0	0	0	1	0	0	2	2	1	0	0	0	0	5	4	1	2	6	6	1	2	4	2
906	Isoform I of Septin-6 OS=Mus musculus GN=Sept6	SEPT6_MOUSE	49 kDa	2	1	0	2	1	1	3	0	0	0	2	0	0	2	4	8	3	1	2	2	1	1	0	2	0	2	3	5	4	5	7	7	0	0	1	1	7	5	5	5	3	4	5	6	8	4
907	Protein phosphatase 1E (PP2C domain containing) OS=Mus musculus GN=Ppm1e PE=1 SV=1	B2KGP3_MOUSE	83 kDa	0	0	0	0	0	0	0	0	0	0	0	0	0	0	0	2	0	0	0	0	0	0	0	0	0	0	0	0	1	2	1	1	1	0	0	0	3	4	7	5	1	2	2	2	3	5
908	Unconventional myosin-IXa OS=Mus musculus GN=Myo9a PE=1 SV=1	D3Z3A8_MOUSE	302 kDa	0	3	0	11	4	0	0	0	0	0	0	0	7	4	0	0	1	2	3	1	2	1	0	1	0	0	0	0	0	1	0	0	0	2	0	3	2	0	0	0	0	2	0	0	0	1
909	Netrin-G1 OS=Mus musculus GN=Ntng1 PE=1 SV=2	F8WJ48_MOUSE	61 kDa	5	2	1	0	0	3	1	0	0	0	0	0	0	0	2	1	1	0	1	0	1	0	0	3	4	3	4	3	0	0	0	0	1	1	1	4	0	0	0	0	0	0	0	0	0	0
910	Leucine-rich PPR motif-containing protein, mitochondrial OS=Mus musculus GN=Lrpprc PE=1 SV=2	LPPRC_MOUSE	157 kDa	0	0	0	0	0	0	0	0	0	0	0	0	2	2	0	1	0	0	0	0	0	0	0	0	0	0	0	0	0	2	0	0	0	1	1	0	3	2	2	1	1	4	1	1	4	2
911	Macrophage migration inhibitory factor OS=Mus musculus GN=Mif PE=1 SV=2	MIF_MOUSE	13 kDa	0	0	0	1	0	0	0	1	0	0	1	0	0	1	1	1	0	0	0	0	0	0	0	0	0	0	1	0	4	5	5	5	0	0	0	0	2	1	4	2	1	1	2	1	2	2
912	Protein disulfide-isomerase A3 OS=Mus musculus GN=Pdia3 PE=1 SV=2	PDIA3_MOUSE	57 kDa	0	0	0	0	0	0	0	0	0	0	0	0	0	0	0	1	0	0	0	0	0	0	0	0	0	0	0	0	0	0	1	0	0	0	0	0	1	0	1	1	1	1	1	2	2	2
913	Rab22B OS=Mus musculus GN=Rab31 PE=1 SV=1	Q3TXV4_MOUSE	21 kDa	1	2	1	3	3	2	4	0	0	1	2	2	5	3	4	4	4	2	2	2	3	2	3	0	2	3	1	1	1	3	6	6	0	0	1	0	3	2	3	4	2	3	4	3	3	3
914.1	Beta-adrenergic receptor kinase 1 OS=Mus musculus GN=Grk2 PE=1 SV=2	ARBK1_MOUSE	80 kDa	0	0	0	2	2	0	0	0	0	0	0	0	2	3	0	0	0	0	0	0	0	0	0	0	0	0	0	1	3	3	3	2	0	0	0	0	4	2	3	2	2	2	1	2	2	2
914.2	Beta-adrenergic receptor kinase 2 OS=Mus musculus GN=Adrbk2 PE=1 SV=2	ARBK2_MOUSE	80 kDa	0	0	0	0	0	0	0	0	0	0	0	0	0	0	0	0	0	0	0	0	0	0	0	0	0	0	0	0	0	0	0	0	0	0	0	0	0	0	0	0	0	0	0	0	0	0
915	DnaJ homolog subfamily A member 2 OS=Mus musculus GN=Dnaja2 PE=1 SV=1	DNJA2_MOUSE	46 kDa	0	1	0	2	1	0	0	0	0	0	0	0	1	1	1	2	1	0	0	0	0	1	0	0	0	0	0	0	0	0	0	1	1	0	2	0	3	4	2	4	3	2	2	3	2	3
916	Elongation factor 1-gamma OS=Mus musculus GN=Eef1g PE=1 SV=3	EF1G_MOUSE	50 kDa	0	0	0	0	0	0	0	0	0	0	0	0	0	1	0	0	0	0	0	0	0	0	0	0	0	0	0	0	0	1	2	0	1	0	0	0	0	3	0	2	1	1	0	0	2	1
917	Procollagen C-endopeptidase enhancer 1 OS=Mus musculus GN=Pcolce PE=1 SV=2	PCOC1_MOUSE	50 kDa	0	0	0	0	0	0	0	0	0	0	0	0	0	0	0	0	0	0	0	0	0	0	0	0	0	0	0	0	1	0	0	1	0	0	0	0	2	6	4	3	9	10	5	4	4	1
918	Peptidyl-prolyl cis-trans isomerase D OS=Mus musculus GN=Ppid PE=1 SV=3	PPID_MOUSE	41 kDa	0	0	0	0	0	0	0	0	0	0	0	0	0	0	0	1	2	0	0	0	0	0	0	0	0	0	0	0	0	1	4	3	0	0	0	0	0	6	3	2	2	0	2	1	4	2
919	Hydroxysteroid (17-beta) dehydrogenase 12 OS=Mus musculus GN=Hsd17b12 PE=2 SV=1	Q0VGQ1_MOUSE	35 kDa	0	0	0	2	2	0	0	0	0	0	0	0	0	0	0	1	0	1	0	0	1	0	0	0	0	0	0	0	0	4	3	3	0	1	0	0	3	5	1	1	2	2	2	3	4	1
920	Putative uncharacterized protein (Fragment) OS=Mus musculus GN=Kidins220 PE=2 SV=1	Q3V2X2_MOUSE	132 kDa	2	2	0	2	4	0	1	0	0	0	0	0	0	1	4	2	2	2	2	1	2	1	1	1	1	1	1	1	1	2	2	1	0	3	2	1	4	1	1	0	0	1	0	0	0	1
921	Sparc/osteonectin, cwcv and kazal-like domains proteoglycan 1 OS=Mus musculus GN=Spock1 PE=1 SV=1	Q6DIC9_MOUSE	50 kDa	0	0	0	1	1	0	1	0	0	0	0	0	1	1	0	0	0	0	0	0	0	0	0	0	0	0	2	2	3	3	3	3	1	0	0	0	3	4	2	2	6	3	2	6	4	1
922	Cytochrome c oxidase subunit NDUFA4 OS=Mus musculus GN=Ndufa4 PE=1 SV=1	A0A0N4SVQ1_MOUSE	6 kDa	0	0	2	0	0	1	4	0	0	0	2	2	2	1	1	0	1	1	0	1	1	1	1	1	0	1	4	2	3	2	4	0	1	1	0	0	1	0	0	1	2	0	0	2	3	0
923	Transmembrane protein 33 OS=Mus musculus GN=Tmem33 PE=1 SV=1	A0A0R4J1Z3_MOUSE	28 kDa	1	1	0	3	5	1	1	0	0	0	1	1	2	2	2	1	2	1	1	1	1	0	1	1	1	1	1	0	0	1	1	1	0	1	1	0	1	2	1	1	1	1	0	1	1	1
924	Dynactin subunit 2 OS=Mus musculus GN=Dctn2 PE=1 SV=3	DCTN2_MOUSE	44 kDa	0	0	0	0	0	0	0	0	0	0	0	0	0	0	0	0	1	0	0	0	0	0	0	0	0	0	0	0	1	0	3	3	2	0	0	0	0	1	5	3	1	1	1	1	7	3
925	MCG10725, isoform CRA_a OS=Mus musculus GN=Rps25 PE=1 SV=1	Q58EA6_MOUSE	14 kDa	2	2	0	2	2	1	3	0	0	0	2	2	2	4	2	2	1	0	1	0	1	2	0	2	2	2	0	0	0	0	0	0	0	2	2	0	1	2	1	0	1	1	0	4	3	1
926.1	Membrane-associated progesterone receptor component 1 OS=Mus musculus GN=Pgrmc1 PE=1 SV=4	PGRC1_MOUSE	22 kDa	0	0	0	0	0	0	0	0	0	0	0	0	0	0	0	1	1	0	0	0	0	0	0	0	0	0	1	0	1	4	6	5	1	0	0	0	3	2	3	3	1	2	1	2	1	2
927.1	Isoform 2 of Adenylate cyclase type 5 OS=Mus musculus GN=Adcy5	ADCY5_MOUSE	148 kDa	1	2	0	7	4	0	0	1	0	1	1	1	2	4	1	0	0	5	5	4	4	2	5	0	0	0	0	0	0	0	0	0	0	3	2	0	2	0	0	0	0	0	0	0	0	0
928	Eukaryotic translation initiation factor 5A (Fragment) OS=Mus musculus GN=Eif5a PE=1 SV=1	A0A0A0MQM0_MOUSE	16 kDa	0	0	0	1	0	0	0	0	0	0	0	0	1	1	0	1	1	0	0	0	0	0	0	0	0	0	0	0	0	2	2	2	0	0	0	0	1	2	3	4	1	2	2	3	2	2
929	Cytosolic non-specific dipeptidase OS=Mus musculus GN=Cndp2 PE=1 SV=1	CNDP2_MOUSE	53 kDa	0	0	0	0	0	0	0	0	0	0	0	0	0	0	0	2	0	0	0	0	0	0	0	0	0	0	0	0	1	1	3	4	2	0	0	0	2	0	4	3	2	1	3	0	1	4
930	Glutamate decarboxylase 1 OS=Mus musculus GN=Gad1 PE=1 SV=2	DCE1_MOUSE	67 kDa	0	0	0	2	2	0	1	0	0	0	0	0	3	3	0	0	0	1	1	1	1	2	1	0	1	0	0	0	0	1	0	0	0	0	0	1	3	0	0	0	0	1	0	2	2	0
931	3-phosphoinositide-dependent protein kinase 1 OS=Mus musculus GN=Pdpk1 PE=1 SV=1	F2Z3X6_MOUSE	61 kDa	0	0	1	0	0	0	2	0	0	0	0	0	1	2	1	1	1	2	3	4	2	5	3	2	1	2	1	1	0	1	0	0	0	2	0	1	3	0	1	3	2	0	1	4	0	3
932	Phospholipase D3 OS=Mus musculus GN=Pld3 PE=1 SV=1	PLD3_MOUSE	54 kDa	0	1	0	1	1	2	2	0	0	0	1	1	2	3	0	0	0	1	0	0	0	1	0	0	2	1	2	3	0	2	3	3	0	1	0	0	1	1	3	3	2	1	0	1	1	2
933	Protein phosphatase 1 regulatory subunit 7 OS=Mus musculus GN=Ppp1r7 PE=1 SV=2	PP1R7_MOUSE	41 kDa	0	0	0	0	0	0	0	0	0	0	0	0	0	1	0	3	0	0	0	0	0	0	0	0	0	0	0	0	1	0	0	2	1	0	0	0	2	1	4	4	0	1	1	1	1	2
934	Guanylate cyclase soluble subunit beta-1 OS=Mus musculus GN=Gucy1b3 PE=1 SV=1	Q80YP4_MOUSE	69 kDa	0	1	0	2	1	0	0	0	0	0	1	0	2	2	1	1	1	0	2	2	0	1	1	0	0	0	0	0	0	0	0	0	0	0	1	1	3	1	1	1	2	2	1	2	1	1
935	Calcium-binding mitochondrial carrier protein SCaMC-3 OS=Mus musculus GN=Slc25a23 PE=1 SV=1	SCMC3_MOUSE	52 kDa	2	2	0	5	6	0	0	0	0	0	2	3	5	5	1	0	1	0	3	1	0	0	0	2	1	1	0	0	0	0	0	0	0	2	2	0	1	1	0	1	3	3	1	2	3	1
936	Acetyl-CoA acetyltransferase, cytosolic OS=Mus musculus GN=Acat2 PE=1 SV=2	THIC_MOUSE	41 kDa	0	0	0	0	0	0	0	0	0	0	0	0	0	0	0	1	0	0	0	0	0	0	0	0	0	0	0	0	1	1	3	5	3	0	0	0	4	3	2	3	2	2	2	2	3	2
937.1	Epha4 protein OS=Mus musculus GN=Epha4 PE=2 SV=1	Q99KA8_MOUSE	103 kDa	0	0	0	1	0	0	0	0	0	0	0	0	0	0	0	1	0	0	2	0	0	0	0	0	1	2	0	0	0	0	3	0	1	0	0	0	3	2	6	2	1	1	3	2	0	4
937.2	Ephrin type-A receptor 6 OS=Mus musculus GN=Epha6 PE=2 SV=2	EPHA6_MOUSE	116 kDa	0	1	0	0	0	0	0	0	0	0	0	0	0	0	0	0	0	0	2	0	1	0	0	0	2	2	0	0	0	1	3	0	0	1	1	0	0	3	2	0	1	3	0	2	2	0
937.3	Epha3 protein OS=Mus musculus GN=Epha3 PE=2 SV=1	B7ZNN5_MOUSE	110 kDa	0	0	0	0	0	0	0	0	0	0	0	0	0	0	0	0	0	0	0	0	0	0	0	0	0	0	0	0	0	0	0	0	0	0	0	0	0	0	0	0	0	0	0	0	1	0
938	Mon2 protein OS=Mus musculus GN=Mon2 PE=1 SV=1	B9EKJ3_MOUSE	188 kDa	1	1	0	1	1	1	0	0	0	0	0	0	1	3	1	1	0	0	1	1	2	1	0	0	0	0	0	0	1	2	1	1	0	0	2	0	5	4	1	0	2	3	0	3	3	3
939	Glycerol-3-phosphate dehydrogenase [NAD(+)] OS=Mus musculus GN=Gpd1 PE=1 SV=1	E0CXN5_MOUSE	35 kDa	1	0	0	1	1	0	0	0	0	0	0	0	1	0	3	4	3	0	0	0	0	0	0	0	0	0	0	1	0	2	5	2	2	0	1	0	3	2	6	5	0	2	3	3	4	2
940	Microtubule-associated protein OS=Mus musculus GN=Map4 PE=1 SV=3	E9PZ43_MOUSE	98 kDa	3	6	0	14	9	0	0	2	2	1	4	6	5	3	1	1	2	4	5	5	7	4	5	3	2	3	0	0	0	0	0	0	1	5	6	4	5	1	0	0	1	5	0	5	4	0
941	Exocyst complex component 2 OS=Mus musculus GN=Exoc2 PE=1 SV=1	EXOC2_MOUSE	104 kDa	0	0	0	2	0	0	1	0	0	0	0	0	2	1	3	2	2	0	1	1	1	0	0	0	0	0	0	0	0	3	0	1	0	0	0	0	4	1	2	1	1	1	1	2	1	2
942	Nucleolar protein 56 OS=Mus musculus GN=Nop56 PE=1 SV=2	NOP56_MOUSE	64 kDa	4	1	0	6	4	1	0	0	0	0	1	1	1	1	0	2	2	4	1	2	0	0	0	1	0	0	0	0	0	0	0	0	0	5	7	3	2	0	0	0	0	1	0	2	0	0
943	MKIAA1087 protein (Fragment) OS=Mus musculus GN=mKIAA1087 PE=2 SV=1	Q6ZPY3_MOUSE	80 kDa	2	2	0	2	0	0	0	0	0	0	0	1	0	0	1	1	3	2	4	1	3	3	2	2	1	2	0	0	0	0	0	0	0	1	0	3	2	1	1	0	1	2	0	3	1	3
944	Arf-GAP with GTPase, ANK repeat and PH domain-containing protein 1 OS=Mus musculus GN=Agap1 PE=1 SV=1	A0A087WRF2_MOUSE	89 kDa	1	0	0	9	8	0	0	1	0	0	2	2	4	4	2	2	1	3	3	2	2	3	2	1	1	1	0	0	0	0	0	0	0	3	2	3	7	1	1	0	1	1	1	2	1	1
945	Calretinin OS=Mus musculus GN=Calb2 PE=1 SV=3	CALB2_MOUSE	31 kDa	0	0	0	0	0	0	0	0	0	0	11	1	0	3	2	6	2	0	0	0	0	0	0	0	0	1	0	0	1	1	4	3	2	0	0	0	0	1	1	1	1	1	0	1	1	1
946	Diacylglycerol kinase gamma OS=Mus musculus GN=Dgkg PE=1 SV=1	DGKG_MOUSE	89 kDa	0	0	0	5	1	0	0	0	0	0	0	0	1	1	2	0	0	1	2	3	3	2	1	1	3	1	0	0	0	0	0	0	0	0	0	1	3	0	0	0	0	0	0	1	0	0
947	Pre-mRNA-splicing factor ATP-dependent RNA helicase DHX15 OS=Mus musculus GN=Dhx15 PE=1 SV=2	DHX15_MOUSE	91 kDa	2	1	0	3	3	0	0	0	0	0	0	0	3	1	1	0	1	2	2	2	1	2	1	1	0	0	0	0	0	0	0	0	0	4	0	1	2	0	0	0	0	0	0	1	0	0
948	Hsc70-interacting protein OS=Mus musculus GN=St13 PE=1 SV=1	F10A1_MOUSE	42 kDa	0	0	0	0	0	0	0	0	0	0	1	0	0	0	1	2	2	0	0	0	0	0	0	1	0	0	0	0	0	0	0	0	2	0	0	0	2	4	0	2	3	3	4	2	1	2
949	Protein FAM49A OS=Mus musculus GN=Fam49a PE=1 SV=1	FA49A_MOUSE	37 kDa	0	0	0	0	2	0	0	0	0	0	0	0	1	4	0	0	1	1	2	0	1	0	0	0	0	0	2	3	0	3	6	3	2	0	0	0	5	2	5	5	2	2	3	4	2	8
950	Huntingtin OS=Mus musculus GN=Htt PE=1 SV=1	G3X9H5_MOUSE	345 kDa	0	0	0	0	0	0	0	0	0	0	0	0	0	1	0	1	2	0	0	0	0	0	0	0	0	0	0	0	0	1	0	0	0	0	0	0	11	5	2	2	0	1	2	3	3	1
951	Inorganic pyrophosphatase OS=Mus musculus GN=Ppa1 PE=1 SV=1	IPYR_MOUSE	33 kDa	0	0	0	0	0	0	0	0	0	0	0	0	0	0	0	0	0	0	0	0	0	0	0	0	0	0	0	0	0	0	0	0	0	0	0	0	1	3	3	4	1	3	4	3	2	5
952	Brevican core protein OS=Mus musculus GN=Bcan PE=1 SV=2	PGCB_MOUSE	96 kDa	1	0	0	0	1	0	0	0	0	0	1	1	1	1	0	0	0	0	0	0	0	0	0	0	0	1	0	0	0	0	0	0	0	0	0	0	2	1	0	0	0	0	0	1	1	0
953	MKIAA0275 protein (Fragment) OS=Mus musculus GN=Spock2 PE=2 SV=1	Q80U51_MOUSE	42 kDa	0	0	0	0	0	0	0	0	0	0	0	0	0	0	0	0	0	0	0	0	0	0	0	0	0	2	0	0	3	3	4	3	1	0	0	0	1	3	5	4	2	2	5	1	2	3
954	Phytanoyl-CoA hydroxylase-interacting protein-like OS=Mus musculus GN=Phyhipl PE=1 SV=1	PHIPL_MOUSE	42 kDa	0	0	0	0	0	0	0	0	0	0	2	1	0	0	0	2	0	0	0	0	0	0	0	0	0	1	1	1	4	2	4	6	0	0	0	0	3	3	3	1	4	3	3	1	4	5
955	ATP-binding cassette sub-family D member 3 OS=Mus musculus GN=Abcd3 PE=1 SV=2	ABCD3_MOUSE	75 kDa	0	2	0	2	0	0	0	0	0	0	0	1	0	0	0	1	2	0	1	0	2	1	1	2	0	1	1	1	0	2	2	1	0	0	2	1	3	3	0	1	2	2	1	0	2	0
956	Tln2 protein OS=Mus musculus GN=Tln2 PE=2 SV=1	B2RY15_MOUSE	272 kDa	0	0	0	0	0	1	0	0	1	0	0	0	0	0	0	0	0	1	2	1	0	2	0	0	0	0	0	0	0	2	1	3	0	0	0	0	5	4	2	1	3	3	2	5	4	2
957	ES1 protein homolog, mitochondrial OS=Mus musculus GN=D10Jhu81e PE=1 SV=1	ES1_MOUSE	28 kDa	0	0	0	1	0	0	0	0	0	0	0	0	0	0	2	2	0	0	0	0	0	0	0	0	0	1	1	0	1	1	1	1	0	0	0	0	2	2	3	3	2	2	1	1	2	5
958	Pyruvate dehydrogenase protein X component, mitochondrial OS=Mus musculus GN=Pdhx PE=1 SV=1	ODPX_MOUSE	54 kDa	3	3	0	0	0	0	0	0	0	0	0	0	0	0	1	1	1	0	0	0	0	0	0	0	0	1	0	0	1	2	1	0	0	1	2	1	2	1	1	1	1	0	1	0	1	1
959	26S proteasome non-ATPase regulatory subunit 11 OS=Mus musculus GN=Psmd11 PE=1 SV=3	PSD11_MOUSE	47 kDa	0	0	0	0	0	0	0	0	0	0	0	0	0	0	0	0	0	0	0	0	0	0	0	0	0	0	0	0	2	2	4	2	2	0	0	0	2	4	3	3	4	1	2	0	2	2
960	MCG140959, isoform CRA_a OS=Mus musculus GN=Myl6 PE=2 SV=1	Q642K0_MOUSE	17 kDa	0	0	0	1	0	0	0	0	0	0	0	0	0	1	0	0	0	0	0	0	0	0	0	0	0	0	0	0	0	0	5	3	1	0	0	0	4	3	3	2	1	0	1	5	4	1
961	Mitochondrial import inner membrane translocase subunit TIM50 OS=Mus musculus GN=Timm50 PE=1 SV=1	TIM50_MOUSE	40 kDa	1	2	0	2	2	0	2	0	0	0	0	1	3	2	2	2	1	2	1	2	2	3	0	1	4	3	0	0	0	0	0	0	0	2	1	1	3	0	1	1	0	0	0	0	1	1
962	Guanine nucleotide-binding protein-like 1 OS=Mus musculus GN=Gnl1 PE=1 SV=4	GNL1_MOUSE	69 kDa	0	0	0	0	0	0	0	0	0	0	0	0	0	0	0	0	0	0	0	0	0	0	0	0	0	0	0	0	2	0	0	0	1	0	0	0	4	7	3	4	4	4	1	5	2	2
963	Calcium-activated potassium channel subunit alpha-1 OS=Mus musculus GN=Kcnma1 PE=1 SV=1	A0A087WSJ2_MOUSE	134 kDa	1	3	0	3	1	0	0	0	0	0	0	0	1	0	1	0	1	6	2	4	1	1	2	3	2	2	0	0	0	0	0	0	1	3	1	3	3	0	0	0	0	0	0	0	0	1
964	Aldehyde dehydrogenase, mitochondrial OS=Mus musculus GN=Aldh2 PE=1 SV=1	ALDH2_MOUSE	57 kDa	0	0	0	0	0	0	0	0	0	0	0	0	0	3	0	3	0	0	0	0	0	0	0	0	0	0	0	0	0	1	0	0	0	0	0	0	2	2	0	0	3	4	2	1	3	0
965	Chloride transport protein 6 OS=Mus musculus GN=Clcn6 PE=1 SV=1	CLCN6_MOUSE	97 kDa	0	0	0	0	0	0	0	0	0	0	0	0	0	0	0	0	0	0	0	0	0	0	0	0	0	2	0	0	1	1	1	1	0	0	0	1	7	0	5	4	1	4	3	3	5	3
966	KH domain-containing, RNA-binding, signal transduction-associated protein 1 OS=Mus musculus GN=Khdrbs1 PE=1 SV=2	KHDR1_MOUSE	48 kDa	1	0	0	2	1	0	0	0	1	0	0	1	0	0	1	2	1	2	3	2	2	2	2	1	0	1	0	0	0	0	0	0	0	1	1	0	1	1	1	0	0	0	1	2	0	1
967	Midkine OS=Mus musculus GN=Mdk PE=2 SV=2	MK_MOUSE	15 kDa	0	0	0	0	0	0	0	0	0	0	0	0	0	0	1	0	1	0	0	0	0	0	1	1	1	1	1	1	2	1	2	2	0	0	0	0	1	4	3	3	4	3	3	3	3	2
968	Myosin phosphatase Rho-interacting protein OS=Mus musculus GN=Mprip PE=1 SV=1	Q5SWZ5_MOUSE	257 kDa	3	4	0	8	6	0	0	0	0	0	0	0	6	3	0	0	1	2	0	3	0	0	0	0	0	0	0	0	0	0	0	0	0	1	0	1	3	0	1	1	0	0	0	1	0	0
969	Phosphodiesterase OS=Mus musculus GN=Pde1a PE=1 SV=1	Q8BRR9_MOUSE	62 kDa	0	0	0	0	0	0	0	0	0	0	0	0	0	0	1	1	0	1	0	0	0	0	0	0	0	0	0	0	0	0	0	3	0	0	0	0	3	2	5	3	4	3	4	1	4	8
970	Ras-related protein Rab-5A OS=Mus musculus GN=Rab5a PE=1 SV=1	RAB5A_MOUSE	24 kDa	2	2	0	2	0	0	3	0	0	0	2	0	2	2	3	9	3	3	0	0	0	0	0	0	2	2	6	4	5	4	9	9	3	2	3	1	2	8	8	5	4	4	8	5	3	6
971	Nischarin OS=Mus musculus GN=Nisch PE=1 SV=2	NISCH_MOUSE	175 kDa	0	1	0	1	1	0	0	0	0	0	0	0	1	0	0	1	1	0	0	0	0	0	0	0	0	1	0	0	0	3	4	3	1	0	0	0	5	2	4	1	1	1	1	1	2	3
972	Ras-related GTP-binding protein C OS=Mus musculus GN=Rragc PE=1 SV=1	RRAGC_MOUSE	44 kDa	0	0	0	0	0	0	0	0	0	0	0	0	0	0	0	0	0	0	0	0	0	0	0	0	0	0	0	1	2	2	1	4	0	0	0	0	2	3	4	3	3	1	3	1	2	5
973	Isoform 3 of Protein O-GlcNAcase OS=Mus musculus GN=Mgea5	OGA_MOUSE	107 kDa	0	0	0	0	0	0	0	0	0	0	0	0	0	0	0	0	0	0	0	0	0	0	0	0	0	0	0	0	0	1	1	1	0	0	0	0	2	3	2	3	1	1	1	0	4	2
974	NADH dehydrogenase [ubiquinone] iron-sulfur protein 8, mitochondrial OS=Mus musculus GN=Ndufs8 PE=1 SV=1	NDUS8_MOUSE	24 kDa	3	0	1	0	0	0	1	0	0	0	0	0	0	1	1	0	1	0	1	0	0	1	0	1	1	0	2	2	3	3	3	3	1	1	1	0	0	0	0	1	1	1	1	2	0	1
975	ATP synthase subunit f, mitochondrial OS=Mus musculus GN=Atp5j2 PE=1 SV=3	ATPK_MOUSE	10 kDa	0	0	2	0	2	1	6	0	0	0	0	0	1	2	0	1	0	1	0	0	1	1	0	1	1	1	1	1	2	1	2	1	0	0	0	0	2	2	1	0	0	0	1	1	1	1
976.1	Leucine zipper, putative tumor suppressor 1 OS=Mus musculus GN=Lzts1 PE=2 SV=1	A0PJT4_MOUSE	67 kDa	0	0	0	5	6	0	0	0	0	0	0	0	4	4	0	0	0	2	1	2	3	4	1	0	1	0	0	0	0	0	0	0	0	1	1	0	5	0	0	0	0	0	0	1	0	0
977	Coronin OS=Mus musculus GN=Coro1b PE=1 SV=1	A2RS22_MOUSE	54 kDa	0	0	0	1	1	0	0	0	0	0	0	0	0	0	1	2	0	0	0	0	0	0	0	0	0	0	0	1	2	2	2	2	1	0	2	0	2	3	2	4	4	3	4	2	2	2
978	Glucose-6-phosphate 1-dehydrogenase X OS=Mus musculus GN=G6pdx PE=1 SV=3	G6PD1_MOUSE	59 kDa	0	0	0	0	0	0	0	0	0	0	4	0	0	0	3	6	1	0	1	0	0	0	0	0	1	1	0	0	0	0	1	0	0	0	0	0	1	1	1	1	2	1	1	1	1	1
979	Netrin-1 OS=Mus musculus GN=Ntn1 PE=1 SV=3	NET1_MOUSE	68 kDa	0	0	0	0	0	0	0	0	0	0	0	0	0	0	0	0	0	0	0	0	0	0	0	0	0	0	0	0	0	0	0	0	0	0	0	0	3	4	2	2	4	10	5	4	4	7
980	Putative uncharacterized protein (Fragment) OS=Mus musculus GN=Ptn PE=2 SV=1	Q3TSS2_MOUSE	17 kDa	0	0	0	0	0	0	0	0	0	0	0	0	0	0	0	2	2	0	0	0	0	0	0	1	0	0	0	0	0	2	4	3	0	0	0	0	1	1	5	5	2	0	5	1	0	4
981	Ras homolog gene family, member B OS=Mus musculus GN=Rhob PE=1 SV=1	Q4FJM5_MOUSE	22 kDa	2	1	1	2	0	1	3	0	1	0	1	1	0	0	7	9	9	0	3	2	2	1	1	6	5	5	2	3	0	2	4	7	0	3	3	3	5	1	5	6	2	2	2	0	0	3
982.1	Cytohesin 2 OS=Mus musculus GN=Cyth2 PE=2 SV=1	Q5HZZ0_MOUSE	47 kDa	1	1	1	2	2	1	0	1	0	0	0	0	1	0	1	1	1	1	1	1	1	1	1	1	1	1	1	0	2	2	0	0	1	0	1	1	1	2	1	2	1	0	1	1	1	1
982.2	Putative uncharacterized protein OS=Mus musculus GN=Cyth1 PE=2 SV=1	Q3T9T9_MOUSE	46 kDa	0	1	0	2	2	0	0	0	0	0	0	0	0	0	0	0	0	0	0	1	0	0	0	0	0	0	0	0	2	2	0	0	0	0	0	0	2	1	0	0	1	0	0	1	1	0
983	Coilin OS=Mus musculus GN=Coil PE=1 SV=1	COIL_MOUSE	62 kDa	1	1	1	6	4	2	0	0	0	0	1	1	1	2	0	0	0	0	0	0	0	2	2	1	2	0	2	1	1	1	0	0	0	2	1	0	2	1	0	0	1	1	0	1	1	1
984	Monoglyceride lipase OS=Mus musculus GN=Mgll PE=1 SV=1	D3YYS6_MOUSE	37 kDa	0	0	0	1	0	0	0	0	0	0	0	0	0	1	1	0	0	1	0	0	1	1	1	0	0	1	1	1	0	3	3	3	0	0	0	1	3	2	3	3	2	2	2	2	1	3
985	Peroxisomal biogenesis factor 5-like protein transcript variant 2 OS=Mus musculus GN=Pex5l PE=2 SV=1	F8SLP6_MOUSE	70 kDa	0	0	0	0	0	0	1	0	0	0	0	0	0	1	1	3	3	1	0	1	1	1	2	0	0	0	1	1	0	2	3	2	0	0	0	0	1	1	3	2	2	1	1	1	2	3
986	Neurofascin OS=Mus musculus GN=Nfasc PE=1 SV=1	NFASC_MOUSE	138 kDa	1	0	0	1	3	0	0	0	0	0	0	2	0	3	2	3	1	0	0	0	0	0	0	0	0	0	0	0	0	0	0	0	0	0	0	0	0	0	1	1	0	0	1	1	0	1
987	Putative uncharacterized protein OS=Mus musculus GN=Psmc2 PE=2 SV=1	Q3U5V3_MOUSE	49 kDa	0	0	0	0	0	0	0	0	0	0	0	0	0	0	0	1	0	0	0	0	0	0	0	0	0	0	0	0	0	0	1	2	1	0	0	0	3	5	3	2	4	1	1	2	3	1
988	Isoform 2 of Apoptosis-inducing factor 3 OS=Mus musculus GN=Aifm3	AIFM3_MOUSE	66 kDa	1	2	0	7	4	0	0	0	0	0	2	3	3	1	1	0	0	1	0	0	2	2	0	1	0	1	0	0	0	0	0	0	0	3	2	0	1	0	0	0	0	1	0	2	1	0
989	Disco-interacting protein 2 homolog B OS=Mus musculus GN=Dip2b PE=1 SV=1	DIP2B_MOUSE	171 kDa	0	0	0	1	1	0	0	0	0	0	0	0	0	1	2	2	1	0	0	0	0	0	0	0	0	0	0	0	0	0	0	0	0	0	0	0	3	2	3	2	3	2	2	3	4	3
990.1	Intersectin-1 OS=Mus musculus GN=Itsn1 PE=1 SV=1	E9Q0N0_MOUSE	195 kDa	2	1	0	2	2	1	0	0	0	0	1	1	2	1	2	0	1	2	1	1	1	1	0	1	1	1	1	0	1	1	1	0	0	2	1	0	3	1	0	0	1	2	0	1	0	0
990.2	Intersectin-2 OS=Mus musculus GN=Itsn2 PE=1 SV=1	E9QNG1_MOUSE	189 kDa	0	0	0	3	2	0	0	0	0	0	0	0	3	0	0	0	0	2	0	0	0	0	0	0	0	1	0	0	0	0	0	0	0	2	0	0	2	0	0	0	0	2	0	0	0	0
991	F-box only protein 2 OS=Mus musculus GN=Fbxo2 PE=1 SV=1	FBX2_MOUSE	34 kDa	1	0	0	0	0	0	0	0	0	0	1	0	0	1	3	2	1	0	0	0	0	0	0	1	0	0	1	0	0	0	1	2	0	1	1	0	1	3	3	3	3	1	3	2	2	3
992	cAMP-dependent protein kinase type I-alpha regulatory subunit OS=Mus musculus GN=Prkar1a PE=1 SV=3	KAP0_MOUSE	43 kDa	0	0	0	2	1	0	0	0	0	0	0	0	1	1	0	1	0	0	0	0	0	1	0	0	0	0	0	0	0	1	2	3	2	1	1	0	4	4	2	2	2	4	1	2	2	2
993	LanC-like protein 1 OS=Mus musculus GN=Lancl1 PE=1 SV=1	LANC1_MOUSE	45 kDa	0	0	0	0	0	0	0	0	0	0	0	1	1	1	0	6	0	0	0	0	0	0	0	0	0	0	0	0	0	1	1	1	0	0	0	0	3	3	1	5	2	0	3	1	2	2
994	Moesin OS=Mus musculus GN=Msn PE=1 SV=3	MOES_MOUSE	68 kDa	2	1	2	1	0	2	0	1	2	0	3	3	1	1	3	2	2	0	0	0	0	2	2	0	3	3	0	0	3	4	0	0	0	0	3	0	3	3	6	6	5	5	6	1	4	6
995	26S protease regulatory subunit 8 OS=Mus musculus GN=Psmc5 PE=1 SV=1	PRS8_MOUSE	46 kDa	0	0	0	0	0	0	0	0	0	0	1	0	0	0	1	1	1	0	0	0	0	0	0	0	0	0	0	0	0	1	3	2	1	1	1	0	1	1	0	3	1	1	2	1	0	3
996	Wars protein OS=Mus musculus GN=Wars PE=2 SV=1	Q4FJZ4_MOUSE	54 kDa	0	0	0	0	0	0	0	0	0	0	1	0	0	1	1	4	3	0	0	0	0	0	0	0	0	0	0	0	0	0	1	0	1	0	0	0	1	3	0	2	2	2	2	2	3	1
997	CDC42 binding protein kinase beta OS=Mus musculus GN=Cdc42bpb PE=2 SV=1	B2RQQ7_MOUSE	195 kDa	0	0	0	1	2	0	0	0	1	1	0	2	0	1	2	1	1	2	3	3	1	0	2	0	0	1	0	0	0	0	0	2	0	0	0	2	1	1	1	1	0	1	1	2	1	4
998	Alkaline phosphatase OS=Mus musculus GN=Alpl PE=2 SV=1	B7XGA6_MOUSE	57 kDa	7	1	0	0	0	0	0	0	0	0	0	0	1	1	0	0	1	0	0	0	0	0	0	4	2	4	0	0	0	0	0	0	1	5	5	2	0	0	0	0	0	0	0	0	0	0
999	Uncharacterized protein OS=Mus musculus GN=Cep128 PE=2 SV=1	B7ZNX8_MOUSE	129 kDa	0	0	0	0	0	0	0	0	0	0	0	0	2	0	0	0	0	6	13	2	3	8	4	4	0	0	0	0	0	0	0	0	0	0	0	0	0	0	0	0	0	0	0	0	0	0
1000	CD81 antigen OS=Mus musculus GN=Cd81 PE=1 SV=2	CD81_MOUSE	26 kDa	0	0	0	0	0	1	1	0	0	0	0	0	0	0	1	1	2	0	0	0	1	1	1	0	0	1	0	1	1	2	2	3	0	0	0	0	0	5	3	4	5	3	2	1	0	4
1001	Putative uncharacterized protein OS=Mus musculus GN=Cops2 PE=2 SV=1	Q3UK65_MOUSE	52 kDa	0	0	0	0	0	0	0	0	0	0	0	0	0	0	0	0	0	0	0	0	0	0	0	0	0	0	0	0	0	1	0	1	1	0	0	0	2	3	2	3	2	1	2	2	5	1
1002.1	Putative uncharacterized protein OS=Mus musculus GN=Sar1a PE=2 SV=1	Q3TXJ4_MOUSE	22 kDa	0	0	0	0	0	0	0	0	0	0	0	0	0	0	1	1	0	0	1	0	1	1	1	0	0	1	2	1	3	1	1	3	0	0	0	0	0	0	2	2	0	0	2	0	1	1
1002.2	SAR1 gene homolog B (S. cerevisiae) OS=Mus musculus GN=Sar1b PE=1 SV=1	Q0VGU0_MOUSE	22 kDa	0	0	0	0	0	0	0	0	0	0	0	0	0	0	0	0	0	0	0	0	0	0	1	0	0	0	0	0	2	1	1	3	0	0	0	0	0	1	0	1	0	0	1	0	1	0
1003	RAB5C, member RAS oncogene family, isoform CRA_a OS=Mus musculus GN=Rab5c PE=1 SV=1	Q3TJ39_MOUSE	23 kDa	0	0	0	2	0	0	3	0	0	0	2	0	2	0	2	6	3	2	0	0	0	0	0	0	2	2	5	3	4	6	12	9	1	2	2	1	2	7	6	8	5	7	6	7	7	5
1004	Putative uncharacterized protein OS=Mus musculus GN=Dctn4 PE=2 SV=1	Q3TQY2_MOUSE	52 kDa	0	0	0	0	0	0	0	0	0	0	0	0	0	0	1	1	0	0	0	0	0	0	0	0	0	0	0	0	1	1	2	1	0	0	0	0	1	3	3	4	1	2	2	2	5	4
1005	Tax1-binding protein 1 homolog OS=Mus musculus GN=Tax1bp1 PE=1 SV=2	TAXB1_MOUSE	94 kDa	0	0	0	0	0	0	0	0	0	0	0	0	0	0	0	0	0	0	0	0	0	0	0	0	0	0	0	0	1	1	1	2	0	0	0	0	3	6	2	5	2	5	1	2	3	2
1006	Disintegrin and metalloproteinase domain-containing protein 23 OS=Mus musculus GN=Adam23 PE=1 SV=1	Q5SRA0_MOUSE	93 kDa	0	1	1	1	1	2	1	0	0	0	1	2	0	1	1	1	2	2	1	1	2	1	2	1	0	1	2	1	1	1	1	0	0	1	1	1	1	0	2	0	1	1	0	1	2	1
1007	Isoform 2 of Collagen alpha-1(II) chain OS=Mus musculus GN=Col2a1	CO2A1_MOUSE	139 kDa	0	0	0	0	0	0	1	0	0	0	0	0	2	0	0	0	0	0	0	0	0	0	0	0	1	2	2	1	2	2	1	0	0	0	0	0	0	0	0	0	0	0	0	0	0	0
1009.1	Putative uncharacterized protein OS=Mus musculus GN=Hnrnpa1 PE=2 SV=1	Q3U7F3_MOUSE	34 kDa	0	0	0	0	0	0	0	0	0	0	0	0	0	0	0	0	0	7	6	5	5	8	6	0	0	0	0	0	0	0	0	0	0	0	0	0	0	0	0	0	0	0	0	0	0	0
1009.2	Hnrnpa1l2 protein OS=Mus musculus GN=Hnrnpa1l2 PE=2 SV=1	B7ZWG9_MOUSE	29 kDa	0	0	0	0	0	0	0	0	0	0	0	0	0	0	0	0	0	4	0	4	0	5	5	0	0	0	0	0	0	0	0	0	0	0	0	0	0	0	0	0	0	0	0	0	0	0
1010	Argininosuccinate synthase OS=Mus musculus GN=Ass1 PE=1 SV=1	ASSY_MOUSE	47 kDa	0	0	0	0	0	0	0	0	0	0	0	0	0	0	0	1	0	0	0	0	0	0	0	0	0	0	0	0	1	4	4	4	0	0	0	0	2	2	2	2	0	0	0	0	0	3
1011	Exportin-7 OS=Mus musculus GN=Xpo7 PE=1 SV=1	E9PUW7_MOUSE	124 kDa	0	0	0	0	0	0	0	0	0	0	0	0	0	0	0	0	0	0	0	0	0	0	0	0	0	0	0	0	0	0	3	3	0	0	0	0	3	4	2	3	1	2	0	3	5	1
1012	Electron transfer flavoprotein subunit alpha, mitochondrial OS=Mus musculus GN=Etfa PE=1 SV=2	ETFA_MOUSE	35 kDa	0	0	0	0	0	0	0	0	0	0	0	0	0	1	0	4	0	0	0	0	0	0	0	0	0	0	0	0	1	0	0	0	0	0	0	0	2	4	0	1	2	3	0	3	4	2
1013	DOMON domain-containing protein FRRS1L OS=Mus musculus GN=Frrs1l PE=1 SV=1	FRS1L_MOUSE	33 kDa	5	1	0	0	0	0	0	0	0	0	0	0	0	1	0	0	0	0	0	0	0	0	0	1	1	1	0	1	0	0	1	0	0	3	4	1	0	0	0	0	0	0	0	0	0	0
1014	Uncharacterized protein KIAA0513 OS=Mus musculus GN=Kiaa0513 PE=1 SV=1	K0513_MOUSE	46 kDa	0	1	0	1	1	0	0	0	0	0	1	1	1	1	1	1	2	1	2	0	0	1	0	0	0	0	0	0	0	0	0	0	0	0	1	0	2	0	1	0	1	1	0	1	3	0
1015	Prolyl endopeptidase OS=Mus musculus GN=Prep PE=1 SV=1	PPCE_MOUSE	81 kDa	0	0	0	0	0	0	0	0	0	0	0	0	0	0	1	2	0	0	0	0	0	0	0	0	0	0	0	0	0	0	0	1	0	0	0	0	0	1	3	4	3	0	3	1	0	5
1016	Putative uncharacterized protein OS=Mus musculus GN=Rasa3 PE=2 SV=1	Q3UGJ5_MOUSE	96 kDa	4	1	0	1	2	0	0	0	0	0	0	0	4	3	2	1	0	0	0	0	0	0	0	0	0	1	1	0	0	1	0	0	0	2	3	0	2	0	1	1	1	2	0	3	2	1
1017	17beta-hydroxysteroid dehydrogenase type 10/short chain L-3-hydroxyacyl-CoA dehydrogenase OS=Mus musculus GN=Hsd17b10 PE=1 SV=1	Q99N15_MOUSE	27 kDa	0	0	0	0	0	0	0	0	0	0	0	0	0	1	0	3	0	0	0	0	0	0	0	0	0	0	0	1	0	1	2	1	1	0	0	0	0	4	0	2	3	2	0	3	3	2
1018	Sorting and assembly machinery component 50 homolog OS=Mus musculus GN=Samm50 PE=1 SV=1	SAM50_MOUSE	52 kDa	1	1	0	4	3	0	0	0	0	0	1	1	1	0	0	1	2	2	0	0	0	0	1	0	0	0	0	0	0	0	0	0	0	2	3	0	2	1	0	0	1	2	0	0	1	0
1019	ATPase Asna1 OS=Mus musculus GN=Asna1 PE=1 SV=2	ASNA_MOUSE	39 kDa	0	0	0	0	0	0	0	0	0	0	1	0	0	0	0	1	1	0	0	0	0	0	0	0	0	0	0	0	2	2	3	5	2	0	0	0	1	4	3	2	3	1	1	2	0	3
1020.1	Heat shock 70 kDa protein 1A OS=Mus musculus GN=Hspa1a PE=1 SV=2	HS71A_MOUSE	70 kDa	2	0	0	2	0	0	0	0	0	3	2	0	3	3	0	7	3	0	2	0	2	0	0	2	2	4	0	0	0	8	10	0	9	2	0	0	5	6	9	6	5	5	3	5	7	7
1020.2	Heat shock protein 1-like OS=Mus musculus GN=Hspa1l PE=1 SV=1	A1L347_MOUSE	71 kDa	0	0	0	0	0	0	0	0	0	0	0	0	0	0	0	0	0	0	0	0	0	0	0	0	0	0	0	0	0	0	0	0	9	0	0	0	0	0	6	7	0	7	0	0	0	0
1021.1	Microtubule-associated proteins 1A/1B light chain 3A OS=Mus musculus GN=Map1lc3a PE=1 SV=1	MLP3A_MOUSE	14 kDa	0	0	0	0	0	0	0	0	0	0	0	0	0	0	0	0	0	0	0	0	0	0	0	0	0	0	0	0	0	0	0	2	0	0	0	0	2	1	3	4	3	3	1	3	2	4
1021.2	Microtubule-associated proteins 1A/1B light chain 3B OS=Mus musculus GN=Map1lc3b PE=1 SV=3	MLP3B_MOUSE	15 kDa	0	0	0	0	0	0	0	0	0	0	0	0	0	0	0	0	0	0	0	0	0	0	0	0	0	0	0	0	0	0	0	1	0	0	0	0	2	1	2	2	2	2	0	2	2	2
1022	N-myc downstream regulated gene 1 OS=Mus musculus GN=Ndrg1 PE=2 SV=1	B7ZWC0_MOUSE	43 kDa	0	0	0	0	0	0	0	0	0	0	1	0	0	0	6	5	6	0	0	0	0	0	0	1	0	1	0	0	0	1	3	3	0	0	0	0	0	2	2	1	0	0	0	2	1	2
1023	Leucine-rich repeat-containing protein 49 OS=Mus musculus GN=Lrrc49 PE=1 SV=1	D3YWN5_MOUSE	78 kDa	0	2	0	4	4	0	0	0	0	0	0	0	0	2	0	0	0	0	0	0	0	0	0	1	0	1	0	0	0	0	0	0	0	4	3	0	4	1	0	0	0	0	0	0	0	0
1024	26S protease regulatory subunit 10B OS=Mus musculus GN=Psmc6 PE=1 SV=1	PRS10_MOUSE	44 kDa	0	0	0	0	0	0	0	0	0	0	0	0	0	0	0	0	0	0	0	0	0	0	0	0	0	0	0	0	0	1	2	2	2	0	0	0	1	3	4	2	3	2	0	2	2	0
1025	MKIAA4106 protein (Fragment) OS=Mus musculus GN=Cul2 PE=2 SV=1	Q571A2_MOUSE	87 kDa	0	0	0	0	0	0	0	0	0	0	0	0	0	0	0	0	0	0	0	0	0	0	0	0	0	0	0	0	0	0	0	1	0	0	0	0	4	3	2	3	4	3	1	1	3	2
1026	MKIAA0762 protein (Fragment) OS=Mus musculus GN=mKIAA0762 PE=4 SV=1	Q69ZZ7_MOUSE	82 kDa	0	0	0	0	0	0	0	0	0	0	0	0	0	0	0	0	0	0	0	0	0	0	0	0	0	0	0	0	0	1	0	0	0	0	0	0	0	4	4	5	4	4	4	2	3	3
1027	Putative uncharacterized protein OS=Mus musculus GN=Rps10 PE=2 SV=1	Q3U9P0_MOUSE	19 kDa	1	0	2	0	0	0	2	0	0	0	0	0	1	1	1	1	0	1	0	0	0	1	1	1	0	0	1	2	1	2	2	1	0	0	1	1	0	1	1	0	0	0	1	1	0	1
1028	Hepatocyte growth factor-regulated tyrosine kinase substrate OS=Mus musculus GN=Hgs PE=1 SV=1	B1ATZ0_MOUSE	86 kDa	0	0	0	0	0	0	0	0	0	0	0	0	0	0	2	0	0	1	2	2	2	2	1	1	0	0	0	0	0	0	2	1	0	0	0	0	0	1	3	2	1	1	2	1	1	2
1029	Putative uncharacterized protein OS=Mus musculus GN=Rpl12 PE=2 SV=1	Q3TIQ2_MOUSE	18 kDa	1	1	1	0	1	0	1	1	1	1	2	2	2	2	0	2	1	0	0	0	0	1	1	0	1	0	0	0	0	0	0	0	1	1	1	1	2	2	0	0	2	1	0	1	1	0
1030.1	Disheveled-associated activator of morphogenesis 2 OS=Mus musculus GN=Daam2 PE=1 SV=4	DAAM2_MOUSE	128 kDa	0	0	0	3	4	0	0	0	0	0	2	3	4	2	2	1	0	0	0	0	0	0	0	0	0	1	0	0	0	0	0	0	0	1	1	0	8	1	0	1	1	1	2	2	2	2
1031.1	Cullin-3 OS=Mus musculus GN=Cul3 PE=1 SV=1	CUL3_MOUSE	89 kDa	0	0	0	0	0	0	0	0	0	0	0	0	0	0	0	1	0	0	0	0	0	0	0	0	0	0	0	0	0	0	3	3	0	0	0	0	3	2	2	3	1	1	2	1	0	1
1032	Autophagy-related protein 9A (Fragment) OS=Mus musculus GN=Atg9a PE=1 SV=1	A0A087WP33_MOUSE	95 kDa	0	0	0	1	1	0	0	0	0	0	0	0	1	0	0	0	0	0	0	0	0	1	0	0	0	1	4	2	3	5	3	2	0	0	0	0	2	1	1	1	3	2	1	4	3	1
1033	26S protease regulatory subunit 6A OS=Mus musculus GN=Psmc3 PE=1 SV=1	A2AGN7_MOUSE	45 kDa	0	0	0	0	0	0	0	0	0	0	0	0	0	0	0	0	0	0	0	0	0	0	0	0	0	0	0	0	1	2	5	2	0	1	0	0	0	1	2	4	2	1	0	2	1	1
1034	NmrA-like family domain-containing protein 1 OS=Mus musculus GN=Nmral1 PE=1 SV=1	D3YU12_MOUSE	33 kDa	0	0	0	0	2	0	0	0	0	1	1	0	1	0	2	4	3	0	0	0	0	0	1	1	0	1	0	0	0	1	1	1	2	0	0	0	1	0	2	1	4	1	1	1	2	0
1035	Electron transfer flavoprotein subunit beta OS=Mus musculus GN=Etfb PE=1 SV=3	ETFB_MOUSE	28 kDa	0	0	0	1	0	0	0	0	0	0	1	0	0	2	0	2	0	0	0	0	0	0	0	0	0	0	0	0	1	1	1	0	1	0	0	0	1	3	1	1	3	2	2	1	3	1
1036	Protein Gm20671 (Fragment) OS=Mus musculus GN=Gm20671 PE=3 SV=1	F6TVX7_MOUSE	64 kDa	2	0	0	3	2	1	0	0	0	0	0	0	2	2	0	0	1	2	0	0	1	1	1	1	2	3	0	0	0	0	0	0	0	2	2	1	0	1	1	0	1	3	0	2	1	1
1037	Protein NipSnap homolog 1 OS=Mus musculus GN=Nipsnap1 PE=1 SV=1	NIPS1_MOUSE	33 kDa	1	0	0	0	0	0	0	0	0	0	1	1	1	2	0	3	0	0	0	1	0	0	0	1	1	0	0	0	1	0	2	1	1	1	1	0	1	4	1	1	2	1	1	1	1	1
1038	Putative uncharacterized protein OS=Mus musculus GN=Camk1d PE=2 SV=1	Q3TDM2_MOUSE	38 kDa	0	0	0	0	0	0	0	0	0	0	0	0	0	0	0	1	0	0	0	0	0	0	1	0	0	0	0	0	3	6	4	4	3	0	0	0	8	3	4	5	3	2	3	4	6	6
1039	Putative uncharacterized protein OS=Mus musculus GN=Txnl1 PE=2 SV=1	Q3U8R9_MOUSE	32 kDa	0	0	0	0	0	0	0	0	0	0	1	0	0	0	0	1	0	0	0	0	0	0	0	0	0	0	0	0	0	0	3	1	1	0	0	0	0	2	4	3	1	0	2	0	1	2
1040	Putative uncharacterized protein OS=Mus musculus GN=Wdr37 PE=2 SV=1	Q3UK24_MOUSE	55 kDa	0	0	0	1	2	0	0	0	0	0	0	0	1	0	1	3	2	0	3	0	0	0	1	0	1	1	0	0	0	0	2	1	0	0	0	0	1	3	3	0	1	1	0	0	1	3
1041	EF-hand domain-containing protein D2 OS=Mus musculus GN=Efhd2 PE=1 SV=1	Q8C845_MOUSE	27 kDa	0	0	0	0	0	0	0	0	0	0	0	0	0	1	0	0	0	2	0	0	0	0	0	0	0	0	0	0	0	0	2	1	0	0	0	0	1	1	1	1	1	2	1	2	1	0
1042	Ubiquitin carboxyl-terminal hydrolase isozyme L3 OS=Mus musculus GN=Uchl3 PE=1 SV=2	UCHL3_MOUSE	26 kDa	0	0	0	0	0	0	0	0	0	0	0	0	0	0	0	0	0	0	0	0	0	0	0	0	0	0	0	0	0	0	2	2	1	0	0	0	1	6	4	4	0	1	2	0	2	3
1043	Kinase non-catalytic C-lobe domain (KIND) containing 1 OS=Mus musculus GN=Kndc1 PE=2 SV=1	B2RX11_MOUSE	191 kDa	1	2	0	4	2	0	0	0	0	0	2	2	1	2	3	0	1	2	3	0	1	0	0	1	0	0	0	0	0	0	0	0	0	1	2	2	4	0	0	0	1	1	0	1	1	0
1044	Cystatin-C OS=Mus musculus GN=Cst3 PE=1 SV=2	CYTC_MOUSE	16 kDa	0	0	0	0	0	0	0	0	0	0	1	0	0	0	0	1	0	0	0	0	0	0	0	0	0	0	0	0	0	0	1	1	1	0	0	0	3	3	2	2	3	3	3	3	4	2
1045	Nucleosome assembly protein 1-like 1 OS=Mus musculus GN=Nap1l1 PE=1 SV=1	E9PW66_MOUSE	49 kDa	0	0	0	0	0	0	0	0	0	0	0	0	0	0	0	1	1	0	1	0	1	0	0	0	0	0	0	0	0	2	2	5	1	0	0	0	4	1	3	2	4	3	3	2	2	2
1046	Protein Usp31 OS=Mus musculus GN=Usp31 PE=1 SV=1	E9Q6Y8_MOUSE	146 kDa	1	2	0	6	3	0	0	0	0	1	0	0	4	0	1	3	0	1	1	1	1	0	0	0	1	1	0	0	0	0	0	0	0	1	3	1	7	0	1	0	0	1	0	1	0	0
1047	Isocitrate dehydrogenase [NADP], mitochondrial OS=Mus musculus GN=Idh2 PE=1 SV=3	IDHP_MOUSE	51 kDa	0	0	0	1	1	0	0	0	0	0	0	0	0	2	0	1	0	0	0	0	0	0	0	0	0	0	0	0	0	0	0	0	0	0	0	0	1	1	0	0	0	0	0	0	1	0
1048	26S proteasome non-ATPase regulatory subunit 12 OS=Mus musculus GN=Psmd12 PE=1 SV=4	PSD12_MOUSE	53 kDa	0	0	0	0	0	0	0	0	0	0	0	0	0	0	1	1	1	0	0	0	0	0	0	0	0	0	0	0	1	2	3	4	0	0	0	0	2	1	3	3	1	2	2	0	1	0
1049	Putative uncharacterized protein OS=Mus musculus GN=Vps45 PE=2 SV=1	Q3THX4_MOUSE	65 kDa	0	0	0	0	0	0	0	0	0	0	0	0	0	0	0	0	0	0	0	0	0	0	0	0	0	0	0	1	0	6	4	4	0	0	0	0	4	3	2	2	3	3	2	2	2	2
1050	Putative uncharacterized protein OS=Mus musculus GN=Hars PE=2 SV=1	Q8C2D1_MOUSE	57 kDa	0	0	0	0	0	0	0	0	0	0	1	0	0	0	0	3	0	0	0	0	0	0	0	0	0	0	0	0	0	0	1	0	1	0	0	0	0	4	2	3	2	2	2	1	2	2
1051	Neuronal proto-oncogene tyrosine-protein kinase Src OS=Mus musculus GN=Src PE=1 SV=4	SRC_MOUSE	61 kDa	6	5	0	2	2	3	1	1	0	0	2	0	2	1	6	5	2	2	3	1	2	3	1	2	3	5	3	3	2	3	3	3	1	1	5	3	1	3	5	5	4	2	3	4	4	4
1052	Glycine--tRNA ligase OS=Mus musculus GN=Gars PE=1 SV=1	SYG_MOUSE	82 kDa	0	0	0	0	0	0	0	0	0	0	0	0	0	0	0	1	0	0	0	0	0	0	0	0	0	0	0	0	0	2	3	3	0	0	0	0	0	3	1	2	0	0	1	1	1	3
1053	Gm88 protein OS=Mus musculus GN=Lrrc73 PE=1 SV=1	B2RWC4_MOUSE	33 kDa	2	3	0	3	3	0	0	0	0	0	1	0	2	3	0	0	1	1	3	0	0	0	1	1	0	1	0	0	0	0	0	0	0	1	3	1	3	0	0	0	1	1	0	4	0	0
1054	Renin/prorenin receptor OS=Mus musculus GN=Atp6ap2 PE=1 SV=2	Q1XID4_MOUSE	39 kDa	2	2	2	1	1	1	0	0	0	0	1	1	1	1	1	1	1	0	1	1	0	1	0	2	0	2	1	2	1	0	1	0	0	2	0	1	1	1	1	1	0	1	1	1	1	1
1055	Serine/arginine-rich-splicing factor 10 OS=Mus musculus GN=Srsf10 PE=1 SV=1	Q3TFP0_MOUSE	22 kDa	0	1	0	2	1	0	0	0	0	0	1	2	1	2	2	2	1	2	1	0	1	2	1	2	2	2	2	1	0	0	0	0	0	1	1	1	1	0	1	0	1	1	0	0	2	2
1056	NADH dehydrogenase [ubiquinone] flavoprotein 2, mitochondrial OS=Mus musculus GN=Ndufv2 PE=1 SV=2	NDUV2_MOUSE	27 kDa	0	0	1	0	0	0	1	0	0	0	0	0	1	0	2	2	1	0	1	0	1	0	0	1	0	1	2	2	0	2	2	1	1	0	0	0	1	1	0	2	0	1	1	1	0	1
1057	Regulatory-associated protein of mTOR OS=Mus musculus GN=Rptor PE=1 SV=1	A2ACM0_MOUSE	149 kDa	0	0	0	0	1	0	0	0	0	0	0	0	1	0	0	0	0	0	2	0	0	0	0	0	0	0	0	0	1	3	1	1	0	0	0	0	3	3	4	3	3	0	3	3	2	3
1058	Collagen alpha-1(XV) chain OS=Mus musculus GN=Col15a1 PE=1 SV=1	A2AJY2_MOUSE	138 kDa	4	3	4	2	2	1	1	0	0	0	1	4	4	1	0	0	0	0	0	1	0	0	0	0	0	0	1	1	1	0	0	0	0	3	3	0	0	0	0	0	0	1	0	2	0	0
1059	Isoaspartyl peptidase/L-asparaginase OS=Mus musculus GN=Asrgl1 PE=1 SV=1	ASGL1_MOUSE	34 kDa	0	0	0	0	0	0	0	0	0	0	1	1	0	1	0	1	0	0	0	0	0	0	0	0	0	0	0	0	0	1	0	0	0	0	0	0	1	5	1	3	2	1	1	1	2	2
1060	Neural cell expressed, developmentally down-regulated 4 OS=Mus musculus GN=Nedd4 PE=1 SV=1	B2RSC8_MOUSE	103 kDa	0	0	0	1	1	0	1	0	0	0	0	0	0	0	2	1	1	4	1	3	4	5	4	0	1	0	2	0	1	7	8	6	1	1	0	0	4	4	5	4	3	2	3	0	1	7
1061	Serine/threonine kinase receptor associated protein OS=Mus musculus GN=Strap PE=1 SV=1	B2RUC7_MOUSE	38 kDa	0	0	0	0	0	0	0	0	0	0	0	0	0	0	0	0	0	0	0	0	0	0	0	0	0	0	0	0	0	1	1	1	0	0	0	0	4	5	2	3	0	2	1	2	3	1
1062	CB1 cannabinoid receptor-interacting protein 1 OS=Mus musculus GN=Cnrip1 PE=1 SV=1	CNRP1_MOUSE	19 kDa	1	1	0	0	1	0	0	0	0	0	1	0	1	2	1	2	1	0	0	0	0	0	0	0	0	1	0	0	0	0	3	1	2	0	1	0	1	2	2	2	1	1	2	1	2	2
1063	Coronin-2B OS=Mus musculus GN=Coro2b PE=1 SV=2	COR2B_MOUSE	55 kDa	1	0	0	3	4	0	0	0	0	0	1	1	1	2	0	1	1	1	0	0	1	0	0	0	0	0	0	0	1	0	0	0	0	1	0	0	2	2	1	2	1	1	0	1	2	0
1064	Coactosin-like protein OS=Mus musculus GN=Cotl1 PE=1 SV=3	COTL1_MOUSE	16 kDa	0	0	0	0	0	0	0	0	0	0	0	0	0	0	0	0	0	0	0	0	0	0	0	0	0	0	0	0	0	0	0	1	0	0	0	0	0	0	4	3	3	2	3	1	1	4
1065	Catenin delta-1 OS=Mus musculus GN=Ctnnd1 PE=1 SV=1	D3Z2H2_MOUSE	99 kDa	1	0	0	2	1	0	0	0	0	0	1	0	0	1	0	1	0	3	2	4	1	2	3	1	0	0	0	0	0	0	0	0	0	0	0	1	2	1	0	1	1	2	0	1	2	0
1066	A-kinase anchor protein SPHKAP OS=Mus musculus GN=Sphkap PE=1 SV=1	E9PUC4_MOUSE	182 kDa	0	1	0	4	2	0	0	0	0	0	0	0	1	2	0	0	0	2	1	3	2	4	2	0	1	0	0	0	0	0	0	0	1	0	0	1	2	0	0	0	0	0	0	2	2	0
1067	Receptor-type tyrosine-protein phosphatase gamma OS=Mus musculus GN=Ptprg PE=1 SV=1	F8VQD7_MOUSE	161 kDa	5	5	0	0	0	1	0	0	0	0	0	0	0	2	2	0	0	0	0	0	0	0	0	1	0	3	0	1	0	0	0	0	0	3	4	2	0	0	0	0	0	0	0	0	0	0
1068	Farnesyl pyrophosphate synthase OS=Mus musculus GN=Fdps PE=1 SV=1	FPPS_MOUSE	41 kDa	0	0	0	0	0	0	0	0	0	0	0	0	0	0	0	1	0	0	0	0	0	0	0	0	0	0	0	0	0	4	4	3	1	0	0	0	0	2	3	2	1	0	1	1	0	2
1069	78 kDa glucose-regulated protein OS=Mus musculus GN=Hspa5 PE=1 SV=3	GRP78_MOUSE	72 kDa	3	3	3	2	3	3	1	2	0	0	4	2	2	2	3	3	2	3	3	1	1	0	2	2	2	4	5	4	9	7	10	6	5	2	2	3	6	6	4	3	6	4	3	4	4	3
1070	Ribosomal protein L5 OS=Mus musculus GN=Rpl5 PE=2 SV=1	Q3TKR5_MOUSE	34 kDa	0	0	1	1	2	0	0	0	0	0	0	0	0	0	1	2	4	0	1	0	0	1	1	1	0	1	0	0	0	2	0	0	0	0	4	1	1	1	2	4	0	0	1	2	0	2
1071	E3 ubiquitin-protein ligase HECW1 OS=Mus musculus GN=Hecw1 PE=1 SV=3	HECW1_MOUSE	179 kDa	3	2	0	10	9	0	0	0	0	0	0	0	3	2	0	0	1	4	4	3	1	1	2	1	1	0	0	0	0	1	0	1	0	2	1	1	4	1	0	0	1	0	0	1	2	0
1072.1	Putative uncharacterized protein OS=Mus musculus GN=Luc7l2 PE=2 SV=1	Q3UZ17_MOUSE	45 kDa	1	0	0	1	1	1	1	1	0	0	1	1	1	1	1	6	2	0	0	1	0	0	1	0	1	1	0	0	0	0	0	0	0	1	1	0	0	1	0	1	1	1	1	1	1	1
1072.2	Luc7l protein (Fragment) OS=Mus musculus GN=Luc7l PE=2 SV=1	Q05D11_MOUSE	42 kDa	0	0	0	0	0	0	0	0	0	0	0	0	0	0	0	4	0	0	0	0	0	0	0	0	0	0	0	0	0	0	0	0	0	0	0	0	0	0	0	0	0	0	0	0	0	0
1073	Sorting nexin-27 OS=Mus musculus GN=Snx27 PE=1 SV=1	A0A0G2JF85_MOUSE	51 kDa	1	1	0	1	1	0	0	0	0	0	1	0	1	2	1	1	0	2	0	1	1	1	1	0	0	0	0	0	1	0	0	0	0	0	1	0	1	3	1	0	1	2	0	1	3	1
1074	ATP-binding cassette sub-family F member 2 OS=Mus musculus GN=Abcf2 PE=1 SV=1	ABCF2_MOUSE	72 kDa	0	1	0	6	6	0	0	0	0	0	0	0	4	2	0	0	0	2	2	4	2	0	2	0	0	0	0	0	0	0	0	0	0	0	1	0	3	0	0	0	0	0	0	0	1	0
1075	Ataxin-10 OS=Mus musculus GN=Atxn10 PE=1 SV=2	ATX10_MOUSE	54 kDa	0	0	0	0	0	0	0	0	0	0	0	0	0	1	2	1	2	0	1	0	0	0	0	0	0	0	0	0	0	0	0	0	0	0	0	0	3	1	1	0	0	2	1	0	3	1
1076	Regulating synaptic membrane exocytosis 2 OS=Mus musculus GN=Rims2 PE=1 SV=1	D9HP81_MOUSE	178 kDa	1	2	0	6	5	0	0	0	0	1	0	0	2	0	0	0	0	0	3	1	1	0	0	1	0	0	0	0	0	0	0	0	0	2	0	2	6	1	0	0	1	0	0	1	0	0
1077	Glypican-1 OS=Mus musculus GN=Gpc1 PE=1 SV=1	GPC1_MOUSE	61 kDa	2	2	0	0	0	0	0	0	0	0	0	0	0	0	0	0	0	0	0	0	0	0	0	0	0	0	0	0	0	0	0	0	0	0	1	0	0	6	2	4	2	4	2	2	2	3
1078	cAMP-dependent protein kinase type I-beta regulatory subunit OS=Mus musculus GN=Prkar1b PE=1 SV=2	KAP1_MOUSE	43 kDa	0	0	0	2	3	0	0	0	0	0	0	0	0	2	0	0	0	1	1	0	1	3	1	0	0	0	0	0	1	1	2	3	0	0	0	2	2	5	2	2	1	2	2	2	2	0
1079	NADH dehydrogenase [ubiquinone] 1 beta subcomplex subunit 10 OS=Mus musculus GN=Ndufb10 PE=1 SV=3	NDUBA_MOUSE	21 kDa	5	1	0	0	0	0	0	0	0	0	0	0	0	0	2	2	1	0	0	0	0	1	0	1	1	1	1	3	1	0	0	0	0	1	0	1	0	0	2	0	0	0	0	0	0	0
1080	Syntaxin 1A (Brain) OS=Mus musculus GN=Stx1a PE=1 SV=1	Q497P1_MOUSE	33 kDa	0	1	0	0	0	0	0	0	0	0	0	0	0	0	0	0	0	0	0	0	0	0	0	0	0	0	0	1	0	1	2	0	1	0	0	0	5	4	2	2	3	3	0	5	4	4
1081	Isoform 3 of Mitochondria-eating protein OS=Mus musculus GN=Spata18	MIEAP_MOUSE	62 kDa	1	1	0	0	2	0	0	0	0	0	1	4	6	3	0	0	0	0	0	0	0	0	0	0	0	0	0	0	0	0	0	0	0	2	2	0	0	0	0	0	0	0	0	3	4	0
1082	Vacuolar protein sorting-associated protein 51 homolog OS=Mus musculus GN=Vps51 PE=1 SV=2	VPS51_MOUSE	86 kDa	1	0	0	1	1	0	0	0	0	0	0	0	1	0	0	0	1	0	0	0	0	0	0	0	0	0	0	0	0	0	0	0	0	0	0	0	4	6	0	1	4	0	1	0	3	0
1083	Isoform 2 of TBC1 domain family member 9B OS=Mus musculus GN=Tbc1d9b	TBC9B_MOUSE	140 kDa	0	0	0	0	0	0	0	0	0	0	0	0	0	0	0	1	1	0	0	0	0	0	0	0	0	0	0	0	0	2	1	1	1	0	0	0	4	4	4	4	4	4	2	4	4	3
1084	E3 ubiquitin-protein ligase TRIM9 OS=Mus musculus GN=Trim9 PE=1 SV=1	E9QLH4_MOUSE	88 kDa	0	0	0	3	1	0	0	0	0	0	1	1	0	0	0	0	0	2	1	2	1	1	1	0	0	0	0	0	0	0	0	0	0	0	1	0	3	3	0	0	0	1	0	0	1	1
1085.1	Ezrin OS=Mus musculus GN=Ezr PE=1 SV=3	EZRI_MOUSE	69 kDa	2	1	2	0	0	2	0	0	0	0	3	5	0	1	2	0	0	0	0	0	0	2	2	0	2	2	0	0	3	4	0	0	0	0	3	0	3	2	5	6	4	4	5	2	4	6
1085.2	Radixin OS=Mus musculus GN=Rdx PE=1 SV=3	RADI_MOUSE	69 kDa	2	0	0	0	0	0	0	0	0	0	3	3	0	0	0	0	0	0	0	0	0	0	0	0	0	2	0	0	0	4	0	0	0	0	3	0	3	0	4	3	3	3	4	1	2	3
1086	Protein 2310035C23Rik OS=Mus musculus GN=2310035C23Rik PE=1 SV=1	A0A087WSS1_MOUSE	132 kDa	0	0	0	0	0	0	0	0	0	0	0	0	0	0	2	0	0	0	1	0	0	0	0	0	0	0	0	0	0	0	1	1	0	0	0	0	2	3	1	1	0	2	0	0	1	0
1087	Ankyrin-1 OS=Mus musculus GN=Ank1 PE=1 SV=1	A0A0R4J1N7_MOUSE	210 kDa	4	6	0	13	13	5	2	0	5	5	3	7	7	7	6	3	5	4	6	3	2	3	5	5	0	0	0	0	0	0	0	0	0	7	9	4	10	0	3	0	3	5	0	5	5	0
1088	Rap1 GTPase-activating protein 2 OS=Mus musculus GN=Rap1gap2 PE=1 SV=1	A0A171EBK8_MOUSE	84 kDa	0	0	0	0	0	0	0	0	0	0	0	0	0	0	0	0	0	0	0	0	0	0	0	0	0	0	0	0	0	0	0	1	0	0	0	0	1	4	4	4	1	1	2	2	2	3
1089	Chymase OS=Mus musculus GN=Cma1 PE=1 SV=1	A4QPC5_MOUSE	29 kDa	0	0	0	0	1	0	1	0	0	0	0	1	1	0	0	0	0	0	1	0	0	0	0	7	2	5	3	5	0	0	0	0	0	0	2	0	0	0	0	0	0	0	1	0	0	0
1090	Adenomatosis polyposis coli OS=Mus musculus GN=Apc PE=1 SV=1	B2RUG9_MOUSE	311 kDa	1	0	0	7	3	0	0	0	0	0	0	0	3	1	1	0	0	3	3	1	2	1	1	1	1	0	0	0	0	0	0	0	0	2	2	3	5	0	0	0	0	0	0	0	0	0
1091	N(G),N(G)-dimethylarginine dimethylaminohydrolase 1 OS=Mus musculus GN=Ddah1 PE=1 SV=3	DDAH1_MOUSE	31 kDa	0	0	0	0	0	0	0	0	0	0	0	0	0	1	0	3	0	0	0	0	0	0	0	0	0	0	0	0	0	0	1	0	0	0	0	0	1	2	2	1	1	0	0	2	3	1
1092	Serine/threonine-protein kinase SIK3 OS=Mus musculus GN=Sik3 PE=1 SV=1	E9PU87_MOUSE	151 kDa	0	0	0	3	0	0	0	0	0	0	1	0	0	0	2	3	1	2	1	0	1	1	1	0	0	0	0	0	0	1	2	1	0	1	0	1	2	0	1	3	1	1	3	1	1	1
1093	Guanine nucleotide-binding protein G(olf) subunit alpha OS=Mus musculus GN=Gnal PE=1 SV=1	GNAL_MOUSE	44 kDa	3	4	0	0	2	0	0	0	0	0	2	3	0	3	7	5	6	3	0	3	2	2	3	6	4	4	4	5	0	0	5	6	0	0	2	4	3	0	2	2	2	0	2	2	4	2
1094	Stromal membrane-associated protein 1 OS=Mus musculus GN=Smap1 PE=1 SV=1	SMAP1_MOUSE	48 kDa	0	0	0	0	0	0	0	0	0	0	0	0	0	0	1	0	0	1	1	1	1	0	1	0	0	0	0	0	0	2	3	2	0	0	0	0	1	2	1	2	2	1	2	1	1	2
1095.1	Plexin A4 OS=Mus musculus GN=Plxna4 PE=2 SV=1	B9EJ29_MOUSE	212 kDa	0	1	0	2	1	0	0	0	0	0	0	1	3	0	0	0	0	1	0	0	1	0	0	0	0	0	1	0	0	1	2	1	0	0	1	0	4	2	2	1	0	2	1	3	4	3
1096	Actin-related protein 10 OS=Mus musculus GN=Actr10 PE=1 SV=2	ARP10_MOUSE	46 kDa	0	0	0	0	0	0	0	0	0	0	0	0	0	0	1	4	0	0	0	0	0	0	0	0	0	0	0	0	2	1	3	6	0	0	0	0	1	0	4	2	0	0	1	0	0	2
1097	RAB5B, member RAS oncogene family OS=Mus musculus GN=Rab5b PE=1 SV=1	B2RPS1_MOUSE	24 kDa	0	0	0	2	0	0	3	0	0	0	2	0	2	0	2	9	2	2	0	0	0	0	0	0	2	2	5	4	4	4	9	7	1	2	2	1	2	5	8	7	4	4	8	4	4	7
1098	Eukaryotic translation initiation factor 3 subunit A OS=Mus musculus GN=Eif3a PE=1 SV=5	EIF3A_MOUSE	162 kDa	0	0	0	1	1	0	0	0	0	0	0	1	4	1	2	0	0	0	1	1	0	0	1	1	0	0	0	0	0	0	0	0	0	0	0	1	3	1	1	0	0	0	0	0	2	0
1099	MCG21131, isoform CRA_a OS=Mus musculus GN=Srsf3 PE=2 SV=1	Q3U781_MOUSE	14 kDa	2	2	0	1	1	1	3	1	0	0	2	1	1	2	1	4	2	3	2	2	3	1	0	0	0	1	2	2	1	1	0	0	1	2	0	2	0	0	0	0	0	1	0	2	1	0
1100	Putative uncharacterized protein OS=Mus musculus GN=Ppp2r5e PE=2 SV=1	Q3UZJ4_MOUSE	51 kDa	0	0	0	0	0	0	0	0	0	0	0	0	0	0	0	2	1	0	0	0	0	0	0	0	0	0	0	1	0	2	4	4	0	0	0	0	2	1	4	5	2	0	4	2	1	2
1101.1	Peptidyl-prolyl cis-trans isomerase FKBP1A OS=Mus musculus GN=Fkbp1a PE=1 SV=2	FKB1A_MOUSE	12 kDa	0	0	0	0	0	0	0	0	0	0	0	0	0	1	0	1	0	0	0	0	0	0	0	0	0	0	0	0	1	1	2	2	2	0	0	0	1	1	1	3	1	2	1	2	2	1
1102.1	Cullin-4B OS=Mus musculus GN=Cul4b PE=1 SV=2	E9PXY1_MOUSE	102 kDa	0	0	0	0	0	0	0	0	0	0	0	0	0	0	0	0	0	0	0	0	0	0	0	0	0	0	0	0	0	1	0	0	0	0	0	0	2	2	1	0	0	0	0	0	0	0
1102.2	Cullin-4A OS=Mus musculus GN=Cul4a PE=1 SV=1	CUL4A_MOUSE	88 kDa	0	0	0	0	0	0	0	0	0	0	0	0	0	0	0	0	0	0	0	0	0	0	0	0	0	0	0	0	0	0	0	0	0	0	0	0	0	1	0	0	0	0	0	0	0	0
1103	Serine/threonine-protein kinase LMTK3 OS=Mus musculus GN=Lmtk3 PE=1 SV=1	A0A0R4J0W7_MOUSE	151 kDa	3	2	0	4	0	1	0	0	0	0	0	1	0	0	0	0	0	5	2	2	3	2	2	0	0	0	0	0	0	0	0	0	0	3	2	4	1	0	0	0	0	0	0	0	0	0
1104	Aminopeptidase B OS=Mus musculus GN=Rnpep PE=1 SV=2	AMPB_MOUSE	72 kDa	0	0	0	0	0	0	0	0	0	0	0	0	0	0	0	0	0	0	0	0	0	0	0	0	0	0	0	0	1	1	1	1	0	0	0	0	1	4	0	0	2	2	1	2	4	2
1105	AW555464 protein OS=Mus musculus GN=Cep170b PE=2 SV=1	B9EIX2_MOUSE	167 kDa	0	1	0	9	5	0	0	0	0	1	0	0	0	2	0	0	0	2	0	2	1	0	1	0	0	0	0	0	0	0	0	0	0	1	2	1	2	0	0	0	0	0	0	4	0	0
1106	COP9 signalosome complex subunit 5 OS=Mus musculus GN=Cops5 PE=1 SV=3	CSN5_MOUSE	38 kDa	0	0	0	0	0	0	0	0	0	0	0	0	0	0	0	1	0	0	0	0	0	0	0	0	0	0	0	0	0	0	2	1	0	0	0	0	1	3	1	2	2	2	2	2	2	1
1107	Syntaxin-binding protein 5 OS=Mus musculus GN=Stxbp5 PE=1 SV=1	D3Z079_MOUSE	124 kDa	0	0	0	0	1	0	0	0	0	0	0	0	1	0	0	0	0	0	0	0	0	0	0	0	0	0	1	0	2	6	3	3	1	0	0	0	2	3	3	0	1	3	2	2	2	2
1108	Ganglioside-induced differentiation-associated protein 1-like 1 OS=Mus musculus GN=Gdap1l1 PE=1 SV=1	GD1L1_MOUSE	42 kDa	1	1	0	1	1	0	0	0	0	0	0	0	1	1	0	0	1	0	0	0	0	0	0	0	0	0	0	0	2	1	1	2	0	1	1	0	1	1	1	1	1	1	1	1	1	0
1109	Nucleolar protein 58 OS=Mus musculus GN=Nop58 PE=1 SV=1	NOP58_MOUSE	60 kDa	1	0	0	5	4	0	0	0	0	0	0	0	2	1	0	3	1	0	1	0	0	0	0	1	0	1	0	0	0	0	0	0	0	3	5	3	0	3	2	0	0	0	0	3	1	0
1110	Putative uncharacterized protein OS=Mus musculus GN=Picalm PE=2 SV=1	Q3TD51_MOUSE	65 kDa	2	1	0	0	2	3	0	0	0	0	3	3	2	3	2	2	3	2	3	0	2	2	0	0	0	0	4	2	4	5	6	5	0	2	0	0	4	3	2	1	0	0	1	2	4	2
1111	Putative uncharacterized protein OS=Mus musculus GN=Vps53 PE=2 SV=1	Q3TJT1_MOUSE	94 kDa	0	0	0	0	1	0	0	0	0	0	0	0	0	0	1	1	0	0	1	0	0	0	0	0	0	0	0	0	1	0	0	1	0	0	1	0	1	2	1	2	1	1	2	1	2	1
1112	SURP and G-patch domain-containing protein 2 OS=Mus musculus GN=Sugp2 PE=1 SV=2	SUGP2_MOUSE	118 kDa	1	3	0	3	6	0	0	0	0	1	0	0	1	0	1	0	0	0	1	1	0	0	0	0	0	0	0	0	0	0	0	0	0	3	6	1	4	0	0	0	0	0	0	1	0	0
1113	Vacuolar protein sorting-associated protein 11 homolog OS=Mus musculus GN=Vps11 PE=1 SV=3	VPS11_MOUSE	108 kDa	0	0	0	1	0	0	0	0	0	0	0	0	0	0	0	0	0	0	0	1	0	0	0	0	0	0	0	0	0	1	3	2	1	0	0	0	3	3	1	2	2	3	1	1	4	1
1114	NEDD8-conjugating enzyme Ubc12 OS=Mus musculus GN=Ube2m PE=1 SV=1	UBC12_MOUSE	21 kDa	0	0	0	0	0	0	0	0	0	0	1	0	0	1	0	0	0	0	0	0	0	0	0	0	0	0	0	0	0	0	1	1	1	0	0	0	1	2	1	1	2	1	2	1	0	3
1115	Putative uncharacterized protein OS=Mus musculus PE=2 SV=1	A7UQY4_MOUSE	57 kDa	0	1	0	0	0	0	1	1	2	1	1	1	0	1	2	0	1	1	1	0	3	0	2	1	0	2	0	1	0	0	0	0	0	0	2	0	1	1	0	0	0	0	0	0	1	0
1116.1	Ras-related GTP-binding protein A OS=Mus musculus GN=Rraga PE=1 SV=1	RRAGA_MOUSE	37 kDa	0	0	0	0	0	0	0	0	0	0	0	0	1	0	0	0	0	0	1	0	0	0	0	0	0	0	1	0	1	0	2	2	0	0	0	0	4	4	1	1	1	2	2	2	1	1
1116.2	Ras-related GTP-binding protein B OS=Mus musculus GN=Rragb PE=1 SV=1	RRAGB_MOUSE	43 kDa	0	0	0	0	0	0	0	0	0	0	0	0	1	0	0	0	0	0	0	0	0	0	0	0	0	0	1	0	1	0	1	1	0	0	0	0	4	3	0	1	1	2	1	2	1	0
1117	Zinc finger protein 512 OS=Mus musculus GN=Zfp512 PE=1 SV=1	A0A0J9YTU9_MOUSE	58 kDa	1	1	0	5	3	0	0	0	0	0	1	1	1	2	1	1	1	0	0	1	0	0	1	0	0	0	0	0	0	0	0	0	0	1	2	1	3	1	0	0	0	0	0	0	1	0
1118	Oxysterol-binding protein OS=Mus musculus GN=Osbpl8 PE=1 SV=1	A0A0R4J150_MOUSE	97 kDa	0	0	0	0	1	0	0	0	0	0	0	0	1	0	1	0	0	1	2	1	1	1	1	0	0	0	2	0	3	1	1	0	0	0	0	0	5	2	1	0	0	0	1	1	1	1
1119	Complement C1q tumor necrosis factor-related protein 5 (Fragment) OS=Mus musculus GN=C1qtnf5 PE=1 SV=2	A0A0U1RNV1_MOUSE	15 kDa	0	0	0	0	2	1	5	1	0	0	1	0	2	2	0	1	2	0	0	0	0	1	0	2	2	2	0	0	0	1	3	0	0	0	0	0	0	0	1	0	1	0	1	0	1	1
1120	Plastin-3 OS=Mus musculus GN=Pls3 PE=1 SV=1	B1AX58_MOUSE	72 kDa	0	0	0	1	0	1	0	0	0	0	3	0	1	0	3	5	1	0	0	0	1	0	0	0	0	0	0	0	1	2	2	2	2	0	0	0	2	4	1	5	5	3	0	2	3	5
1121	RAS protein-specific guanine nucleotide-releasing factor 1 OS=Mus musculus GN=Rasgrf1 PE=1 SV=1	B2RS27_MOUSE	144 kDa	0	2	0	5	2	0	0	0	0	0	0	0	4	2	4	0	0	1	2	4	2	1	2	1	0	0	0	0	0	0	0	1	0	0	0	0	2	0	0	0	2	1	0	1	1	1
1122	Cold shock domain-containing protein E1 OS=Mus musculus GN=Csde1 PE=1 SV=1	CSDE1_MOUSE	89 kDa	0	0	0	1	0	0	0	0	0	0	0	0	0	0	0	0	0	1	1	0	0	0	0	0	0	0	0	0	0	1	0	0	0	0	0	0	2	3	1	0	2	1	0	1	1	1
1123	Protein Adap1 OS=Mus musculus GN=Adap1 PE=1 SV=1	E9PY16_MOUSE	43 kDa	0	0	0	0	0	0	0	0	0	0	0	0	0	0	1	3	0	0	0	0	0	0	0	0	0	0	0	0	0	0	1	1	0	0	0	0	1	1	2	5	0	1	4	5	3	3
1124	Leukotriene A-4 hydrolase OS=Mus musculus GN=Lta4h PE=1 SV=4	LKHA4_MOUSE	69 kDa	0	0	0	0	0	0	0	0	0	0	0	0	0	0	1	1	0	0	0	0	0	0	0	0	0	0	0	0	1	1	2	1	0	0	0	0	0	2	1	2	3	1	1	0	1	1
1125	Serine protease 23 OS=Mus musculus GN=Prss23 PE=2 SV=2	PRS23_MOUSE	43 kDa	0	0	0	0	0	0	1	0	0	0	1	0	0	1	0	0	0	0	0	0	0	0	0	0	0	1	0	0	1	0	1	0	0	0	0	0	1	1	4	4	3	3	2	1	2	3
1126	Putative uncharacterized protein OS=Mus musculus GN=Dars PE=2 SV=1	Q3TF87_MOUSE	57 kDa	0	0	0	0	0	0	0	0	0	0	0	0	0	0	0	3	0	0	0	0	0	0	0	0	0	0	0	0	0	0	0	0	0	0	0	0	0	2	0	2	1	0	1	0	2	1
1127	Putative uncharacterized protein OS=Mus musculus GN=Aplp2 PE=2 SV=1	Q3UDL6_MOUSE	85 kDa	0	0	0	0	0	0	0	0	0	0	0	0	0	0	0	0	0	0	0	0	0	0	0	0	0	4	0	0	2	0	0	0	2	0	0	0	1	8	6	8	0	0	0	3	1	3
1128	Vesicle-trafficking protein SEC22b OS=Mus musculus GN=Sec22b PE=1 SV=3	SC22B_MOUSE	25 kDa	0	0	0	0	0	0	0	0	0	0	0	0	0	0	0	0	0	0	0	0	0	0	0	0	0	0	0	1	0	2	2	1	1	0	1	0	1	3	1	3	4	3	2	3	2	1
1129	Protein SGT1 homolog OS=Mus musculus GN=Sugt1 PE=1 SV=3	SGT1_MOUSE	38 kDa	0	0	0	0	0	0	0	0	0	0	0	0	0	0	0	0	0	0	0	0	0	0	0	0	0	0	0	0	0	0	0	0	0	0	0	0	2	4	2	1	2	1	0	1	3	1
1130	Synaptotagmin-5 OS=Mus musculus GN=Syt5 PE=1 SV=1	SYT5_MOUSE	43 kDa	4	2	3	0	0	1	3	0	0	0	2	2	2	0	2	2	0	3	2	2	3	3	3	3	4	1	4	3	4	6	5	5	4	4	2	2	3	4	5	4	4	0	4	0	4	5
1131	Sorting nexin 12, isoform CRA_b OS=Mus musculus GN=Snx12 PE=1 SV=1	Q3TGS7_MOUSE	19 kDa	0	0	0	0	0	0	0	0	0	0	1	0	0	0	1	0	1	0	0	0	0	0	0	0	0	0	0	0	1	3	3	4	1	0	0	0	1	0	2	2	2	3	2	1	1	2
1132	MKIAA0536 protein (Fragment) OS=Mus musculus GN=Prpf4b PE=2 SV=1	C7G3P2_MOUSE	117 kDa	0	0	1	2	0	2	2	0	0	0	0	0	1	2	0	2	1	0	1	0	0	0	1	0	0	0	2	2	0	1	1	1	0	1	1	0	1	0	0	0	0	0	1	1	1	1
1133	Latent transforming growth factor beta binding protein 4 OS=Mus musculus GN=Ltbp4 PE=2 SV=1	B2RU79_MOUSE	179 kDa	10	2	0	0	1	0	0	0	0	0	0	1	0	1	0	0	0	2	2	2	1	1	0	1	0	0	0	0	0	0	0	0	0	4	3	4	0	0	0	0	0	0	0	0	0	0
1134	Adenylosuccinate synthetase isozyme 2 OS=Mus musculus GN=Adss PE=1 SV=1	B9EIE9_MOUSE	50 kDa	0	0	0	0	0	0	0	0	0	0	0	0	0	0	0	0	0	0	0	0	0	0	0	0	0	0	0	0	1	0	2	2	2	0	0	0	1	1	2	2	2	1	1	0	2	1
1135	Eukaryotic translation initiation factor 4 gamma 1 OS=Mus musculus GN=Eif4g1 PE=1 SV=1	E9PVC5_MOUSE	175 kDa	0	0	0	1	1	0	0	0	0	0	0	0	1	0	0	0	1	1	2	2	2	2	2	0	0	0	0	0	0	0	0	0	0	1	0	0	1	0	0	0	1	1	0	0	0	1
1136	Coiled-coil domain-containing protein 136 OS=Mus musculus GN=Ccdc136 PE=1 SV=1	E9QP94_MOUSE	137 kDa	0	0	0	4	1	0	0	0	0	0	0	0	0	0	0	0	0	2	3	3	1	2	2	0	0	1	0	0	0	0	0	0	0	0	0	1	3	0	1	0	0	1	0	2	0	1
1137	Fibrillin-2 OS=Mus musculus GN=Fbn2 PE=1 SV=2	FBN2_MOUSE	314 kDa	7	7	0	0	0	0	0	0	0	0	0	2	0	2	0	0	0	0	4	3	0	2	0	0	0	2	0	0	0	0	0	0	0	7	6	8	0	0	0	0	2	3	0	0	0	0
1138	Serine/threonine-protein phosphatase 5 OS=Mus musculus GN=Ppp5c PE=1 SV=3	PPP5_MOUSE	57 kDa	0	0	0	0	0	0	0	0	0	0	0	0	0	0	0	0	0	0	0	0	0	0	0	0	0	0	0	0	0	1	1	2	0	0	0	0	1	2	0	1	2	0	0	2	4	1
1140.1	Garnl1 protein OS=Mus musculus GN=Ralgapa1 PE=2 SV=1	B7ZNA3_MOUSE	234 kDa	0	1	0	5	2	0	0	0	0	0	0	0	4	2	0	0	0	1	1	1	1	1	0	0	0	0	0	0	0	2	0	0	0	1	1	0	3	1	0	0	3	2	0	3	2	0
1141.1	Kinesin-like protein OS=Mus musculus GN=Kif3a PE=1 SV=1	B1AQZ2_MOUSE	83 kDa	0	0	0	3	3	0	0	0	0	0	0	0	1	1	0	0	0	1	0	1	0	0	0	0	0	0	0	0	0	0	0	0	0	0	0	0	2	0	0	0	1	1	0	1	0	0
1141.2	Kinesin-like protein OS=Mus musculus GN=Kifc2 PE=1 SV=1	G3X8Q6_MOUSE	86 kDa	0	2	0	0	3	0	0	0	0	0	0	0	1	0	0	0	0	2	2	1	0	2	2	0	0	0	0	0	0	0	0	0	0	2	2	2	2	0	0	0	0	0	0	0	0	0
1141.3	Kinesin-like protein KIFC2 OS=Mus musculus GN=Kifc2 PE=1 SV=1	KIFC2_MOUSE	86 kDa	0	0	0	0	3	0	0	0	0	0	0	0	0	0	0	0	0	2	2	0	0	0	2	0	0	0	0	0	0	0	0	0	0	0	0	0	2	0	0	0	0	0	0	0	0	0
1142.1	Protein Grip2 OS=Mus musculus GN=Grip2 PE=1 SV=1	E0CXS4_MOUSE	108 kDa	1	1	0	4	3	0	0	0	0	0	1	1	1	1	0	0	0	0	0	1	0	0	0	0	0	0	0	0	0	0	0	0	0	1	2	0	2	1	0	0	1	1	0	3	0	0
1142.2	Glutamate receptor-interacting protein 1 OS=Mus musculus GN=Grip1 PE=1 SV=1	D3YWY4_MOUSE	116 kDa	0	2	0	1	1	0	0	0	0	0	0	0	1	0	0	0	0	0	0	0	0	0	0	0	0	0	0	0	0	0	0	0	0	0	2	0	0	0	0	0	0	0	0	0	0	0
1143	Immunoglobulin-like domain-containing receptor 2 OS=Mus musculus GN=Ildr2 PE=1 SV=1	A0A0A6YVY9_MOUSE	62 kDa	4	7	0	0	0	0	0	0	0	0	0	0	0	1	1	1	1	0	1	0	0	1	0	2	1	1	0	1	0	0	0	0	0	5	3	2	0	0	0	0	0	0	0	1	0	0
1144	Calmodulin-regulated spectrin-associated protein 2 OS=Mus musculus GN=Camsap2 PE=1 SV=1	A0A0A6YY67_MOUSE	166 kDa	0	1	0	4	3	1	1	0	0	0	0	0	4	1	0	0	1	1	2	1	1	0	1	1	1	1	0	0	0	0	0	0	0	1	1	1	2	0	0	0	1	1	0	1	0	0
1145	Olfactomedin-like protein 3 OS=Mus musculus GN=Olfml3 PE=1 SV=1	A0A0R4J086_MOUSE	46 kDa	0	0	0	0	0	0	0	0	0	0	0	0	0	0	0	0	0	0	0	0	0	0	0	0	0	0	0	0	0	0	0	0	0	0	0	0	0	3	5	4	3	6	6	2	2	2
1146	Lethal(2) giant larvae protein homolog 1 OS=Mus musculus GN=Llgl1 PE=1 SV=1	A0A0R4J0S4_MOUSE	116 kDa	0	3	0	4	6	0	0	1	0	0	1	1	0	1	1	3	1	0	1	0	0	1	0	0	0	0	0	0	0	0	0	0	0	1	1	0	1	0	0	0	0	0	0	0	2	0
1147	Cytoplasmic dynein 1 light intermediate chain 2 OS=Mus musculus GN=Dync1li2 PE=1 SV=2	DC1L2_MOUSE	54 kDa	0	0	0	0	0	0	0	0	0	0	0	0	0	0	0	2	0	0	0	0	0	0	0	0	0	0	0	0	0	0	0	0	0	0	0	0	3	2	3	2	3	0	2	0	2	3
1148	Dihydropyrimidinase-related protein 3 OS=Mus musculus GN=Dpysl3 PE=1 SV=1	DPYL3_MOUSE	62 kDa	3	3	0	3	4	0	3	5	0	0	4	2	3	4	5	9	5	3	4	2	3	2	1	2	2	1	5	3	5	5	6	6	9	2	3	0	4	4	4	5	3	4	3	3	5	4
1149	Endoplasmin OS=Mus musculus GN=Hsp90b1 PE=1 SV=2	ENPL_MOUSE	92 kDa	1	1	0	0	0	0	0	0	0	0	1	1	0	0	0	0	0	1	0	1	0	1	0	0	0	1	0	0	0	2	0	0	4	1	1	0	1	1	0	0	1	1	1	1	1	1
1150	Inactive phospholipase C-like protein 1 OS=Mus musculus GN=Plcl1 PE=1 SV=3	PLCL1_MOUSE	123 kDa	0	0	0	1	2	0	0	0	0	0	1	0	1	2	3	4	2	0	0	0	0	0	0	0	0	0	0	0	0	0	0	0	0	0	0	0	5	2	1	0	2	1	0	1	1	1
1151	Putative uncharacterized protein OS=Mus musculus GN=Ptges3 PE=2 SV=1	Q3TJG6_MOUSE	19 kDa	0	0	0	0	0	0	0	0	0	0	0	0	0	1	0	1	1	0	0	0	0	0	0	0	0	0	0	1	0	3	3	3	0	0	0	0	1	2	2	2	1	0	1	1	1	1
1152	Protein NDRG3 OS=Mus musculus GN=Ndrg3 PE=1 SV=1	NDRG3_MOUSE	42 kDa	0	0	0	0	0	0	0	0	0	0	0	0	0	0	1	0	1	1	1	1	1	0	0	1	1	1	0	0	0	1	3	3	1	0	0	0	0	1	2	2	1	0	1	0	0	1
1154.1	DNA damage-binding protein 1 OS=Mus musculus GN=Ddb1 PE=1 SV=2	DDB1_MOUSE	127 kDa	0	0	0	0	0	0	0	0	0	0	0	0	0	0	0	0	0	0	0	0	0	0	0	0	0	0	0	0	0	0	0	0	0	0	0	0	0	3	2	0	0	1	0	0	1	2
1155	CCR4-NOT transcription complex subunit 1 OS=Mus musculus GN=Cnot1 PE=4 SV=1	A0A1D5RMJ8_MOUSE	266 kDa	0	0	0	1	1	0	1	0	0	0	1	1	2	1	2	0	2	2	3	1	0	1	1	0	0	0	0	0	0	0	0	0	0	1	0	0	4	1	0	0	0	0	0	0	0	0
1156	E3 ubiquitin-protein ligase HUWE1 OS=Mus musculus GN=Huwe1 PE=1 SV=1	A2AFQ0_MOUSE	483 kDa	0	0	0	0	0	0	0	0	0	0	0	0	0	0	0	0	0	0	0	0	0	0	0	0	0	0	0	0	1	1	1	1	0	0	0	0	2	0	0	0	0	0	0	0	0	1
1157	T-box brain protein 1 OS=Mus musculus GN=Tbr1 PE=1 SV=1	A2AR81_MOUSE	45 kDa	0	0	0	1	1	0	0	0	0	0	0	0	2	1	0	1	1	1	2	2	2	2	0	1	2	1	0	0	0	0	0	0	0	1	0	1	3	0	1	0	0	0	1	0	1	0
1158	Acyl-coenzyme A thioesterase 11 OS=Mus musculus GN=Acot11 PE=1 SV=1	A2AVR6_MOUSE	69 kDa	0	0	0	2	2	1	0	0	0	0	0	0	1	2	2	2	0	0	1	0	2	1	2	2	1	3	0	0	0	0	0	0	0	0	0	0	2	0	1	1	0	0	0	1	0	1
1159	Glia maturation factor beta OS=Mus musculus GN=Gmfb PE=2 SV=1	A7VJ98_MOUSE	17 kDa	0	0	0	0	0	0	0	0	0	0	0	0	0	0	0	0	0	0	0	0	0	0	0	0	0	0	0	0	1	3	2	3	0	0	0	0	1	0	2	1	1	0	1	2	1	1
1160	Aflatoxin B1 aldehyde reductase member 2 OS=Mus musculus GN=Akr7a2 PE=1 SV=3	ARK72_MOUSE	41 kDa	0	0	0	0	0	0	0	0	0	0	0	0	0	0	2	3	0	0	0	0	0	0	0	0	0	0	0	0	0	1	0	1	0	0	0	0	1	2	3	3	1	2	2	1	2	3
1161	CAD protein OS=Mus musculus GN=Cad PE=1 SV=1	E9QAI5_MOUSE	236 kDa	0	0	0	6	5	0	0	0	0	0	0	0	3	3	0	0	0	0	0	0	1	0	0	0	0	0	0	0	0	0	0	0	0	2	0	0	4	1	0	0	2	0	0	2	1	1
1162	Importin-9 OS=Mus musculus GN=Ipo9 PE=1 SV=1	E9QKZ2_MOUSE	116 kDa	0	0	0	1	0	0	0	0	0	0	0	0	0	2	1	0	1	0	0	0	0	0	0	0	0	0	0	0	0	1	0	0	0	0	0	0	4	3	0	1	1	0	0	2	3	2
1163	Immunity-related GTPase family Q protein OS=Mus musculus GN=Irgq PE=1 SV=1	IRGQ_MOUSE	59 kDa	0	0	0	0	0	0	0	0	0	0	0	0	0	0	0	0	0	0	0	0	0	0	0	0	0	0	0	0	0	1	0	0	1	0	0	0	0	0	1	1	4	3	1	0	0	1
1164	Tyrosine-protein phosphatase non-receptor type 11 OS=Mus musculus GN=Ptpn11 PE=1 SV=2	PTN11_MOUSE	68 kDa	0	0	0	0	0	0	0	0	0	0	0	0	0	0	0	1	0	0	0	0	0	0	0	0	0	0	0	0	0	0	2	1	0	0	0	0	2	1	1	0	1	0	0	2	1	1
1165	Cyclin-G-associated kinase OS=Mus musculus GN=Gak PE=1 SV=1	A0A0R4J0F6_MOUSE	144 kDa	1	1	0	4	0	0	0	0	0	0	0	2	1	1	1	0	1	0	2	0	1	0	0	1	0	1	0	0	0	0	0	0	0	1	2	0	0	1	1	1	2	1	0	0	2	0
1166	Protein shisa-4 OS=Mus musculus GN=Shisa4 PE=1 SV=1	SHSA4_MOUSE	21 kDa	0	0	0	0	1	1	1	1	0	0	1	0	2	2	2	2	2	0	0	0	1	1	0	1	1	1	0	0	0	0	0	2	0	0	0	0	1	0	1	1	0	1	1	1	1	1
1167.2	Serine/threonine-protein kinase TAO2 OS=Mus musculus GN=Taok2 PE=1 SV=3	TAOK2_MOUSE	139 kDa	0	1	0	4	0	0	0	0	0	0	0	0	0	1	0	0	0	0	1	0	0	0	0	0	0	0	0	0	0	1	0	0	0	1	1	0	2	0	0	0	0	1	0	5	1	0
1167.3	MCG124812 OS=Mus musculus GN=Taok1 PE=1 SV=1	B2RX66_MOUSE	116 kDa	0	0	0	0	0	0	0	0	0	0	0	0	0	0	0	0	0	0	1	0	0	0	0	0	0	0	0	0	0	0	0	0	0	0	0	0	0	0	1	0	0	0	1	0	0	0
1168	cAMP-dependent protein kinase type II-alpha regulatory subunit OS=Mus musculus GN=Prkar2a PE=1 SV=1	A0A0A6YX73_MOUSE	43 kDa	2	0	0	1	0	0	0	0	0	0	1	0	0	1	1	3	1	1	0	0	1	0	0	0	0	1	0	0	1	1	3	4	1	1	2	0	1	2	2	3	3	2	1	4	4	1
1169	1,5-anhydro-D-fructose reductase OS=Mus musculus GN=Akr1e2 PE=1 SV=1	AKCL2_MOUSE	34 kDa	0	0	0	0	0	0	0	0	0	0	1	0	0	0	0	0	0	0	0	0	0	0	0	0	0	0	0	0	2	2	3	4	1	0	0	0	1	2	1	1	1	1	1	1	1	1
1170	Glutamyl-prolyl-tRNA synthetase OS=Mus musculus GN=Eprs PE=2 SV=1	B9EIU1_MOUSE	170 kDa	0	0	0	0	0	0	0	0	0	0	0	0	1	0	0	0	0	0	0	0	0	0	0	0	0	0	0	0	0	0	0	0	0	0	0	0	3	0	0	0	0	0	0	0	0	0
1171	Branched-chain-amino-acid aminotransferase, cytosolic OS=Mus musculus GN=Bcat1 PE=1 SV=2	BCAT1_MOUSE	43 kDa	0	0	0	0	0	0	0	0	0	0	0	0	0	0	0	3	1	0	0	0	0	0	0	0	0	0	0	0	0	2	3	2	0	0	0	0	2	0	1	1	0	0	1	0	0	1
1172	Cathepsin F OS=Mus musculus GN=Ctsf PE=1 SV=1	CATF_MOUSE	52 kDa	1	0	0	1	1	0	3	0	0	0	1	1	1	1	3	1	3	0	0	0	1	0	1	1	2	1	0	0	0	0	0	0	0	0	0	0	2	1	0	0	1	1	1	1	1	0
1173	Cytochrome c, somatic OS=Mus musculus GN=Cycs PE=1 SV=2	CYC_MOUSE	12 kDa	0	0	0	0	1	0	0	0	0	0	1	1	0	4	0	0	0	0	0	0	0	0	0	0	0	0	0	0	0	0	0	0	0	0	0	0	1	0	0	0	0	0	0	0	0	0
1174	Spliceosome RNA helicase Ddx39b OS=Mus musculus GN=Ddx39b PE=1 SV=1	DX39B_MOUSE	49 kDa	1	0	0	0	0	0	0	0	0	0	0	0	1	1	0	0	0	0	1	1	1	0	0	0	0	0	0	0	0	0	0	0	0	0	0	0	0	0	0	0	0	1	0	0	0	0
1175	Major vault protein OS=Mus musculus GN=Mvp PE=1 SV=1	E9Q3X0_MOUSE	97 kDa	2	1	0	0	0	1	0	0	0	0	0	0	0	2	4	1	5	0	0	0	0	0	0	2	2	0	0	0	0	0	0	0	0	2	2	0	0	1	0	0	0	0	0	1	0	0
1176	Latexin OS=Mus musculus GN=Lxn PE=1 SV=2	LXN_MOUSE	25 kDa	0	0	0	0	0	0	0	0	0	0	1	1	0	1	0	0	1	0	0	0	0	0	0	0	0	0	0	0	0	0	1	0	0	0	0	0	2	3	2	2	3	3	1	2	2	3
1177	Protein prune homolog OS=Mus musculus GN=Prune PE=1 SV=1	PRUNE_MOUSE	50 kDa	0	0	0	0	0	0	0	0	0	0	0	0	0	0	0	1	0	0	0	0	0	0	0	0	0	0	0	0	0	1	0	0	0	0	0	0	4	2	2	0	1	2	1	2	1	1
1178	NADPH--cytochrome P450 reductase OS=Mus musculus GN=Por PE=1 SV=1	Q05DV1_MOUSE	73 kDa	0	0	0	0	0	0	0	0	0	0	0	0	0	0	0	0	0	0	0	0	0	0	0	0	0	0	0	0	1	0	1	2	1	0	0	0	1	3	4	3	2	1	0	1	2	1
1179	Superoxide dismutase OS=Mus musculus GN=Sod2 PE=1 SV=1	Q4FJX9_MOUSE	25 kDa	0	0	0	0	0	0	0	0	0	0	0	0	0	1	1	1	0	0	0	0	0	0	0	0	0	0	0	0	0	0	1	1	0	0	0	0	0	0	0	1	0	0	0	0	0	1
1180	Ryanodine receptor 2 OS=Mus musculus GN=Ryr2 PE=1 SV=1	F6U7V1_MOUSE	565 kDa	0	0	0	1	0	0	0	0	0	0	0	0	0	1	0	0	0	0	1	0	0	1	0	0	0	0	0	0	0	3	1	0	0	0	0	0	2	1	1	0	2	0	0	0	2	1
1181	Actin-binding LIM protein 2 OS=Mus musculus GN=Ablim2 PE=1 SV=1	E9Q4K0_MOUSE	74 kDa	0	2	0	2	3	0	0	0	0	0	0	1	1	1	0	0	0	1	3	2	2	1	1	0	0	0	0	0	0	0	0	0	0	1	1	2	1	0	0	0	0	1	0	1	1	0
1183.1	Isoform 3 of Formin-like protein 2 OS=Mus musculus GN=Fmnl2	FMNL2_MOUSE	124 kDa	2	1	0	0	1	0	0	0	0	0	0	0	0	0	3	4	3	1	0	0	2	0	0	3	0	0	0	0	0	0	0	0	0	1	2	0	1	1	0	0	0	0	1	0	0	2
1184.1	Importin subunit alpha-7 OS=Mus musculus GN=Kpna6 PE=1 SV=2	IMA7_MOUSE	60 kDa	0	0	0	0	0	0	0	0	0	0	0	0	1	0	0	1	0	1	0	0	1	0	1	0	0	0	0	0	0	1	0	0	0	0	0	0	1	2	2	3	1	0	0	1	1	2
1184.2	Importin subunit alpha-5 OS=Mus musculus GN=Kpna1 PE=1 SV=2	IMA5_MOUSE	60 kDa	0	0	0	0	0	0	0	0	0	0	0	0	0	0	0	0	0	0	0	0	0	0	0	0	0	0	0	0	0	0	0	0	0	0	0	0	2	2	0	2	0	0	0	0	0	0
1185	Dedicator of cytokinesis protein 9 OS=Mus musculus GN=Dock9 PE=4 SV=1	A0A1D5RLE0_MOUSE	234 kDa	1	0	0	4	3	0	0	0	0	0	1	0	1	1	0	0	0	0	0	0	0	0	0	0	0	0	0	0	0	0	1	1	0	0	0	2	4	0	1	0	0	2	0	1	1	0
1186	AP-3 complex subunit mu-2 OS=Mus musculus GN=Ap3m2 PE=1 SV=1	AP3M2_MOUSE	47 kDa	0	0	0	0	0	0	0	0	0	0	0	0	0	0	0	0	0	0	0	0	0	0	0	0	0	0	0	0	1	1	1	1	0	0	0	0	3	6	3	2	0	1	2	0	1	1
1187	Tight junction protein ZO-1 OS=Mus musculus GN=Tjp1 PE=1 SV=1	B9EHJ3_MOUSE	189 kDa	2	1	0	4	4	0	0	0	0	0	0	0	2	2	0	0	0	1	0	0	0	1	2	0	0	0	0	0	0	0	0	0	0	1	0	0	4	1	0	0	0	1	0	3	0	0
1188	Cofilin-2 OS=Mus musculus GN=Cfl2 PE=1 SV=1	COF2_MOUSE	19 kDa	0	0	0	0	0	0	0	0	0	0	0	0	0	0	2	2	3	0	0	0	0	0	0	0	0	0	0	0	0	0	5	4	2	0	0	0	2	0	4	0	2	0	1	2	2	4
1189	MCG4624, isoform CRA_c OS=Mus musculus GN=Jakmip2 PE=1 SV=2	D3YXK0_MOUSE	96 kDa	0	1	0	2	3	0	0	0	0	0	0	0	2	2	0	0	1	0	2	0	0	0	0	1	0	0	0	0	0	0	0	0	0	3	1	1	3	0	1	0	0	2	0	5	2	0
1190	NADP-dependent malic enzyme OS=Mus musculus GN=Me1 PE=1 SV=2	MAOX_MOUSE	64 kDa	0	0	0	0	0	0	0	0	0	0	0	0	0	0	0	0	0	0	0	0	0	0	0	0	0	0	0	0	0	0	0	0	0	0	0	0	0	1	1	2	1	0	1	0	1	1
1191	Myosin regulatory light chain 12B OS=Mus musculus GN=Myl12b PE=1 SV=2	ML12B_MOUSE	20 kDa	0	0	0	1	0	0	0	0	0	0	0	0	0	0	0	0	2	0	1	0	0	1	0	1	1	1	0	0	0	0	2	1	0	0	0	0	0	2	2	2	2	1	0	1	2	1
1192	NADH dehydrogenase [ubiquinone] 1 beta subcomplex subunit 5, mitochondrial OS=Mus musculus GN=Ndufb5 PE=1 SV=1	NDUB5_MOUSE	22 kDa	2	0	1	0	0	0	0	0	0	0	1	1	1	0	1	1	1	0	0	0	0	0	0	1	0	1	1	0	0	0	0	0	0	1	2	0	0	1	0	0	0	0	0	1	0	0
1193	Neuromodulin OS=Mus musculus GN=Gap43 PE=1 SV=1	NEUM_MOUSE	24 kDa	3	0	0	0	0	0	0	0	0	0	0	0	0	0	0	0	0	0	0	0	0	0	0	0	0	0	0	1	0	0	0	0	0	0	4	0	0	0	0	0	0	0	0	0	0	0
1194	U2af2 protein (Fragment) OS=Mus musculus GN=U2af2 PE=2 SV=1	Q505Q1_MOUSE	44 kDa	0	0	0	0	1	1	1	0	0	0	0	0	1	2	0	5	1	1	1	1	1	2	1	0	0	0	0	0	0	0	0	0	0	1	1	1	1	1	0	0	1	1	0	1	1	0
1195	Isoform 2 of TBC1 domain family member 24 OS=Mus musculus GN=Tbc1d24	TBC24_MOUSE	63 kDa	1	0	0	0	0	0	0	0	0	0	0	0	0	0	0	4	1	0	0	0	0	0	0	0	0	0	0	0	0	0	1	0	0	0	0	0	4	0	0	0	0	0	0	1	2	1
1196	Isoform 2 of Calcium/calmodulin-dependent protein kinase kinase 2 OS=Mus musculus GN=Camkk2	KKCC2_MOUSE	60 kDa	0	0	0	0	0	0	0	0	0	0	0	0	0	0	0	0	0	0	2	1	0	0	0	0	0	0	0	0	0	0	2	0	0	0	0	0	2	2	1	2	2	2	1	2	1	4
1197.1	Abelson tyrosine-protein kinase 2 OS=Mus musculus GN=Abl2 PE=1 SV=1	ABL2_MOUSE	128 kDa	0	0	0	3	2	0	0	0	1	2	0	0	1	0	0	1	1	0	4	2	2	0	1	1	0	0	0	0	0	0	0	0	0	0	0	0	0	0	0	1	1	0	0	0	0	1
1198.1	Bcl-2-associated transcription factor 1 OS=Mus musculus GN=Bclaf1 PE=1 SV=1	A0A087WQA0_MOUSE	86 kDa	1	0	1	0	0	1	0	0	0	0	0	0	0	0	0	3	1	0	1	0	0	0	1	3	1	0	2	1	2	1	1	1	0	0	1	0	0	0	0	0	1	0	0	0	0	0
1199	Septin-11 OS=Mus musculus GN=Sept11 PE=1 SV=1	A0A0J9YTY0_MOUSE	49 kDa	4	3	0	3	3	5	7	0	0	0	4	3	3	4	4	7	4	3	3	3	2	2	0	2	0	2	6	9	6	7	10	11	0	3	4	2	8	6	4	4	6	8	4	9	7	5
1200	Neurocan core protein OS=Mus musculus GN=Ncan PE=1 SV=1	A0A0R4IZX5_MOUSE	137 kDa	0	0	0	0	0	0	0	0	0	0	0	0	0	0	0	0	0	0	0	0	0	0	0	0	0	0	0	0	0	0	0	0	0	0	0	0	0	0	0	0	0	0	0	0	0	0
1201	Sarm1 protein (Fragment) OS=Mus musculus GN=Sarm1 PE=2 SV=1	A0PJL3_MOUSE	77 kDa	0	0	0	2	2	0	0	0	0	0	0	0	1	0	0	1	0	1	0	0	0	0	0	0	0	0	0	0	0	0	0	0	0	0	2	0	4	5	1	0	0	0	1	0	3	2
1202	Septin-9 OS=Mus musculus GN=Sept9 PE=1 SV=1	A2A6U3_MOUSE	64 kDa	0	0	0	0	0	0	0	0	0	0	0	0	0	0	0	0	0	0	0	0	0	0	0	0	0	0	0	0	0	1	1	0	0	0	0	0	2	1	2	0	0	0	1	1	2	1
1203	Tyrosine--tRNA ligase OS=Mus musculus GN=Yars PE=1 SV=1	A2A7S7_MOUSE	63 kDa	0	0	0	0	0	0	0	0	0	0	1	0	0	1	0	1	0	0	0	0	0	0	0	0	0	0	0	0	0	0	0	0	0	0	0	0	1	1	0	0	2	2	0	2	2	0
1204	SNF related kinase OS=Mus musculus GN=Snrk PE=2 SV=1	B9EK90_MOUSE	82 kDa	0	0	0	12	0	0	0	0	0	0	1	0	0	0	0	0	0	2	0	3	1	3	0	0	1	0	0	0	0	0	0	0	0	0	0	0	5	0	0	0	1	0	0	0	0	1
1205	Vacuolar protein sorting-associated protein 29 OS=Mus musculus GN=Vps29 PE=1 SV=1	D3Z645_MOUSE	16 kDa	0	0	0	0	0	0	0	0	0	0	0	0	0	0	0	0	0	0	0	0	0	0	0	0	0	0	0	0	0	0	0	1	1	0	0	0	3	3	0	2	1	1	1	1	2	0
1206	Peroxisomal multifunctional enzyme type 2 OS=Mus musculus GN=Hsd17b4 PE=1 SV=3	DHB4_MOUSE	79 kDa	1	0	0	1	0	0	0	0	0	0	0	0	0	0	0	0	0	1	0	0	0	0	0	0	0	0	0	0	0	0	0	0	0	0	1	0	3	2	2	3	4	2	2	0	1	2
1207	Trifunctional enzyme subunit beta, mitochondrial OS=Mus musculus GN=Hadhb PE=1 SV=1	ECHB_MOUSE	51 kDa	1	2	0	0	2	0	0	0	0	0	0	0	1	1	3	1	1	0	0	1	0	1	1	1	0	0	0	0	0	0	0	0	0	0	1	0	0	1	1	0	1	1	0	1	2	1
1208	Hypoxanthine-guanine phosphoribosyltransferase OS=Mus musculus GN=Hprt1 PE=1 SV=3	HPRT_MOUSE	25 kDa	0	0	0	0	0	0	0	0	0	0	0	0	0	0	0	1	0	0	0	0	0	0	0	0	0	0	0	0	0	0	2	1	0	0	0	0	1	1	2	2	1	0	1	0	0	2
1209	Calcium/calmodulin-dependent protein kinase type IV OS=Mus musculus GN=Camk4 PE=1 SV=2	KCC4_MOUSE	53 kDa	0	0	0	0	0	0	0	0	0	0	0	0	0	0	0	0	0	0	0	0	0	0	0	0	0	0	0	0	1	1	2	1	0	0	0	0	0	4	1	3	1	0	0	1	1	0
1210	Kelch-like ECH-associated protein 1 OS=Mus musculus GN=Keap1 PE=1 SV=1	KEAP1_MOUSE	70 kDa	1	1	0	3	2	0	0	0	0	0	0	0	1	2	2	0	0	0	0	2	1	1	3	0	1	0	0	0	0	0	0	0	0	1	1	1	3	0	0	0	0	0	0	0	0	0
1211	Sulfurtransferase OS=Mus musculus GN=Mpst PE=1 SV=1	Q3UW66_MOUSE	33 kDa	0	0	0	2	2	0	1	0	0	0	0	0	1	2	1	0	0	0	0	0	0	0	0	0	0	0	1	0	0	0	1	1	1	0	0	0	1	3	0	1	2	0	2	1	1	0
1212	Phosphodiesterase OS=Mus musculus GN=Pde4b PE=1 SV=1	Q8VBU5_MOUSE	82 kDa	1	1	0	3	5	0	0	0	0	0	0	0	1	1	2	1	3	3	2	1	2	2	2	1	0	1	0	0	0	1	0	0	0	0	1	0	4	2	0	1	2	2	1	2	2	2
1213	Semaphorin-3G OS=Mus musculus GN=Sema3g PE=2 SV=1	SEM3G_MOUSE	87 kDa	0	0	0	0	0	0	0	0	0	0	0	0	0	0	0	0	0	0	0	0	0	0	0	0	0	0	0	0	0	0	0	0	1	0	0	0	2	2	2	2	2	7	4	1	2	3
1214	Dual specificity protein phosphatase 15 OS=Mus musculus GN=Dusp15 PE=2 SV=3	DUS15_MOUSE	26 kDa	0	0	0	0	2	0	2	0	0	0	0	0	1	1	3	2	2	0	0	0	1	1	1	1	1	2	0	0	0	0	1	0	0	1	0	0	2	0	1	0	1	1	1	0	0	1
1215	Isoform 2 of Unconventional myosin-Ic OS=Mus musculus GN=Myo1c	MYO1C_MOUSE	118 kDa	0	0	0	4	8	0	0	0	0	0	0	1	2	1	0	0	2	0	2	0	1	2	1	0	0	0	0	0	0	0	0	0	0	0	1	0	3	0	0	0	0	0	0	0	1	0
1216	Voltage-gated potassium channel subunit beta-2 OS=Mus musculus GN=Kcnab2 PE=1 SV=1	E0CXZ9_MOUSE	43 kDa	2	0	0	0	0	0	0	0	0	0	1	0	0	0	0	1	0	0	0	0	0	0	0	0	0	0	0	0	0	0	1	1	0	1	0	0	0	1	1	1	2	0	1	1	1	0
1217	Glycoprotein m6b, isoform CRA_f OS=Mus musculus GN=Gpm6b PE=2 SV=1	Q3US81_MOUSE	32 kDa	0	0	0	0	0	2	2	0	0	0	2	2	0	0	0	0	0	0	0	0	0	0	0	0	1	0	1	1	0	4	4	4	0	0	0	0	0	3	2	2	2	2	0	3	2	3
1218.1	Transient receptor potential M3 protein beta 3 variant OS=Mus musculus GN=Trpm3 PE=2 SV=1	F4YJQ0_MOUSE	196 kDa	0	3	0	2	4	0	0	0	0	0	1	1	2	1	0	0	1	1	0	0	0	0	0	1	0	0	0	0	0	0	0	0	0	2	4	2	2	0	0	0	0	0	0	0	0	0
1219.1	Protein-L-isoaspartate O-methyltransferase OS=Mus musculus GN=Pcmt1 PE=1 SV=1	E0CYV0_MOUSE	30 kDa	0	0	0	0	0	0	0	0	0	0	0	0	0	0	0	1	0	0	0	0	0	0	0	0	0	0	0	0	0	0	1	1	0	0	0	0	0	1	2	0	0	0	0	1	0	1
1220	Ubiquitin-conjugating enzyme E2 D3 (Fragment) OS=Mus musculus GN=Ube2d3 PE=1 SV=1	A0A0G2JE32_MOUSE	15 kDa	0	0	0	1	1	0	0	0	0	0	0	1	0	1	2	1	0	0	0	0	0	0	0	0	1	0	1	0	2	1	1	2	0	0	0	0	0	0	1	2	1	0	1	1	1	1
1221	Protein Lcmt1 OS=Mus musculus GN=Lcmt1 PE=1 SV=1	A0A0U1RNF2_MOUSE	38 kDa	0	0	0	0	0	0	0	0	0	0	0	0	0	0	0	0	0	0	0	0	0	0	0	0	0	0	0	0	0	2	1	3	1	0	0	0	1	2	2	1	1	1	0	0	1	1
1222	Guanine monphosphate synthetase OS=Mus musculus GN=Gmps PE=1 SV=1	B2RRH9_MOUSE	77 kDa	0	0	0	0	0	0	0	0	0	0	0	0	0	0	0	0	0	0	0	0	0	0	0	0	0	0	0	0	0	0	3	4	0	0	0	0	0	1	1	0	0	0	0	0	0	0
1223	Fatty-acid amide hydrolase 1 OS=Mus musculus GN=Faah PE=1 SV=1	FAAH1_MOUSE	63 kDa	0	0	0	0	0	0	0	0	0	0	0	0	0	0	0	0	0	0	0	0	0	0	0	0	0	0	0	0	0	2	3	4	0	0	0	0	2	0	3	3	2	0	2	2	2	4
1224	Focal ashension kinase 1 OS=Mus musculus GN=Ptk2 PE=2 SV=1	K7Q751_MOUSE	121 kDa	1	2	0	0	2	0	0	0	0	0	0	0	0	2	0	0	0	5	3	5	1	2	2	0	0	1	0	0	0	0	0	1	0	2	2	0	3	2	1	0	0	0	0	0	0	0
1225	Nucleus accumbens-associated protein 1 OS=Mus musculus GN=Nacc1 PE=1 SV=1	NACC1_MOUSE	57 kDa	1	2	0	3	2	0	0	0	0	0	0	0	2	1	1	0	0	2	0	0	0	1	1	0	1	0	0	0	0	0	0	0	0	0	0	3	3	0	0	0	0	0	0	0	1	1
1226	Eosinophil peroxidase OS=Mus musculus GN=Epx PE=1 SV=2	PERE_MOUSE	81 kDa	0	0	0	0	0	0	0	0	0	0	0	0	0	0	0	0	0	0	0	1	0	5	0	0	3	1	7	3	2	1	0	0	0	0	0	0	0	0	0	0	0	2	0	0	0	0
1227	Sorting nexin OS=Mus musculus GN=Snx18 PE=1 SV=1	Q8C788_MOUSE	68 kDa	0	0	0	0	0	0	0	0	0	0	0	0	0	0	0	0	0	0	1	0	0	0	1	0	0	0	0	0	0	0	0	0	0	0	0	0	2	2	2	4	4	2	1	3	4	1
1228	Protein SOGA3 OS=Mus musculus GN=Soga3 PE=1 SV=2	SOGA3_MOUSE	103 kDa	2	1	0	0	2	0	0	0	0	0	0	0	1	0	0	0	0	0	0	0	0	0	0	0	0	0	0	0	0	0	0	0	0	1	1	0	0	1	1	1	1	0	0	2	2	0
1229	DNA topoisomerase 1 OS=Mus musculus GN=Top1 PE=1 SV=2	TOP1_MOUSE	91 kDa	1	0	0	1	0	0	0	0	0	0	0	0	0	0	0	1	0	0	0	0	0	0	0	0	0	0	0	0	0	0	0	0	0	1	0	1	2	3	1	1	0	0	0	2	1	3
1230	Isoform 3 of Microtubule cross-linking factor 1 OS=Mus musculus GN=Mtcl1	MTCL1_MOUSE	208 kDa	2	4	0	1	1	0	0	0	0	0	0	0	2	0	0	0	0	1	2	1	0	0	0	0	0	0	0	0	0	0	0	0	0	2	5	3	1	0	0	0	0	0	0	0	0	0
1231	Isoform 2 of Methionine adenosyltransferase 2 subunit beta OS=Mus musculus GN=Mat2b	MAT2B_MOUSE	36 kDa	0	0	0	0	0	0	0	0	0	0	0	0	0	0	0	0	0	0	0	0	0	0	0	0	0	0	0	0	0	1	2	1	1	0	0	0	1	1	2	2	1	1	2	1	0	2
1233.1	Centrosomal protein of 170 kDa OS=Mus musculus GN=Cep170 PE=1 SV=1	H7BX26_MOUSE	174 kDa	0	4	0	5	5	0	0	0	0	0	0	0	1	2	0	0	0	0	0	0	0	0	0	0	0	0	0	0	0	0	0	0	0	0	0	1	8	0	0	0	1	2	0	2	1	0
1234.2	Isoform 3 of Neuronal cell adhesion molecule OS=Mus musculus GN=Nrcam	NRCAM_MOUSE	139 kDa	0	0	0	0	0	0	0	0	0	0	0	0	0	0	0	0	0	0	0	0	0	0	0	0	0	0	0	0	0	0	0	0	0	0	0	0	1	0	0	0	0	0	0	0	0	0
1235	Rab3 GTPase-activating protein catalytic subunit OS=Mus musculus GN=Rab3gap1 PE=4 SV=1	A0A1D5RLG3_MOUSE	111 kDa	0	0	0	0	0	0	0	0	0	0	0	0	0	0	0	0	0	0	0	0	0	0	0	0	0	0	0	0	0	0	0	2	0	0	0	0	2	5	3	2	1	2	0	1	0	2
1236	Signal-induced proliferation-associated 1-like protein 2 OS=Mus musculus GN=Sipa1l2 PE=4 SV=1	A0A1D5RLY9_MOUSE	187 kDa	0	2	0	10	2	0	0	0	0	0	0	0	3	3	1	0	0	1	1	3	1	0	3	0	0	0	0	0	0	0	0	0	0	0	1	0	4	0	0	0	0	1	0	0	0	0
1237	Ephrin-B3 OS=Mus musculus GN=Efnb3 PE=1 SV=1	EFNB3_MOUSE	36 kDa	0	0	0	2	0	0	0	0	0	0	0	0	1	0	5	5	3	0	0	0	0	0	0	1	1	1	0	0	0	0	0	1	0	0	0	0	0	1	0	0	2	0	1	1	1	1
1238	Norrin OS=Mus musculus GN=Ndp PE=1 SV=1	NDP_MOUSE	15 kDa	0	0	0	0	0	0	0	0	0	0	0	0	1	0	0	1	1	0	0	0	0	0	0	1	0	1	0	0	1	1	0	0	0	0	0	0	0	4	2	3	3	2	1	3	3	1
1239	26S protease regulatory subunit 6B OS=Mus musculus GN=Psmc4 PE=1 SV=2	PRS6B_MOUSE	47 kDa	0	0	0	0	0	0	0	0	0	0	0	0	0	0	1	1	1	0	0	0	0	0	0	1	0	1	0	0	0	0	1	1	0	0	0	0	0	0	1	2	0	0	1	0	0	1
1240	Succinate dehydrogenase [ubiquinone] iron-sulfur subunit, mitochondrial (Fragment) OS=Mus musculus GN=Sdhb PE=2 SV=1	Q0QEZ4_MOUSE	27 kDa	0	0	0	0	0	0	0	0	0	0	0	0	0	0	1	2	1	0	0	0	0	0	0	0	1	2	0	0	0	0	3	2	0	0	0	0	1	2	2	2	3	0	1	1	1	2
1241	Putative uncharacterized protein OS=Mus musculus GN=Gsn PE=2 SV=1	Q3TGJ9_MOUSE	81 kDa	0	0	0	0	0	0	0	0	0	0	0	0	0	0	4	4	3	0	0	0	0	0	0	0	1	0	0	0	0	0	0	1	0	0	0	0	0	1	0	0	1	0	0	0	0	1
1242	Putative uncharacterized protein OS=Mus musculus GN=Impa1 PE=2 SV=1	Q3TME6_MOUSE	31 kDa	0	0	0	0	0	0	0	0	0	0	0	0	0	0	0	0	0	0	0	0	0	0	0	0	0	0	0	0	0	0	0	0	0	0	0	0	0	0	1	1	0	0	0	0	1	0
1243	Putative uncharacterized protein OS=Mus musculus GN=Sparcl1 PE=2 SV=1	Q3TYD5_MOUSE	72 kDa	0	0	0	0	0	1	2	0	0	0	1	0	1	1	0	0	0	1	0	0	0	0	0	2	0	5	1	0	0	0	0	0	0	0	0	0	0	1	0	1	0	0	0	0	0	0
1244	Putative uncharacterized protein OS=Mus musculus GN=Tln1 PE=2 SV=1	Q3UHS6_MOUSE	270 kDa	0	0	0	0	0	0	1	0	0	0	0	0	1	0	0	1	0	0	1	0	0	4	0	0	0	0	0	0	0	0	0	0	1	0	0	0	3	2	6	3	3	4	5	1	3	4
1245	Isoform 3 of Protein NDRG4 OS=Mus musculus GN=Ndrg4	NDRG4_MOUSE	44 kDa	0	0	0	0	0	0	0	0	0	0	0	0	0	0	0	1	1	0	0	0	0	0	0	0	0	0	1	0	1	1	1	1	0	0	0	0	0	3	2	0	0	0	1	2	0	1
1246	Isoform 2 of Calcium uptake protein 1, mitochondrial OS=Mus musculus GN=Micu1	MICU1_MOUSE	55 kDa	0	1	0	3	3	0	0	0	0	0	1	0	2	1	1	1	1	1	0	1	0	0	1	1	0	2	0	0	0	0	0	0	0	1	0	0	1	0	0	0	0	0	0	0	0	1
1247	Acyl-protein thioesterase 2 OS=Mus musculus GN=Lypla2 PE=1 SV=1	LYPA2_MOUSE	25 kDa	0	0	0	0	0	0	0	0	0	0	0	0	0	0	1	1	1	0	0	0	0	0	0	0	0	0	0	0	1	1	4	4	0	0	0	0	0	2	1	0	0	0	3	1	1	2
1248.1	Aldehyde dehydrogenase X, mitochondrial OS=Mus musculus GN=Aldh1b1 PE=1 SV=1	AL1B1_MOUSE	58 kDa	0	0	0	0	2	0	0	1	0	0	0	0	0	1	0	0	0	0	0	0	0	0	0	0	0	0	0	0	0	0	2	1	0	0	0	0	1	3	1	0	1	4	2	1	0	1
1248.2	Retinal dehydrogenase 2 OS=Mus musculus GN=Aldh1a2 PE=1 SV=2	AL1A2_MOUSE	57 kDa	0	0	0	0	0	0	0	0	0	0	0	0	0	0	0	0	0	0	0	0	0	0	0	0	0	0	0	0	0	0	0	0	0	0	0	0	0	0	0	0	0	0	0	0	0	0
1249	Transaldolase OS=Mus musculus GN=Taldo1 PE=1 SV=1	A0A1B0GR11_MOUSE	42 kDa	0	0	0	0	0	0	0	0	0	0	0	0	0	1	0	0	0	0	0	0	0	0	0	0	0	0	0	0	0	0	0	0	0	0	0	0	0	0	0	0	0	0	0	0	0	0
1250	Elmod1 protein (Fragment) OS=Mus musculus GN=Elmod1 PE=2 SV=1	B7ZN20_MOUSE	34 kDa	0	0	0	1	0	1	0	0	0	0	0	0	0	2	0	0	0	1	2	2	2	2	0	2	3	4	0	0	0	0	0	0	0	2	1	0	0	0	0	0	1	1	0	0	0	0
1251	Biliverdin reductase A OS=Mus musculus GN=Blvra PE=1 SV=1	BIEA_MOUSE	34 kDa	0	0	0	0	0	0	0	0	0	0	0	0	0	1	0	3	0	0	0	0	0	0	0	0	0	0	0	0	0	0	1	2	0	0	0	0	1	0	3	1	3	1	0	1	3	3
1252	Alpha-crystallin B chain OS=Mus musculus GN=Cryab PE=1 SV=2	CRYAB_MOUSE	20 kDa	0	0	0	0	0	0	0	0	0	1	0	1	2	2	2	2	2	0	0	0	0	0	0	0	0	0	0	0	0	0	1	1	0	0	0	0	0	0	0	0	0	0	0	1	2	0
1253	Ubiquitin carboxyl-terminal hydrolase 7 OS=Mus musculus GN=Usp7 PE=1 SV=1	E9PXY8_MOUSE	133 kDa	0	0	0	1	1	0	0	0	0	0	0	0	0	1	0	0	0	0	1	0	0	0	0	0	0	0	0	0	0	0	0	0	0	0	0	0	3	3	2	0	1	2	0	2	1	2
1254	Peptidyl-prolyl cis-trans isomerase FKBP4 OS=Mus musculus GN=Fkbp4 PE=1 SV=5	FKBP4_MOUSE	52 kDa	0	0	0	0	0	0	0	0	0	0	0	0	0	0	0	0	0	0	0	0	0	0	0	0	0	0	0	0	0	0	0	0	0	0	0	0	0	2	0	0	0	0	0	0	1	1
1255	NADP-dependent malic enzyme, mitochondrial OS=Mus musculus GN=Me3 PE=1 SV=2	MAON_MOUSE	67 kDa	0	0	0	0	0	0	0	0	0	0	0	0	0	0	0	0	0	0	0	0	0	0	0	0	0	0	0	0	0	0	0	0	0	0	0	0	0	0	0	0	0	0	0	0	0	0
1256	Syntenin OS=Mus musculus GN=Sdcbp PE=2 SV=1	O88601_MOUSE	32 kDa	0	0	0	0	0	0	1	0	0	0	0	0	0	0	0	1	0	0	0	0	0	0	0	0	0	0	0	0	0	1	1	2	1	0	0	0	1	1	3	2	1	0	2	1	1	4
1257	Retinol dehydrogenase 14 (All-trans and 9-cis) OS=Mus musculus GN=Rdh14 PE=2 SV=1	Q569U9_MOUSE	36 kDa	1	1	0	0	0	0	1	0	0	0	1	0	0	1	0	0	0	0	0	0	0	0	0	0	0	0	0	0	0	0	1	1	0	1	1	0	0	3	2	3	3	2	0	2	2	2
1258	Transportin 3 OS=Mus musculus GN=Tnpo3 PE=2 SV=1	Q6DI95_MOUSE	104 kDa	0	0	0	0	0	0	0	0	0	0	0	0	0	1	1	1	0	0	1	1	0	0	0	0	0	0	0	0	0	0	0	1	0	0	0	0	2	3	1	0	3	2	0	1	4	0
1259	SEC14-like protein 2 OS=Mus musculus GN=Sec14l2 PE=1 SV=1	S14L2_MOUSE	46 kDa	0	0	0	0	0	0	0	0	0	0	0	0	0	0	0	1	0	0	0	0	0	0	0	0	0	0	0	0	0	0	0	0	0	0	0	0	0	0	1	2	1	0	2	1	0	2
1260	Thioredoxin-related transmembrane protein 2 OS=Mus musculus GN=Tmx2 PE=1 SV=1	TMX2_MOUSE	34 kDa	0	1	0	0	0	0	0	0	0	0	1	0	0	0	1	1	1	0	0	0	0	0	0	0	0	0	0	0	1	0	4	2	0	1	0	0	2	2	0	1	1	1	1	1	1	1
1261	Isoform 2 of Luc7-like protein 3 OS=Mus musculus GN=Luc7l3	LC7L3_MOUSE	58 kDa	0	0	0	3	2	1	2	0	0	0	0	1	1	0	2	4	2	0	0	0	0	0	1	2	0	1	0	0	0	0	0	0	0	0	0	0	1	0	0	0	0	1	0	1	1	0
1262.1	Long-chain-fatty-acid--CoA ligase 1 OS=Mus musculus GN=Acsl1 PE=1 SV=2	ACSL1_MOUSE	78 kDa	0	0	0	2	2	0	0	0	0	0	0	0	0	2	0	0	0	0	2	0	2	0	2	0	0	0	0	0	0	0	2	0	0	0	0	0	2	3	2	2	0	1	0	1	0	2
1262.2	Long-chain-fatty-acid--CoA ligase 5 OS=Mus musculus GN=Acsl5 PE=1 SV=1	ACSL5_MOUSE	76 kDa	0	0	0	0	0	0	0	0	0	0	0	0	0	0	0	0	0	0	0	0	0	0	0	0	0	0	0	0	0	0	0	0	0	0	0	0	0	2	0	0	0	0	0	0	0	0
1263.1	3-ketoacyl-CoA thiolase A, peroxisomal OS=Mus musculus GN=Acaa1a PE=1 SV=1	THIKA_MOUSE	44 kDa	0	0	0	0	0	0	0	0	0	0	0	0	1	0	0	0	0	0	0	0	1	1	0	0	1	0	0	0	0	0	0	0	0	1	0	0	0	8	1	1	6	1	0	1	2	1
1263.2	Putative uncharacterized protein (Fragment) OS=Mus musculus GN=Acaa1b PE=2 SV=1	Q3TUU3_MOUSE	42 kDa	0	0	0	0	0	0	0	0	0	0	0	0	0	0	0	0	0	0	0	0	0	0	0	0	0	0	0	0	0	0	0	0	0	0	0	0	0	7	0	0	5	0	0	0	3	0
1264.1	Putative uncharacterized protein OS=Mus musculus GN=Vps4a PE=2 SV=1	Q3TDX2_MOUSE	49 kDa	0	0	0	0	0	0	0	0	0	0	0	0	0	0	2	1	2	0	0	0	0	0	1	0	0	0	0	0	0	2	1	0	0	0	0	0	1	0	3	2	0	0	0	0	0	1
1264.2	Vacuolar protein sorting 4b (Yeast) OS=Mus musculus GN=Vps4b PE=1 SV=1	Q3TN07_MOUSE	49 kDa	0	0	0	0	0	0	0	0	0	0	0	0	0	0	1	0	1	0	0	0	0	0	0	0	0	0	0	0	0	1	0	0	0	0	0	0	1	0	2	1	0	0	0	0	0	0
1265.1	RAB6, member RAS oncogene family, isoform CRA_a OS=Mus musculus GN=Rab6a PE=2 SV=1	Q0PD54_MOUSE	24 kDa	0	0	0	0	0	0	0	0	0	0	0	0	0	0	0	0	3	0	0	0	0	0	0	0	0	0	4	4	4	5	8	7	0	0	0	0	0	3	0	0	3	0	0	0	0	3
1265.2	RAB6B, member RAS oncogene family OS=Mus musculus GN=Rab6b PE=1 SV=1	Q0PD53_MOUSE	23 kDa	0	0	0	0	0	0	0	0	0	0	0	0	0	0	0	0	3	0	0	0	0	0	0	0	0	0	4	4	4	5	8	7	0	0	0	0	0	0	0	0	3	0	0	0	0	3
1266.1	Polyadenylate-binding protein 1 OS=Mus musculus GN=Pabpc1 PE=1 SV=2	PABP1_MOUSE	71 kDa	0	0	0	0	0	0	0	0	0	0	0	0	0	0	0	1	0	1	0	0	0	1	0	0	0	0	0	0	0	0	0	0	0	0	0	0	0	1	1	1	0	0	1	1	0	0
1266.2	Polyadenylate-binding protein OS=Mus musculus GN=Pabpc2 PE=1 SV=1	Q62029_MOUSE	69 kDa	0	0	0	0	0	0	0	0	0	0	0	0	0	0	0	0	0	0	0	0	0	1	0	1	0	0	0	0	0	0	0	0	0	0	0	0	0	0	0	0	0	0	0	0	0	0
1266.3	Polyadenylate-binding protein OS=Mus musculus GN=Pabpc6 PE=1 SV=1	Q9D4E6_MOUSE	71 kDa	0	0	0	0	0	0	0	0	0	0	0	0	0	0	0	0	0	0	0	0	0	0	0	0	0	0	0	0	0	0	0	0	0	0	0	0	0	0	0	0	0	0	1	0	0	0
1267	Neuropathy target esterase OS=Mus musculus GN=Pnpla6 PE=1 SV=1	A0A140LI54_MOUSE	149 kDa	0	0	0	4	5	0	0	0	0	0	0	0	2	2	1	0	1	2	1	0	1	1	1	1	0	0	0	0	0	0	0	0	0	2	0	0	3	1	0	0	0	0	0	0	0	0
1268	Proteasome (Prosome, macropain) 26S subunit, non-ATPase, 13 OS=Mus musculus GN=Psmd13 PE=1 SV=1	B2RT97_MOUSE	43 kDa	0	0	0	0	0	0	0	0	0	0	0	0	0	0	0	0	0	0	0	0	0	0	0	0	0	0	0	0	0	1	0	1	0	0	0	0	1	1	0	1	0	1	0	0	0	1
1269	MCG55337 OS=Mus musculus GN=9430020K01Rik PE=1 SV=1	B7ZN02_MOUSE	145 kDa	0	4	0	5	1	0	0	0	0	0	0	0	0	0	0	0	0	5	0	3	2	0	3	0	0	0	0	0	0	0	0	0	0	1	0	0	3	0	0	0	0	0	0	0	0	0
1270	EPM2A-interacting protein 1 OS=Mus musculus GN=Epm2aip1 PE=1 SV=1	EPMIP_MOUSE	70 kDa	0	0	0	1	0	0	0	0	0	0	0	0	0	0	0	0	0	0	0	0	0	0	0	0	0	0	0	0	0	0	0	4	0	0	0	0	0	0	4	1	0	0	0	0	0	0
1271	Glutamate receptor 3 OS=Mus musculus GN=Gria3 PE=1 SV=1	F2Z488_MOUSE	93 kDa	2	0	1	2	2	0	0	0	0	0	0	0	1	1	0	1	2	3	4	2	2	2	1	2	0	0	0	0	0	0	0	0	0	2	2	2	0	0	0	0	0	0	0	0	0	0
1272	Transformer-2 protein homolog beta OS=Mus musculus GN=Tra2b PE=1 SV=1	F8WJG3_MOUSE	22 kDa	0	0	0	0	0	0	0	0	0	0	0	1	1	1	1	4	1	3	2	1	0	0	0	2	3	1	1	2	0	1	0	0	0	0	0	1	0	0	0	0	0	0	0	0	0	0
1273	3-hydroxyisobutyryl-CoA hydrolase, mitochondrial OS=Mus musculus GN=Hibch PE=1 SV=1	HIBCH_MOUSE	43 kDa	0	0	0	0	0	0	0	0	0	0	0	0	0	0	0	1	0	0	0	0	0	0	0	0	0	0	1	0	0	1	0	0	0	0	0	0	0	0	0	0	1	1	0	0	1	0
1274	Putative uncharacterized protein OS=Mus musculus GN=Ehd4 PE=2 SV=1	Q3TWP9_MOUSE	61 kDa	0	0	0	0	0	0	0	0	0	0	0	0	0	0	0	1	0	0	0	0	0	0	0	0	0	0	0	0	1	0	0	0	0	0	0	0	2	6	3	6	5	2	4	2	4	4
1275	Regulator of G-protein signaling 9 OS=Mus musculus GN=Rgs9 PE=1 SV=3	RGS9_MOUSE	77 kDa	0	3	0	3	3	0	0	0	0	0	0	0	2	1	0	0	0	1	2	2	2	1	1	0	0	2	0	0	0	0	0	0	0	1	0	1	0	0	0	0	0	0	0	0	0	0
1276	Isoform 2 of Drebrin-like protein OS=Mus musculus GN=Dbnl	DBNL_MOUSE	48 kDa	0	0	0	0	0	0	0	0	0	0	0	0	0	1	0	0	0	1	1	1	1	0	1	0	0	0	0	0	0	0	0	1	0	0	0	0	2	2	0	1	1	0	1	1	1	1
1277	Neutral cholesterol ester hydrolase 1 OS=Mus musculus GN=Nceh1 PE=1 SV=1	NCEH1_MOUSE	46 kDa	0	0	0	0	0	0	0	0	0	0	0	0	0	0	0	1	0	0	0	0	0	0	0	0	0	0	0	0	1	2	3	1	0	0	0	0	0	2	3	1	2	1	2	3	2	0
1278	Casein kinase I isoform alpha OS=Mus musculus GN=Csnk1a1 PE=1 SV=1	E9Q4G7_MOUSE	39 kDa	0	0	0	1	0	0	0	0	0	0	0	0	0	0	1	1	1	1	2	1	0	2	1	0	0	0	0	0	0	0	2	2	0	0	0	0	1	0	1	1	0	0	0	1	0	0
1279	Transporter OS=Mus musculus GN=Slc6a1 PE=2 SV=1	Q6PCX2_MOUSE	67 kDa	0	1	0	1	1	0	0	0	0	0	1	1	0	0	1	1	1	0	0	0	1	1	0	1	1	2	0	1	0	0	0	0	1	0	0	1	1	1	0	0	1	0	0	0	1	0
1280.1	AMPA-selective glutamate receptor 1 flip type OS=Mus musculus GN=Gria1 PE=2 SV=1	C9K0Y3_MOUSE	102 kDa	1	0	0	6	2	0	0	0	0	0	0	0	0	0	0	0	0	4	3	0	1	4	0	0	0	0	0	0	0	0	0	0	0	4	0	0	3	0	0	0	0	0	0	1	0	0
1280.2	AMPA-selective glutamate receptor 1 flop type OS=Mus musculus GN=Gria1 PE=2 SV=1	C9K0Y4_MOUSE	102 kDa	0	0	0	6	0	0	0	0	0	0	0	0	0	0	0	0	0	4	3	0	0	4	0	0	0	0	0	0	0	0	0	0	0	4	0	0	3	0	0	0	0	0	0	0	0	0
1281	Vacuolar protein sorting 52 OS=Mus musculus GN=Vps52 PE=2 SV=1	A0A068BGT0_MOUSE	82 kDa	0	0	0	1	1	0	0	0	0	0	0	0	0	1	0	0	0	0	0	0	0	0	0	0	0	0	0	0	0	1	0	1	0	0	0	0	0	2	0	0	0	0	0	1	2	0
1282	Ubiquitin-like modifier-activating enzyme ATG7 OS=Mus musculus GN=Atg7 PE=1 SV=1	A0A0A0MQN4_MOUSE	82 kDa	0	0	0	0	0	0	0	0	0	0	0	0	0	0	0	3	0	0	0	0	0	0	0	0	0	0	0	0	0	1	1	1	0	0	0	0	2	3	1	2	1	1	0	2	2	1
1283	Long-chain-fatty-acid--CoA ligase 3 OS=Mus musculus GN=Acsl3 PE=1 SV=2	ACSL3_MOUSE	80 kDa	0	0	0	5	1	0	0	0	0	0	0	0	3	1	0	0	0	0	1	1	1	1	0	1	0	0	0	0	0	0	0	0	0	1	0	0	2	0	0	0	1	1	0	4	2	0
1284	AP-1 complex subunit mu-1 OS=Mus musculus GN=Ap1m1 PE=1 SV=3	AP1M1_MOUSE	49 kDa	0	0	0	0	0	0	0	0	0	0	0	0	0	1	0	1	0	0	0	0	0	0	0	0	0	0	0	0	0	0	0	0	0	0	0	0	0	3	1	1	1	0	1	0	0	0
1285	Dock4 protein OS=Mus musculus GN=Dock4 PE=2 SV=1	B2RUG6_MOUSE	222 kDa	1	0	0	3	4	0	0	0	0	0	0	0	5	0	0	0	0	2	2	1	2	0	0	0	0	0	0	0	0	0	0	0	0	0	3	2	3	0	0	0	0	1	0	1	0	0
1286	Developmentally-regulated GTP-binding protein 2 OS=Mus musculus GN=Drg2 PE=1 SV=1	DRG2_MOUSE	41 kDa	0	0	0	0	0	0	0	0	0	0	0	0	0	0	0	3	0	0	0	0	0	0	0	0	0	0	0	0	0	1	0	2	0	0	0	0	3	0	3	1	1	0	0	1	3	1
1287	Versican core protein OS=Mus musculus GN=Vcan PE=1 SV=1	E9PYH0_MOUSE	367 kDa	0	0	0	0	0	0	0	0	0	0	0	0	0	0	0	0	0	0	0	0	0	0	0	0	0	0	0	0	0	0	0	0	0	0	0	0	0	0	0	0	0	0	0	0	0	0
1288	Protein Nbas OS=Mus musculus GN=Nbas PE=1 SV=1	E9Q411_MOUSE	266 kDa	0	1	0	0	4	0	0	0	0	0	0	1	2	4	1	0	0	0	1	0	0	0	0	0	0	0	0	0	0	1	0	1	0	0	0	0	2	1	0	0	1	2	0	1	1	0
1289	Eukaryotic translation initiation factor 3 subunit C OS=Mus musculus GN=Eif3c PE=1 SV=1	EIF3C_MOUSE	106 kDa	0	1	0	2	3	0	0	0	0	0	0	0	0	1	1	1	2	0	0	1	0	0	0	1	0	0	0	0	0	0	0	0	0	0	0	0	0	0	2	0	0	0	0	2	4	0
1290	Constitutive coactivator of PPAR-gamma-like protein 1 OS=Mus musculus GN=FAM120A PE=1 SV=2	F120A_MOUSE	122 kDa	0	1	0	5	5	0	0	0	0	0	0	0	3	1	0	0	2	0	0	1	0	0	0	0	0	0	0	0	0	0	0	0	0	1	0	0	2	1	0	0	0	1	0	1	0	0
1291	Hyaluronan and proteoglycan link protein 1 OS=Mus musculus GN=Hapln1 PE=1 SV=1	HPLN1_MOUSE	40 kDa	2	2	0	1	1	0	0	0	0	0	1	2	1	4	0	0	0	0	0	0	0	0	0	0	0	0	0	0	0	0	0	0	0	0	2	0	1	1	0	0	1	1	0	1	1	0
1292	LIM and SH3 domain protein 1 OS=Mus musculus GN=Lasp1 PE=1 SV=1	LASP1_MOUSE	30 kDa	0	0	0	0	0	0	0	0	0	0	0	0	0	0	0	0	0	0	0	0	0	0	0	0	0	0	0	0	0	0	0	0	0	0	0	0	0	1	2	0	0	1	3	0	0	0
1293	Nsfl1c protein (Fragment) OS=Mus musculus GN=Nsfl1c PE=2 SV=1	Q3KQQ1_MOUSE	41 kDa	0	0	0	0	0	0	0	0	0	0	0	0	0	1	0	0	0	0	0	0	0	0	0	0	0	0	0	0	0	0	0	0	0	0	0	0	0	0	0	0	0	0	0	0	0	0
1294	Tripartite motif protein 32, isoform CRA_b OS=Mus musculus GN=Trim32 PE=1 SV=1	Q3TLR3_MOUSE	72 kDa	0	0	0	0	0	0	0	0	0	0	0	0	0	0	0	0	0	0	0	0	0	0	0	0	0	0	0	0	1	1	0	0	0	0	0	0	3	3	4	5	1	1	2	0	1	2
1295	Putative uncharacterized protein OS=Mus musculus GN=Gnb5 PE=2 SV=1	Q3UG14_MOUSE	39 kDa	0	0	0	0	0	0	0	0	0	0	0	0	0	1	3	1	0	0	0	0	0	0	0	0	0	0	0	0	0	1	1	1	0	0	1	0	0	0	1	2	0	1	0	0	3	1
1296	Putative uncharacterized protein OS=Mus musculus GN=Astn1 PE=2 SV=1	Q3UHD7_MOUSE	144 kDa	0	1	0	2	2	0	0	0	0	0	0	0	2	0	1	0	0	1	2	2	1	2	3	1	1	1	0	0	0	0	0	0	0	1	0	0	0	0	1	0	0	0	0	0	0	1
1297	Tissue-type plasminogen activator OS=Mus musculus GN=Plat PE=1 SV=3	TPA_MOUSE	63 kDa	0	0	0	0	0	0	0	0	0	0	0	0	0	0	0	0	0	0	0	0	0	0	0	0	0	0	0	0	0	0	0	0	0	0	0	0	0	6	1	1	4	7	2	4	2	1
1298	Wiskott-Aldrich syndrome protein family member 1 OS=Mus musculus GN=Wasf1 PE=1 SV=2	WASF1_MOUSE	62 kDa	0	0	0	0	0	0	0	0	0	0	0	0	0	0	0	0	0	0	2	1	2	0	0	0	0	0	0	0	0	0	0	2	0	0	0	0	0	0	2	0	0	0	0	0	0	1
1299	Tether containing UBX domain for GLUT4 OS=Mus musculus GN=Aspscr1 PE=1 SV=1	ASPC1_MOUSE	60 kDa	1	0	0	0	0	0	0	0	0	0	0	0	0	0	0	0	0	0	0	0	0	0	0	0	0	0	0	0	0	0	0	0	0	0	0	0	0	0	0	0	0	0	0	0	0	0
1300.1	ERC protein 2 OS=Mus musculus GN=Erc2 PE=1 SV=1	Q3UHT7_MOUSE	113 kDa	2	1	0	1	1	0	0	0	0	0	0	0	0	0	0	0	0	1	3	0	1	1	0	1	0	0	0	0	0	0	0	0	0	0	2	0	3	0	0	1	0	0	1	0	1	0
1301	Methylglutaconyl-CoA hydratase, mitochondrial OS=Mus musculus GN=Auh PE=1 SV=1	A0A0R4J023_MOUSE	33 kDa	0	0	0	0	0	0	0	0	0	0	0	0	0	0	1	4	1	0	0	0	0	0	0	0	0	0	0	0	0	0	0	0	0	0	0	0	0	0	1	0	0	0	0	0	0	0
1302	Protein unc-80 homolog OS=Mus musculus GN=Unc80 PE=4 SV=1	A0A1D5RLV3_MOUSE	363 kDa	1	2	0	7	1	0	0	0	0	0	1	0	2	1	0	0	0	1	0	3	0	0	0	0	0	0	0	0	0	0	0	0	0	0	1	0	1	0	0	0	0	0	0	1	0	0
1303	Acyl-coenzyme A thioesterase 9, mitochondrial OS=Mus musculus GN=Acot9 PE=1 SV=1	ACOT9_MOUSE	51 kDa	0	0	0	1	0	0	0	0	0	0	0	0	0	1	0	0	0	0	0	0	0	0	0	0	0	0	0	1	0	0	1	1	0	0	0	0	3	1	0	1	1	4	0	1	2	0
1304	A-kinase anchor protein 5 OS=Mus musculus GN=Akap5 PE=1 SV=2	AKAP5_MOUSE	79 kDa	2	1	0	1	1	0	0	0	0	0	0	0	1	0	1	1	1	0	0	0	1	0	0	0	0	2	0	0	0	0	0	0	0	0	1	0	1	0	0	0	0	0	0	0	0	0
1305	Caytaxin OS=Mus musculus GN=Atcay PE=1 SV=1	ATCAY_MOUSE	42 kDa	0	0	0	0	0	0	0	0	0	0	0	0	0	0	0	0	0	0	0	0	0	0	0	0	0	0	0	0	0	0	0	0	0	0	0	0	0	2	0	1	2	0	1	0	3	1
1306	Nitric oxide synthase, brain OS=Mus musculus GN=Nos1 PE=1 SV=1	F8WGF2_MOUSE	164 kDa	0	0	0	0	0	0	0	0	0	0	0	0	0	0	0	0	0	0	0	0	0	0	0	0	0	0	0	0	0	0	0	0	0	0	0	0	1	2	0	2	3	5	0	3	5	1
1307	Valine--tRNA ligase (Fragment) OS=Mus musculus GN=Vars PE=1 SV=1	G3UY93_MOUSE	141 kDa	0	0	0	0	0	0	0	0	0	0	0	0	0	0	0	0	0	0	0	0	0	0	0	0	0	0	0	0	0	1	0	0	0	0	0	0	2	0	0	0	3	0	0	0	0	0
1308	E3 ubiquitin-protein ligase TTC3 OS=Mus musculus GN=Ttc3 PE=1 SV=1	G5E8T2_MOUSE	224 kDa	0	0	0	6	3	0	0	0	0	0	0	0	2	2	1	0	0	1	4	1	0	0	0	0	0	0	0	0	0	0	0	0	0	0	0	0	2	0	0	0	0	1	0	0	0	0
1309	Glutaredoxin-3 OS=Mus musculus GN=Glrx3 PE=1 SV=1	GLRX3_MOUSE	38 kDa	0	0	0	0	0	0	0	0	0	0	0	0	0	0	1	1	0	0	0	0	0	0	0	0	0	0	0	0	0	1	1	2	0	0	0	0	1	1	1	1	2	1	1	2	2	1
1310	Histidine triad nucleotide-binding protein 1 OS=Mus musculus GN=Hint1 PE=1 SV=3	HINT1_MOUSE	14 kDa	0	0	0	1	0	0	0	0	0	0	1	0	0	1	1	1	0	0	0	0	0	0	0	0	0	0	0	0	1	1	2	2	0	0	0	0	0	2	1	1	1	1	0	1	1	0
1311	Hypoxia up-regulated protein 1 OS=Mus musculus GN=Hyou1 PE=1 SV=1	HYOU1_MOUSE	111 kDa	0	0	0	0	0	0	0	0	0	0	0	0	0	0	0	0	0	0	0	0	0	0	0	0	0	0	0	0	0	0	0	0	0	0	0	0	0	0	0	0	0	0	0	0	0	0
1312	Phosphatidylinositol 5-phosphate 4-kinase type-2 gamma OS=Mus musculus GN=Pip4k2c PE=1 SV=1	PI42C_MOUSE	47 kDa	0	0	0	0	0	0	0	0	0	0	0	0	0	0	0	0	0	0	0	0	0	0	0	0	0	0	0	0	0	0	0	0	0	0	0	0	2	2	2	1	1	0	0	0	1	2
1313	ATPase, H+ transporting, lysosomal V1 subunit D, isoform CRA_b OS=Mus musculus GN=Atp6v1d PE=1 SV=1	Q3U861_MOUSE	28 kDa	1	0	0	0	0	0	0	0	0	0	0	0	0	2	0	0	0	0	0	0	0	0	0	0	0	0	0	0	0	0	0	0	0	0	1	0	0	0	0	0	0	1	0	0	0	0
1314	Trifunctional purine biosynthetic protein adenosine-3 OS=Mus musculus GN=Gart PE=2 SV=1	Q3UJP8_MOUSE	107 kDa	0	0	0	0	0	0	0	0	0	0	0	0	0	0	1	0	0	0	0	0	0	0	0	0	0	0	0	0	0	0	1	1	2	0	0	0	0	0	2	3	0	0	1	0	0	2
1315	Putative uncharacterized protein OS=Mus musculus GN=Vps39 PE=2 SV=1	Q3URK7_MOUSE	101 kDa	0	0	0	0	0	0	0	0	0	0	0	0	1	0	0	0	0	0	0	0	0	0	0	0	0	0	0	0	0	0	0	0	0	0	0	0	4	3	0	2	1	1	1	4	4	1
1316	Fibronectin type III and SPRY domain-containing protein 1 OS=Mus musculus GN=Fsd1 PE=1 SV=1	FSD1_MOUSE	56 kDa	0	0	0	0	0	0	0	0	0	0	0	0	0	0	0	1	0	0	0	0	0	0	0	0	0	0	1	1	2	1	2	2	0	0	0	0	0	2	0	0	1	0	0	0	1	1
1317	AFG3-like protein 2 OS=Mus musculus GN=Afg3l2 PE=1 SV=1	AFG32_MOUSE	90 kDa	0	2	1	0	2	2	2	2	1	3	1	2	0	0	1	3	1	1	1	1	1	1	1	1	1	1	2	2	1	1	3	3	0	1	1	1	1	1	3	2	1	1	2	1	0	1
1318	MCG12304 OS=Mus musculus GN=Rpl22 PE=1 SV=1	Q4VAG4_MOUSE	15 kDa	1	1	0	1	1	0	0	0	0	0	0	1	0	0	2	0	2	1	2	0	1	1	0	2	0	3	0	0	0	0	0	0	0	0	0	0	0	0	0	0	0	0	1	1	0	0
1319	NADH dehydrogenase [ubiquinone] 1 alpha subcomplex subunit 6 OS=Mus musculus GN=Ndufa6 PE=1 SV=1	NDUA6_MOUSE	15 kDa	3	1	1	1	1	0	0	0	0	0	0	0	1	1	0	1	2	0	0	0	0	0	0	0	0	0	0	0	2	0	0	0	0	1	0	0	1	1	0	0	1	0	0	1	1	0
1320	Up-regulated during skeletal muscle growth protein 5 OS=Mus musculus GN=Usmg5 PE=1 SV=1	USMG5_MOUSE	6 kDa	0	1	0	1	2	0	2	0	0	0	1	2	2	2	1	1	1	0	0	0	0	0	0	0	0	0	0	0	0	0	0	0	0	0	0	0	1	2	1	1	1	2	1	0	1	0
1321	MAP7 domain-containing protein 1 OS=Mus musculus GN=Map7d1 PE=1 SV=1	MA7D1_MOUSE	93 kDa	1	0	0	1	0	0	1	0	0	0	0	1	0	0	0	0	0	0	0	1	0	2	1	0	1	2	0	0	0	0	0	1	0	0	1	2	1	1	0	0	2	0	0	1	1	2
1322.1	Putative uncharacterized protein (Fragment) OS=Mus musculus GN=Fxr2 PE=2 SV=1	Q3TA75_MOUSE	71 kDa	2	1	0	1	1	0	0	0	0	0	1	0	1	2	3	1	1	0	0	0	0	0	0	0	0	0	0	0	0	0	0	0	0	1	2	2	0	0	0	0	0	0	0	0	0	0
1322.2	Fragile X mental retardation syndrome-related protein 1 OS=Mus musculus GN=Fxr1 PE=1 SV=1	A0A0H2UH27_MOUSE	51 kDa	0	0	0	0	0	0	0	0	0	0	0	0	0	0	0	0	0	0	1	0	0	0	0	0	0	0	0	0	0	0	0	0	0	0	0	0	0	0	0	0	0	0	0	0	0	0
1323.1	Tropomyosin alpha-3 chain OS=Mus musculus GN=Tpm3 PE=1 SV=1	D3Z6I8_MOUSE	29 kDa	0	0	0	0	0	0	0	0	0	0	0	0	0	1	0	0	0	0	0	0	0	0	0	0	0	0	0	0	0	0	0	0	0	0	0	0	0	1	0	0	1	1	0	0	0	0
1323.2	Tropomyosin alpha-1 chain OS=Mus musculus GN=Tpm1 PE=1 SV=1	E9Q453_MOUSE	28 kDa	0	0	0	0	0	0	0	0	0	0	0	0	0	0	0	0	0	0	0	0	0	0	0	0	0	0	0	0	0	0	0	0	0	0	0	0	0	1	0	0	1	1	0	0	0	0
1324	Deubiquitinating protein VCIP135 OS=Mus musculus GN=Vcpip1 PE=1 SV=1	A0A0R4J0M9_MOUSE	134 kDa	0	0	0	1	0	0	0	0	0	0	0	0	0	0	0	0	0	0	0	0	0	0	0	0	0	0	0	0	0	0	0	0	0	0	0	0	4	2	0	1	0	2	1	1	3	1
1325	Netrin G2 OS=Mus musculus GN=Ntng2 PE=2 SV=1	A2AKW8_MOUSE	60 kDa	3	2	0	0	0	0	0	0	0	0	0	0	0	0	1	0	0	0	0	0	0	0	0	1	2	2	0	0	0	0	0	0	0	2	1	2	0	0	0	0	0	0	0	0	0	0
1326	Choline transporter-like protein 1 OS=Mus musculus GN=Slc44a1 PE=1 SV=1	A2AMH3_MOUSE	59 kDa	0	0	0	1	2	1	0	0	0	0	0	0	1	1	5	3	2	0	0	0	0	0	0	1	0	0	0	0	0	1	0	0	0	0	0	0	0	0	0	0	3	0	1	1	2	0
1327	Aspartoacylase OS=Mus musculus GN=Aspa PE=1 SV=2	ACY2_MOUSE	35 kDa	0	0	0	0	0	1	0	0	0	0	0	0	0	0	2	2	3	0	0	0	0	0	0	0	0	0	0	0	0	1	2	1	0	0	0	0	1	0	0	0	0	1	0	0	1	0
1328	Adenylate cyclase type 1 OS=Mus musculus GN=Adcy1 PE=1 SV=2	ADCY1_MOUSE	123 kDa	2	2	0	4	2	0	0	0	0	1	0	0	0	0	0	0	0	0	0	0	0	0	0	0	2	0	0	0	0	0	0	0	0	1	0	0	1	0	0	0	0	0	0	0	0	0
1329	Growth factor receptor-bound protein 2 OS=Mus musculus GN=Grb2 PE=1 SV=1	B1AT92_MOUSE	24 kDa	0	0	0	0	0	0	0	0	0	0	0	0	0	0	0	0	0	0	0	0	0	0	0	0	0	0	0	0	1	1	1	1	0	0	0	0	1	1	1	1	1	1	0	0	0	1
1330	Calreticulin OS=Mus musculus GN=Calr PE=1 SV=1	B2MWM9_MOUSE	48 kDa	0	0	0	0	0	0	0	0	0	0	0	0	0	0	0	0	0	0	0	0	0	0	0	0	0	0	0	0	0	0	0	0	0	0	0	0	0	0	1	0	0	0	0	0	0	1
1331	ATP-dependent RNA helicase DDX1 OS=Mus musculus GN=Ddx1 PE=1 SV=1	DDX1_MOUSE	83 kDa	0	0	0	0	0	0	0	0	0	0	0	0	0	0	0	0	0	1	0	0	0	0	1	0	0	0	0	0	0	0	0	0	0	0	0	0	0	0	0	0	0	0	0	0	0	0
1332	GTP-binding protein Di-Ras1 OS=Mus musculus GN=Diras1 PE=1 SV=1	DIRA1_MOUSE	22 kDa	0	0	0	0	0	0	0	0	0	0	0	0	0	0	1	3	1	1	1	0	1	0	0	1	0	0	0	0	0	0	0	2	0	0	0	0	0	0	1	1	0	0	0	0	0	1
1333	PRKCA-binding protein OS=Mus musculus GN=Pick1 PE=1 SV=1	E9PUZ5_MOUSE	47 kDa	0	0	0	0	0	0	0	0	0	0	0	0	0	0	0	0	0	1	0	0	1	0	1	0	0	0	0	0	0	1	2	2	1	0	0	0	2	3	1	2	1	0	1	0	0	1
1334	Protein Gm15800 OS=Mus musculus GN=Gm15800 PE=1 SV=2	E9Q2E4_MOUSE	484 kDa	0	0	0	1	0	0	0	0	0	0	0	1	1	0	1	1	0	0	0	0	0	0	0	0	0	1	0	0	0	0	1	0	1	0	1	0	3	1	1	0	2	0	1	1	2	0
1335	Protein ELYS OS=Mus musculus GN=Ahctf1 PE=1 SV=1	ELYS_MOUSE	248 kDa	0	1	0	3	2	0	0	0	0	0	0	1	1	1	0	0	0	0	0	1	0	0	0	0	0	0	0	0	0	0	0	0	0	1	1	1	1	0	0	0	0	0	0	0	0	0
1336	BR serine/threonine kinase 2 transcript variant 5 OS=Mus musculus GN=Brsk2 PE=2 SV=1	G3FEZ6_MOUSE	76 kDa	0	0	0	3	0	0	0	0	0	0	0	0	0	3	0	0	0	0	0	2	0	0	0	0	0	0	0	0	0	0	0	0	0	0	0	0	2	2	3	1	1	0	1	1	0	3
1337	General receptor for phosphoinositides 1-associated scaffold protein OS=Mus musculus GN=Grasp PE=1 SV=2	GRASP_MOUSE	42 kDa	0	0	0	5	4	0	0	0	0	0	0	0	0	0	0	0	0	1	0	3	1	1	2	0	0	0	0	0	0	0	0	0	0	0	0	1	2	0	0	0	0	0	0	1	0	0
1338	Peflin OS=Mus musculus GN=Pef1 PE=1 SV=1	PEF1_MOUSE	29 kDa	0	0	0	0	0	0	0	0	0	0	0	0	0	0	0	0	0	0	0	1	0	0	1	0	0	0	0	0	1	1	2	1	0	0	0	0	0	0	1	2	0	0	1	0	0	1
1339	Putative uncharacterized protein (Fragment) OS=Mus musculus GN=Pitpna PE=2 SV=1	Q3TIQ3_MOUSE	40 kDa	0	0	0	0	0	0	0	0	0	0	0	0	0	0	0	0	0	0	0	0	0	0	0	0	0	0	0	0	0	0	0	0	0	0	0	0	0	0	0	1	0	0	0	0	0	0
1340	Putative uncharacterized protein OS=Mus musculus GN=Trap1 PE=2 SV=1	Q3TK29_MOUSE	80 kDa	0	0	0	0	0	0	0	0	0	0	0	0	0	0	0	2	2	0	0	0	0	0	0	0	0	0	0	0	0	0	0	0	0	0	0	0	2	3	3	0	2	2	2	2	3	3
1341	Synaptic vesicle glycoprotein 2B OS=Mus musculus GN=Sv2b PE=1 SV=1	SV2B_MOUSE	77 kDa	0	0	0	0	0	0	0	0	0	0	0	0	0	0	0	0	0	0	0	0	0	0	0	0	0	0	0	0	0	0	0	0	0	1	0	0	2	3	0	0	1	2	0	3	4	0
1342	Isoform 2 of Alpha-tubulin N-acetyltransferase 1 OS=Mus musculus GN=Atat1	ATAT_MOUSE	45 kDa	0	0	0	4	2	0	0	0	0	0	1	0	2	1	0	0	0	0	0	0	0	0	0	0	0	0	0	0	0	0	0	0	0	0	0	0	2	2	1	1	1	1	0	1	1	1
1343	Isoform 6 of SH3-containing GRB2-like protein 3-interacting protein 1 OS=Mus musculus GN=Sgip1	SGIP1_MOUSE	92 kDa	0	0	0	0	0	0	0	0	0	0	0	0	0	0	0	0	0	0	0	0	0	0	0	0	0	0	0	0	0	0	0	0	0	0	0	0	1	0	0	0	0	0	0	0	0	0
1344	Isoform 2 of Mitochondrial import receptor subunit TOM34 OS=Mus musculus GN=Tomm34	TOM34_MOUSE	34 kDa	0	0	0	0	0	0	0	0	0	0	0	0	0	0	0	0	0	0	0	0	0	0	0	0	0	0	0	0	0	0	0	0	0	0	0	0	2	3	0	1	0	0	0	0	1	1
1345	Putative uncharacterized protein OS=Mus musculus PE=2 SV=1	Q8BS79_MOUSE	32 kDa	2	2	0	0	0	0	0	0	0	0	0	0	0	0	1	0	1	0	0	0	0	0	0	1	1	1	0	0	0	0	0	0	0	1	1	1	0	0	0	0	0	0	0	0	0	0
1346	Fibulin-7 OS=Mus musculus GN=Fbln7 PE=1 SV=1	FBLN7_MOUSE	48 kDa	0	0	0	0	0	0	0	0	0	0	0	0	0	0	0	0	0	0	0	0	0	0	0	0	0	0	0	0	0	0	0	0	0	0	0	0	1	4	1	1	3	3	2	3	2	2
1347	CD9 antigen OS=Mus musculus GN=Cd9 PE=1 SV=2	CD9_MOUSE	25 kDa	0	0	1	0	0	1	0	0	0	0	0	0	0	0	0	0	0	0	0	0	0	0	0	0	1	0	0	0	1	0	0	0	0	0	0	0	1	2	0	0	0	0	0	0	0	0
1348	CDP-diacylglycerol--inositol 3-phosphatidyltransferase OS=Mus musculus GN=Cdipt PE=1 SV=1	A0A0U1RP13_MOUSE	20 kDa	0	0	0	0	0	1	1	0	0	0	0	0	0	0	2	1	2	0	2	2	2	1	0	2	1	2	0	0	0	0	0	0	0	0	0	0	1	0	0	0	0	0	1	0	0	0
1349	Isoform 2 of Histone-lysine N-methyltransferase NSD2 OS=Mus musculus GN=Whsc1	NSD2_MOUSE	152 kDa	0	0	0	0	0	0	0	0	0	0	0	0	0	0	0	2	0	0	0	0	0	0	0	0	0	0	0	0	1	0	0	0	0	0	0	0	0	0	0	1	0	0	0	0	0	0
1351	Striated muscle-specific serine/threonine-protein kinase (Fragment) OS=Mus musculus GN=Speg PE=1 SV=1	A0A087WSE3_MOUSE	328 kDa	0	0	0	12	2	0	0	0	0	0	0	0	0	1	0	0	0	0	0	1	0	0	0	0	0	0	0	0	0	0	0	0	0	0	0	0	2	0	0	0	0	0	0	0	0	0
1352	Family with sequence similarity 73, member A OS=Mus musculus GN=Miga1 PE=2 SV=1	B2RRB9_MOUSE	68 kDa	0	0	0	2	1	0	0	0	0	0	0	0	2	1	1	0	0	0	3	2	1	0	0	0	0	1	0	0	0	0	0	0	0	0	0	3	3	0	0	0	0	0	0	1	0	0
1353	Calcyclin-binding protein OS=Mus musculus GN=Cacybp PE=1 SV=1	CYBP_MOUSE	27 kDa	0	0	0	0	0	0	0	0	0	0	0	0	0	0	0	1	0	0	0	0	0	0	0	0	0	0	0	0	0	0	0	0	0	0	0	0	2	1	1	1	1	1	2	0	1	1
1354	NEDD8-activating enzyme E1 regulatory subunit OS=Mus musculus GN=Nae1 PE=1 SV=1	E0CZE0_MOUSE	58 kDa	0	0	0	0	0	0	0	0	0	0	0	0	0	0	0	0	0	0	0	0	0	0	0	0	0	0	0	0	0	0	0	0	0	0	0	0	2	1	0	1	1	1	0	1	1	0
1355	ADAMTS-like protein 1 OS=Mus musculus GN=Adamtsl1 PE=1 SV=1	E9PWW5_MOUSE	193 kDa	0	0	0	0	0	1	0	0	0	0	0	2	0	0	0	0	0	0	0	0	0	0	0	0	0	0	0	0	0	0	0	0	0	0	0	0	0	0	2	2	3	4	0	0	0	3
1356	Protein Pcdh10 OS=Mus musculus GN=Pcdh10 PE=1 SV=1	E9PX28_MOUSE	114 kDa	3	2	0	1	0	0	0	0	0	0	1	0	0	1	0	0	0	0	0	0	1	0	0	0	1	0	0	0	0	0	0	0	0	3	3	1	1	0	0	1	0	0	0	0	0	0
1357	Eukaryotic peptide chain release factor subunit 1 OS=Mus musculus GN=Etf1 PE=1 SV=4	ERF1_MOUSE	49 kDa	0	0	0	0	0	0	0	0	0	0	1	0	0	0	0	0	0	0	0	0	0	0	0	0	0	0	0	0	0	0	0	0	0	0	0	0	0	3	1	1	1	1	1	1	0	1
1358	Heterogeneous nuclear ribonucleoprotein L (Fragment) OS=Mus musculus GN=Hnrnpl PE=1 SV=1	G5E924_MOUSE	67 kDa	0	0	0	1	1	0	0	0	0	0	0	0	2	0	0	0	0	0	0	0	0	0	1	0	0	0	0	0	0	0	0	0	0	0	2	0	0	0	0	0	0	0	0	1	0	0
1359	Inositol polyphosphate 1-phosphatase OS=Mus musculus GN=Inpp1 PE=1 SV=2	INPP_MOUSE	43 kDa	0	0	0	0	0	0	0	0	0	0	0	0	0	0	0	0	0	0	0	0	0	0	0	0	0	0	0	0	0	0	0	0	0	0	0	0	0	2	1	2	3	1	1	1	0	1
1360	Junctophilin-3 OS=Mus musculus GN=Jph3 PE=1 SV=1	JPH3_MOUSE	81 kDa	0	0	0	7	2	0	0	0	0	0	0	0	1	0	0	0	0	0	1	0	1	0	0	0	0	1	0	0	0	0	0	0	0	1	1	1	4	0	0	0	0	0	0	2	0	0
1361	NADH dehydrogenase [ubiquinone] 1 alpha subcomplex subunit 8 OS=Mus musculus GN=Ndufa8 PE=1 SV=3	NDUA8_MOUSE	20 kDa	0	0	0	0	0	1	0	0	0	0	0	0	0	1	2	0	0	0	0	0	0	0	0	0	0	0	1	0	0	0	0	0	0	0	0	0	0	2	0	0	1	0	1	0	2	0
1362	Glycerol-3-phosphate phosphatase OS=Mus musculus GN=Pgp PE=1 SV=1	PGP_MOUSE	35 kDa	0	0	0	0	0	0	0	0	0	0	0	0	0	0	0	1	0	0	0	0	0	0	0	0	0	0	0	0	0	0	1	1	0	0	0	0	0	3	1	0	1	0	1	2	0	2
1363	Prohibitin OS=Mus musculus GN=Phb PE=1 SV=1	PHB_MOUSE	30 kDa	3	2	0	0	1	0	0	0	0	0	2	1	1	1	2	0	1	0	0	0	0	0	0	0	0	0	0	0	0	0	0	0	0	2	1	0	0	1	0	0	0	0	0	0	0	0
1364	26S protease regulatory subunit 4 OS=Mus musculus GN=Psmc1 PE=1 SV=1	PRS4_MOUSE	49 kDa	0	0	0	0	0	0	0	0	0	0	0	0	0	0	0	0	0	0	0	0	0	0	0	0	0	0	0	0	0	0	0	2	0	0	0	0	1	3	0	1	0	1	1	1	0	1
1365	Fibulin 2, isoform CRA_b OS=Mus musculus GN=Fbln2 PE=2 SV=1	Q3TGL4_MOUSE	126 kDa	0	0	0	0	0	0	0	0	0	0	0	0	0	0	0	0	0	1	1	0	1	0	0	2	0	1	0	0	0	0	0	0	0	1	3	0	0	0	2	1	2	3	2	0	0	1
1366	Putative uncharacterized protein OS=Mus musculus GN=Ugp2 PE=2 SV=1	Q3U548_MOUSE	56 kDa	0	0	0	0	0	0	0	0	0	0	0	0	0	0	0	0	0	0	0	0	0	0	0	0	0	0	0	0	0	0	0	0	0	0	0	0	0	0	0	0	0	0	0	0	0	0
1367	Protein disulfide-isomerase OS=Mus musculus GN=P4hb PE=2 SV=1	Q3UJA8_MOUSE	57 kDa	0	0	0	0	0	0	0	0	0	0	0	0	0	1	0	0	0	0	0	0	0	0	0	0	0	0	0	0	0	0	0	0	0	0	0	0	1	1	0	0	0	0	0	1	1	0
1368	Protein Wnt OS=Mus musculus GN=Wnt4 PE=2 SV=1	Q3ZB23_MOUSE	39 kDa	0	0	0	0	0	0	0	0	0	0	0	0	0	0	0	0	0	0	0	0	0	0	0	0	0	0	0	0	0	0	0	0	0	0	0	0	0	4	2	3	3	6	1	1	4	1
1369	MCG16662 OS=Mus musculus GN=Srm PE=1 SV=1	Q543H0_MOUSE	34 kDa	0	0	0	0	0	0	0	0	0	0	0	0	0	0	0	1	0	0	0	0	0	0	0	0	0	0	0	0	0	0	1	2	0	0	0	0	0	0	0	2	1	1	0	2	2	0
1370	Synaptobrevin homolog YKT6 OS=Mus musculus GN=Ykt6 PE=1 SV=1	YKT6_MOUSE	22 kDa	0	0	0	0	0	0	0	0	0	0	0	0	0	0	0	1	2	0	0	0	0	0	0	0	0	0	0	0	0	1	1	1	0	0	0	0	1	2	1	1	0	0	2	1	0	2
1371	Armadillo repeat-containing protein 6 OS=Mus musculus GN=Armc6 PE=1 SV=1	ARMC6_MOUSE	51 kDa	0	0	0	0	0	0	0	0	0	0	0	0	0	0	0	1	0	0	0	0	0	0	0	0	0	0	0	0	0	0	0	0	0	0	0	0	3	2	2	2	1	1	1	1	2	2
1372	UBX domain-containing protein 6 OS=Mus musculus GN=Ubxn6 PE=1 SV=1	UBXN6_MOUSE	50 kDa	0	0	0	0	0	0	0	0	0	0	0	0	0	0	0	1	2	0	0	0	0	0	0	0	0	0	0	0	0	1	2	1	0	0	0	0	0	1	3	1	0	0	1	1	0	1
1373	Uncharacterized aarF domain-containing protein kinase 1 OS=Mus musculus GN=Adck1 PE=1 SV=1	ADCK1_MOUSE	60 kDa	0	0	0	1	2	0	1	0	0	0	0	0	1	1	1	0	0	4	1	1	1	1	1	0	0	1	0	0	0	0	0	0	0	0	0	1	0	0	0	0	1	0	0	0	0	0
1374	E3 ubiquitin-protein ligase RNF14 OS=Mus musculus GN=Rnf14 PE=1 SV=2	RNF14_MOUSE	55 kDa	0	0	0	0	0	0	0	0	0	0	0	0	0	0	0	0	0	0	0	0	0	0	0	0	0	0	0	0	0	0	0	0	0	0	0	0	3	3	1	2	1	1	1	1	0	2
1375	Cytochrome c oxidase subunit 6C OS=Mus musculus GN=Cox6c PE=1 SV=3	COX6C_MOUSE	8 kDa	1	0	1	0	0	0	0	0	0	0	0	0	0	0	1	0	0	0	0	0	0	0	0	0	0	0	1	0	0	0	0	0	0	0	0	0	0	0	0	0	0	0	0	1	0	0
1376	Gamma-aminobutyric acid receptor-associated protein-like 2 OS=Mus musculus GN=Gabarapl2 PE=1 SV=1	GBRL2_MOUSE	14 kDa	0	0	0	0	0	0	0	0	0	0	0	0	0	1	0	0	0	0	0	0	0	0	0	0	0	0	0	0	2	1	0	1	0	0	0	0	1	0	2	2	0	1	1	1	1	1
1377	Aldehyde dehydrogenase family 3 member B1 OS=Mus musculus GN=Aldh3b1 PE=1 SV=1	AL3B1_MOUSE	52 kDa	0	0	0	0	1	1	0	0	0	0	0	1	0	2	2	1	0	0	0	0	0	0	0	0	0	1	0	0	0	0	2	1	0	0	0	0	1	1	0	0	0	0	1	1	2	1
1378	Serine/threonine-protein kinase mTOR OS=Mus musculus GN=Mtor PE=1 SV=2	MTOR_MOUSE	289 kDa	0	0	0	0	1	0	0	0	0	0	0	0	1	0	2	0	1	0	1	0	0	0	0	0	0	0	0	0	0	0	3	3	0	0	0	0	7	1	0	0	1	2	0	1	1	4
1379.1	Protein 2010300C02Rik OS=Mus musculus GN=2010300C02Rik PE=1 SV=1	E9Q3M9_MOUSE	126 kDa	0	0	0	6	2	0	0	5	4	0	0	1	2	1	0	0	0	0	0	0	0	0	0	0	0	0	0	0	0	0	0	0	0	0	0	0	2	0	0	0	1	0	0	0	0	0
1379.2	Protein 2010300C02Rik (Fragment) OS=Mus musculus GN=2010300C02Rik PE=1 SV=1	F7B0R9_MOUSE	70 kDa	0	0	0	6	2	0	0	0	0	0	0	1	2	0	0	0	0	0	0	0	0	0	0	0	0	0	0	0	0	0	0	0	0	0	0	0	0	0	0	0	0	0	0	0	0	0
1380.1	Brain-specific angiogenesis inhibitor 1 OS=Mus musculus GN=Bai1 PE=1 SV=1	BAI1_MOUSE	173 kDa	1	4	0	2	3	0	0	0	0	0	0	1	0	1	0	0	0	0	0	0	0	0	0	1	0	0	0	0	0	0	0	0	0	2	4	3	2	0	0	0	0	0	0	0	0	0
1381	Novel protein (Fragment) OS=Mus musculus GN=RP24-297H17.3 PE=4 SV=1	A2BI30_MOUSE	181 kDa	1	2	0	3	3	0	0	0	0	0	0	1	2	1	0	0	0	1	2	0	0	1	0	0	1	0	0	0	0	0	0	0	0	0	3	1	0	0	0	0	0	0	0	0	0	0
1382	Dynactin subunit 3 OS=Mus musculus GN=Dctn3 PE=1 SV=2	DCTN3_MOUSE	21 kDa	0	0	0	0	0	0	0	0	0	0	0	0	0	0	0	1	0	0	0	0	0	0	0	0	0	0	0	0	0	0	0	0	0	0	0	0	0	1	0	2	2	2	1	1	0	1
1383	Afadin OS=Mus musculus GN=Afdn PE=1 SV=1	E9PYX7_MOUSE	189 kDa	0	1	0	4	2	0	0	0	0	0	0	0	1	0	0	0	0	1	1	1	0	0	1	0	0	0	0	0	0	1	0	0	0	0	0	0	8	0	0	0	0	0	0	0	0	0
1384	Diphosphoinositol polyphosphate phosphohydrolase 1 OS=Mus musculus GN=Nudt3 PE=1 SV=1	I1E4X7_MOUSE	18 kDa	0	0	0	0	0	0	0	0	0	0	0	0	0	0	1	0	0	0	0	0	0	0	0	0	0	0	0	0	1	0	0	0	0	0	0	0	1	2	3	0	1	0	2	1	2	0
1385	Eukaryotic translation initiation factor 5 OS=Mus musculus GN=Eif5 PE=1 SV=1	IF5_MOUSE	49 kDa	0	0	0	0	0	0	0	0	0	0	0	0	0	0	0	0	0	0	0	0	0	0	0	0	0	0	0	0	0	1	1	2	0	0	0	0	1	1	1	0	2	1	1	1	1	1
1386	Methylmalonate-semialdehyde dehydrogenase [acylating], mitochondrial OS=Mus musculus GN=Aldh6a1 PE=1 SV=1	MMSA_MOUSE	58 kDa	0	0	0	0	0	0	0	0	0	0	0	0	0	0	0	0	0	0	0	0	0	0	0	0	0	0	0	0	0	0	0	0	0	0	0	0	0	0	0	0	0	0	0	0	1	0
1387	NADH dehydrogenase [ubiquinone] 1 alpha subcomplex subunit 13 OS=Mus musculus GN=Ndufa13 PE=1 SV=3	NDUAD_MOUSE	17 kDa	3	0	0	0	0	0	0	0	0	0	0	0	0	0	1	1	1	0	0	0	0	0	0	0	0	1	0	1	1	0	0	0	0	3	0	0	0	1	0	0	0	0	0	1	0	0
1388	Protein kinase C-binding protein NELL2 OS=Mus musculus GN=Nell2 PE=1 SV=3	NELL2_MOUSE	91 kDa	0	0	0	0	0	0	0	0	0	0	0	0	0	0	0	0	0	0	0	0	0	0	0	0	0	0	0	0	1	1	3	1	0	0	0	0	0	0	1	0	3	3	0	2	4	2
1389	Prostamide/prostaglandin F synthase OS=Mus musculus GN=Fam213b PE=1 SV=1	PGFS_MOUSE	22 kDa	0	0	0	1	0	0	0	0	0	0	1	0	0	0	0	1	1	0	0	0	0	0	0	0	0	0	0	0	0	0	0	1	0	0	0	0	2	2	1	1	3	0	0	1	2	0
1390	Acid phosphatase 1, soluble OS=Mus musculus GN=Acp1 PE=2 SV=1	Q4VAI2_MOUSE	18 kDa	0	0	0	0	0	0	0	0	0	0	0	0	0	0	0	1	0	0	0	0	0	0	0	0	0	0	0	0	1	1	2	3	0	0	0	0	1	1	1	0	1	1	0	1	1	0
1391	Aconitate hydratase OS=Mus musculus GN=aco1 PE=3 SV=1	Q8VDC3_MOUSE	99 kDa	0	0	0	0	0	0	0	0	0	0	0	0	0	0	0	0	0	0	0	0	0	0	0	0	0	0	0	0	0	0	0	0	0	0	0	0	0	1	0	0	0	0	0	0	0	0
1392	SLIT-ROBO Rho GTPase-activating protein 2 OS=Mus musculus GN=Srgap2 PE=1 SV=2	SRGP2_MOUSE	121 kDa	0	0	0	0	0	0	0	0	0	0	0	0	0	0	2	1	1	0	1	0	0	0	0	0	0	0	0	0	0	0	0	1	0	0	0	1	2	1	2	2	0	0	0	0	0	2
1393	von Willebrand factor A domain-containing protein 5A OS=Mus musculus GN=Vwa5a PE=1 SV=2	VMA5A_MOUSE	87 kDa	0	0	0	0	0	0	0	0	0	0	0	0	0	0	1	1	1	0	0	0	0	0	0	0	0	0	0	0	0	0	0	0	0	0	0	0	1	0	1	0	0	0	2	0	1	1
1394	Vacuolar protein sorting-associated protein 41 homolog OS=Mus musculus GN=Vps41 PE=1 SV=1	VPS41_MOUSE	99 kDa	0	0	0	0	0	0	0	0	0	0	0	0	0	0	0	0	0	0	1	0	0	0	0	0	0	0	0	0	0	1	1	1	0	0	0	0	3	0	2	2	0	0	2	0	1	1
1395	Haloacid dehalogenase-like hydrolase domain-containing protein 2 OS=Mus musculus GN=Hdhd2 PE=1 SV=2	HDHD2_MOUSE	29 kDa	0	0	0	1	0	0	0	0	0	0	0	0	0	2	0	0	0	0	0	0	0	0	0	0	0	0	0	0	0	0	0	0	0	0	0	0	1	1	0	2	1	2	0	1	1	1
1396	Isoform 2 of Sorcin OS=Mus musculus GN=Sri	SORCN_MOUSE	20 kDa	0	0	0	0	0	0	0	0	0	0	0	0	0	0	0	0	0	0	0	0	0	0	0	0	0	0	0	0	0	0	1	1	0	0	0	0	0	1	0	1	0	1	0	0	0	0
1397	Isoform 2 of GTPase-activating protein and VPS9 domain-containing protein 1 OS=Mus musculus GN=Gapvd1	GAPD1_MOUSE	160 kDa	0	0	0	0	0	0	0	0	0	0	0	0	1	0	1	2	0	0	0	0	1	1	0	0	0	0	0	0	0	0	0	0	0	0	0	0	1	0	2	3	0	0	1	1	0	1
1398	Cell surface glycoprotein MUC18 OS=Mus musculus GN=Mcam PE=1 SV=1	MUC18_MOUSE	72 kDa	0	0	0	0	0	0	0	0	0	0	0	0	0	0	0	0	0	0	0	0	0	0	0	0	0	0	0	0	0	0	0	0	0	0	0	0	0	2	3	2	2	4	3	1	1	2
1399	Isoform 2 of MAGUK p55 subfamily member 2 OS=Mus musculus GN=Mpp2	MPP2_MOUSE	63 kDa	0	0	0	2	0	0	0	0	0	0	0	0	1	1	0	0	1	4	1	1	0	0	3	0	0	0	0	0	0	0	0	0	0	0	0	0	0	0	0	0	0	0	0	1	1	0
1400	Isoform 2 of Ly-6/neurotoxin-like protein 1 OS=Mus musculus GN=Lynx1	LYNX1_MOUSE	13 kDa	0	0	0	0	0	0	0	0	0	0	0	0	0	0	4	4	2	0	0	0	0	0	0	0	0	0	0	0	0	0	0	0	0	0	0	0	1	2	0	1	0	0	1	0	2	1
1401	MCG10205 OS=Mus musculus GN=Rps13 PE=1 SV=1	Q5BLJ7_MOUSE	17 kDa	1	0	3	0	0	0	0	0	0	0	1	1	2	0	0	1	1	0	1	0	0	1	0	1	0	1	0	0	0	0	0	0	0	0	1	0	0	1	0	0	1	0	0	1	1	1
1402	RAN binding protein 6 OS=Mus musculus GN=Ranbp6 PE=1 SV=1	A3KMD2_MOUSE	125 kDa	0	0	0	0	1	0	0	0	0	0	0	0	0	0	0	0	0	0	0	0	0	0	0	0	0	0	0	0	0	2	3	1	0	0	0	0	2	3	4	3	0	2	0	0	1	2
1403	C2 calcium-dependent domain-containing protein 4C OS=Mus musculus GN=C2cd4cC2CD4 family PE=1 SV=1	C2C4C_MOUSE	45 kDa	0	0	0	1	1	1	0	0	0	0	1	2	1	0	1	1	0	1	0	1	1	1	1	2	1	2	0	0	0	0	0	0	0	1	1	1	0	0	0	0	0	0	0	0	0	0
1404	Intercellular adhesion molecule 5 OS=Mus musculus GN=Icam5 PE=1 SV=2	ICAM5_MOUSE	97 kDa	1	1	0	0	0	0	0	0	0	0	0	1	0	0	0	0	0	1	0	2	1	2	1	0	1	0	0	0	0	0	0	0	0	2	0	1	0	0	0	0	0	0	0	0	0	0
1405	Lrrtm3 protein OS=Mus musculus GN=Lrrtm3 PE=2 SV=1	Q4VBX1_MOUSE	58 kDa	0	2	0	2	2	0	0	0	0	0	0	0	0	1	0	0	0	1	1	1	0	0	0	0	0	0	0	0	0	0	0	0	0	1	2	1	1	0	0	0	0	2	0	2	1	0
1406	Secretory carrier-associated membrane protein 5 OS=Mus musculus GN=Scamp5 PE=1 SV=1	SCAM5_MOUSE	26 kDa	1	0	0	0	0	0	1	0	0	0	1	2	0	1	0	0	1	0	0	0	0	0	0	0	0	0	1	0	0	1	3	1	0	0	1	0	0	1	0	0	1	1	0	1	1	0
1407	Tetratricopeptide repeat protein 7B OS=Mus musculus GN=Ttc7b PE=1 SV=1	TTC7B_MOUSE	94 kDa	1	0	0	1	0	0	0	0	0	0	0	0	1	1	1	2	1	2	1	2	1	0	1	1	0	0	0	0	0	0	0	0	0	0	1	0	1	0	0	0	0	1	0	1	0	0
1409.1	Unconventional myosin-Ie OS=Mus musculus GN=Myo1e PE=1 SV=1	MYO1E_MOUSE	127 kDa	0	0	0	0	1	0	0	0	0	0	0	0	0	0	0	0	0	0	0	0	0	0	0	0	0	0	0	0	0	0	0	0	0	0	0	0	2	2	3	1	2	2	0	2	4	3
1409.2	Myosin IF OS=Mus musculus GN=Myo1f PE=2 SV=1	Q811E7_MOUSE	125 kDa	0	0	0	0	0	0	0	0	0	0	0	0	0	0	0	0	0	0	0	0	0	0	0	0	0	0	0	0	0	0	0	0	0	0	0	0	0	0	0	0	0	1	0	0	0	2
1411	Protein tweety homolog OS=Mus musculus GN=Ttyh1 PE=1 SV=1	A0A0U1RPU8_MOUSE	39 kDa	0	0	0	0	0	0	0	0	0	0	0	0	0	0	1	1	0	0	0	0	0	0	0	0	0	1	0	0	0	0	0	0	1	0	0	0	0	0	3	3	0	0	3	0	1	4
1412	Nucleosome assembly protein 1-like 4 OS=Mus musculus GN=Nap1l4 PE=1 SV=1	A2RSB1_MOUSE	43 kDa	0	0	0	0	0	0	0	0	0	0	0	0	0	0	0	0	0	0	0	0	0	0	0	0	0	0	0	0	0	1	2	2	0	0	0	0	1	0	0	0	1	0	0	0	1	0
1413	Actin-related protein 2/3 complex subunit 5-like protein OS=Mus musculus GN=Arpc5l PE=1 SV=1	ARP5L_MOUSE	17 kDa	0	0	0	0	0	0	0	0	0	0	0	0	0	1	0	0	0	0	0	0	0	0	0	0	0	0	0	0	0	1	1	0	1	0	0	0	1	1	1	2	0	1	1	1	0	2
1414	6330439K17Rik protein OS=Mus musculus GN=Dzank1 PE=2 SV=1	B2RUH8_MOUSE	86 kDa	0	0	0	6	3	0	0	0	0	0	0	0	0	0	1	0	1	1	0	0	1	0	2	0	0	0	0	0	0	0	0	0	0	0	0	1	1	0	0	0	0	0	0	1	0	0
1415	Phosphatidylinositol 3 kinase, regulatory subunit, polypeptide 4, p150 OS=Mus musculus GN=Pik3r4 PE=2 SV=1	B2RXR2_MOUSE	153 kDa	0	0	0	0	0	0	0	0	0	0	0	0	0	0	0	0	0	0	0	0	0	0	0	0	0	0	0	0	0	0	0	0	0	0	0	0	3	3	0	0	1	2	0	0	3	0
1416	Monofunctional C1-tetrahydrofolate synthase, mitochondrial OS=Mus musculus GN=Mthfd1l PE=1 SV=2	C1TM_MOUSE	106 kDa	0	0	0	0	0	0	0	0	0	0	0	0	0	0	0	0	0	0	0	0	0	0	0	0	0	0	0	0	0	0	0	0	0	0	0	0	0	5	4	3	1	2	0	0	0	1
1417	Calponin-3 OS=Mus musculus GN=Cnn3 PE=1 SV=1	CNN3_MOUSE	36 kDa	0	0	0	0	0	0	0	0	0	0	0	0	0	1	0	0	0	0	0	0	0	0	0	0	0	0	0	0	0	0	0	0	0	0	0	0	1	3	1	2	1	1	0	3	2	0
1418	Heterogeneous nuclear ribonucleoprotein D-like OS=Mus musculus GN=Hnrnpdl PE=1 SV=1	D3YTQ3_MOUSE	46 kDa	0	1	0	0	0	1	1	0	0	0	0	0	0	0	0	0	0	2	2	5	5	8	7	0	0	0	1	1	0	0	0	0	0	0	0	0	1	0	0	0	0	0	0	1	0	0
1419	Protein Plekhg1 (Fragment) OS=Mus musculus GN=Plekhg1 PE=1 SV=1	F6S200_MOUSE	162 kDa	1	1	0	5	2	0	0	0	0	0	0	0	0	0	0	0	0	0	0	1	1	0	0	0	1	0	0	0	0	0	0	0	0	0	0	0	4	0	0	0	0	0	0	0	0	0
1420	Protein Agl OS=Mus musculus GN=Agl PE=1 SV=1	F8VPN4_MOUSE	174 kDa	0	0	0	0	0	0	0	0	0	0	0	0	0	0	0	0	0	0	0	0	0	0	0	0	0	0	0	0	0	0	0	0	0	0	0	0	0	0	0	0	0	0	0	0	0	0
1421	Sister chromatid cohesion protein PDS5 homolog B OS=Mus musculus GN=Pds5b PE=1 SV=1	F8WHU5_MOUSE	165 kDa	0	2	0	2	3	0	0	0	0	0	0	0	4	2	0	0	0	0	0	0	0	0	0	0	0	0	0	0	0	0	0	0	0	2	2	1	2	0	0	0	0	0	0	0	0	0
1422	Adenylate kinase 4, mitochondrial OS=Mus musculus GN=Ak4 PE=1 SV=1	KAD4_MOUSE	25 kDa	0	0	0	0	0	0	0	0	0	0	0	0	0	0	1	1	0	0	0	0	0	0	0	0	0	0	0	0	0	0	0	0	1	0	0	0	0	2	2	4	1	0	1	0	1	0
1423	Ragulator complex protein LAMTOR1 OS=Mus musculus GN=Lamtor1 PE=1 SV=1	LTOR1_MOUSE	18 kDa	1	1	1	0	0	1	0	0	0	0	0	0	0	0	0	0	0	0	0	0	0	0	0	0	0	0	1	1	1	1	0	0	1	0	1	0	1	1	0	0	0	0	0	0	0	0
1424	Mannose-6-phosphate isomerase OS=Mus musculus GN=Mpi PE=1 SV=1	MPI_MOUSE	47 kDa	0	0	0	0	0	0	0	0	0	0	0	0	0	0	0	0	0	0	0	0	0	0	0	0	0	0	0	0	0	0	0	0	0	0	0	0	0	0	0	0	2	1	0	1	2	0
1425	Junction plakoglobin OS=Mus musculus GN=Jup PE=1 SV=3	PLAK_MOUSE	82 kDa	1	1	1	2	1	1	2	0	0	0	2	2	2	3	3	2	2	2	3	3	2	2	3	1	2	1	0	2	0	2	1	1	0	3	1	1	1	2	1	2	1	1	1	3	2	1
1426	26S proteasome non-ATPase regulatory subunit 1 OS=Mus musculus GN=Psmd1 PE=1 SV=1	PSMD1_MOUSE	106 kDa	0	0	0	0	0	0	0	0	0	0	0	0	0	0	1	1	1	0	0	0	0	0	0	0	0	0	0	0	0	1	1	1	0	0	0	0	1	0	1	1	0	0	1	0	1	1
1427	tRNA-splicing ligase RtcB homolog OS=Mus musculus GN=Rtcb PE=2 SV=1	Q3TJ01_MOUSE	55 kDa	0	0	0	2	1	0	0	0	0	0	0	0	0	0	0	0	0	0	0	0	0	0	0	0	0	0	0	0	0	0	0	0	0	0	0	0	0	0	0	0	0	0	0	0	0	0
1428	Putative uncharacterized protein OS=Mus musculus GN=Ephx2 PE=2 SV=1	Q3UQ71_MOUSE	63 kDa	0	0	0	0	0	0	0	0	0	0	0	0	0	0	0	0	0	0	0	0	0	0	0	0	0	0	0	0	0	0	0	0	0	0	0	0	0	0	0	0	0	0	0	0	0	0
1429	5'-AMP-activated protein kinase subunit gamma-2 OS=Mus musculus GN=Prkag2 PE=1 SV=1	Q8BIQ9_MOUSE	50 kDa	0	0	0	2	0	0	0	0	0	0	0	0	2	0	0	1	0	0	0	0	0	0	0	1	0	0	0	0	0	0	0	0	0	0	0	0	1	2	1	1	2	4	1	3	0	1
1430	Septin-2 OS=Mus musculus GN=Sept2 PE=1 SV=2	SEPT2_MOUSE	42 kDa	1	0	0	0	0	0	0	0	0	0	0	0	0	0	2	2	2	0	0	0	0	0	0	1	0	1	0	0	0	0	0	0	0	0	0	0	0	0	1	0	0	0	1	1	1	0
1431	MAP7 domain-containing protein 2 OS=Mus musculus GN=Map7d2 PE=1 SV=1	MA7D2_MOUSE	86 kDa	0	0	0	0	0	0	0	0	0	0	0	0	0	0	0	0	0	0	0	0	0	0	0	0	0	0	0	0	0	0	1	1	1	0	0	0	6	3	1	1	2	0	1	2	3	0
1432	Vacuolar protein sorting-associated protein 26B OS=Mus musculus GN=Vps26b PE=1 SV=1	VP26B_MOUSE	39 kDa	0	0	0	0	0	0	0	0	0	0	0	0	0	1	0	0	0	0	0	0	0	0	0	0	0	0	0	0	1	2	2	2	0	0	0	0	2	3	2	2	2	1	2	1	1	1
1433	Isoform 2 of Thioredoxin reductase 1, cytoplasmic OS=Mus musculus GN=Txnrd1	TRXR1_MOUSE	55 kDa	0	0	0	0	0	0	0	0	0	0	0	0	0	0	0	1	0	0	0	0	0	0	0	0	0	0	0	0	0	0	0	0	0	0	0	0	1	1	0	0	0	0	0	0	0	0
1434	E3 ubiquitin-protein ligase NEDD4-like OS=Mus musculus GN=Nedd4l PE=1 SV=1	E9PXB7_MOUSE	112 kDa	0	0	0	2	2	0	1	0	0	0	0	0	0	0	0	0	0	3	3	3	4	4	4	0	0	0	0	0	1	5	6	0	0	1	0	0	6	3	4	2	0	0	3	0	0	6
1435	Tight junction protein ZO-2 OS=Mus musculus GN=Tjp2 PE=1 SV=2	ZO2_MOUSE	131 kDa	1	0	0	1	4	0	0	0	0	0	0	0	3	0	0	0	0	0	0	0	0	0	0	0	0	0	0	0	0	1	1	1	0	0	1	0	1	0	0	0	0	0	0	4	0	0
1436	Metallothionein-2 OS=Mus musculus GN=Mt2 PE=1 SV=2	MT2_MOUSE	6 kDa	0	0	3	0	0	3	1	1	0	0	0	0	0	0	0	0	0	0	0	0	0	0	0	0	0	0	2	1	2	2	2	2	0	0	0	0	0	0	0	0	0	0	0	0	0	0
1437	Gamma-tubulin complex component 3 OS=Mus musculus GN=Tubgcp3 PE=1 SV=2	GCP3_MOUSE	103 kDa	0	0	0	2	1	0	0	0	0	0	0	0	2	1	0	0	1	1	1	0	0	0	0	0	0	0	0	0	0	0	0	0	0	0	0	0	2	1	0	0	1	2	0	2	1	0
1438.1	Adhesion G protein-coupled receptor L1 OS=Mus musculus GN=Adgrl1 PE=1 SV=1	E9Q3V9_MOUSE	167 kDa	2	1	0	1	0	0	0	0	0	0	0	2	1	1	0	0	1	0	1	1	1	1	0	0	0	0	0	0	0	0	0	0	0	0	2	0	0	1	0	0	1	1	0	3	0	0
1438.2	Adhesion G protein-coupled receptor L1 (Fragment) OS=Mus musculus GN=Adgrl1 PE=1 SV=1	F6YP92_MOUSE	22 kDa	2	0	0	0	0	0	0	0	0	0	0	2	0	0	0	0	0	1	0	0	0	0	0	0	0	0	0	0	0	0	0	0	0	0	2	0	0	0	0	0	0	0	0	0	0	0
1439	Receptor-type tyrosine-protein phosphatase zeta OS=Mus musculus GN=Ptprz1 PE=1 SV=1	A0A0J9YVD2_MOUSE	175 kDa	1	0	0	0	0	0	0	0	0	0	0	0	0	0	0	0	0	0	0	0	0	0	0	0	0	0	0	0	0	0	0	0	0	0	0	0	0	0	0	0	0	0	0	0	0	0
1440	Four and a half LIM domains protein 1 OS=Mus musculus GN=Fhl1 PE=1 SV=1	A2AEX6_MOUSE	35 kDa	0	0	0	0	0	0	0	0	0	0	1	0	0	0	1	1	0	0	0	0	0	0	0	0	0	0	0	0	0	0	1	0	0	0	0	0	0	0	1	1	1	1	1	1	1	1
1441	Ribosome-binding protein 1 OS=Mus musculus GN=Rrbp1 PE=1 SV=1	A2AVJ7_MOUSE	158 kDa	1	2	0	0	0	0	0	0	0	0	0	0	0	0	0	2	1	0	0	0	0	0	0	0	0	0	0	0	0	0	0	0	0	5	4	1	1	0	1	0	0	0	0	1	0	0
1442	Gamma-aminobutyraldehyde dehydrogenase OS=Mus musculus GN=Aldh9a1 PE=2 SV=1	A7VL18_MOUSE	54 kDa	0	0	0	0	0	0	0	0	0	0	1	0	0	0	0	2	0	0	0	0	0	0	0	0	0	0	0	0	0	0	0	0	0	0	0	0	0	0	0	0	1	1	0	0	0	0
1443	Retinal dehydrogenase 1 OS=Mus musculus GN=Aldh1a1 PE=1 SV=5	AL1A1_MOUSE	54 kDa	0	0	0	0	0	0	0	0	0	0	0	0	0	0	0	0	0	0	0	0	0	0	0	0	0	0	0	0	0	0	0	0	0	0	0	0	0	2	0	0	0	0	0	0	0	0
1444	Cytochrome c oxidase subunit 5A, mitochondrial OS=Mus musculus GN=Cox5a PE=1 SV=2	COX5A_MOUSE	16 kDa	1	0	1	0	0	0	0	0	0	0	0	0	0	1	0	0	0	0	0	0	0	0	0	0	0	0	0	0	1	1	1	0	1	0	0	0	0	0	0	0	0	0	0	0	1	0
1445	Probable ATP-dependent RNA helicase DDX6 OS=Mus musculus GN=Ddx6 PE=1 SV=1	DDX6_MOUSE	54 kDa	0	0	0	0	1	0	0	0	0	0	0	0	0	1	0	0	0	1	0	1	0	1	2	0	0	0	0	0	0	0	0	0	0	0	0	0	1	1	1	0	0	0	0	1	1	0
1446	Hydroxyacylglutathione hydrolase, mitochondrial (Fragment) OS=Mus musculus GN=Hagh PE=1 SV=1	E9PYA3_MOUSE	26 kDa	0	0	0	0	0	0	0	0	0	0	0	0	0	1	0	0	0	0	0	0	0	0	0	0	0	0	0	0	0	0	0	0	0	0	0	0	0	0	0	0	1	1	0	0	2	0
1447	Myosin-11 OS=Mus musculus GN=Myh11 PE=1 SV=1	E9QPE7_MOUSE	223 kDa	6	5	0	9	10	2	0	3	0	0	3	0	7	5	7	8	6	6	7	3	5	4	3	7	4	5	0	0	4	5	6	5	2	0	5	7	10	6	6	4	3	3	6	8	10	7
1448	Metabotropic glutamate receptor 7 OS=Mus musculus GN=Grm7 PE=1 SV=1	GRM7_MOUSE	102 kDa	2	1	0	0	1	0	0	0	0	0	0	0	0	2	1	0	1	2	1	2	0	2	0	0	2	0	0	0	0	0	0	0	0	5	1	2	0	0	0	0	1	0	0	1	0	0
1449	26S proteasome non-ATPase regulatory subunit 5 OS=Mus musculus GN=Psmd5 PE=1 SV=4	PSMD5_MOUSE	56 kDa	0	0	0	0	0	0	0	0	0	0	1	0	0	0	0	0	0	0	0	0	0	0	0	0	0	0	0	0	0	0	0	0	0	0	0	0	1	1	0	1	0	0	0	0	0	0
1450	Adenosylhomocysteinase OS=Mus musculus GN=Ahcy PE=1 SV=1	Q3TF14_MOUSE	48 kDa	0	0	0	0	0	0	0	0	0	0	0	0	0	1	0	0	0	0	0	0	0	0	0	0	0	0	0	0	0	0	1	1	0	0	0	0	0	0	0	0	0	0	0	0	0	0
1451	Syntaxin-binding protein 6 OS=Mus musculus GN=Stxbp6 PE=1 SV=1	Q3TYA4_MOUSE	24 kDa	0	0	0	2	1	0	0	0	0	0	1	0	1	1	2	2	4	0	0	0	0	0	1	0	0	1	0	0	0	0	0	0	0	0	0	0	1	1	0	1	1	0	0	0	0	0
1452	Regulator of G-protein signaling 7-binding protein OS=Mus musculus GN=Rgs7bp PE=1 SV=1	R7BP_MOUSE	29 kDa	0	1	0	3	1	0	0	0	0	0	1	1	3	2	2	1	0	0	0	0	0	0	0	0	0	0	0	0	0	0	0	0	0	1	1	1	1	0	0	0	1	1	0	0	1	0
1453	3-ketoacyl-CoA thiolase, mitochondrial OS=Mus musculus GN=Acaa2 PE=1 SV=3	THIM_MOUSE	42 kDa	0	0	0	0	0	0	0	0	0	0	0	0	0	0	0	0	0	0	0	0	0	0	0	0	0	0	0	0	0	0	0	0	0	0	0	0	0	0	0	0	0	0	0	0	0	0
1454	Isoform Short of Adenosine kinase OS=Mus musculus GN=Adk	ADK_MOUSE	38 kDa	0	0	0	0	0	0	0	0	0	0	0	0	0	1	0	0	0	0	0	0	0	0	0	0	0	0	0	0	0	0	0	0	0	0	0	0	0	1	0	0	2	1	0	1	2	1
1455	Disabled homolog 2-interacting protein OS=Mus musculus GN=Dab2ip PE=1 SV=1	A2AUX3_MOUSE	125 kDa	0	0	0	5	5	0	0	0	0	0	0	0	1	0	0	2	0	2	2	2	2	0	3	2	0	0	2	0	0	0	0	0	0	0	2	2	4	0	0	0	0	0	0	2	0	0
1456	Bis(5'-nucleosyl)-tetraphosphatase [asymmetrical] OS=Mus musculus GN=Nudt2 PE=1 SV=3	AP4A_MOUSE	17 kDa	0	0	0	0	0	0	0	0	0	0	0	0	0	0	0	2	0	0	0	0	0	0	0	0	0	0	0	0	0	0	0	1	0	0	0	0	0	2	2	3	0	0	0	0	1	1
1457	Leucine-rich repeat and immunoglobulin-like domain-containing nogo receptor-interacting protein 1 OS=Mus musculus GN=Lingo1 PE=1 SV=1	A9DA50_MOUSE	70 kDa	0	0	0	0	0	0	0	0	0	0	0	0	0	0	0	0	0	0	0	0	0	0	0	0	0	0	0	0	0	0	0	0	0	0	0	0	1	1	1	0	0	0	0	0	2	1
1458	Protein Pgbd5 OS=Mus musculus GN=Pgbd5 PE=1 SV=1	D3YZI9_MOUSE	58 kDa	0	0	0	0	0	0	0	0	0	0	0	0	0	0	0	0	0	0	0	0	0	0	1	0	0	0	1	0	1	0	1	2	0	0	0	0	1	1	1	1	1	2	0	2	0	0
1459	Transmembrane glycoprotein NMB OS=Mus musculus GN=Gpnmb PE=1 SV=2	GPNMB_MOUSE	64 kDa	0	0	0	0	0	0	0	0	0	0	1	0	0	0	0	2	0	3	0	0	0	0	0	3	3	0	0	0	0	0	0	2	0	0	0	0	0	0	0	0	0	0	0	0	0	0
1460	Putative uncharacterized protein OS=Mus musculus GN=Strn4 PE=2 SV=1	Q3U3S0_MOUSE	81 kDa	0	0	0	2	0	0	0	0	0	0	0	0	0	1	0	0	0	0	0	0	0	0	0	0	0	0	0	0	0	0	0	0	1	0	0	0	2	2	0	1	1	1	0	1	1	1
1461.1	CTP synthase 1 OS=Mus musculus GN=Ctps1 PE=1 SV=2	PYRG1_MOUSE	67 kDa	0	0	0	0	0	0	0	0	0	0	0	0	0	0	0	1	0	0	0	0	0	0	0	0	0	0	0	0	0	0	0	0	0	0	0	0	1	3	0	2	1	0	0	2	1	1
1461.2	Isoform 2 of CTP synthase 2 OS=Mus musculus GN=Ctps2	PYRG2_MOUSE	59 kDa	0	0	0	0	0	0	0	0	0	0	0	0	0	0	0	0	0	0	0	0	0	0	0	0	0	0	0	0	0	0	0	0	0	0	0	0	0	0	0	0	0	0	0	0	0	0
1462.1	C-terminal-binding protein 1 OS=Mus musculus GN=Ctbp1 PE=1 SV=1	A0A0J9YU62_MOUSE	47 kDa	0	0	0	0	0	0	0	0	0	0	0	0	0	0	0	1	0	0	0	0	0	0	0	0	0	0	0	0	0	0	2	0	0	0	0	0	1	1	0	2	0	0	1	1	1	0
1462.2	C-terminal-binding protein 2 (Fragment) OS=Mus musculus GN=Ctbp2 PE=1 SV=1	E9PWQ9_MOUSE	21 kDa	0	0	0	0	0	0	0	0	0	0	0	0	0	0	0	0	0	0	0	0	0	0	0	0	0	0	0	0	0	0	0	0	0	0	0	0	0	0	0	0	0	0	0	0	0	0
1463	6-phosphogluconolactonase OS=Mus musculus GN=Pgls PE=1 SV=1	6PGL_MOUSE	27 kDa	0	0	0	0	0	0	0	0	0	0	0	0	0	0	0	0	0	0	0	0	0	0	0	0	0	0	0	0	0	0	1	2	0	0	0	0	2	0	0	0	1	1	0	0	0	1
1464	High mobility group protein B1 OS=Mus musculus GN=Hmgb1 PE=1 SV=1	A0A0J9YUD8_MOUSE	20 kDa	0	0	0	0	0	0	0	0	0	0	0	0	0	0	0	0	0	0	0	0	0	0	0	0	0	0	0	0	0	0	0	0	0	0	0	0	0	0	0	0	0	0	0	0	0	0
1465	Rab11 family-interacting protein 5 OS=Mus musculus GN=Rab11fip5 PE=1 SV=1	A0A0N4SW73_MOUSE	140 kDa	0	1	0	4	0	0	0	0	0	0	0	1	1	1	0	0	0	0	0	1	0	1	0	0	1	0	0	0	0	0	0	0	0	0	0	1	0	0	0	0	0	1	0	2	0	1
1466	Calmodulin OS=Mus musculus GN=Calm1 PE=1 SV=2	CALM_MOUSE	17 kDa	0	0	0	0	0	0	0	0	0	0	0	0	0	0	0	0	0	0	0	0	0	0	0	0	0	0	0	0	0	0	0	0	0	0	0	0	0	0	0	0	0	0	0	0	0	0
1467	Dapper homolog 3 OS=Mus musculus GN=Dact3 PE=1 SV=1	DACT3_MOUSE	63 kDa	0	0	0	4	2	0	0	0	0	0	0	0	1	0	0	0	0	0	0	0	0	0	0	0	0	0	0	0	0	0	0	0	0	0	0	0	0	0	0	0	0	0	0	0	0	0
1468	DnaJ homolog subfamily C member 5 OS=Mus musculus GN=Dnajc5 PE=1 SV=1	DNJC5_MOUSE	22 kDa	0	0	0	0	0	0	0	0	0	0	0	0	0	0	0	1	0	0	0	0	0	0	0	0	0	0	0	0	0	1	0	2	1	0	0	0	1	1	2	2	1	1	0	0	0	0
1469	Dipeptidyl peptidase 3 OS=Mus musculus GN=Dpp3 PE=1 SV=2	DPP3_MOUSE	83 kDa	0	0	0	0	0	0	0	0	0	0	0	0	0	0	0	1	0	0	0	0	0	0	0	0	0	0	0	0	0	0	1	0	0	0	0	0	0	0	0	0	0	0	0	0	0	0
1470	Protein transport protein Sec23A OS=Mus musculus GN=Sec23a PE=1 SV=1	E9Q1S3_MOUSE	83 kDa	0	0	0	0	0	0	0	0	0	0	0	0	0	0	0	0	0	1	0	0	0	0	0	0	0	0	0	0	0	1	1	1	0	0	0	0	2	2	0	0	1	0	0	0	1	1
1471	C-Jun-amino-terminal kinase-interacting protein 3 OS=Mus musculus GN=Mapk8ip3 PE=1 SV=1	E9Q6B6_MOUSE	143 kDa	0	0	0	3	0	0	0	0	0	0	0	0	0	0	0	0	0	0	0	0	0	0	0	0	0	0	1	0	0	1	0	1	0	0	1	0	5	3	0	1	0	1	0	0	2	0
1472	Vacuolar protein sorting 16 (Yeast) OS=Mus musculus GN=Vps16 PE=1 SV=1	G3X8X7_MOUSE	95 kDa	0	0	0	1	0	0	0	0	0	0	0	0	0	0	1	0	1	0	0	0	0	0	0	0	0	0	0	0	0	1	0	0	0	0	0	0	1	3	1	1	0	0	1	1	0	2
1473	Kelch repeat and BTB domain-containing protein 11 OS=Mus musculus GN=Kbtbd11 PE=1 SV=3	KBTBB_MOUSE	68 kDa	0	0	0	0	0	0	0	0	0	0	0	0	0	0	0	0	0	0	0	0	0	1	0	0	0	0	0	0	0	0	1	0	0	0	0	0	0	0	0	0	0	0	0	0	0	0
1474	Leucine-rich repeat transmembrane neuronal protein 2 OS=Mus musculus GN=Lrrtm2 PE=2 SV=1	LRRT2_MOUSE	59 kDa	3	2	0	0	4	0	0	0	0	0	0	0	2	0	0	0	0	0	0	1	0	0	1	0	0	1	0	0	0	0	0	0	0	0	1	0	1	0	0	0	0	0	0	0	0	0
1475	Ppig protein (Fragment) OS=Mus musculus GN=Ppig PE=2 SV=1	Q05CC5_MOUSE	46 kDa	0	0	0	0	0	0	2	2	0	0	0	0	0	1	1	8	0	0	0	0	0	0	0	2	0	0	1	1	0	0	0	0	0	0	0	0	0	0	0	0	0	0	0	0	1	0
1476	WD repeat domain 13 OS=Mus musculus GN=Wdr13 PE=1 SV=1	Q32P16_MOUSE	54 kDa	0	0	0	0	0	0	0	0	0	0	0	0	0	0	0	2	0	0	0	0	0	0	0	0	0	0	0	0	0	0	0	0	0	0	0	1	1	1	1	0	0	0	1	1	1	0
1477	Putative uncharacterized protein OS=Mus musculus GN=Cyld PE=2 SV=1	Q3V028_MOUSE	107 kDa	0	0	0	6	1	0	0	0	0	0	0	0	0	1	0	0	0	1	1	1	0	2	3	0	0	0	0	0	0	0	0	0	0	0	0	0	3	0	0	0	1	0	0	0	0	0
1478	Vesicle-associated membrane protein, associated protein B and C OS=Mus musculus GN=Vapb PE=1 SV=1	Q8BH80_MOUSE	27 kDa	0	0	0	1	1	0	0	0	0	0	0	0	1	1	0	0	0	0	0	1	3	0	0	0	0	0	0	0	1	2	2	1	0	0	0	0	0	3	1	2	1	2	0	0	1	1
1479	Putative uncharacterized protein OS=Mus musculus GN=Calb1 PE=2 SV=1	Q8CEF3_MOUSE	30 kDa	0	0	0	0	0	0	0	0	0	0	1	0	0	0	0	0	0	0	0	0	0	0	0	0	0	0	0	0	0	0	0	2	0	0	0	0	0	2	0	0	1	1	0	1	1	0
1480	Synaptic vesicle membrane protein VAT-1 homolog-like OS=Mus musculus GN=Vat1l PE=1 SV=2	VAT1L_MOUSE	46 kDa	0	0	0	0	0	0	0	0	0	0	0	0	0	0	0	0	0	0	0	0	0	0	0	0	0	0	0	0	0	0	0	0	0	0	0	0	0	0	0	0	0	0	0	0	0	0
1481	Isoform 5 of Rab GTPase-binding effector protein 1 OS=Mus musculus GN=Rabep1	RABE1_MOUSE	95 kDa	0	0	0	0	0	0	0	0	0	0	0	0	0	0	0	0	0	0	0	0	0	0	0	0	0	0	0	0	0	0	1	0	0	0	0	0	2	0	0	1	0	0	0	0	1	1
1482	Isoform C of Prelamin-A/C OS=Mus musculus GN=Lmna	LMNA_MOUSE	65 kDa	1	0	0	0	0	0	0	0	0	0	0	0	0	0	0	0	0	1	0	0	0	1	0	0	0	0	0	0	0	0	0	0	0	0	1	0	0	0	0	0	0	0	0	0	0	0
1483	Isoform 2 of Calcineurin subunit B type 1 OS=Mus musculus GN=Ppp3r1	CANB1_MOUSE	18 kDa	0	0	0	0	0	0	0	0	0	0	0	0	0	0	0	0	0	0	0	0	0	0	0	0	0	0	0	0	1	0	4	2	0	0	0	0	0	0	3	2	1	0	0	1	0	0
1484	Nuclear pore complex protein Nup155 OS=Mus musculus GN=Nup155 PE=1 SV=1	NU155_MOUSE	155 kDa	1	0	0	2	2	0	0	0	0	0	0	0	3	1	0	0	0	1	1	1	0	1	0	0	1	0	0	0	0	0	0	0	0	0	0	1	3	0	0	0	0	0	0	1	1	0
1485	Mib1 protein OS=Mus musculus GN=Mib1 PE=2 SV=1	A2RRJ6_MOUSE	110 kDa	2	0	0	1	1	0	0	0	0	0	0	0	1	3	0	0	0	0	1	1	2	0	0	0	0	0	0	0	0	0	0	0	0	0	0	1	0	0	0	0	0	0	0	2	0	0
1486	Vesicle-associated membrane protein 7 OS=Mus musculus GN=Vamp7 PE=1 SV=1	VAMP7_MOUSE	25 kDa	0	0	0	0	0	0	0	0	0	0	0	0	0	0	0	0	0	0	0	0	0	0	0	0	0	0	0	0	0	1	1	0	0	0	0	0	2	2	1	0	2	3	0	2	3	0
1487	Isoform 2 of Sequestosome-1 OS=Mus musculus GN=Sqstm1	SQSTM_MOUSE	44 kDa	0	0	0	0	0	0	0	0	0	0	0	0	0	0	0	0	0	0	0	0	0	0	0	0	0	0	1	1	0	3	2	3	0	0	0	0	1	0	0	1	0	1	0	1	2	0
1488	Gene model 440, (NCBI) OS=Mus musculus GN=Rundc3b PE=1 SV=1	D3YUQ5_MOUSE	51 kDa	0	0	0	0	0	0	0	0	0	0	0	0	0	0	0	0	0	0	0	0	0	0	0	0	0	0	0	0	0	2	0	0	0	0	0	0	1	2	1	0	0	1	0	2	2	0
1489	Beta-1,3-galactosyltransferase 1 OS=Mus musculus GN=B3galt1 PE=1 SV=2	B3GT1_MOUSE	38 kDa	0	0	0	0	0	0	0	0	0	0	0	0	0	1	0	0	0	0	0	0	0	0	0	0	0	0	0	0	0	1	1	1	0	0	0	0	1	2	1	0	1	2	1	2	2	0
1490	Adenylate cyclase type 9 OS=Mus musculus GN=Adcy9 PE=1 SV=1	E9Q706_MOUSE	124 kDa	0	1	0	2	0	0	0	0	0	0	0	0	2	1	1	0	0	0	0	0	0	0	0	0	0	0	0	0	0	0	0	0	0	0	1	0	2	1	2	0	1	1	0	1	1	1
1491	Signal transducing adaptor molecule (SH3 domain and ITAM motif) 1, isoform CRA_b OS=Mus musculus GN=Stam PE=1 SV=1	Q3TQ49_MOUSE	60 kDa	0	0	0	0	0	0	0	0	0	0	0	0	0	0	0	0	0	1	0	2	0	1	0	0	0	0	0	0	0	1	0	2	0	0	0	0	2	0	1	1	0	0	1	1	1	1
1492	Isoform 2 of UAP56-interacting factor OS=Mus musculus GN=Fyttd1	UIF_MOUSE	32 kDa	1	1	0	2	2	0	0	0	0	0	0	1	2	2	0	0	1	0	0	0	0	0	0	0	0	2	0	0	0	0	0	0	0	1	1	0	0	0	0	0	0	0	0	2	1	0
1493.1	MCG133388, isoform CRA_f OS=Mus musculus GN=Pcdhgc5 PE=1 SV=1	Q91XW9_MOUSE	102 kDa	0	2	0	2	2	0	0	0	0	0	0	0	1	0	0	0	0	0	0	0	1	0	1	2	0	1	1	0	0	0	0	0	0	1	0	1	5	0	0	0	0	0	0	0	0	0
1494.1	Arhgap26 protein OS=Mus musculus GN=Arhgap26 PE=2 SV=1	B9EJ96_MOUSE	82 kDa	0	0	0	1	0	0	0	0	0	0	0	0	0	0	0	0	2	3	2	2	1	0	1	1	1	0	0	0	0	0	0	0	0	0	0	0	3	0	0	0	0	0	0	0	0	0
1495.1	Long-chain specific acyl-CoA dehydrogenase, mitochondrial OS=Mus musculus GN=Acadl PE=1 SV=2	ACADL_MOUSE	48 kDa	0	0	0	0	0	0	0	0	0	0	0	0	1	0	0	1	1	0	0	0	0	0	0	0	0	1	0	0	0	0	0	0	0	0	0	0	0	0	0	0	1	1	0	0	0	0
1495.2	Long-chain-specific acyl-CoA dehydrogenase, mitochondrial OS=Mus musculus GN=Acadl PE=1 SV=1	A0A0R4J083_MOUSE	48 kDa	0	0	0	0	0	0	0	0	0	0	0	0	0	0	0	0	0	0	0	0	0	0	0	0	0	0	0	0	0	0	0	0	0	0	0	0	0	0	0	0	0	0	0	0	0	0
1496	RAS oncogene family protein OS=Mus musculus GN=Rab11b PE=2 SV=1	A0A068BFR3_MOUSE	24 kDa	0	0	0	0	0	0	0	0	0	0	0	0	0	1	0	0	1	0	0	0	0	0	0	0	0	0	0	0	0	0	0	0	0	0	0	0	0	0	1	1	0	0	1	0	1	1
1497	ADP-ribosylation factor-like protein 3 OS=Mus musculus GN=Arl3 PE=1 SV=1	ARL3_MOUSE	20 kDa	0	0	0	0	0	0	0	0	0	0	0	0	0	0	1	1	0	0	0	0	0	0	0	0	0	0	1	0	1	0	1	1	0	0	0	0	0	2	0	0	0	1	0	0	0	0
1498	Slit homolog 3 (Drosophila) OS=Mus musculus GN=Slit3 PE=2 SV=1	B2RX06_MOUSE	168 kDa	0	0	0	0	0	0	0	0	0	0	0	0	0	0	0	0	0	0	0	0	0	0	0	0	0	0	0	0	0	0	0	0	0	0	0	0	1	4	0	0	2	4	3	0	1	1
1499	Chondroadherin-like protein OS=Mus musculus GN=Chadl PE=1 SV=1	CHADL_MOUSE	81 kDa	0	0	0	0	0	0	0	0	0	0	0	0	0	0	0	0	0	0	0	0	0	0	0	0	0	0	0	0	0	0	0	0	0	0	0	0	1	3	0	1	1	4	1	2	3	2
1500	Fermitin family homolog 2 OS=Mus musculus GN=Fermt2 PE=1 SV=1	FERM2_MOUSE	78 kDa	0	0	0	0	0	0	0	0	0	0	0	0	0	1	0	0	0	0	0	0	0	0	0	0	0	0	0	0	0	0	0	1	0	0	0	0	0	1	1	1	0	1	0	0	2	2
1501	Far upstream element-binding protein 2 OS=Mus musculus GN=Khsrp PE=1 SV=2	FUBP2_MOUSE	77 kDa	0	0	0	0	0	0	0	0	0	0	0	0	0	0	0	0	0	0	0	1	0	0	0	0	0	0	0	0	0	0	0	0	0	0	0	0	0	0	0	0	0	0	0	0	0	0
1502	Glutathione S-transferase A4 OS=Mus musculus GN=Gsta4 PE=1 SV=3	GSTA4_MOUSE	26 kDa	0	0	0	0	0	0	0	0	0	0	0	0	0	0	0	0	0	0	0	0	0	0	0	0	0	0	0	0	0	0	0	0	0	0	0	0	0	0	0	0	0	0	0	0	0	0
1503	Serine/threonine-protein kinase OSR1 OS=Mus musculus GN=Oxsr1 PE=1 SV=1	OXSR1_MOUSE	58 kDa	0	0	0	0	0	0	0	0	0	0	0	0	0	0	0	0	0	0	0	0	0	0	0	0	0	0	0	0	0	1	2	0	0	0	0	0	2	0	1	2	1	1	0	0	2	1
1504	Phosphatidylinositol 5-phosphate 4-kinase type-2 beta OS=Mus musculus GN=Pip4k2b PE=1 SV=1	PI42B_MOUSE	47 kDa	0	0	0	0	0	0	0	0	0	0	0	0	0	0	0	1	1	0	0	0	0	0	0	0	0	0	0	0	0	0	1	2	0	0	0	0	0	4	2	1	0	0	0	0	1	2
1505	Phosphomannomutase 1 OS=Mus musculus GN=Pmm1 PE=1 SV=1	PMM1_MOUSE	30 kDa	0	0	0	0	0	0	0	0	0	0	0	0	0	0	0	0	0	0	0	0	0	0	0	0	0	0	0	0	0	0	0	0	2	0	0	0	0	3	1	2	4	2	4	0	1	1
1506	Protein phosphatase 1A OS=Mus musculus GN=Ppm1a PE=1 SV=1	PPM1A_MOUSE	42 kDa	0	0	0	0	0	0	0	0	0	0	0	0	0	0	0	0	0	0	0	0	0	0	0	0	0	0	0	0	0	0	2	1	0	0	0	0	3	3	3	1	4	1	0	1	4	1
1507	Proteasome subunit alpha type-2 OS=Mus musculus GN=Psma2 PE=1 SV=3	PSA2_MOUSE	26 kDa	0	0	0	0	0	0	0	0	0	0	0	0	0	0	0	0	0	0	0	0	0	0	0	0	0	0	0	0	0	0	0	0	0	0	0	0	0	0	0	0	0	0	0	0	0	0
1508	Proteasome subunit beta type-1 OS=Mus musculus GN=Psmb1 PE=1 SV=1	PSB1_MOUSE	26 kDa	0	0	0	0	0	0	0	0	0	0	0	0	0	0	0	0	0	0	0	0	0	0	0	0	0	0	0	0	0	0	0	0	0	0	0	0	0	0	0	0	0	0	0	0	0	0
1509	Proteasome subunit beta type-5 OS=Mus musculus GN=Psmb5 PE=1 SV=3	PSB5_MOUSE	29 kDa	0	0	0	0	0	0	0	0	0	0	0	0	0	2	0	0	0	0	0	0	0	0	0	0	0	0	0	0	0	0	0	0	0	0	0	0	0	0	0	0	0	0	0	0	1	0
1510	Vasicular inhibitory amino acid transporter 10D OS=Mus musculus GN=Slc32a1 PE=2 SV=1	Q49S98_MOUSE	57 kDa	0	0	0	0	0	0	0	0	0	0	0	0	0	2	4	2	1	0	0	0	0	0	0	0	0	0	0	0	0	0	0	0	0	1	0	1	0	0	0	0	0	0	0	0	0	1
1511	Putative uncharacterized protein (Fragment) OS=Mus musculus GN=Prepl PE=2 SV=1	Q8BKS6_MOUSE	76 kDa	0	0	0	0	0	0	0	0	0	0	0	0	0	0	0	0	0	0	0	0	0	0	0	0	0	0	0	0	0	0	0	0	0	0	0	0	0	1	0	0	0	0	0	0	0	0
1512	Isoleucine--tRNA ligase, mitochondrial OS=Mus musculus GN=Iars2 PE=1 SV=1	SYIM_MOUSE	113 kDa	0	0	0	0	0	0	0	0	0	0	0	0	0	0	0	0	0	0	0	0	0	0	0	0	0	0	0	0	0	0	0	0	0	0	0	0	0	3	1	0	1	0	1	0	0	2
1513	Isoform 2 of Tyrosine-protein phosphatase non-receptor type 23 OS=Mus musculus GN=Ptpn23	PTN23_MOUSE	185 kDa	0	0	0	0	0	0	0	0	0	0	0	0	0	0	1	0	1	0	0	0	1	0	0	0	0	0	0	0	0	0	0	0	0	0	0	0	0	2	0	0	0	0	0	1	3	0
1514	Isoform 2 of Syndetin OS=Mus musculus GN=Vps50	VPS50_MOUSE	107 kDa	0	0	0	0	0	0	0	0	0	0	0	0	0	0	0	0	0	0	0	0	0	0	0	0	0	0	0	0	1	0	0	0	0	0	0	0	1	1	1	2	0	2	0	0	0	1
1515	Amyloid beta (A4)-like protein 1 OS=Mus musculus GN=Aplp1 PE=1 SV=1	A0A0R4IZZ1_MOUSE	73 kDa	0	0	0	0	0	0	0	0	0	0	0	0	0	0	0	0	0	0	0	0	1	0	0	0	0	1	0	0	0	0	2	2	0	0	0	0	0	0	0	1	0	0	1	2	1	2
1516	ATP-binding cassette sub-family F member 1 OS=Mus musculus GN=Abcf1 PE=1 SV=1	ABCF1_MOUSE	95 kDa	0	0	0	1	2	0	0	0	0	0	0	0	0	0	0	2	0	0	0	0	0	1	0	0	0	0	0	0	0	0	0	0	0	1	0	0	0	0	0	0	0	1	0	1	0	1
1517	Heme oxygenase 2 OS=Mus musculus GN=Hmox2 PE=1 SV=1	HMOX2_MOUSE	36 kDa	0	0	0	0	0	0	0	0	0	0	0	0	0	0	0	0	0	0	0	0	0	0	0	0	0	0	0	0	1	0	1	0	1	0	0	0	1	2	2	2	1	2	1	0	2	1
1518	Lamin-B receptor OS=Mus musculus GN=Lbr PE=1 SV=2	LBR_MOUSE	71 kDa	0	0	0	2	2	0	0	0	0	0	0	0	1	2	1	0	0	0	0	1	0	0	0	0	0	0	0	0	0	0	0	0	0	1	0	0	0	0	0	0	0	0	0	0	0	0
1519	Putative uncharacterized protein OS=Mus musculus GN=Skp1a PE=2 SV=1	Q3TL58_MOUSE	19 kDa	0	0	0	0	1	0	0	0	0	0	0	0	0	0	0	1	0	0	0	1	1	0	0	1	1	0	0	0	0	0	0	0	0	0	0	0	1	1	1	1	0	0	2	0	0	2
1520	MKIAA0765 splice variant 1 (Fragment) OS=Mus musculus GN=Cpne1 PE=2 SV=1	Q571A1_MOUSE	45 kDa	0	0	0	0	0	0	0	0	0	0	0	0	0	0	0	0	0	0	0	0	0	0	0	0	0	0	1	0	0	2	0	0	0	0	0	0	1	1	1	1	0	1	1	1	0	1
1521.1	Phosphodiesterase OS=Mus musculus GN=Pde4d PE=1 SV=1	E9PVU7_MOUSE	91 kDa	0	2	0	3	5	0	0	0	0	0	0	0	0	1	2	0	0	3	0	0	0	0	2	0	0	0	0	0	0	0	0	0	0	0	0	0	4	1	0	0	3	2	0	2	2	0
1522.1	Protein ABHD16A OS=Mus musculus GN=Abhd16a PE=1 SV=3	ABHGA_MOUSE	63 kDa	0	0	0	1	1	0	0	0	0	0	0	0	0	0	0	0	0	0	0	0	0	0	0	0	0	0	0	0	0	1	1	1	0	0	0	0	2	2	0	0	1	0	1	2	2	1
1523.1	Serpin B6 OS=Mus musculus GN=Serpinb6a PE=1 SV=1	F8WIV2_MOUSE	45 kDa	0	0	0	0	0	0	0	0	0	0	0	0	0	0	0	0	0	0	0	0	0	0	0	0	0	0	0	0	0	0	0	0	0	0	0	0	0	1	1	0	1	1	0	0	2	1
1524	Centriolar coiled-coil protein of 110 kDa (Fragment) OS=Mus musculus GN=Ccp110 PE=1 SV=1	A0A140LJ44_MOUSE	88 kDa	0	0	0	4	1	0	0	0	1	0	0	0	1	1	0	0	0	1	1	0	0	0	0	0	0	0	0	0	0	0	0	0	0	0	1	0	3	0	0	0	0	0	0	0	0	0
1525	Ethanolamine-phosphate cytidylyltransferase OS=Mus musculus GN=Pcyt2 PE=1 SV=1	A2ABY3_MOUSE	43 kDa	0	0	0	0	0	0	0	0	0	0	0	0	0	0	0	1	0	0	0	0	0	0	0	0	0	0	0	0	0	0	0	0	0	0	0	0	1	3	1	0	0	0	1	0	0	0
1526	Arhgap21 protein OS=Mus musculus GN=Arhgap21 PE=2 SV=1	B2RWX1_MOUSE	217 kDa	1	0	0	5	5	0	1	0	0	1	1	0	6	3	0	0	0	0	0	0	0	0	0	0	0	0	0	0	0	0	0	0	0	0	4	0	3	1	1	0	1	2	0	2	1	0
1527	Cysteine and histidine-rich domain-containing protein 1 OS=Mus musculus GN=Chordc1 PE=1 SV=1	CHRD1_MOUSE	37 kDa	0	0	0	0	0	0	0	0	0	0	0	0	0	0	0	0	0	0	0	0	0	0	0	0	0	0	0	0	0	0	0	0	0	0	0	0	0	0	0	0	0	0	0	0	0	0
1528	Cytoplasmic dynein 1 intermediate chain 1 OS=Mus musculus GN=Dync1i1 PE=1 SV=1	D3Z0M6_MOUSE	73 kDa	0	0	0	0	0	0	0	0	0	0	0	0	0	0	0	0	0	0	0	0	0	0	0	0	0	0	0	0	0	0	1	0	0	0	0	0	0	0	1	2	0	0	1	0	1	0
1529	Early endosome antigen 1 OS=Mus musculus GN=Eea1 PE=1 SV=2	EEA1_MOUSE	161 kDa	0	0	0	0	0	0	0	0	0	0	0	0	0	0	0	0	0	0	0	0	0	0	0	0	0	0	0	0	0	0	0	0	0	0	0	0	0	0	0	0	0	0	0	0	0	0
1530	Pericentrin OS=Mus musculus GN=Pcnt PE=1 SV=1	F8VPV0_MOUSE	331 kDa	4	1	0	0	0	0	0	0	0	0	0	0	0	1	0	0	0	1	2	1	0	1	0	0	0	0	0	0	0	0	0	0	0	3	1	0	1	0	0	0	0	0	0	0	0	0
1531	Huntingtin-interacting protein 1-related protein OS=Mus musculus GN=Hip1r PE=1 SV=2	HIP1R_MOUSE	119 kDa	0	0	0	0	0	0	0	0	0	0	0	0	0	0	1	0	0	0	1	0	0	0	0	0	0	0	0	0	0	0	0	0	0	0	0	0	0	0	1	0	0	0	0	0	0	0
1532	IgLON family member 5 OS=Mus musculus GN=Iglon5 PE=2 SV=2	IGLO5_MOUSE	37 kDa	3	1	0	0	0	0	0	0	0	0	0	0	0	0	1	0	0	0	0	0	0	0	0	0	1	0	0	0	0	0	0	0	0	2	1	2	0	0	0	0	0	0	0	0	0	0
1533	Calcium/calmodulin-dependent protein kinase type 1 OS=Mus musculus GN=Camk1 PE=1 SV=1	KCC1A_MOUSE	42 kDa	0	0	0	0	0	0	0	0	0	0	0	0	0	0	0	1	0	0	0	0	0	0	1	0	0	0	0	0	3	2	3	3	2	0	0	0	5	2	2	4	0	1	3	1	2	4
1534	Protein-arginine deiminase type-2 OS=Mus musculus GN=Padi2 PE=1 SV=2	PADI2_MOUSE	76 kDa	0	0	0	0	0	0	0	0	0	0	0	0	0	0	0	1	0	0	0	0	0	0	0	0	0	0	0	0	0	1	1	0	0	0	0	0	0	0	0	0	0	0	0	0	0	0
1535	26S proteasome non-ATPase regulatory subunit 3 OS=Mus musculus GN=Psmd3 PE=1 SV=3	PSMD3_MOUSE	61 kDa	0	0	0	0	0	0	0	0	0	0	0	0	0	0	0	0	0	0	0	0	0	0	0	0	0	0	0	0	0	0	0	0	0	0	0	0	0	0	0	0	1	0	0	1	1	0
1536	Putative uncharacterized protein OS=Mus musculus GN=Bphl PE=2 SV=1	Q3TDN8_MOUSE	34 kDa	0	0	0	0	0	0	0	0	0	0	0	0	0	0	0	0	0	0	0	0	0	0	0	0	0	0	0	0	0	0	0	0	0	0	0	0	0	0	0	1	0	0	0	0	0	0
1537	Putative uncharacterized protein OS=Mus musculus GN=Tars PE=2 SV=1	Q3U630_MOUSE	83 kDa	0	0	0	0	0	0	0	0	0	0	0	0	0	0	0	0	0	0	0	0	0	0	0	0	0	0	0	0	0	0	0	0	0	0	0	0	0	0	0	0	0	0	0	0	0	0
1538	Putative uncharacterized protein OS=Mus musculus GN=Nploc4 PE=2 SV=1	Q3UDU9_MOUSE	68 kDa	0	0	0	0	0	0	0	0	0	0	0	0	0	0	0	0	0	0	0	0	0	0	0	0	0	0	0	0	0	0	0	0	0	0	0	0	1	1	0	0	0	1	0	1	1	0
1539	Crystallin, zeta OS=Mus musculus GN=Cryz PE=2 SV=1	Q80XR3_MOUSE	35 kDa	0	0	0	0	0	0	0	0	0	0	0	0	0	0	0	3	0	0	0	0	0	0	0	0	0	0	0	0	0	1	0	2	0	0	0	0	0	0	0	0	0	0	0	0	0	0
1540	Arginine--tRNA ligase, cytoplasmic OS=Mus musculus GN=Rars PE=1 SV=2	SYRC_MOUSE	76 kDa	0	0	0	0	0	0	0	0	0	0	0	0	0	0	0	0	0	0	0	0	0	0	0	0	0	0	0	0	0	0	1	0	0	0	0	0	0	0	0	2	0	0	0	0	0	2
1541	Vinculin OS=Mus musculus GN=Vcl PE=1 SV=4	VINC_MOUSE	117 kDa	0	0	0	0	0	0	0	0	0	0	0	0	0	0	0	0	0	0	0	0	0	0	0	0	0	0	0	0	0	0	0	0	0	0	0	0	0	0	0	0	0	0	0	0	0	1
1542	Isoform 4 of Cortactin-binding protein 2 OS=Mus musculus GN=Cttnbp2	CTTB2_MOUSE	176 kDa	0	0	0	0	0	0	0	0	0	0	0	0	1	0	0	0	0	0	0	0	1	0	0	0	0	0	0	0	0	1	0	0	0	0	0	0	0	1	0	0	0	0	0	3	2	0
1543	Isoform 2 of Epidermal growth factor receptor substrate 15-like 1 OS=Mus musculus GN=Eps15l1	EP15R_MOUSE	90 kDa	0	0	0	0	0	0	0	0	0	0	0	0	0	0	0	0	0	0	0	0	0	0	0	0	0	0	0	0	0	0	0	0	0	0	0	0	0	0	0	0	1	1	0	0	0	0
1544	Isoform 2 of Neuron navigator 1 OS=Mus musculus GN=Nav1	NAV1_MOUSE	196 kDa	0	0	0	8	3	0	0	0	0	0	0	0	0	0	0	0	0	0	0	0	0	0	1	0	0	0	0	0	0	0	0	0	0	1	2	0	1	0	0	0	0	0	0	0	0	0
1545	Putative uncharacterized protein (Fragment) OS=Mus musculus GN=Mrpl16 PE=2 SV=1	Q9CSU4_MOUSE	22 kDa	0	0	0	2	1	0	0	0	0	0	0	0	2	2	0	0	0	0	0	0	0	0	0	0	0	0	0	0	0	0	0	0	0	0	1	0	1	0	0	0	0	1	0	3	2	0
1546	PC4 and SFRS1-interacting protein OS=Mus musculus GN=Psip1 PE=1 SV=1	PSIP1_MOUSE	60 kDa	0	1	0	0	0	0	0	0	0	0	0	0	0	0	0	2	0	2	1	0	0	0	0	1	0	0	0	0	0	0	0	0	0	2	1	2	0	0	0	0	0	0	0	0	0	0
1547	Large proline-rich protein BAG6 (Fragment) OS=Mus musculus GN=Bag6 PE=1 SV=1	A0A1B0GX81_MOUSE	115 kDa	0	0	0	0	0	0	0	0	0	0	0	0	0	1	0	0	0	0	0	0	0	0	0	0	0	0	0	0	0	1	0	0	0	0	0	0	0	1	0	2	0	2	0	1	2	1
1548	Putative uncharacterized protein OS=Mus musculus GN=Csnk2a2 PE=2 SV=1	Q8BPF9_MOUSE	41 kDa	0	0	0	0	0	0	0	0	0	0	0	0	0	0	0	0	0	0	0	0	0	0	0	0	0	0	0	1	2	2	3	2	1	0	0	0	1	3	0	0	1	1	1	1	1	0
1549	Guanine nucleotide-binding protein subunit alpha-12 OS=Mus musculus GN=Gna12 PE=1 SV=3	GNA12_MOUSE	44 kDa	0	0	0	3	4	0	5	0	0	0	2	0	2	2	0	0	0	0	0	0	0	0	0	2	0	0	0	0	0	0	0	0	0	0	0	0	5	2	0	0	0	0	0	0	3	0
1550	Complement C1q subcomponent subunit B OS=Mus musculus GN=C1qb PE=1 SV=2	C1QB_MOUSE	27 kDa	0	0	0	0	0	0	0	0	0	0	0	0	0	0	0	0	0	0	0	0	0	0	0	0	0	0	0	0	0	0	0	0	0	0	0	0	1	1	2	2	1	1	0	1	1	2
1551	Probable G-protein coupled receptor 158 OS=Mus musculus GN=Gpr158 PE=1 SV=2	GP158_MOUSE	134 kDa	0	0	0	0	2	0	0	0	0	0	0	0	0	0	1	0	1	0	2	1	2	1	1	0	1	0	0	0	0	0	0	0	0	0	1	0	2	0	0	0	0	0	0	1	0	0
1553.1	Proline synthase co-transcribed bacterial homolog protein OS=Mus musculus GN=Prosc PE=1 SV=1	PROSC_MOUSE	30 kDa	0	0	0	0	0	0	0	0	0	0	0	0	0	0	0	0	0	0	0	0	0	0	0	0	0	0	0	0	0	1	2	1	2	0	0	0	0	0	2	1	0	0	0	0	0	1
1554	Thimet oligopeptidase OS=Mus musculus GN=Thop1 PE=1 SV=1	A0A0R4IZY0_MOUSE	78 kDa	0	0	0	0	0	0	0	0	0	0	0	0	0	0	0	0	0	0	0	0	0	0	0	0	0	0	0	0	0	0	1	1	0	0	0	0	0	1	0	0	0	0	0	0	0	0
1555	BTB/POZ domain-containing protein KCTD12 OS=Mus musculus GN=Kctd12 PE=1 SV=1	A0A0R4J2B2_MOUSE	36 kDa	0	2	0	0	0	0	0	0	0	0	0	2	0	1	0	0	0	2	2	0	0	0	0	0	0	0	0	0	2	0	0	0	0	0	2	0	2	0	0	0	0	0	0	3	1	0
1556	Leucine-rich repeat-containing protein 57 (Fragment) OS=Mus musculus GN=Lrrc57 PE=1 SV=8	A2AKH7_MOUSE	24 kDa	1	0	0	0	1	0	0	0	0	0	0	0	1	0	0	0	0	0	0	0	0	0	0	0	0	0	0	0	0	0	0	0	1	0	3	0	1	1	1	2	1	0	0	0	2	0
1557	Olfactory marker protein OS=Mus musculus GN=Omp PE=2 SV=1	A2RT14_MOUSE	19 kDa	0	0	0	0	0	0	0	0	0	0	0	0	0	0	0	0	0	0	0	0	0	0	0	0	0	0	0	0	0	0	0	0	0	0	0	0	0	0	0	0	0	0	0	0	0	0
1558	ATP-binding cassette sub-family E member 1 OS=Mus musculus GN=Abce1 PE=1 SV=1	ABCE1_MOUSE	67 kDa	0	0	0	1	2	0	0	0	0	0	0	0	1	1	0	0	0	0	0	0	0	0	0	0	0	0	1	0	1	1	0	0	0	0	0	0	0	0	0	0	0	0	0	0	0	0
1559	Annexin A3 OS=Mus musculus GN=Anxa3 PE=1 SV=4	ANXA3_MOUSE	36 kDa	0	0	0	0	0	0	0	0	0	0	0	0	0	0	0	0	0	0	0	0	0	0	0	0	0	0	0	0	0	0	0	0	0	0	0	0	0	1	0	0	1	3	1	1	1	0
1560	Ubiquitin-like-conjugating enzyme ATG3 OS=Mus musculus GN=Atg3 PE=1 SV=1	ATG3_MOUSE	36 kDa	0	0	0	0	0	0	0	0	0	0	0	0	0	0	0	0	0	0	0	0	0	0	0	0	0	0	0	0	0	0	0	0	0	0	0	0	2	2	1	2	0	0	2	2	0	1
1561	Brain acid soluble protein 1 OS=Mus musculus GN=Basp1 PE=1 SV=3	BASP1_MOUSE	22 kDa	3	0	0	0	0	0	0	0	1	0	0	0	0	0	0	0	0	0	0	0	0	0	0	0	0	0	1	0	0	0	0	0	0	0	1	0	0	0	0	0	0	0	0	0	0	0
1562	Coatomer subunit beta OS=Mus musculus GN=Copb1 PE=1 SV=1	COPB_MOUSE	107 kDa	0	0	0	0	0	0	0	0	0	0	0	0	0	0	0	0	0	0	0	0	0	0	0	0	0	0	0	0	0	0	0	1	0	0	0	0	1	1	0	0	0	2	0	0	1	0
1563	Jouberin OS=Mus musculus GN=Ahi1 PE=1 SV=1	E9QP54_MOUSE	120 kDa	0	0	0	3	4	0	0	0	0	0	0	0	1	0	0	0	0	0	1	0	0	0	0	0	0	0	0	0	0	0	0	0	0	1	0	0	2	0	0	0	0	0	0	0	0	0
1564	Protein Sec24c OS=Mus musculus GN=Sec24c PE=1 SV=1	G3X972_MOUSE	119 kDa	0	0	0	0	0	0	0	0	0	0	0	0	0	0	0	0	0	1	0	0	0	0	0	0	0	0	0	0	0	0	0	0	0	0	0	0	0	0	0	0	0	0	0	0	1	0
1565	5'(3')-deoxyribonucleotidase, cytosolic type OS=Mus musculus GN=Nt5c PE=1 SV=1	NT5C_MOUSE	23 kDa	0	0	0	0	0	0	0	0	0	0	0	0	0	0	0	0	0	0	0	0	0	0	0	0	0	0	0	0	0	0	0	0	0	0	0	0	1	1	0	2	1	2	0	1	1	2
1566	Protein kinase C and casein kinase substrate in neurons protein 2 OS=Mus musculus GN=Pacsin2 PE=1 SV=1	PACN2_MOUSE	56 kDa	0	0	0	0	0	0	0	0	0	0	0	0	0	0	0	0	0	0	0	0	0	0	0	0	0	0	0	0	0	0	0	0	0	0	0	0	0	2	0	1	1	0	0	0	1	1
1567	Serine/threonine-protein phosphatase 6 catalytic subunit OS=Mus musculus GN=Ppp6c PE=1 SV=1	PPP6_MOUSE	35 kDa	0	0	0	0	0	0	0	0	0	0	0	0	0	0	0	0	0	0	0	0	0	0	0	0	0	0	0	0	0	1	1	1	0	0	0	0	1	1	2	1	0	0	0	0	1	0
1568	Thioredoxin-dependent peroxide reductase, mitochondrial OS=Mus musculus GN=Prdx3 PE=1 SV=1	PRDX3_MOUSE	28 kDa	0	0	0	0	0	0	0	0	0	0	1	0	1	1	0	1	0	0	0	0	0	0	0	0	0	0	0	0	0	0	0	0	0	0	0	0	0	0	1	1	0	0	0	0	1	1
1569	Proteasome subunit alpha type-1 OS=Mus musculus GN=Psma1 PE=1 SV=1	PSA1_MOUSE	30 kDa	0	0	0	0	0	0	0	0	0	0	0	0	0	0	0	0	0	0	0	0	0	0	0	0	0	0	0	0	0	0	0	0	0	0	0	0	0	0	0	0	0	0	0	0	0	0
1570	Multifunctional protein ADE2 OS=Mus musculus GN=Paics PE=1 SV=4	PUR6_MOUSE	47 kDa	0	0	0	0	0	0	0	0	0	0	0	0	0	0	1	0	0	0	0	0	0	0	0	0	0	0	0	0	0	0	0	0	0	0	0	0	0	0	0	1	0	0	0	0	0	2
1571	NEDD8-activating enzyme E1 catalytic subunit OS=Mus musculus GN=Uba3 PE=1 SV=1	Q3TL72_MOUSE	50 kDa	0	0	0	0	0	0	0	0	0	0	0	0	0	0	0	0	0	0	0	0	0	0	0	0	0	0	0	0	0	0	0	0	0	0	0	0	0	1	0	0	0	1	0	0	0	0
1572	Target of Myb protein 1 OS=Mus musculus GN=Tom1 PE=1 SV=1	Q3UDC3_MOUSE	57 kDa	0	0	0	0	0	0	0	0	0	0	0	0	0	0	0	0	0	0	0	0	0	0	0	0	0	0	0	0	0	1	1	0	1	0	0	0	0	0	0	0	1	0	0	0	1	1
1573	Putative uncharacterized protein OS=Mus musculus GN=Sqrdl PE=2 SV=1	Q3UDS4_MOUSE	50 kDa	0	0	0	4	4	0	0	0	0	0	0	0	1	1	0	0	0	0	1	0	0	0	1	0	1	0	0	0	0	0	0	0	0	0	0	0	2	0	0	0	0	0	0	2	0	0
1574	Putative uncharacterized protein OS=Mus musculus GN=Gspt1 PE=2 SV=1	Q8CCV1_MOUSE	56 kDa	0	0	0	0	0	0	0	0	0	0	0	0	0	0	0	0	0	0	0	0	0	0	0	0	0	0	0	0	0	0	1	1	0	0	0	0	1	1	1	0	1	0	0	0	2	0
[truncated: 835 more rows]
[truncated: 12 more columns]
