# Supplementary material for: Diversity in Aβ deposit morphology and secondary proteome insolubility across models of Alzheimer-type amyloidosis
Source: Acta Neuropathol Commun. 2020 Apr 6;8:43. doi: 10.1186/s40478-020-00911-y (PMC7137436; doi:10.1186/s40478-020-00911-y)
Supplement: Supplementary file 5 — Additional file 5: Table S4. Excel spreadsheets that list the identity and spectral count data for the SDS-insoluble proteins identified from each model using SAINT score analysis. Each model is tabulated independently. The first tabs labeled “Raw spectra count, Removed duplicates, bait, prey, and inter” are the raw data exported from Scaffold and the intermediate steps of SAINT score calculations. SAINT scores were generated by SAINTexpress as described in Methods. The last 7 tabs are the identified proteins listed according to the genotypes. Any SDS-insoluble data with spectra counts less than 5 were removed, and only proteins with SAINT probability scores equal to or higher than 0.9 were counted as over-represented. This file contains the data used to generate Fig. 6. [file 40478_2020_911_MOESM5_ESM.xlsx]

## Sheet: Table for Fig.6
Protein name	Accession Number	Gene	MW	170 (2.5mo NTg)	172 (2.5mo NTg)	41 (12mo NTg)	183 (13mo NTg)	184 (13mo NTg)	45 (16mo NTg)	47 (20mo NTg)	393(20mo NTg)	443(24mo NTg)	445(24mo NTg)	175 (13mo NTg DOX 1 wk)	177 (13mo NTg DOX 1 wk)	178 (13mo NTg DOX 1 mo)	179 (13mo NTg DOX 1 mo)	208 (24mo Tet.MoAβ)	209 (24mo Tet.MoAβ)	210 (24mo Tet.MoAβ)	202 (3 mo Bri42)	203 (3 mo Bri42)	204 (3 mo Bri42)	199 (11 mo Bri42)	200 (11 mo Bri42)	201 (11 mo Bri42)	205 (15 mo Bri42)	206 (15 mo Bri42)	207 (15 mo Bri42)	36 (9mo PrP.HuAβ/PS1)	40 (9mo PrP.HuAβ/PS1)	42 (12mo PrP.HuAβ/PS1)	46 (16mo PrP.HuAβ/PS1)	52 (20mo PrP.HuAβ/PS1)	53 (20mo PrP.HuAβ/PS1)	406(20mo PrP.HuAβ/PS1)	171 (2.5mo Tet.HuAβ )	173 (2.5mo Tet.HuAβ )	211 (2.5mo Tet.HuAβ )	185 (13mo Tet.HuAβ )	187 (13mo Tet.HuAβ )	215 (13mo Tet.HuAβ )	216 (13mo Tet.HuAβ )	174 (13mo Tet.HuAβ DOX 1 wk)	176 (13mo Tet.HuAβ DOX 1 wk)	212 (13mo Tet.HuAβ DOX 1 wk)	180 (13mo Tet.HuAβ DOX 1 mo)	181 (13mo Tet.HuAβ DOX 1 mo)	213 (13mo Tet.HuAβ DOX 1 mo)
Alanine--tRNA ligase, cytoplasmic	Q3UD67_MOUSE	Aars	107 kDa	0	0	0	0	0	0	0	0	0	0	1	0	0	0	0	4	0	0	0	0	0	0	0	0	0	0	0	0	2	2	7	7	9	0	0	0	7	4	9	9	6	3	7	4	7	8
Active breakpoint cluster region-related protein	E9PUE7_MOUSE	Abr	92 kDa	0	1	0	2	1	0	0	0	1	0	0	1	1	1	1	2	2	2	2	0	1	1	0	1	2	1	1	1	2	1	1	2	1	0	1	0	10	7	5	6	1	1	6	2	2	6
ATP-citrate synthase	Q3V117_MOUSE	Acly	121 kDa	0	1	0	1	1	1	0	0	0	0	7	1	2	5	7	14	1	0	0	0	0	0	0	0	0	3	7	5	15	25	29	29	11	2	2	0	19	20	15	19	15	13	18	16	16	18
Beta-actin-like protein 2	ACTBL_MOUSE	Actbl2	42 kDa	8	6	16	9	10	19	24	23	19	26	9	5	9	11	12	12	14	5	5	4	10	7	8	11	8	12	32	33	36	50	60	53	70	5	7	6	9	21	13	19	14	16	20	14	19	16
Actin-related protein 3	ARP3_MOUSE	Actr3	47 kDa	0	0	0	0	0	0	0	0	0	0	1	0	0	2	0	2	1	0	0	0	0	0	0	0	0	0	0	1	1	3	7	8	0	0	0	0	5	8	6	5	4	8	1	2	8	6
Activator of 90 kDa heat shock protein ATPase homolog 1	AHSA1_MOUSE	Ahsa1	38 kDa	1	1	0	2	2	0	0	0	0	0	3	1	2	3	5	5	5	2	3	0	1	0	1	1	0	2	2	3	1	7	7	8	0	1	1	0	5	6	6	8	5	3	6	4	4	5
Isoform 2 of Adenylate kinase isoenzyme 1	KAD1_MOUSE	Ak1	23 kDa	0	0	0	0	0	0	0	0	0	0	0	0	0	0	2	1	0	0	0	0	0	0	0	0	0	0	0	0	3	3	8	8	6	0	0	0	6	4	9	8	2	3	3	3	6	4
Fructose-bisphosphate aldolase	A6ZI44_MOUSE	Aldoa	45 kDa	2	2	1	10	4	3	9	11	2	3	21	3	5	18	23	34	20	2	0	1	5	3	2	5	3	8	15	17	34	42	72	67	46	2	1	1	23	32	31	34	21	18	27	19	27	27
Fructose-bisphosphate aldolase	A6ZI47_MOUSE	Aldoart2	39 kDa	0	0	0	0	0	0	0	0	0	0	0	0	0	0	9	9	7	0	0	0	0	0	0	0	0	0	0	0	13	13	21	21	11	0	0	0	7	8	8	8	0	0	7	6	0	6
Annexin A5	ANXA5_MOUSE	Anxa5	36 kDa	0	0	0	0	0	0	0	1	0	0	1	0	0	7	4	4	3	0	0	0	1	1	0	1	0	0	0	0	0	4	8	12	5	0	0	0	5	8	9	9	7	7	7	6	7	7
Annexin	Q99JX6_MOUSE	Anxa6	75 kDa	0	0	0	0	0	0	0	0	0	0	0	0	0	0	0	5	0	0	0	0	0	0	0	0	0	0	3	0	9	10	13	9	3	0	0	0	9	11	10	14	10	6	9	6	7	9
AP-1 complex subunit beta-1	AP1B1_MOUSE	Ap1b1	104 kDa	5	0	0	0	8	0	0	0	0	0	0	0	12	13	14	16	16	7	14	7	11	8	0	9	4	4	11	0	14	21	28	31	0	8	8	10	20	11	19	21	9	13	12	15	14	17
AP-3 complex subunit beta-2	AP3B2_MOUSE	Ap3b2	119 kDa	2	1	0	3	3	1	0	0	0	0	2	1	0	2	3	8	4	3	4	0	2	0	0	0	0	0	0	1	2	7	9	10	2	1	2	0	16	11	10	12	8	9	8	4	11	13
Apolipoprotein E	APOE_MOUSE	Apoe	36 kDa	0	1	1	19	5	0	3	1	0	0	1	3	3	2	7	7	10	3	0	0	6	14	16	25	24	33	80	73	89	130	125	139	187	0	4	2	42	55	48	51	66	61	50	43	52	47
Amyloid-beta protein-like protein long isoform	Q53ZT3_MOUSE	App	87 kDa	1	1	1	0	0	3	5	0	3	2	0	0	1	1	0	1	1	0	0	0	1	1	2	4	4	20	21	20	23	78	44	40	62	1	2	1	27	64	32	50	38	44	29	33	35	45
DCC-interacting protein 13-beta	DP13B_MOUSE	Appl2	74 kDa	0	0	0	0	2	0	0	0	0	0	1	0	0	0	5	6	6	0	0	0	0	0	0	1	0	1	0	0	0	0	0	2	0	0	0	0	4	7	2	5	6	6	1	3	7	5
ADP-ribosylation factor 4	ARF4_MOUSE	Arf4	20 kDa	0	0	0	3	2	0	0	0	0	0	0	0	2	3	8	6	6	6	6	5	6	5	5	4	4	4	0	0	0	7	10	9	4	0	0	4	6	4	8	3	4	3	7	4	4	10
Brefeldin A-inhibited guanine nucleotide-exchange protein 3	BIG3_MOUSE	Arfgef3	240 kDa	0	0	0	3	3	0	0	0	0	0	0	0	5	6	4	1	2	1	3	2	2	1	0	4	1	4	16	15	17	29	24	30	9	1	1	0	36	29	26	29	23	23	20	26	23	20
ADP-ribosylation factor-like protein 8A	ARL8A_MOUSE	Arl8a	21 kDa	0	1	0	3	3	0	2	0	0	0	3	1	6	4	9	8	11	6	10	7	10	9	6	4	3	7	11	8	10	16	19	18	3	3	0	2	15	14	14	13	13	13	10	14	12	12
Atlastin-1	ATLA1_MOUSE	Atl1	63 kDa	0	1	0	3	3	1	0	0	0	0	0	1	3	4	3	3	2	2	1	3	2	2	2	1	1	2	4	4	9	10	11	8	1	0	1	2	10	8	11	13	9	6	7	6	8	8
Sodium/potassium-transporting ATPase subunit beta	Q3TSQ1_MOUSE	Atp1b1	35 kDa	7	6	6	5	5	8	8	9	12	8	4	4	4	4	16	11	6	5	6	5	6	5	5	7	6	9	11	10	13	14	22	20	18	5	6	4	6	8	10	5	4	5	8	7	7	8
ATP synthase subunit alpha, mitochondrial	ATPA_MOUSE	Atp5f1a	60 kDa	12	10	13	11	11	7	10	12	10	17	10	8	15	14	23	35	21	12	15	10	12	9	9	16	14	11	22	21	17	24	39	34	33	11	9	16	18	13	25	20	14	11	22	20	15	20
ATP synthase subunit O, mitochondrial	ATPO_MOUSE	Atp5po	23 kDa	3	3	1	4	4	2	5	1	1	2	2	3	3	4	6	10	4	3	2	3	1	2	2	2	1	3	7	4	7	10	15	10	9	2	3	1	8	5	5	2	5	6	3	3	4	4
V-type proton ATPase catalytic subunit A	VATA_MOUSE	Atp6v1a	68 kDa	9	6	2	5	1	2	0	4	2	0	10	2	3	6	18	27	16	2	6	4	4	4	4	8	5	7	9	9	26	31	39	42	28	5	7	8	26	22	25	28	14	14	18	18	17	25
ATPase, H+ transporting, lysosomal V1 subunit B1	Q6P6I3_MOUSE	Atp6v1b1	57 kDa	0	0	0	0	0	0	0	0	0	0	0	0	0	0	7	5	6	0	0	0	0	0	0	0	0	0	0	0	0	10	11	12	6	0	0	0	5	5	6	8	4	5	8	5	5	6
V-type proton ATPase subunit B, brain isoform	VATB2_MOUSE	Atp6v1b2	57 kDa	8	6	6	4	0	1	1	5	1	2	5	3	3	6	15	15	13	3	1	0	1	0	1	1	5	6	8	11	20	25	34	38	24	7	8	5	10	15	14	16	9	12	15	10	12	13
Putative uncharacterized protein	Q3TG21_MOUSE	Atp6v1c1	44 kDa	3	1	0	0	0	0	0	0	0	0	2	0	1	5	4	5	3	0	1	0	0	0	0	0	0	0	2	2	6	6	11	13	1	1	3	1	5	9	7	7	5	4	7	3	5	5
V-type proton ATPase subunit H	A0A0A6YX18_MOUSE	Atp6v1h	54 kDa	6	4	7	8	4	4	2	0	1	1	4	3	6	7	11	16	16	7	10	7	7	7	3	5	4	6	12	9	16	23	28	29	9	6	7	4	14	16	21	16	11	9	13	10	10	16
Phospholipid-transporting ATPase (Fragment)	Q5DTG0_MOUSE	Atp8a1	135 kDa	2	0	0	0	0	0	0	0	0	0	0	0	0	0	3	1	1	0	0	0	2	0	0	2	0	4	2	2	4	10	7	9	0	1	2	0	6	7	10	10	8	6	9	6	14	12
Complement C1q tumor necrosis factor-related protein 4	C1QT4_MOUSE	C1qtnf4	35 kDa	1	1	0	1	1	1	0	0	0	0	1	1	1	1	1	2	2	1	0	1	2	1	1	1	1	4	0	0	2	2	4	4	3	1	1	0	5	8	9	10	8	10	11	8	10	7
Cullin-associated NEDD8-dissociated protein 1	CAND1_MOUSE	Cand1	136 kDa	2	2	0	0	2	1	0	1	1	1	6	1	3	5	15	14	12	0	8	0	6	0	0	0	0	0	2	0	7	15	24	29	5	0	1	1	17	11	17	16	17	12	14	10	14	16
Adenylyl cyclase-associated protein 1	CAP1_MOUSE	Cap1	52 kDa	0	0	0	0	0	0	0	1	0	0	0	0	0	2	4	3	5	1	0	0	1	0	0	0	0	0	0	0	4	7	6	10	3	0	0	0	9	10	10	10	10	6	9	9	9	12
Adenylyl cyclase-associated protein 2	CAP2_MOUSE	Cap2	53 kDa	0	0	0	0	0	0	0	0	0	0	0	0	0	0	1	1	2	0	0	0	0	0	0	0	0	0	1	1	7	6	6	8	4	0	0	0	5	11	6	10	5	6	7	6	5	8
Carbonyl reductase 1	B2RXY7_MOUSE	Cbr1	31 kDa	0	0	0	2	0	0	0	0	0	0	2	0	0	2	1	8	1	0	0	0	0	0	0	0	0	1	3	1	6	7	8	7	7	0	0	0	8	10	14	10	5	7	10	9	9	9
Chaperonin subunit 2 (Beta), isoform CRA_a	Q542X7_MOUSE	Cct2	57 kDa	0	0	0	0	0	0	0	0	0	0	0	0	0	0	3	14	4	0	0	0	1	0	0	0	0	1	1	1	4	7	16	16	16	0	0	0	12	12	23	19	9	4	14	4	8	14
T-complex protein 1 subunit gamma	Q3U4U6_MOUSE	Cct3	61 kDa	1	0	0	0	2	2	0	1	0	0	1	1	2	4	5	10	3	0	0	0	1	0	0	0	0	0	5	4	10	14	21	20	13	0	2	0	15	13	11	13	14	11	8	10	12	12
T-complex protein 1 subunit delta	Q3UJZ8_MOUSE	Cct4	58 kDa	0	0	0	0	2	0	1	0	0	0	1	0	0	0	3	9	3	0	0	0	1	0	1	0	1	3	3	3	7	10	10	14	4	1	0	0	8	8	13	13	7	9	12	6	11	11
T-complex protein 1 subunit epsilon	TCPE_MOUSE	Cct5	60 kDa	0	1	0	1	0	0	0	0	0	0	2	0	1	3	2	4	3	0	0	0	0	1	1	0	1	2	0	0	2	4	11	17	9	0	0	0	7	9	7	6	6	3	5	6	9	8
Chaperonin containing Tcp1, subunit 6a (Zeta)	Q3TI05_MOUSE	Cct6a	58 kDa	0	0	0	0	2	2	0	1	0	1	0	1	0	0	5	5	3	0	0	0	1	0	0	1	0	2	2	1	6	10	15	17	6	0	0	0	4	4	8	5	4	3	6	5	4	7
Chaperonin subunit 7 (Eta), isoform CRA_a	Q3TIJ7_MOUSE	Cct7	60 kDa	0	0	0	1	1	0	0	0	0	0	2	0	0	3	2	6	2	0	0	0	1	0	0	1	0	1	1	0	3	5	11	12	5	1	1	0	4	11	9	9	7	7	6	8	7	7
Chaperonin subunit 8 (Theta), isoform CRA_a	Q3UL22_MOUSE	Cct8	60 kDa	0	0	0	0	0	1	0	1	0	0	3	0	0	0	5	8	3	0	0	0	0	0	0	0	0	0	3	0	11	15	20	22	8	0	1	0	9	14	13	15	13	14	15	12	12	13
Cell division control protein 42 homolog	CDC42_MOUSE	Cdc42	21 kDa	0	0	0	4	3	0	2	1	2	0	1	0	2	1	5	6	5	0	0	0	4	2	0	2	2	1	3	2	3	10	10	11	5	0	0	2	5	5	4	4	5	2	4	5	3	7
Cofilin-1	COF1_MOUSE	Cfl1	19 kDa	1	0	1	3	3	0	2	1	2	0	0	0	4	6	7	15	7	1	4	2	7	4	1	7	7	6	9	11	8	20	23	29	14	0	1	4	12	9	14	16	8	6	12	11	9	14
Creatine kinase B-type	KCRB_MOUSE	Ckb	43 kDa	10	5	11	15	13	9	17	27	21	6	12	7	15	28	36	41	33	14	18	15	20	14	14	21	20	24	34	47	39	73	94	107	119	11	9	19	52	52	62	59	37	34	48	32	23	58
Clusterin	CLUS_MOUSE	Clu	52 kDa	3	0	0	4	1	2	4	2	2	2	1	4	1	4	2	3	6	1	1	1	1	1	1	5	3	8	18	14	19	34	37	39	24	0	2	0	19	22	27	24	24	21	22	22	23	27
Coronin-1A	COR1A_MOUSE	Coro1a	51 kDa	1	0	0	1	1	0	0	0	0	0	0	0	2	2	5	2	2	0	0	0	0	0	0	0	0	3	4	5	8	9	11	16	5	0	1	0	8	5	14	8	4	4	8	6	6	8
Copine-6	CPNE6_MOUSE	Cpne6	62 kDa	0	0	1	0	0	1	1	0	0	0	1	1	0	1	1	4	1	0	1	1	1	1	1	1	0	1	2	2	7	9	11	13	4	1	1	1	7	6	7	9	7	6	5	6	9	8
Dihydropyrimidinase-related protein 1	DPYL1_MOUSE	Crmp1	62 kDa	0	0	0	6	0	6	0	7	0	0	11	5	5	7	7	21	7	4	5	0	6	0	0	5	5	4	9	7	13	18	23	21	21	7	0	3	5	15	8	8	10	10	9	6	8	8
Ketimine reductase mu-crystallin	CRYM_MOUSE	Crym	34 kDa	0	0	0	0	0	0	0	0	0	0	0	1	1	4	1	4	2	0	0	0	0	0	0	0	0	1	0	2	9	13	15	17	6	0	0	0	7	9	9	8	7	10	4	7	7	6
Cysteine and glycine-rich protein 1	CSRP1_MOUSE	Csrp1	21 kDa	0	1	1	0	1	2	3	1	0	0	3	1	1	2	8	9	8	1	0	2	2	1	2	3	0	2	1	2	2	2	9	9	3	0	0	1	6	5	6	6	5	7	4	4	5	5
Dynactin subunit 1	E9Q3M3_MOUSE	Dctn1	140 kDa	2	3	0	5	7	0	0	0	2	0	2	2	4	7	15	14	11	0	5	2	5	0	0	3	0	3	3	0	9	10	18	17	5	5	3	1	22	19	24	23	13	17	18	15	21	23
DmX-like protein 2	B0V2P5_MOUSE	Dmxl2	341 kDa	0	0	0	1	0	0	0	0	0	0	0	0	0	0	2	7	3	0	2	0	0	1	0	0	0	0	0	0	7	9	6	8	2	1	2	0	14	14	17	14	12	9	9	9	20	15
Isoform 4 of Dynamin-1	DYN1_MOUSE	Dnm1	97 kDa	16	19	4	30	25	29	20	21	41	29	24	16	25	22	42	44	51	28	41	28	26	23	23	24	24	26	58	52	93	111	138	140	79	15	21	16	70	62	68	70	47	48	53	50	60	76
Dynamin-1-like protein	DNM1L_MOUSE	Dnm1l	83 kDa	6	3	0	7	8	3	0	2	3	1	5	4	7	11	16	17	23	5	17	8	11	7	4	5	1	2	2	1	3	18	13	20	10	6	4	5	16	15	21	21	11	11	10	9	12	22
Dynamin-3	E9QLL2_MOUSE	Dnm3	97 kDa	9	8	2	8	8	9	7	7	13	8	11	5	7	8	26	28	28	8	19	13	11	9	9	10	8	10	14	13	23	33	40	45	29	5	10	8	30	22	27	28	23	19	19	22	20	28
Dihydropyrimidinase-related protein 2	DPYL2_MOUSE	Dpysl2	62 kDa	10	14	5	13	11	14	18	29	22	21	20	10	19	23	33	50	33	14	23	15	22	12	11	13	12	14	23	21	33	47	60	60	70	10	14	12	28	26	34	33	29	30	29	26	33	40
Destrin	DEST_MOUSE	Dstn	19 kDa	0	0	0	0	0	1	0	0	0	0	3	0	1	2	7	8	2	0	1	1	0	1	1	1	1	2	4	3	3	7	10	13	5	0	1	1	5	5	10	10	7	5	6	5	5	10
Dual-specificity protein phosphatase 3	B1AQF4_MOUSE	Dusp3	23 kDa	0	1	0	2	1	0	0	0	0	0	1	1	1	1	3	3	2	0	0	0	0	0	1	0	0	2	2	0	3	5	7	6	3	0	1	0	6	5	5	5	4	4	5	4	7	3
Cytoplasmic dynein 1 light intermediate chain 1	DC1L1_MOUSE	Dync1li1	57 kDa	2	2	0	1	0	0	0	0	0	0	1	1	0	1	3	5	1	0	2	0	0	0	0	0	0	0	3	2	4	7	10	9	0	0	0	0	10	6	12	7	8	4	9	8	8	11
Elongation factor 2	EF2_MOUSE	Eef2	95 kDa	1	1	0	5	1	0	0	0	0	0	0	0	3	5	2	4	3	2	4	2	3	2	4	1	1	3	9	4	12	23	33	35	7	0	2	1	13	16	23	22	16	10	19	15	17	20
Alpha-enolase	ENOA_MOUSE	Eno1	47 kDa	4	5	0	20	9	7	9	11	4	1	25	7	10	28	25	34	17	3	7	4	7	3	8	11	16	21	35	35	54	66	80	84	90	4	5	4	40	36	39	38	33	36	33	34	35	34
Gamma-enolase	Q3UJ20_MOUSE	Eno2	47 kDa	0	0	0	6	2	2	1	0	0	0	2	1	3	19	7	12	6	1	3	2	4	2	4	4	7	7	13	14	15	28	42	42	37	2	0	2	14	23	29	25	15	18	25	17	18	24
Band 4.1-like protein 1	E41L1_MOUSE	Epb41l1	98 kDa	0	2	0	5	4	0	0	0	2	0	5	0	5	4	12	11	11	3	9	5	9	7	9	2	0	3	0	0	0	0	2	4	0	0	2	3	3	2	4	2	0	0	3	4	3	5
Fatty acid synthase	FAS_MOUSE	Fasn	272 kDa	3	1	0	2	7	1	0	1	0	0	14	0	8	13	23	35	15	0	0	0	0	0	0	1	1	2	8	3	28	30	56	61	30	1	2	0	41	42	59	57	30	21	31	29	31	40
Fascin	FSCN1_MOUSE	Fscn1	55 kDa	0	2	1	5	6	4	2	3	3	2	6	4	3	5	8	12	11	2	2	2	4	4	3	7	5	5	10	8	14	20	29	26	7	2	1	1	12	10	13	14	10	7	12	10	13	12
Rab GDP dissociation inhibitor alpha	GDIA_MOUSE	Gdi1	51 kDa	0	0	0	15	8	2	3	1	2	1	5	2	3	5	17	24	14	1	1	0	2	2	2	7	5	8	22	21	22	41	53	56	25	0	0	1	26	42	36	32	27	24	30	24	30	35
Rab GDP dissociation inhibitor beta	Q3UC72_MOUSE	Gdi2	57 kDa	0	0	0	4	4	3	3	1	2	0	6	0	3	4	11	19	12	1	0	0	2	2	2	5	2	4	9	10	17	26	30	33	8	0	1	1	13	17	28	28	12	13	26	12	18	25
Lactoylglutathione lyase	A5GZX3_MOUSE	Glo1	21 kDa	0	0	0	0	0	1	0	0	0	0	1	0	1	1	1	1	0	0	0	0	0	0	0	0	0	1	1	1	4	3	5	8	9	0	0	0	2	2	0	2	2	1	1	1	1	1
Glutaminase kidney isoform, mitochondrial	GLSK_MOUSE	Gls	74 kDa	3	9	0	3	9	7	3	0	0	1	5	4	7	10	7	13	5	9	9	5	7	2	3	5	8	9	14	13	19	21	23	22	6	10	10	4	19	19	21	22	17	18	18	15	17	20
Glutamine synthetase	GLNA_MOUSE	Glul	42 kDa	2	1	0	4	2	4	0	9	0	2	3	4	4	10	13	18	13	0	0	1	2	1	1	1	4	5	1	3	0	6	13	12	9	0	2	1	6	11	13	11	8	6	9	7	10	12
Uncharacterized protein	A0A1D5RLD8_MOUSE	Gm10358	36 kDa	9	16	21	53	28	29	44	32	43	40	44	14	28	40	46	67	46	16	26	19	24	29	21	22	23	31	62	77	101	123	165	179	153	12	13	20	66	76	58	65	64	51	51	44	51	54
Protein Gm11214 (Fragment)	V9GX06_MOUSE	Gm11214	20 kDa	0	0	0	4	5	3	4	0	8	8	7	3	4	3	4	7	5	5	5	4	5	4	5	4	5	5	5	5	19	15	19	15	32	0	0	4	5	8	8	6	8	7	5	4	8	6
Glyceraldehyde-3-phosphate dehydrogenase	S4R1W1_MOUSE	Gm3839	36 kDa	9	15	21	50	26	29	45	34	47	41	37	14	26	35	44	62	44	16	25	20	23	29	21	21	23	29	63	75	97	120	160	175	153	11	12	21	62	72	54	62	57	44	48	38	47	50
Glycerol-3-phosphate dehydrogenase [NAD(+)]	B2RSR7_MOUSE	Gpd1l	38 kDa	0	0	0	0	1	0	0	0	0	0	3	0	0	2	3	3	1	0	0	0	0	0	0	0	0	1	3	3	6	10	14	12	3	0	0	0	7	9	9	11	4	5	4	5	6	9
Glucose-6-phosphate isomerase	G6PI_MOUSE	Gpi	63 kDa	1	0	0	6	7	1	1	1	0	0	7	2	5	13	11	17	8	0	0	0	0	0	0	2	4	7	22	22	35	51	50	59	26	2	2	0	20	27	29	31	26	23	23	22	22	23
Glutathione S-transferase P 1	GSTP1_MOUSE	Gstp1	24 kDa	0	0	2	3	2	2	4	1	2	1	6	2	2	6	13	19	8	0	2	3	5	2	5	3	5	6	3	4	9	8	18	20	10	1	0	1	11	14	14	14	16	14	12	11	12	10
Histone H1.1	H11_MOUSE	H1-1	22 kDa	2	3	3	2	2	3	4	4	4	8	0	3	2	2	3	4	4	1	0	1	2	2	2	3	2	5	3	3	5	6	13	11	11	2	1	0	3	3	4	5	2	3	4	2	3	4
Neuron-specific calcium-binding protein hippocalcin (Fragment)	E9PV73_MOUSE	Hpca	22 kDa	2	2	1	2	2	1	3	1	1	0	1	1	1	1	5	4	4	3	3	3	3	4	2	2	0	2	5	5	6	12	13	12	2	0	0	0	5	7	9	9	6	6	9	5	6	10
Heat shock protein HSP 90-alpha	HS90A_MOUSE	Hsp90aa1	85 kDa	5	4	0	4	7	7	2	6	5	3	10	5	6	8	17	23	15	4	7	3	6	4	4	8	4	12	21	17	49	55	56	66	37	7	2	4	29	37	36	38	36	29	30	30	37	40
Heat shock protein HSP 90-beta	HS90B_MOUSE	Hsp90ab1	83 kDa	5	6	0	3	6	7	2	6	5	3	10	9	7	10	18	25	21	8	6	6	7	8	5	8	9	14	18	15	42	48	52	54	35	6	7	6	33	36	47	43	29	26	36	28	32	39
Heat shock 70 kDa protein 1A	HS71A_MOUSE	Hspa1a	70 kDa	2	0	0	2	0	0	0	0	0	3	2	0	3	3	0	7	3	0	2	0	2	0	0	2	2	4	0	0	0	8	10	0	9	2	0	0	5	6	9	6	5	5	3	5	7	7
Heat shock protein 70-2	B7U582_MOUSE	Hspa2	70 kDa	10	10	10	10	12	15	9	7	7	9	11	6	11	10	12	14	13	10	8	8	8	7	9	13	11	13	26	24	32	34	39	34	37	8	8	10	22	20	22	19	19	22	17	20	20	19
Heat shock 70 kDa protein 4	Q3U2G2_MOUSE	Hspa4	94 kDa	1	0	0	0	0	0	0	0	0	0	5	0	0	3	6	14	7	0	0	0	0	0	1	0	1	2	4	4	4	14	20	13	7	0	0	0	17	17	14	14	16	11	13	14	16	16
Heat shock 70 kDa protein 4L	HS74L_MOUSE	Hspa4l	94 kDa	0	2	0	0	0	0	0	0	0	0	6	0	0	2	8	18	7	0	0	0	0	0	0	0	0	2	3	4	7	16	18	15	2	0	0	0	14	16	21	20	13	12	18	14	17	18
Heat shock 70 kDa protein 8	Q3TRH3_MOUSE	Hspa8	71 kDa	20	25	26	27	27	29	20	22	10	20	26	19	27	22	30	35	35	24	22	26	28	24	24	27	26	32	60	52	70	102	113	99	77	19	19	20	49	48	50	44	44	39	44	40	48	49
Stress-70 protein, mitochondrial	GRP75_MOUSE	Hspa9	73 kDa	1	1	0	5	5	2	1	0	0	0	5	1	3	6	6	18	4	3	0	1	4	0	3	5	3	4	5	5	8	12	19	17	11	3	0	1	10	21	16	15	19	14	14	15	19	16
60 kDa heat shock protein, mitochondrial	CH60_MOUSE	Hspd1	61 kDa	4	1	0	4	2	1	0	1	0	0	2	3	2	4	6	16	3	4	2	3	3	4	3	2	2	4	3	2	6	7	11	13	7	4	2	2	9	8	11	9	8	7	9	2	4	9
Heat shock protein 105 kDa	HS105_MOUSE	Hsph1	96 kDa	1	2	0	1	2	3	1	0	0	0	1	1	1	3	3	5	4	2	1	1	1	2	0	1	2	1	6	4	12	13	20	18	7	0	1	0	15	11	17	11	14	7	9	11	15	17
Serine protease HTRA1	HTRA1_MOUSE	Htra1	51 kDa	1	1	3	1	1	5	7	2	4	4	4	1	3	2	5	6	6	1	0	0	3	4	1	6	5	7	4	1	5	12	10	10	6	1	1	0	11	18	14	16	14	13	18	11	13	16
Importin-5	IPO5_MOUSE	Ipo5	124 kDa	0	0	0	2	1	0	0	0	0	0	1	0	0	0	2	3	3	1	1	0	1	0	0	0	0	0	1	1	5	14	16	15	3	0	0	2	13	9	14	11	6	6	5	7	7	11
Importin-7	IPO7_MOUSE	Ipo7	119 kDa	0	0	0	0	0	0	0	0	1	0	0	0	0	0	1	2	0	0	1	0	0	0	0	0	0	0	0	1	1	6	6	6	0	0	0	0	6	5	6	7	4	3	6	2	5	6
Integral membrane protein 2B	ITM2B_MOUSE	Itm2b	30 kDa	0	1	0	1	2	1	1	1	0	0	1	0	1	1	3	3	4	2	2	3	3	2	3	6	5	6	5	3	2	6	8	6	1	2	1	0	4	4	6	7	5	5	6	2	6	6
Integral membrane protein 2C	ITM2C_MOUSE	Itm2c	30 kDa	0	1	0	1	1	1	3	0	0	0	0	1	1	1	5	2	6	2	2	0	4	1	1	4	5	9	11	9	8	16	15	16	0	0	0	0	9	9	8	11	7	3	9	11	8	12
Isoform 2 of Kinesin-like protein KIF21A	KI21A_MOUSE	Kif21a	176 kDa	0	0	0	1	3	0	0	0	0	0	1	0	2	2	4	5	1	0	0	0	0	0	0	0	0	1	1	0	3	5	10	10	4	0	1	0	15	16	6	7	10	9	3	9	16	8
Kinesin heavy chain isoform 5A	KIF5A_MOUSE	Kif5a	117 kDa	0	0	0	0	4	0	0	0	0	0	0	0	0	3	0	7	0	0	0	0	0	0	0	0	0	0	0	0	0	11	13	13	10	0	4	0	6	8	7	9	8	0	6	10	0	0
Kinesin-1 heavy chain	KINH_MOUSE	Kif5b	110 kDa	4	1	0	3	2	0	0	2	0	0	1	1	3	2	8	8	6	0	3	0	1	0	0	3	0	1	5	5	5	7	9	12	6	1	3	0	8	12	10	14	10	8	6	9	6	10
Kinesin heavy chain isoform 5C	KIF5C_MOUSE	Kif5c	109 kDa	4	1	0	4	4	0	0	1	0	0	1	1	4	3	7	8	6	2	3	1	2	0	1	3	0	1	9	8	8	15	16	19	12	2	3	0	15	20	17	20	15	9	11	17	15	13
Kinesin light chain 2	D3YXZ3_MOUSE	Klc2	68 kDa	0	0	0	2	2	0	0	0	0	0	0	0	1	1	2	2	3	0	2	0	0	0	0	0	0	0	0	0	2	3	6	6	0	0	0	0	12	13	8	8	12	12	5	9	12	11
Importin subunit beta-1	IMB1_MOUSE	Kpnb1	97 kDa	0	0	0	1	1	0	0	1	1	0	0	0	2	4	8	5	7	2	2	1	2	0	1	2	1	2	2	3	3	15	20	23	2	1	0	0	12	12	11	7	9	10	10	10	9	13
LanC-like protein 2 (Fragment)	F6RJV6_MOUSE	Lancl2	50 kDa	1	0	0	3	2	0	2	0	0	0	2	1	2	3	3	6	2	2	2	4	2	4	3	2	2	3	3	2	2	4	7	6	3	2	0	1	7	6	6	6	3	4	5	6	6	5
L-lactate dehydrogenase B chain	LDHB_MOUSE	Ldhb	37 kDa	2	1	1	4	3	7	3	1	0	0	10	3	4	13	11	18	8	0	0	0	3	0	3	3	4	6	10	8	15	21	31	27	16	0	3	1	11	15	11	14	15	9	12	13	14	16
Dual specificity mitogen-activated protein kinase kinase 1	MP2K1_MOUSE	Map2k1	43 kDa	1	3	0	1	3	1	2	2	0	0	4	0	4	5	10	6	10	3	4	6	7	3	2	6	2	3	5	2	14	10	18	17	12	0	3	3	7	7	13	14	10	13	12	10	13	13
Mitogen-activated protein kinase 1	MK01_MOUSE	Mapk1	41 kDa	0	0	0	0	0	0	0	0	0	0	3	0	0	2	7	9	7	1	0	0	2	0	3	0	0	2	5	7	9	19	23	25	9	0	2	0	10	16	22	23	8	8	16	9	9	20
Mitogen-activated protein kinase 3	MK03_MOUSE	Mapk3	43 kDa	1	0	0	0	0	0	0	1	0	0	4	0	0	1	6	14	9	0	0	0	0	0	2	0	0	2	3	4	5	14	19	21	5	0	2	0	8	18	15	16	7	6	11	4	9	13
Malate dehydrogenase, cytoplasmic	MDHC_MOUSE	Mdh1	37 kDa	2	2	0	3	0	2	4	2	0	0	5	3	3	7	9	14	11	1	1	1	3	0	1	2	3	6	15	14	21	28	35	33	21	2	4	0	7	16	12	13	13	14	12	9	10	11
Malate dehydrogenase, mitochondrial	MDHM_MOUSE	Mdh2	36 kDa	3	2	3	3	4	5	4	6	3	1	8	7	8	17	14	18	13	1	1	3	3	3	3	4	5	9	21	17	31	39	42	36	24	3	4	3	16	15	17	17	24	19	13	17	19	19
Isoform B of Methyl-CpG-binding protein 2	MECP2_MOUSE	Mecp2	54 kDa	3	2	0	4	3	0	0	0	0	0	0	0	0	0	8	8	6	1	3	4	3	1	1	2	3	5	0	0	0	0	0	0	0	5	5	10	3	7	2	0	0	0	0	0	2	2
Alpha-soluble NSF attachment protein	SNAA_MOUSE	Napa	33 kDa	1	1	0	3	2	1	2	0	0	0	2	0	4	2	5	9	4	0	0	0	0	0	0	1	0	4	4	4	10	14	17	18	7	2	2	0	15	17	18	14	10	9	12	14	12	15
Beta-soluble NSF attachment protein	SNAB_MOUSE	Napb	34 kDa	4	3	0	7	5	0	1	0	0	0	7	2	4	4	10	19	6	0	0	0	1	0	0	2	3	10	12	11	15	25	35	34	16	5	5	2	23	26	23	27	22	19	23	23	22	27
Gamma-soluble NSF attachment protein (Fragment)	D3Z4B2_MOUSE	Napg	39 kDa	1	1	0	1	0	0	0	0	0	0	2	1	0	1	0	2	0	0	0	0	0	0	0	1	0	1	3	2	7	9	14	11	6	1	0	0	7	7	8	10	6	5	5	3	7	9
Asparagine--tRNA ligase, cytoplasmic	SYNC_MOUSE	NARS1	64 kDa	0	0	0	2	2	0	0	0	0	0	2	0	2	2	2	6	1	0	0	0	0	0	0	0	0	1	2	2	7	7	9	9	0	0	0	0	9	6	7	10	10	11	8	9	10	9
N-myc downstream regulated gene 1	B7ZWC0_MOUSE	Ndrg1	43 kDa	0	0	0	0	0	0	0	0	0	0	1	0	0	0	6	5	6	0	0	0	0	0	0	1	0	1	0	0	0	1	3	3	0	0	0	0	0	2	2	1	0	0	0	2	1	2
NADH dehydrogenase [ubiquinone] flavoprotein 1, mitochondrial	D3YUM1_MOUSE	Ndufv1	50 kDa	4	2	3	1	3	0	2	0	0	0	3	1	3	1	7	9	6	2	0	1	0	1	0	5	3	4	4	7	4	2	3	2	1	1	4	3	4	2	10	5	4	4	3	2	5	7
Puromycin-sensitive aminopeptidase	PSA_MOUSE	Npepps	103 kDa	1	0	0	0	1	2	0	1	0	0	4	0	0	1	7	15	6	0	0	0	1	0	1	1	1	3	1	1	14	16	17	20	9	0	0	0	14	15	16	21	17	13	18	13	13	21
Neurexin-1	E0CY11_MOUSE	Nrxn1	164 kDa	0	3	0	2	5	0	1	0	0	0	0	0	2	0	0	0	0	0	0	0	0	0	0	1	1	0	1	0	0	1	1	2	2	4	2	0	9	6	6	8	14	17	3	14	13	12
Ubiquitin thioesterase OTUB1	D3YWF6_MOUSE	Otub1	28 kDa	0	1	0	1	1	1	0	0	1	0	5	3	2	4	7	6	5	2	3	2	2	2	0	3	0	3	6	6	10	10	15	15	6	1	2	1	10	8	13	14	7	5	10	9	6	11
Succinyl-CoA:3-ketoacid coenzyme A transferase 1, mitochondrial	SCOT1_MOUSE	Oxct1	56 kDa	0	0	0	1	3	0	0	0	0	0	0	0	1	0	0	4	0	0	0	0	0	0	0	0	0	0	2	2	2	4	6	9	6	2	0	0	3	8	8	4	4	4	6	4	5	4
Protein kinase C and casein kinase substrate in neurons protein 1	PACN1_MOUSE	Pacsin1	51 kDa	0	1	0	0	0	0	0	0	0	0	0	0	0	4	4	1	3	2	1	1	2	3	1	0	2	1	0	0	3	4	7	5	0	0	0	0	7	7	9	8	5	4	3	6	5	6
Platelet-activating factor acetylhydrolase IB subunit alpha	Q3UGR6_MOUSE	Pafah1b1	47 kDa	0	0	0	0	0	0	0	0	0	0	3	0	0	0	5	7	8	0	0	0	0	0	0	0	0	2	1	0	2	6	8	8	2	0	0	0	7	5	8	6	5	4	7	5	4	9
Serine/threonine-protein kinase PAK 1	G5E884_MOUSE	Pak1	61 kDa	0	0	0	0	0	0	0	0	0	0	0	0	0	0	0	3	0	0	0	0	0	0	0	0	0	0	0	0	1	3	4	6	2	0	0	0	7	6	13	12	4	6	8	5	4	8
Isoform 3 of Programmed cell death 6-interacting protein	PDC6I_MOUSE	Pdcd6ip	97 kDa	1	0	0	1	2	1	0	1	0	0	2	1	3	3	4	4	4	1	1	3	2	2	3	0	0	0	0	0	1	2	0	3	4	0	0	0	10	8	14	12	7	10	7	11	12	10
Pyridoxal kinase	PDXK_MOUSE	Pdxk	35 kDa	0	0	0	1	0	0	0	0	1	0	0	0	0	2	1	9	4	0	0	0	1	0	0	1	1	1	0	2	3	12	17	19	7	0	0	0	7	8	13	11	7	4	7	6	4	9
Phosphatidylethanolamine-binding protein 1	PEBP1_MOUSE	Pebp1	21 kDa	0	0	0	0	0	0	0	1	0	0	1	2	1	4	5	9	5	1	0	0	0	1	0	2	1	2	7	6	11	12	19	21	9	0	0	0	8	9	13	15	4	5	11	7	7	10
ATP-dependent 6-phosphofructokinase, liver type	PFKAL_MOUSE	Pfkl	85 kDa	3	5	0	10	4	0	4	0	0	0	8	4	10	9	11	21	9	6	5	5	7	7	5	4	7	12	10	6	17	27	27	27	6	2	4	4	22	21	25	22	21	23	20	23	17	24
Isoform 3 of ATP-dependent 6-phosphofructokinase, muscle type	PFKAM_MOUSE	Pfkm	102 kDa	4	11	0	20	14	6	9	2	1	2	13	7	15	15	22	32	23	16	15	14	18	17	12	12	19	19	20	16	33	37	44	49	21	7	6	11	34	33	42	37	26	23	39	25	21	36
Profilin-1	PROF1_MOUSE	Pfn1	15 kDa	1	1	0	1	3	0	1	1	0	0	5	2	1	5	8	7	6	1	0	0	0	1	1	2	2	3	7	5	9	12	12	16	9	0	1	1	4	6	6	12	4	4	8	3	5	7
Phosphoglycerate mutase 1	PGAM1_MOUSE	Pgam1	29 kDa	0	0	0	2	3	3	3	3	3	2	5	1	1	7	8	15	8	0	0	2	4	0	1	2	4	7	15	17	25	31	46	37	41	0	1	0	14	20	19	23	19	14	17	16	14	18
Phosphoglycerate mutase 2	PGAM2_MOUSE	Pgam2	29 kDa	0	0	0	0	0	0	0	0	0	0	0	0	0	0	0	0	0	0	0	0	0	0	0	0	0	0	4	5	0	5	10	6	16	0	0	0	0	0	0	4	0	0	0	0	4	3
Phosphoglycerate kinase 1	PGK1_MOUSE	Pgk1	45 kDa	3	2	0	4	3	8	6	2	2	1	24	4	3	18	14	33	12	0	1	1	4	1	3	5	4	11	22	21	30	48	52	48	33	5	3	3	27	31	31	32	35	31	31	25	30	28
Glucose 1,6-bisphosphate synthase	PGM2L_MOUSE	Pgm2l1	70 kDa	0	0	0	0	0	1	0	0	0	0	3	0	0	0	1	8	1	0	0	0	0	0	0	0	0	1	0	1	6	10	14	12	1	0	0	0	8	12	9	12	9	8	11	7	8	13
PHD finger protein 24	PHF24_MOUSE	Phf24	45 kDa	0	0	0	4	0	0	0	0	0	0	0	0	0	0	2	4	3	0	1	1	2	0	2	0	1	2	10	8	13	14	17	11	0	1	1	0	8	10	7	9	9	7	5	10	11	7
Membrane-associated phosphatidylinositol transfer protein 1	PITM1_MOUSE	Pitpnm1	135 kDa	0	1	0	2	4	1	0	0	0	0	0	0	2	2	3	2	1	4	2	2	4	1	3	0	0	0	0	0	1	1	0	0	1	1	1	1	7	6	5	6	6	5	3	4	5	5
Pyruvate kinase PKM	KPYM_MOUSE	Pkm	58 kDa	1	0	1	6	2	4	3	3	1	1	12	2	3	8	23	32	10	0	0	0	0	0	1	1	3	3	9	10	21	33	38	32	19	1	1	0	12	14	23	21	18	13	18	12	15	23
Peptidyl-prolyl cis-trans isomerase A	PPIA_MOUSE	Ppia	18 kDa	1	1	3	5	3	4	7	7	3	2	9	2	5	9	7	17	9	0	0	1	2	2	2	4	4	7	12	10	25	28	36	36	34	4	1	2	17	16	23	25	12	15	21	16	17	25
Serine/threonine-protein phosphatase PP1-beta catalytic subunit	PP1B_MOUSE	Ppp1cb	37 kDa	3	3	0	5	5	3	0	0	0	0	4	2	3	6	7	12	8	3	7	5	8	2	5	6	3	5	3	3	8	8	14	13	0	0	3	5	12	10	13	11	8	4	11	9	8	12
Serine/threonine-protein phosphatase 2A catalytic subunit alpha isoform	PP2AA_MOUSE	Ppp2ca	36 kDa	1	1	0	4	3	1	2	0	0	0	2	1	3	3	5	12	4	1	1	0	2	1	1	1	2	3	7	3	10	11	17	22	0	2	1	1	9	6	13	12	4	4	8	4	9	12
Serine/threonine-protein phosphatase 2A catalytic subunit beta isoform	PP2AB_MOUSE	Ppp2cb	36 kDa	1	1	0	5	3	1	1	0	0	0	2	1	3	3	5	11	3	1	1	0	2	1	1	1	2	3	6	3	9	10	16	20	0	2	1	1	9	6	12	12	5	4	8	4	9	13
Serine/threonine-protein phosphatase 2A 65 kDa regulatory subunit A alpha isoform	2AAA_MOUSE	Ppp2r1a	65 kDa	3	2	0	3	3	4	1	0	0	0	3	1	3	7	18	16	16	5	9	4	9	5	3	6	5	6	19	19	23	48	53	66	14	1	2	6	24	24	27	25	20	21	19	20	19	26
Serine/threonine-protein phosphatase	E0CZ78_MOUSE	Ppp3cb	59 kDa	2	4	0	4	2	3	0	3	0	5	3	4	2	4	5	5	6	4	7	7	6	6	4	3	3	4	5	6	9	15	13	13	8	2	0	4	10	12	8	10	8	10	6	8	10	9
Peroxiredoxin-1	PRDX1_MOUSE	Prdx1	22 kDa	1	1	0	2	3	3	3	3	0	2	2	1	3	6	11	12	7	3	2	2	4	3	3	4	5	7	5	2	7	17	23	18	6	0	0	0	8	7	9	11	6	7	9	5	5	10
Peroxiredoxin-2	PRDX2_MOUSE	Prdx2	22 kDa	0	0	1	0	0	2	2	2	1	0	1	0	1	2	4	6	5	1	1	0	3	1	0	0	2	4	6	7	8	16	16	16	12	0	0	0	5	6	8	8	5	4	7	4	5	8
Peroxiredoxin-5, mitochondrial	Q3U7H9_MOUSE	Prdx5	22 kDa	0	0	1	2	3	3	1	3	2	4	4	3	2	3	7	12	7	2	2	0	3	1	1	2	1	2	6	5	7	11	17	17	13	2	1	1	11	7	13	10	7	5	11	7	6	11
MKIAA0106 protein (Fragment)	Q6A0D0_MOUSE	Prdx6	25 kDa	1	1	1	10	1	2	1	0	0	0	1	1	1	7	6	8	5	0	0	1	1	1	0	1	2	3	3	1	3	5	7	9	4	1	1	1	10	15	14	14	8	6	14	9	9	16
Protein kinase C	Q4VA93_MOUSE	Prkca	77 kDa	0	0	11	10	9	7	0	0	0	0	0	0	0	0	14	13	11	0	0	0	0	0	8	0	5	7	17	18	0	28	26	25	8	0	0	0	16	19	18	19	13	12	19	17	16	22
Isoform Beta-II of Protein kinase C beta type	KPCB_MOUSE	Prkcb	77 kDa	2	1	8	10	8	7	5	3	3	2	5	2	6	6	14	16	12	7	5	8	9	10	11	4	5	9	15	14	13	26	27	26	12	3	4	4	23	26	23	27	18	12	23	19	21	25
Protein kinase C epsilon type	KPCE_MOUSE	Prkce	84 kDa	1	0	0	2	2	1	1	0	0	0	2	2	0	3	2	4	3	1	4	2	3	0	2	2	0	1	3	3	10	11	12	17	0	1	1	0	7	11	17	12	8	8	14	5	8	11
Ribose-phosphate pyrophosphokinase 1	PRPS1_MOUSE	Prps1	35 kDa	0	0	0	0	1	0	0	0	0	0	1	0	0	1	1	5	2	0	0	0	1	0	0	0	0	1	0	0	5	4	5	5	1	0	0	0	5	7	6	6	6	3	5	4	3	5
Glycogen phosphorylase, brain form	PYGB_MOUSE	Pygb	97 kDa	1	0	0	0	4	2	0	0	0	0	1	0	3	3	10	17	7	3	1	0	3	2	1	3	1	4	3	4	11	15	20	20	6	0	0	0	9	17	25	22	11	11	13	10	15	16
Dihydropteridine reductase	DHPR_MOUSE	Qdpr	26 kDa	0	1	0	2	0	2	1	4	0	0	4	0	3	3	9	14	13	0	0	0	0	0	0	3	1	4	1	0	1	8	14	14	7	0	1	0	3	6	8	8	5	3	9	4	5	8
RAB14 protein	Q50HX4_MOUSE	Rab14	24 kDa	3	2	0	5	3	3	3	2	0	0	2	3	6	7	7	11	8	4	4	3	6	4	2	5	2	7	9	8	8	13	14	18	12	4	3	3	6	10	16	13	12	12	13	12	9	10
RAB21, member RAS oncogene family	Q0PD35_MOUSE	Rab21	24 kDa	0	0	0	2	2	0	0	0	0	0	0	1	4	2	4	5	6	0	0	1	0	0	0	1	2	3	2	1	0	3	5	4	0	1	3	0	5	7	8	7	4	3	4	4	7	6
RAB2, member RAS oncogene family	Q0PD65_MOUSE	Rab2a	24 kDa	1	1	0	2	1	0	2	0	0	0	1	2	2	2	5	7	2	3	2	2	2	1	3	3	3	3	4	5	6	9	15	15	5	1	2	2	7	10	12	18	7	6	10	9	7	8
RAB2B, member RAS oncogene family, isoform CRA_a	Q0PD64_MOUSE	Rab2b	24 kDa	0	0	0	2	0	0	0	0	0	0	0	2	2	2	4	6	2	3	2	2	2	1	3	3	3	2	4	4	6	7	9	10	4	0	2	2	5	6	7	11	6	6	5	5	6	5
MCG130610	Q4FJQ0_MOUSE	Rab7	23 kDa	1	2	0	3	3	6	6	0	1	1	4	1	1	0	7	7	5	1	0	3	3	2	0	4	6	7	11	9	11	14	18	22	16	1	1	0	6	10	10	13	6	9	12	8	12	8
Protein Rap1gds1	Q3TU36_MOUSE	Rap1gds1	66 kDa	0	1	0	3	2	4	0	1	0	0	7	1	3	4	11	13	10	2	2	0	2	1	2	3	6	6	16	13	23	35	35	43	14	1	3	1	18	20	26	23	15	13	21	16	13	20
RasGAP-activating-like protein 1	RASL1_MOUSE	Rasal1	89 kDa	0	0	0	1	1	0	0	0	0	0	0	0	2	1	3	3	2	0	3	1	0	1	2	0	0	0	4	1	4	8	10	12	1	0	0	0	8	8	9	11	4	4	7	7	5	8
Ras homolog gene family, member B	Q4FJM5_MOUSE	Rhob	22 kDa	2	1	1	2	0	1	3	0	1	0	1	1	0	0	7	9	9	0	3	2	2	1	1	6	5	5	2	3	0	2	4	7	0	3	3	3	5	1	5	6	2	2	2	0	0	3
Reticulon-4	RTN4_MOUSE	Rtn4	127 kDa	0	0	0	0	0	0	0	0	0	0	0	0	1	1	2	1	1	1	2	0	1	0	0	0	0	0	2	1	4	4	6	5	3	0	0	0	9	8	10	9	5	3	10	5	5	7
Protein RUFY3	RUFY3_MOUSE	Rufy3	53 kDa	1	2	0	4	1	1	0	0	0	0	5	2	5	6	6	8	10	4	4	5	6	4	5	3	4	4	4	5	9	11	18	19	7	3	4	3	10	10	16	19	12	7	12	7	9	15
Secernin-1	SCRN1_MOUSE	Scrn1	46 kDa	0	0	0	0	0	0	0	0	0	0	1	0	0	1	0	6	1	0	0	0	0	0	0	0	0	0	2	2	8	9	11	12	1	0	0	0	7	8	10	10	9	8	8	7	7	6
Isoform 2 of Septin-4	SEPT4_MOUSE	Septin4	53 kDa	0	0	0	2	2	0	2	0	0	0	0	2	0	3	6	5	6	2	3	1	1	2	1	2	2	3	3	3	0	3	3	3	2	3	0	0	3	2	3	3	2	2	1	4	0	3
Isoform I of Septin-6	SEPT6_MOUSE	Septin6	49 kDa	2	1	0	2	1	1	3	0	0	0	2	0	0	2	4	8	3	1	2	2	1	1	0	2	0	2	3	5	4	5	7	7	0	0	1	1	7	5	5	5	3	4	5	6	8	4
Endophilin-A1	A2ALV3_MOUSE	Sh3gl2	48 kDa	1	2	0	0	0	0	1	0	1	0	2	2	0	5	3	3	4	8	8	9	9	7	8	1	0	0	4	3	2	15	17	18	10	3	3	0	7	10	8	9	2	3	6	5	6	11
Endophilin-B2	A2AWI7_MOUSE	Sh3glb2	45 kDa	0	1	0	1	0	0	1	0	0	0	0	0	1	0	0	0	1	1	0	0	1	0	0	0	0	0	1	3	3	5	8	7	4	0	0	0	5	5	7	5	2	4	6	5	4	5
Synaptosomal-associated protein 25	SNP25_MOUSE	Snap25	23 kDa	1	0	0	0	0	1	1	0	0	0	0	0	1	2	4	4	1	6	2	2	5	2	1	2	2	3	0	0	0	4	5	3	4	1	2	2	7	7	6	6	3	3	6	6	5	8
Syntaxin-1B	STX1B_MOUSE	Stx1b	33 kDa	3	2	1	4	5	2	2	2	1	1	1	2	2	3	7	12	6	1	0	0	4	2	2	5	4	6	5	6	6	8	17	15	6	4	4	2	7	11	13	10	12	8	10	12	11	10
Syntaxin-binding protein 1	STXB1_MOUSE	Stxbp1	68 kDa	8	8	5	10	13	20	16	11	7	4	13	10	10	14	23	42	28	14	17	17	17	12	14	20	20	27	48	49	58	75	88	85	45	9	11	15	40	42	43	50	28	27	41	30	31	47
Synaptojanin-1	D3Z656_MOUSE	Synj1	176 kDa	4	5	0	7	8	2	2	0	0	0	10	6	11	11	8	11	14	18	15	16	13	12	9	5	8	9	14	9	25	32	34	30	9	9	9	5	30	24	30	34	18	18	22	23	19	30
Putative uncharacterized protein	Q3TYC4_MOUSE	Syt11	48 kDa	0	0	0	1	2	0	1	0	0	0	0	0	0	0	0	1	4	0	0	0	1	0	0	5	5	9	9	4	4	7	10	10	1	0	0	0	8	6	8	9	2	3	8	4	4	8
Transgelin-3	TAGL3_MOUSE	Tagln3	22 kDa	0	0	0	0	0	0	0	0	0	0	1	0	0	3	2	4	2	1	0	0	0	1	0	0	0	2	4	4	6	13	17	16	1	0	0	0	7	10	7	9	10	12	4	9	8	8
TBC1 domain family member 10B	TB10B_MOUSE	Tbc1d10b	87 kDa	0	2	0	1	1	0	0	0	2	1	0	0	0	0	1	1	6	0	2	0	0	4	1	8	5	10	19	14	4	20	16	13	8	0	2	2	17	13	12	10	14	12	16	23	15	18
T-complex protein 1 subunit alpha	TCPA_MOUSE	Tcp1	60 kDa	0	0	0	0	0	1	0	0	1	0	1	0	1	0	5	10	5	1	1	1	2	1	1	1	1	1	1	2	3	5	8	8	1	0	0	0	11	10	14	12	7	7	11	6	7	12
Transketolase	TKT_MOUSE	Tkt	68 kDa	0	1	0	2	1	1	0	3	1	1	6	2	2	2	10	23	10	0	0	0	0	0	1	0	1	4	3	4	8	16	21	28	25	0	1	0	12	16	18	20	12	9	18	11	11	16
Triosephosphate isomerase	TPIS_MOUSE	Tpi1	32 kDa	5	3	4	5	7	6	6	6	0	1	8	4	7	9	9	16	9	3	2	3	5	4	6	7	8	8	30	29	41	45	53	52	40	6	5	1	13	15	17	15	10	9	14	11	15	15
RIKEN cDNA 2900041A09, isoform CRA_a	Q3URG1_MOUSE	Tppp	24 kDa	0	0	0	0	0	0	0	0	0	0	0	0	0	2	6	5	5	2	2	1	0	1	1	1	0	0	0	0	0	0	4	5	4	0	0	4	3	2	3	4	0	1	3	1	0	2
Ubiquitin-activating enzyme E1, Chr X	B9EHN0_MOUSE	Uba1	118 kDa	0	2	0	8	9	3	7	5	0	0	10	2	9	10	20	28	17	3	2	2	2	1	2	5	8	11	22	21	41	54	67	69	45	1	8	4	33	38	41	41	36	26	36	30	31	36
Ubiquitin carboxyl-terminal hydrolase isozyme L1	UCHL1_MOUSE	Uchl1	25 kDa	1	2	1	4	0	0	1	0	1	0	8	2	1	6	5	8	5	0	0	0	0	0	0	0	0	3	10	6	16	16	24	22	14	2	2	0	13	16	15	15	12	15	12	14	14	14
Ubiquitin carboxyl-terminal hydrolase 5	Q3U4W8_MOUSE	Usp5	93 kDa	0	1	0	1	2	1	1	1	0	0	5	0	1	3	4	11	5	1	1	1	2	1	0	1	1	2	5	5	15	20	26	32	18	1	1	1	16	14	17	12	15	15	18	8	17	16
Probable ubiquitin carboxyl-terminal hydrolase FAF-X	Q4FE56_MOUSE	Usp9x	290 kDa	2	4	0	8	9	0	0	0	0	0	2	2	10	10	3	3	8	8	9	4	4	3	5	2	1	1	5	3	7	20	20	17	0	0	6	0	22	19	14	16	9	7	10	16	18	7
Transitional endoplasmic reticulum ATPase	TERA_MOUSE	Vcp	89 kDa	0	0	0	0	0	1	0	0	0	0	8	0	1	2	8	16	5	0	0	0	0	0	0	1	1	0	3	1	12	19	36	38	25	0	0	0	16	18	22	24	18	15	18	12	16	19
Vacuolar protein sorting-associated protein 35	Q3TJ43_MOUSE	Vps35	92 kDa	1	1	0	3	4	3	0	0	0	0	2	2	5	3	8	15	9	4	2	1	1	1	1	3	3	4	7	7	16	23	30	36	7	2	3	0	15	11	22	20	12	13	14	12	12	20
Neural visinin-like type 1 protein	Q4W4C9_MOUSE	Vsnl1	22 kDa	0	1	0	5	4	0	0	1	0	1	4	0	2	1	6	7	7	8	7	8	9	10	9	3	3	4	1	2	2	9	15	12	3	2	0	0	9	8	12	10	2	6	8	9	11	8
Vitronectin	VTNC_MOUSE	Vtn	55 kDa	0	0	0	0	1	0	2	2	0	0	1	2	0	0	2	5	5	0	0	0	0	0	0	5	5	7	5	10	5	27	29	29	31	0	0	0	15	14	12	14	13	16	13	15	15	14
WD repeat domain 1	Q3TJY2_MOUSE	Wdr1	66 kDa	0	0	0	0	0	1	0	0	0	0	3	0	0	0	4	7	0	0	0	0	0	0	0	0	0	1	3	2	8	6	14	17	4	0	0	0	9	10	18	24	9	10	14	10	11	17
Exportin-1	XPO1_MOUSE	Xpo1	123 kDa	0	0	0	0	1	0	0	0	0	0	0	0	1	0	6	6	7	1	5	0	1	0	0	0	0	0	0	1	0	3	3	6	1	0	0	0	8	3	6	5	4	1	1	3	3	6
Tyrosine 3-monooxygenase/tryptophan 5-monooxygenase activation protein, beta polypeptide	A2A5N2_MOUSE	Ywhab	28 kDa	3	5	8	9	5	13	9	3	0	0	9	6	6	10	7	11	9	2	4	4	6	4	2	6	6	7	22	25	33	42	50	51	45	3	5	4	17	18	13	16	15	12	13	14	17	13
14-3-3 protein epsilon	1433E_MOUSE	Ywhae	29 kDa	4	3	7	8	4	12	9	2	0	3	6	5	3	11	8	13	7	2	6	3	4	4	2	4	5	7	19	22	28	42	47	47	35	3	3	6	14	19	20	21	18	14	21	15	20	19
14-3-3 protein gamma	1433G_MOUSE	Ywhag	28 kDa	0	4	10	6	3	14	11	3	0	4	6	5	3	9	6	8	6	3	4	0	4	3	0	5	4	4	23	24	34	40	42	44	49	3	3	6	13	13	12	12	12	9	12	8	12	10
14-3-3 protein eta	1433F_MOUSE	Ywhah	28 kDa	3	0	8	7	0	11	9	0	0	3	6	0	0	8	6	7	4	0	3	3	3	3	0	3	3	6	21	17	28	34	37	39	31	3	3	4	15	17	15	14	16	13	11	14	16	16
MCG126220	A3KML3_MOUSE	Ywhaq	28 kDa	4	4	9	8	7	15	11	4	0	3	9	5	6	9	10	11	7	3	7	3	5	5	2	5	6	7	23	23	29	41	48	48	39	5	5	5	18	15	13	11	18	14	13	16	15	15
14-3-3 protein zeta/delta	1433Z_MOUSE	Ywhaz	28 kDa	6	6	13	12	7	18	15	7	6	6	7	5	9	13	12	18	15	6	11	7	10	8	5	10	7	10	32	32	44	49	66	67	52	5	6	8	25	21	22	22	19	17	22	18	20	21
[truncated: 13 more columns]

## Sheet: 107xtTA 13mo
Bait	Prey	PreyGene	Spec	SpecSum	AvgSpec	NumReplicates	ctrlCounts	AvgP	MaxP	TopoAvgP	TopoMaxP	SaintScore	logOddsScore	FoldChange	BFDR	boosted_by
107xtTA_13mo	E9PUE7_MOUSE	Abr	10|7|5|6	28	7	4	0|1|0|2|1|0|0|0|1|0|0|1|1|1	0.99	1	0.99	1	0.99	3.92	12.25	0		Yellow - secreted proteins
107xtTA_13mo	Q3V117_MOUSE	Acly	19|20|15|19	73	18.25	4	0|1|0|1|1|1|0|0|0|0|7|1|2|5	1	1	1	1	1	4.59	13.45	0
107xtTA_13mo	ARP3_MOUSE	Actr3	5|8|6|5	24	6	4	0|0|0|0|0|0|0|0|0|0|1|0|0|2	1	1	1	1	1	5	28	0
107xtTA_13mo	AHSA1_MOUSE	Ahsa1	5|6|6|8	25	6.25	4	1|1|0|2|2|0|0|0|0|0|3|1|2|3	0.95	1	0.95	1	0.95	1.97	5.83	0.01
107xtTA_13mo	A6ZI47_MOUSE	Aldoart2	7|8|8|8	31	7.75	4	0|0|0|0|0|0|0|0|0|0|0|0|0|0	1	1	1	1	1	11.7	77.5	0
107xtTA_13mo	ANXA5_MOUSE	Anxa5	5|8|9|9	31	7.75	4	0|0|0|0|0|0|0|1|0|0|1|0|0|7	0.94	0.97	0.94	0.97	0.94	2.05	12.06	0.01
107xtTA_13mo	Q99JX6_MOUSE	Anxa6	9|11|10|14	44	11	4	0|0|0|0|0|0|0|0|0|0|0|0|0|0	1	1	1	1	1	14.84	110	0
107xtTA_13mo	AP1B1_MOUSE	Ap1b1	20|11|19|21	71	17.75	4	5|0|0|0|8|0|0|0|0|0|0|0|12|13	0.91	0.96	0.91	0.96	0.91	1.33	6.54	0.02
107xtTA_13mo	AP3B2_MOUSE	Ap3b2	16|11|10|12	49	12.25	4	2|1|0|3|3|1|0|0|0|0|2|1|0|2	1	1	1	1	1	8.41	11.43	0
107xtTA_13mo	APOE_MOUSE	Apoe	42|55|48|51	196	49	4	0|1|1|19|5|0|3|1|0|0|1|3|3|2	1	1	1	1	1	5.59	17.59	0
107xtTA_13mo	Q53ZT3_MOUSE	App	27|64|32|50	173	43.25	4	1|1|1|0|0|3|5|0|3|2|0|0|1|1	1	1	1	1	1	16.94	33.64	0
107xtTA_13mo	BIG3_MOUSE	Arfgef3	36|29|26|29	120	30	4	0|0|0|3|3|0|0|0|0|0|0|0|5|6	1	1	1	1	1	7.58	24.71	0
107xtTA_13mo	ARL8A_MOUSE	Arl8a	15|14|14|13	56	14	4	0|1|0|3|3|0|2|0|0|0|3|1|6|4	0.99	1	0.99	1	0.99	4.6	8.52	0
107xtTA_13mo	ATLA1_MOUSE	Atl1	10|8|11|13	42	10.5	4	0|1|0|3|3|1|0|0|0|0|0|1|3|4	0.99	1	0.99	1	0.99	3.26	9.19	0
107xtTA_13mo	VATA_MOUSE	Atp6v1a	26|22|25|28	101	25.25	4	9|6|2|5|1|2|0|4|2|0|10|2|3|6	1	1	1	1	1	5.08	6.8	0
107xtTA_13mo	Q6P6I3_MOUSE	Atp6v1b1	5|5|6|8	24	6	4	0|0|0|0|0|0|0|0|0|0|0|0|0|0	1	1	1	1	1	8.46	60	0
107xtTA_13mo	Q3TG21_MOUSE	Atp6v1c1	5|9|7|7	28	7	4	3|1|0|0|0|0|0|0|0|0|2|0|1|5	0.92	0.97	0.92	0.97	0.92	1.56	8.17	0.02
107xtTA_13mo	A0A0A6YX18_MOUSE	Atp6v1h	14|16|21|16	67	16.75	4	6|4|7|8|4|4|2|0|1|1|4|3|6|7	0.97	1	0.97	1	0.97	2.51	4.11	0.01
107xtTA_13mo	Q5DTG0_MOUSE	Atp8a1	6|7|10|10	33	8.25	4	2|0|0|0|0|0|0|0|0|0|0|0|0|0	1	1	1	1	1	6	57.75	0
107xtTA_13mo	C1QT4_MOUSE	C1qtnf4	5|8|9|10	32	8	4	1|1|0|1|1|1|0|0|0|0|1|1|1|1	0.99	1	0.99	1	0.99	3.52	12.44	0
107xtTA_13mo	CAND1_MOUSE	Cand1	17|11|17|16	61	15.25	4	2|2|0|0|2|1|0|1|1|1|6|1|3|5	1	1	1	1	1	4.01	8.54	0
107xtTA_13mo	CAP1_MOUSE	Cap1	9|10|10|10	39	9.75	4	0|0|0|0|0|0|0|1|0|0|0|0|0|2	1	1	1	1	1	9.01	45.5	0
107xtTA_13mo	CAP2_MOUSE	Cap2	5|11|6|10	32	8	4	0|0|0|0|0|0|0|0|0|0|0|0|0|0	1	1	1	1	1	8.46	80	0
107xtTA_13mo	B2RXY7_MOUSE	Cbr1	8|10|14|10	42	10.5	4	0|0|0|2|0|0|0|0|0|0|2|0|0|2	1	1	1	1	1	6.04	24.5	0
107xtTA_13mo	Q542X7_MOUSE	Cct2	12|12|23|19	66	16.5	4	0|0|0|0|0|0|0|0|0|0|0|0|0|0	1	1	1	1	1	19.45	165	0
107xtTA_13mo	Q3U4U6_MOUSE	Cct3	15|13|11|13	52	13	4	1|0|0|0|2|2|0|1|0|0|1|1|2|4	1	1	1	1	1	8.16	13	0
107xtTA_13mo	Q3UJZ8_MOUSE	Cct4	8|8|13|13	42	10.5	4	0|0|0|0|2|0|1|0|0|0|1|0|0|0	1	1	1	1	1	9.54	36.75	0
107xtTA_13mo	TCPE_MOUSE	Cct5	7|9|7|6	29	7.25	4	0|1|0|1|0|0|0|0|0|0|2|0|1|3	0.99	1	0.99	1	0.99	4.07	12.69	0
107xtTA_13mo	Q3UL22_MOUSE	Cct8	9|14|13|15	51	12.75	4	0|0|0|0|0|1|0|1|0|0|3|0|0|0	1	1	1	1	1	6.4	35.7	0
107xtTA_13mo	COF1_MOUSE	Cfl1	12|9|14|16	51	12.75	4	1|0|1|3|3|0|2|1|2|0|0|0|4|6	0.98	1	0.98	1	0.98	2.68	7.76	0
107xtTA_13mo	KCRB_MOUSE	Ckb	52|52|62|59	225	56.25	4	10|5|11|15|13|9|17|27|21|6|12|7|15|28	0.98	1	0.98	1	0.98	3.41	4.02	0
107xtTA_13mo	CLUS_MOUSE	Clu	19|22|27|24	92	23	4	3|0|0|4|1|2|4|2|2|2|1|4|1|4	1	1	1	1	1	15.16	10.73	0
107xtTA_13mo	COR1A_MOUSE	Coro1a	8|5|14|8	35	8.75	4	1|0|0|1|1|0|0|0|0|0|0|0|2|2	1	1	1	1	1	4.78	17.5	0
107xtTA_13mo	CPNE6_MOUSE	Cpne6	7|6|7|9	29	7.25	4	0|0|1|0|0|1|1|0|0|0|1|1|0|1	1	1	1	1	1	6.19	16.92	0
107xtTA_13mo	CRYM_MOUSE	Crym	7|9|9|8	33	8.25	4	0|0|0|0|0|0|0|0|0|0|0|1|1|4	0.99	0.99	0.99	0.99	0.99	3.84	19.25	0
107xtTA_13mo	CSRP1_MOUSE	Csrp1	6|5|6|6	23	5.75	4	0|1|1|0|1|2|3|1|0|0|3|1|1|2	0.92	0.95	0.92	0.95	0.92	1.73	5.03	0.02
107xtTA_13mo	E9Q3M3_MOUSE	Dctn1	22|19|24|23	88	22	4	2|3|0|5|7|0|0|0|2|0|2|2|4|7	1	1	1	1	1	5.44	9.06	0
107xtTA_13mo	B0V2P5_MOUSE	Dmxl2	14|14|17|14	59	14.75	4	0|0|0|1|0|0|0|0|0|0|0|0|0|0	1	1	1	1	1	22.47	147.5	0
107xtTA_13mo	Q3U4P3_MOUSE	Dnm1l	17|15|21|21	74	18.5	4	6|3|0|7|8|3|0|2|3|1|5|4|7|12	0.91	0.98	0.91	0.98	0.91	1.16	4.25	0.02
107xtTA_13mo	E9QLL2_MOUSE	Dnm3	30|22|27|28	107	26.75	4	9|8|2|8|8|9|7|7|13|8|11|5|7|8	0.96	1	0.96	1	0.96	1.71	3.4	0.01
107xtTA_13mo	DEST_MOUSE	Dstn	5|5|10|10	30	7.5	4	0|0|0|0|0|1|0|0|0|0|3|0|1|2	0.98	1	0.98	1	0.98	3.04	15	0.01
107xtTA_13mo	B1AQF4_MOUSE	Dusp3	6|5|5|5	21	5.25	4	0|1|0|2|1|0|0|0|0|0|1|1|1|1	0.98	1	0.98	1	0.98	3.92	9.19	0
107xtTA_13mo	DC1L1_MOUSE	Dync1li1	10|6|12|7	35	8.75	4	2|2|0|1|0|0|0|0|0|0|1|1|0|1	1	1	1	1	1	5.33	15.31	0
107xtTA_13mo	EF2_MOUSE	Eef2	13|16|23|22	74	18.5	4	1|1|0|5|1|0|0|0|0|0|0|0|3|5	1	1	1	1	1	4.51	16.19	0
107xtTA_13mo	Q3UJ20_MOUSE	Eno2	14|23|29|25	91	22.75	4	0|0|0|6|2|2|1|0|0|0|2|1|3|19	0.95	0.98	0.95	0.98	0.95	2.08	8.85	0.01
107xtTA_13mo	FAS_MOUSE	Fasn	41|42|59|57	199	49.75	4	3|1|0|2|7|1|0|1|0|0|14|0|8|13	1	1	1	1	1	5.62	13.93	0
107xtTA_13mo	FSCN1_MOUSE	Fscn1	12|10|13|14	49	12.25	4	0|2|1|5|6|4|2|3|3|2|6|4|3|5	0.97	1	0.97	1	0.97	2.12	3.73	0.01
107xtTA_13mo	GDIA_MOUSE	Gdi1	26|42|36|32	136	34	4	0|0|0|15|8|2|3|1|2|1|5|2|3|5	0.99	1	0.99	1	0.99	4.25	10.13	0
107xtTA_13mo	Q3UC72_MOUSE	Gdi2	13|17|28|28	86	21.5	4	0|0|0|4|4|3|3|1|2|0|6|0|3|4	1	1	1	1	1	4.56	10.03	0
107xtTA_13mo	GLSK_MOUSE	Gls	19|19|21|22	81	20.25	4	3|9|0|3|9|7|3|0|0|1|5|4|7|10	0.97	0.98	0.97	0.98	0.97	3.03	4.65	0.01
107xtTA_13mo	B2RSR7_MOUSE	Gpd1l	7|9|9|11	36	9	4	0|0|0|0|1|0|0|0|0|0|3|0|0|2	1	1	1	1	1	4.46	21	0
107xtTA_13mo	G6PI_MOUSE	Gpi	20|27|29|31	107	26.75	4	1|0|0|6|7|1|1|1|0|0|7|2|5|13	0.99	1	0.99	1	0.99	3.19	8.51	0
107xtTA_13mo	GSTP1_MOUSE	Gstp1	11|14|14|14	53	13.25	4	0|0|2|3|2|2|4|1|2|1|6|2|2|6	0.99	1	0.99	1	0.99	3.92	5.62	0
107xtTA_13mo	E9PV73_MOUSE	Hpca	5|7|9|9	30	7.5	4	2|2|1|2|2|1|3|1|1|0|1|1|1|1	0.93	1	0.93	1	0.93	1.11	5.53	0.02
107xtTA_13mo	HS90A_MOUSE	Hsp90aa1	29|37|36|38	140	35	4	5|4|0|4|7|7|2|6|5|3|10|5|6|8	1	1	1	1	1	16.7	6.81	0
107xtTA_13mo	HS90B_MOUSE	Hsp90ab1	33|36|47|43	159	39.75	4	5|6|0|3|6|7|2|6|5|3|10|9|7|10	1	1	1	1	1	14.17	7.04	0
107xtTA_13mo	HS71A_MOUSE	Hspa1a	5|6|9|6	26	6.5	4	2|0|0|2|0|0|0|0|0|3|2|0|3|3	0.9	0.99	0.9	0.99	0.9	1.42	6.07	0.02
107xtTA_13mo	Q3U2G2_MOUSE	Hspa4	17|17|14|14	62	15.5	4	1|0|0|0|0|0|0|0|0|0|5|0|0|3	1	1	1	1	1	5.5	24.11	0
107xtTA_13mo	HS74L_MOUSE	Hspa4l	14|16|21|20	71	17.75	4	0|2|0|0|0|0|0|0|0|0|6|0|0|2	1	1	1	1	1	5.04	24.85	0
107xtTA_13mo	GRP75_MOUSE	Hspa9	10|21|16|15	62	15.5	4	1|1|0|5|5|2|1|0|0|0|5|1|3|6	0.97	1	0.97	1	0.97	2.25	7.23	0.01
107xtTA_13mo	CH60_MOUSE	Hspd1	9|8|11|9	37	9.25	4	4|1|0|4|2|1|0|1|0|0|2|3|2|4	0.98	1	0.98	1	0.98	2.97	5.4	0.01
107xtTA_13mo	HS105_MOUSE	Hsph1	15|11|17|11	54	13.5	4	1|2|0|1|2|3|1|0|0|0|1|1|1|3	1	1	1	1	1	9.19	11.81	0
107xtTA_13mo	HTRA1_MOUSE	Htra1	11|18|14|16	59	14.75	4	1|1|3|1|1|5|7|2|4|4|4|1|3|2	1	1	1	1	1	3.94	5.29	0
107xtTA_13mo	IPO5_MOUSE	Ipo5	13|9|14|11	47	11.75	4	0|0|0|2|1|0|0|0|0|0|1|0|0|0	1	1	1	1	1	10.87	41.12	0
107xtTA_13mo	IPO7_MOUSE	Ipo7	6|5|6|7	24	6	4	0|0|0|0|0|0|0|0|1|0|0|0|0|0	1	1	1	1	1	8.46	60	0
107xtTA_13mo	ITM2C_MOUSE	Itm2c	9|9|8|11	37	9.25	4	0|1|0|1|1|1|3|0|0|0|0|1|1|1	1	1	1	1	1	7.31	12.95	0
107xtTA_13mo	KI21A_MOUSE	Kif21a	15|16|6|7	44	11	4	0|0|0|1|3|0|0|0|0|0|1|0|2|2	0.99	1	0.99	1	0.99	3.63	17.11	0
107xtTA_13mo	KIF5A_MOUSE	Kif5a	6|8|7|9	30	7.5	4	0|0|0|0|4|0|0|0|0|0|0|0|0|3	0.97	0.99	0.97	0.99	0.97	2.97	15	0.01
107xtTA_13mo	KINH_MOUSE	Kif5b	8|12|10|14	44	11	4	4|1|0|3|2|0|0|2|0|0|1|1|3|2	1	1	1	1	1	4.15	8.11	0
107xtTA_13mo	KIF5C_MOUSE	Kif5c	15|20|17|20	72	18	4	4|1|0|4|4|0|0|1|0|0|1|1|4|3	1	1	1	1	1	6.86	10.96	0
107xtTA_13mo	D3YXZ3_MOUSE	Klc2	12|13|8|8	41	10.25	4	0|0|0|2|2|0|0|0|0|0|0|0|1|1	1	1	1	1	1	8.07	23.92	0
107xtTA_13mo	IMB1_MOUSE	Kpnb1	12|12|11|7	42	10.5	4	0|0|0|1|1|0|0|1|1|0|0|0|2|4	0.99	1	0.99	1	0.99	3.79	14.7	0
107xtTA_13mo	F6RJV6_MOUSE	Lancl2	7|6|6|6	25	6.25	4	1|0|0|3|2|0|2|0|0|0|2|1|2|3	0.96	0.99	0.96	0.99	0.96	3.03	5.47	0.01
107xtTA_13mo	MP2K1_MOUSE	Map2k1	7|7|13|14	41	10.25	4	1|3|0|1|3|1|2|2|0|0|4|0|4|5	0.9	1	0.9	1	0.9	1.43	5.52	0.02
107xtTA_13mo	MK01_MOUSE	Mapk1	10|16|22|23	71	17.75	4	0|0|0|0|0|0|0|0|0|0|3|0|0|2	1	1	1	1	1	6.14	49.7	0
107xtTA_13mo	MK03_MOUSE	Mapk3	8|18|15|16	57	14.25	4	1|0|0|0|0|0|0|1|0|0|4|0|0|1	1	1	1	1	1	4.43	28.5	0
107xtTA_13mo	SNAA_MOUSE	Napa	15|17|18|14	64	16	4	1|1|0|3|2|1|2|0|0|0|2|0|4|2	1	1	1	1	1	12.23	12.44	0
107xtTA_13mo	SNAB_MOUSE	Napb	23|26|23|27	99	24.75	4	4|3|0|7|5|0|1|0|0|0|7|2|4|4	1	1	1	1	1	6.88	9.36	0
107xtTA_13mo	D3Z4B2_MOUSE	Napg	7|7|8|10	32	8	4	1|1|0|1|0|0|0|0|0|0|2|1|0|1	1	1	1	1	1	7.21	16	0
107xtTA_13mo	SYNC_MOUSE	Nars	9|6|7|10	32	8	4	0|0|0|2|2|0|0|0|0|0|2|0|2|2	0.99	1	0.99	1	0.99	3.92	11.2	0
107xtTA_13mo	PSA_MOUSE	Npepps	14|15|16|21	66	16.5	4	1|0|0|0|1|2|0|1|0|0|4|0|0|1	1	1	1	1	1	8.88	23.1	0
107xtTA_13mo	E0CY11_MOUSE	Nrxn1	9|6|6|8	29	7.25	4	0|3|0|2|5|0|1|0|0|0|0|0|2|0	0.92	0.97	0.92	0.97	0.92	2	7.81	0.02
107xtTA_13mo	D3YWF6_MOUSE	Otub1	10|8|13|14	45	11.25	4	0|1|0|1|1|1|0|0|1|0|5|3|2|4	0.98	1	0.98	1	0.98	2.77	8.29	0
107xtTA_13mo	PACN1_MOUSE	Pacsin1	7|7|9|8	31	7.75	4	0|1|0|0|0|0|0|0|0|0|0|0|0|4	0.99	0.99	0.99	0.99	0.99	4.04	21.7	0
107xtTA_13mo	Q3UGR6_MOUSE	Pafah1b1	7|5|8|6	26	6.5	4	0|0|0|0|0|0|0|0|0|0|3|0|0|0	0.99	1	0.99	1	0.99	3.8	30.33	0
107xtTA_13mo	G5E884_MOUSE	Pak1	7|6|13|12	38	9.5	4	0|0|0|0|0|0|0|0|0|0|0|0|0|0	1	1	1	1	1	10.09	95	0
107xtTA_13mo	PDC6I_MOUSE	Pdcd6ip	10|8|14|12	44	11	4	1|0|0|1|2|1|0|1|0|0|2|1|3|3	1	1	1	1	1	7.16	10.27	0
107xtTA_13mo	PDXK_MOUSE	Pdxk	7|8|13|11	39	9.75	4	0|0|0|1|0|0|0|0|1|0|0|0|0|2	1	1	1	1	1	8.19	34.12	0
107xtTA_13mo	PEBP1_MOUSE	Pebp1	8|9|13|15	45	11.25	4	0|0|0|0|0|0|0|1|0|0|1|2|1|4	0.99	1	0.99	1	0.99	4.3	17.5	0
107xtTA_13mo	PFKAL_MOUSE	Pfkl	22|21|25|22	90	22.5	4	3|5|0|10|4|0|4|0|0|0|8|4|10|9	0.97	0.99	0.97	0.99	0.97	3.3	5.53	0.01
107xtTA_13mo	PFKAM_MOUSE	Pfkm	34|33|42|37	146	36.5	4	4|11|0|20|14|6|9|2|1|2|13|7|15|15	0.95	0.99	0.95	0.99	0.95	2.24	4.29	0.01
107xtTA_13mo	PGAM1_MOUSE	Pgam1	14|20|19|23	76	19	4	0|0|0|2|3|3|3|3|3|2|5|1|1|7	1	1	1	1	1	5.44	8.06	0
107xtTA_13mo	PGK1_MOUSE	Pgk1	27|31|31|32	121	30.25	4	3|2|0|4|3|8|6|2|2|1|24|4|3|18	0.94	0.95	0.94	0.95	0.94	2.41	5.29	0.01
107xtTA_13mo	PGM2L_MOUSE	Pgm2l1	8|12|9|12	41	10.25	4	0|0|0|0|0|1|0|0|0|0|3|0|0|0	1	1	1	1	1	5.47	35.88	0
107xtTA_13mo	PHF24_MOUSE	Phf24	8|10|7|9	34	8.5	4	0|0|0|4|0|0|0|0|0|0|0|0|0|0	0.99	1	0.99	1	0.99	4.23	29.75	0
107xtTA_13mo	PITM1_MOUSE	Pitpnm1	7|6|5|6	24	6	4	0|1|0|2|4|1|0|0|0|0|0|0|2|2	0.92	0.97	0.92	0.97	0.92	1.85	7	0.02
107xtTA_13mo	KPYM_MOUSE	Pkm	12|14|23|21	70	17.5	4	1|0|1|6|2|4|3|3|1|1|12|2|3|8	0.9	0.99	0.9	0.99	0.9	0.99	5.21	0.02
107xtTA_13mo	PPIA_MOUSE	Ppia	17|16|23|25	81	20.25	4	1|1|3|5|3|4|7|7|3|2|9|2|5|9	0.98	1	0.98	1	0.98	3.08	4.65	0
107xtTA_13mo	PP1B_MOUSE	Ppp1cb	12|10|13|11	46	11.5	4	3|3|0|5|5|3|0|0|0|0|4|2|3|6	0.95	0.98	0.95	0.98	0.95	2.2	4.74	0.01
107xtTA_13mo	PP2AA_MOUSE	Ppp2ca	9|6|13|12	40	10	4	1|1|0|4|3|1|2|0|0|0|2|1|3|3	0.97	1	0.97	1	0.97	1.92	6.67	0.01
107xtTA_13mo	PP2AB_MOUSE	Ppp2cb	9|6|12|12	39	9.75	4	1|1|0|5|3|1|1|0|0|0|2|1|3|3	0.95	1	0.95	1	0.95	1.43	6.5	0.01
107xtTA_13mo	2AAA_MOUSE	Ppp2r1a	24|24|27|25	100	25	4	3|2|0|3|3|4|1|0|0|0|3|1|3|7	1	1	1	1	1	11.4	11.67	0
107xtTA_13mo	E0CZ78_MOUSE	Ppp3cb	10|12|8|10	40	10	4	2|4|0|4|2|3|0|3|0|5|3|4|2|4	0.95	1	0.95	1	0.95	1.49	3.89	0.01
107xtTA_13mo	PRDX1_MOUSE	Prdx1	8|7|9|11	35	8.75	4	1|1|0|2|3|3|3|3|0|2|2|1|3|6	0.93	1	0.93	1	0.93	1.33	4.08	0.02
107xtTA_13mo	PRDX2_MOUSE	Prdx2	5|6|8|8	27	6.75	4	0|0|1|0|0|2|2|2|1|0|1|0|1|2	0.98	1	0.98	1	0.98	2.63	7.88	0.01
107xtTA_13mo	Q3U7H9_MOUSE	Prdx5	11|7|13|10	41	10.25	4	0|0|1|2|3|3|1|3|2|4|4|3|2|3	0.92	1	0.92	1	0.92	0.91	4.63	0.02
107xtTA_13mo	Q6A0D0_MOUSE	Prdx6	10|15|14|14	53	13.25	4	1|1|1|10|1|2|1|0|0|0|1|1|1|7	0.93	0.96	0.93	0.96	0.93	1.86	6.87	0.02
107xtTA_13mo	Q4VA93_MOUSE	Prkca	16|19|18|19	72	18	4	0|0|11|10|9|7|0|0|0|0|0|0|0|0	0.94	0.95	0.94	0.95	0.94	2.4	6.81	0.01
107xtTA_13mo	KPCB_MOUSE	Prkcb	23|26|23|27	99	24.75	4	2|1|8|10|8|7|5|3|3|2|5|2|6|6	1	1	1	1	1	7.97	5.1	0
107xtTA_13mo	KPCE_MOUSE	Prkce	7|11|17|12	47	11.75	4	1|0|0|2|2|1|1|0|0|0|2|2|0|3	1	1	1	1	1	5.76	11.75	0
107xtTA_13mo	PRPS1_MOUSE	Prps1	5|7|6|6	24	6	4	0|0|0|0|1|0|0|0|0|0|1|0|0|1	1	1	1	1	1	6.5	28	0
107xtTA_13mo	PYGB_MOUSE	Pygb	9|17|25|22	73	18.25	4	1|0|0|0|4|2|0|0|0|0|1|0|3|3	1	1	1	1	1	4	18.25	0
107xtTA_13mo	Q3U7K1_MOUSE	Q3U7K1_MOUSE	10|8|12|12	42	10.5	4	3|3|0|4|5|3|0|0|0|0|3|2|3|5	0.93	0.99	0.93	0.99	0.93	1.41	4.74	0.02
107xtTA_13mo	Q0PD35_MOUSE	Rab21	5|7|8|7	27	6.75	4	0|0|0|2|2|0|0|0|0|0|0|1|4|2	0.95	0.98	0.95	0.98	0.95	1.92	8.59	0.01
107xtTA_13mo	Q0PD65_MOUSE	Rab2a	7|10|12|18	47	11.75	4	1|1|0|2|1|0|2|0|0|0|1|2|2|2	1	1	1	1	1	4.58	11.75	0
107xtTA_13mo	Q0PD64_MOUSE	Rab2b	5|6|7|11	29	7.25	4	0|0|0|2|0|0|0|0|0|0|0|2|2|2	0.98	1	0.98	1	0.98	3.07	12.69	0
107xtTA_13mo	Q3TU36_MOUSE	Rap1gds1	18|20|26|23	87	21.75	4	0|1|0|3|2|4|0|1|0|0|7|1|3|4	1	1	1	1	1	6.26	11.71	0
107xtTA_13mo	RASL1_MOUSE	Rasal1	8|8|9|11	36	9	4	0|0|0|1|1|0|0|0|0|0|0|0|2|1	1	1	1	1	1	11.93	25.2	0
107xtTA_13mo	RTN4_MOUSE	Rtn4	9|8|10|9	36	9	4	0|0|0|0|0|0|0|0|0|0|0|0|1|1	1	1	1	1	1	12.47	63	0
107xtTA_13mo	RUFY3_MOUSE	Rufy3	10|10|16|19	55	13.75	4	1|2|0|4|1|1|0|0|0|0|5|2|5|6	0.96	1	0.96	1	0.96	2.42	7.13	0.01
107xtTA_13mo	SCRN1_MOUSE	Scrn1	7|8|10|10	35	8.75	4	0|0|0|0|0|0|0|0|0|0|1|0|0|1	1	1	1	1	1	10.9	61.25	0
107xtTA_13mo	SEPT6_MOUSE	Sept6	7|5|5|5	22	5.5	4	2|1|0|2|1|1|3|0|0|0|2|0|0|2	0.95	1	0.95	1	0.95	2.59	5.5	0.01
107xtTA_13mo	A2ALV3_MOUSE	Sh3gl2	7|10|8|9	34	8.5	4	1|2|0|0|0|0|1|0|1|0|2|2|0|5	0.97	0.99	0.97	0.99	0.97	2.71	8.5	0.01
107xtTA_13mo	A2AWI7_MOUSE	Sh3glb2	5|5|7|5	22	5.5	4	0|1|0|1|0|0|1|0|0|0|0|0|1|0	1	1	1	1	1	5.89	19.25	0
107xtTA_13mo	SNP25_MOUSE	Snap25	7|7|6|6	26	6.5	4	1|0|0|0|0|1|1|0|0|0|0|0|1|2	1	1	1	1	1	6.19	15.17	0
107xtTA_13mo	STX1B_MOUSE	Stx1b	7|11|13|10	41	10.25	4	3|2|1|4|5|2|2|2|1|1|1|2|2|3	0.92	1	0.92	1	0.92	0.91	4.63	0.02
107xtTA_13mo	STXB1_MOUSE	Stxbp1	40|42|43|50	175	43.75	4	8|8|5|10|13|20|16|11|7|4|13|10|10|14	1	1	1	1	1	8.36	4.11	0
107xtTA_13mo	D3Z656_MOUSE	Synj1	30|24|30|34	118	29.5	4	4|5|0|7|8|2|2|0|0|0|10|6|11|11	0.99	1	0.99	1	0.99	3.59	6.26	0
107xtTA_13mo	Q3TYC4_MOUSE	Syt11	8|6|8|9	31	7.75	4	0|0|0|1|2|0|1|0|0|0|0|0|0|0	1	1	1	1	1	6.83	27.12	0
107xtTA_13mo	TAGL3_MOUSE	Tagln3	7|10|7|9	33	8.25	4	0|0|0|0|0|0|0|0|0|0|1|0|0|3	1	1	1	1	1	4.89	28.88	0
107xtTA_13mo	TB10B_MOUSE	Tbc1d10b	17|13|12|10	52	13	4	0|2|0|1|1|0|0|0|2|1|0|0|0|0	1	1	1	1	1	13.3	26	0
107xtTA_13mo	TCPA_MOUSE	Tcp1	11|10|14|12	47	11.75	4	0|0|0|0|0|1|0|0|1|0|1|0|1|0	1	1	1	1	1	13.54	41.12	0
107xtTA_13mo	TKT_MOUSE	Tkt	12|16|18|20	66	16.5	4	0|1|0|2|1|1|0|3|1|1|6|2|2|2	1	1	1	1	1	6.25	10.5	0
107xtTA_13mo	B9EHN0_MOUSE	Uba1	33|38|41|41	153	38.25	4	0|2|0|8|9|3|7|5|0|0|10|2|9|10	1	1	1	1	1	6.09	8.24	0
107xtTA_13mo	UCHL1_MOUSE	Uchl1	13|16|15|15	59	14.75	4	1|2|1|4|0|0|1|0|1|0|8|2|1|6	0.98	0.99	0.98	0.99	0.98	3.21	7.65	0.01
107xtTA_13mo	Q3U4W8_MOUSE	Usp5	16|14|17|12	59	14.75	4	0|1|0|1|2|1|1|1|0|0|5|0|1|3	1	1	1	1	1	6.48	12.91	0
107xtTA_13mo	Q4FE56_MOUSE	Usp9x	22|19|14|16	71	17.75	4	2|4|0|8|9|0|0|0|0|0|2|2|10|10	0.91	0.97	0.91	0.97	0.91	1.6	5.29	0.02
107xtTA_13mo	TERA_MOUSE	Vcp	16|18|22|24	80	20	4	0|0|0|0|0|1|0|0|0|0|8|0|1|2	1	1	1	1	1	4.69	23.33	0
107xtTA_13mo	Q3TJ43_MOUSE	Vps35	15|11|22|20	68	17	4	1|1|0|3|4|3|0|0|0|0|2|2|5|3	1	1	1	1	1	4.63	9.92	0
107xtTA_13mo	Q4W4C9_MOUSE	Vsnl1	9|8|12|10	39	9.75	4	0|1|0|5|4|0|0|1|0|1|4|0|2|1	0.96	0.99	0.96	0.99	0.96	2.44	7.18	0.01
107xtTA_13mo	VTNC_MOUSE	Vtn	15|14|12|14	55	13.75	4	0|0|0|0|1|0|2|2|0|0|1|2|0|0	1	1	1	1	1	13.23	24.06	0
107xtTA_13mo	Q3TJY2_MOUSE	Wdr1	9|10|18|24	61	15.25	4	0|0|0|0|0|1|0|0|0|0|3|0|0|0	1	1	1	1	1	6.03	53.38	0

## Sheet: L85 20mo
Bait	Prey	PreyGene	Spec	SpecSum	AvgSpec	NumReplicates	ctrlCounts	AvgP	MaxP	TopoAvgP	TopoMaxP	SaintScore	logOddsScore	FoldChange	BFDR	boosted_by
L85_20mo	Q3UD67_MOUSE	Aars	7|7|9	23	7.67	3	0|0|0|0|0|0|0|0|0|0|1|0|0|0	1	1	1	1	1	11.7	76.67	0		Yellow - secreted proteins
L85_20mo	Q3V117_MOUSE	Acly	29|29|11	69	23	3	0|1|0|1|1|1|0|0|0|0|7|1|2|5	0.99	1	0.99	1	0.99	3.17	16.95	0
L85_20mo	ACTBL_MOUSE	Actbl2	60|53|70	183	61	3	8|6|16|9|10|19|24|23|19|26|9|5|9|11	0.99	1	0.99	1	0.99	4.11	4.4	0
L85_20mo	KAD1_MOUSE	Ak1	8|8|6	22	7.33	3	0|0|0|0|0|0|0|0|0|0|0|0|0|0	1	1	1	1	1	10.09	73.33	0
L85_20mo	A6ZI44_MOUSE	Aldoa	72|67|46	185	61.67	3	2|2|1|10|4|3|9|11|2|3|21|3|5|18	1	1	1	1	1	5.19	9.18	0
L85_20mo	A6ZI47_MOUSE	Aldoart2	21|21|11	53	17.67	3	0|0|0|0|0|0|0|0|0|0|0|0|0|0	1	1	1	1	1	17.92	176.67	0
L85_20mo	ANXA5_MOUSE	Anxa5	8|12|5	25	8.33	3	0|0|0|0|0|0|0|1|0|0|1|0|0|7	0.94	0.99	0.94	0.99	0.94	2.05	12.96	0.01
L85_20mo	APOE_MOUSE	Apoe	125|139|187	451	150.33	3	0|1|1|19|5|0|3|1|0|0|1|3|3|2	1	1	1	1	1	13.48	53.97	0
L85_20mo	Q53ZT3_MOUSE	App	44|40|62	146	48.67	3	1|1|1|0|0|3|5|0|3|2|0|0|1|1	1	1	1	1	1	26.11	37.85	0
L85_20mo	BIG3_MOUSE	Arfgef3	24|30|9	63	21	3	0|0|0|3|3|0|0|0|0|0|0|0|5|6	0.97	1	0.97	1	0.97	2.49	17.29	0.01
L85_20mo	Q3TSQ1_MOUSE	Atp1b1	22|20|18	60	20	3	7|6|6|5|5|8|8|9|12|8|4|4|4|4	0.92	1	0.92	1	0.92	1.26	3.11	0.02
L85_20mo	ATPA_MOUSE	Atp5a1	39|34|33	106	35.33	3	12|10|13|11|11|7|10|12|10|17|10|8|15|14	0.99	1	0.99	1	0.99	4.07	3.09	0
L85_20mo	ATPO_MOUSE	Atp5o	15|10|9	34	11.33	3	3|3|1|4|4|2|5|1|1|2|2|3|3|4	0.94	1	0.94	1	0.94	1.78	4.18	0.02
L85_20mo	VATA_MOUSE	Atp6v1a	39|42|28	109	36.33	3	9|6|2|5|1|2|0|4|2|0|10|2|3|6	1	1	1	1	1	7.32	9.78	0
L85_20mo	Q6P6I3_MOUSE	Atp6v1b1	11|12|6	29	9.67	3	0|0|0|0|0|0|0|0|0|0|0|0|0|0	1	1	1	1	1	10.09	96.67	0
L85_20mo	VATB2_MOUSE	Atp6v1b2	34|38|24	96	32	3	8|6|6|4|0|1|1|5|1|2|5|3|3|6	1	1	1	1	1	10.34	8.78	0
L85_20mo	B7U582_MOUSE	B7U582_MOUSE	39|34|37	110	36.67	3	10|10|10|10|12|15|9|7|7|9|11|6|11|10	1	1	1	1	1	10.18	3.75	0
L85_20mo	B2RXY7_MOUSE	Cbr1	8|7|7	22	7.33	3	0|0|0|2|0|0|0|0|0|0|2|0|0|2	1	1	1	1	1	5.18	17.11	0
L85_20mo	Q542X7_MOUSE	Cct2	16|16|16	48	16	3	0|0|0|0|0|0|0|0|0|0|0|0|0|0	1	1	1	1	1	25.46	160	0
L85_20mo	Q3U4U6_MOUSE	Cct3	21|20|13	54	18	3	1|0|0|0|2|2|0|1|0|0|1|1|2|4	1	1	1	1	1	10.32	18	0
L85_20mo	TCPE_MOUSE	Cct5	11|17|9	37	12.33	3	0|1|0|1|0|0|0|0|0|0|2|0|1|3	1	1	1	1	1	6.97	21.58	0
L85_20mo	Q3TI05_MOUSE	Cct6a	15|17|6	38	12.67	3	0|0|0|0|2|2|0|1|0|1|0|1|0|0	1	1	1	1	1	6.44	25.33	0
L85_20mo	Q3TIJ7_MOUSE	Cct7	11|12|5	28	9.33	3	0|0|0|1|1|0|0|0|0|0|2|0|0|3	0.98	1	0.98	1	0.98	3.04	18.67	0
L85_20mo	Q3UL22_MOUSE	Cct8	20|22|8	50	16.67	3	0|0|0|0|0|1|0|1|0|0|3|0|0|0	1	1	1	1	1	5.71	46.67	0
L85_20mo	CDC42_MOUSE	Cdc42	10|11|5	26	8.67	3	0|0|0|4|3|0|2|1|2|0|1|0|2|1	0.93	1	0.93	1	0.93	1.42	7.58	0.02
L85_20mo	COF1_MOUSE	Cfl1	23|29|14	66	22	3	1|0|1|3|3|0|2|1|2|0|0|0|4|6	1	1	1	1	1	5.59	13.39	0
L85_20mo	KCRB_MOUSE	Ckb	94|107|119	320	106.67	3	10|5|11|15|13|9|17|27|21|6|12|7|15|28	1	1	1	1	1	14.34	7.62	0
L85_20mo	CLUS_MOUSE	Clu	37|39|24	100	33.33	3	3|0|0|4|1|2|4|2|2|2|1|4|1|4	1	1	1	1	1	21.57	15.56	0
L85_20mo	COR1A_MOUSE	Coro1a	11|16|5	32	10.67	3	1|0|0|1|1|0|0|0|0|0|0|0|2|2	1	1	1	1	1	4.78	21.33	0
L85_20mo	DPYL1_MOUSE	Crmp1	23|21|21	65	21.67	3	0|0|0|6|0|6|0|7|0|0|11|5|5|7	0.97	0.98	0.97	0.98	0.97	3.52	6.45	0.01
L85_20mo	CRYM_MOUSE	Crym	15|17|6	38	12.67	3	0|0|0|0|0|0|0|0|0|0|0|1|1|4	0.99	1	0.99	1	0.99	3.31	29.56	0
L85_20mo	A0A0J9YUN4_MOUSE	Dnm1	141|144|80	365	121.67	3	17|18|4|30|24|29|21|22|44|29|24|17|24|22	0.99	1	0.99	1	0.99	3.15	5.24	0
L85_20mo	E9QLL2_MOUSE	Dnm3	40|45|29	114	38	3	9|8|2|8|8|9|7|7|13|8|11|5|7|8	1	1	1	1	1	9.98	4.84	0
L85_20mo	DPYL2_MOUSE	Dpysl2	60|60|70	190	63.33	3	10|14|5|13|11|14|18|29|22|21|20|10|19|23	1	1	1	1	1	6.61	3.87	0
L85_20mo	DEST_MOUSE	Dstn	10|13|5	28	9.33	3	0|0|0|0|0|1|0|0|0|0|3|0|1|2	0.98	1	0.98	1	0.98	3.04	18.67	0
L85_20mo	EF2_MOUSE	Eef2	33|35|7	75	25	3	1|1|0|5|1|0|0|0|0|0|0|0|3|5	0.96	1	0.96	1	0.96	2	21.88	0.01
L85_20mo	ENOA_MOUSE	Eno1	80|84|90	254	84.67	3	4|5|0|20|9|7|9|11|4|1|25|7|10|28	1	1	1	1	1	7.23	8.47	0
L85_20mo	Q3UJ20_MOUSE	Eno2	42|42|37	121	40.33	3	0|0|0|6|2|2|1|0|0|0|2|1|3|19	0.99	1	0.99	1	0.99	4.96	15.69	0
L85_20mo	FAS_MOUSE	Fasn	56|61|30	147	49	3	3|1|0|2|7|1|0|1|0|0|14|0|8|13	0.99	1	0.99	1	0.99	4.08	13.72	0
L85_20mo	GDIA_MOUSE	Gdi1	53|56|25	134	44.67	3	0|0|0|15|8|2|3|1|2|1|5|2|3|5	0.99	1	0.99	1	0.99	4.05	13.3	0
L85_20mo	Q3UC72_MOUSE	Gdi2	30|33|8	71	23.67	3	0|0|0|4|4|3|3|1|2|0|6|0|3|4	0.93	1	0.93	1	0.93	1.34	11.04	0.02
L85_20mo	A5GZX3_MOUSE	Glo1	5|8|9	22	7.33	3	0|0|0|0|0|1|0|0|0|0|1|0|1|1	1	1	1	1	1	5.89	25.67	0
L85_20mo	A0A1D5RLD8_MOUSE	Gm10358	165|179|153	497	165.67	3	9|16|21|53|28|29|44|32|43|40|44|14|28|40	1	1	1	1	1	12.36	5.26	0
L85_20mo	V9GX06_MOUSE	Gm11214	19|15|32	66	22	3	0|0|0|4|5|3|4|0|8|8|7|3|4|3	0.98	1	0.98	1	0.98	2.89	6.29	0
L85_20mo	S4R1W1_MOUSE	Gm3839	160|175|153	488	162.67	3	9|15|21|50|26|29|45|34|47|41|37|14|26|35	1	1	1	1	1	12.79	5.31	0
L85_20mo	G6PI_MOUSE	Gpi	50|59|26	135	45	3	1|0|0|6|7|1|1|1|0|0|7|2|5|13	1	1	1	1	1	4.44	14.32	0
L85_20mo	GSTP1_MOUSE	Gstp1	18|20|10	48	16	3	0|0|2|3|2|2|4|1|2|1|6|2|2|6	0.99	1	0.99	1	0.99	3.08	6.79	0
L85_20mo	H11_MOUSE	Hist1h1a	13|11|11	35	11.67	3	2|3|3|2|2|3|4|4|4|8|0|3|2|2	0.99	1	0.99	1	0.99	4.14	3.89	0
L85_20mo	HS90A_MOUSE	Hsp90aa1	56|66|37	159	53	3	5|4|0|4|7|7|2|6|5|3|10|5|6|8	1	1	1	1	1	25.53	10.31	0
L85_20mo	HS90B_MOUSE	Hsp90ab1	52|54|35	141	47	3	5|6|0|3|6|7|2|6|5|3|10|9|7|10	1	1	1	1	1	15.66	8.33	0
L85_20mo	Q3U2G2_MOUSE	Hspa4	20|13|7	40	13.33	3	1|0|0|0|0|0|0|0|0|0|5|0|0|3	0.98	1	0.98	1	0.98	2.92	20.74	0
L85_20mo	Q3TRH3_MOUSE	Hspa8	113|99|77	289	96.33	3	20|25|26|27|27|29|20|22|10|20|26|19|27|22	1	1	1	1	1	28.38	4.21	0
L85_20mo	GRP75_MOUSE	Hspa9	19|17|11	47	15.67	3	1|1|0|5|5|2|1|0|0|0|5|1|3|6	0.98	1	0.98	1	0.98	2.73	7.31	0.01
L85_20mo	CH60_MOUSE	Hspd1	11|13|7	31	10.33	3	4|1|0|4|2|1|0|1|0|0|2|3|2|4	0.96	1	0.96	1	0.96	2.03	6.03	0.01
L85_20mo	HS105_MOUSE	Hsph1	20|18|7	45	15	3	1|2|0|1|2|3|1|0|0|0|1|1|1|3	0.99	1	0.99	1	0.99	4.08	13.12	0
L85_20mo	KIF5A_MOUSE	Kif5a	13|13|10	36	12	3	0|0|0|0|4|0|0|0|0|0|0|0|0|3	0.99	1	0.99	1	0.99	4.67	24	0
L85_20mo	KINH_MOUSE	Kif5b	9|12|6	27	9	3	4|1|0|3|2|0|0|2|0|0|1|1|3|2	0.96	1	0.96	1	0.96	2.07	6.63	0.01
L85_20mo	KIF5C_MOUSE	Kif5c	16|19|12	47	15.67	3	4|1|0|4|4|0|0|1|0|0|1|1|4|3	1	1	1	1	1	4.9	9.54	0
L85_20mo	LDHB_MOUSE	Ldhb	31|27|16	74	24.67	3	2|1|1|4|3|7|3|1|0|0|10|3|4|13	0.96	1	0.96	1	0.96	2.06	6.64	0.01
L85_20mo	MP2K1_MOUSE	Map2k1	18|17|12	47	15.67	3	1|3|0|1|3|1|2|2|0|0|4|0|4|5	1	1	1	1	1	5.43	8.44	0
L85_20mo	MK01_MOUSE	Mapk1	23|25|9	57	19	3	0|0|0|0|0|0|0|0|0|0|3|0|0|2	1	1	1	1	1	5.61	53.2	0
L85_20mo	MK03_MOUSE	Mapk3	19|21|5	45	15	3	1|0|0|0|0|0|0|1|0|0|4|0|0|1	0.98	1	0.98	1	0.98	2.64	30	0.01
L85_20mo	MDHC_MOUSE	Mdh1	35|33|21	89	29.67	3	2|2|0|3|0|2|4|2|0|0|5|3|3|7	1	1	1	1	1	9.46	12.59	0
L85_20mo	MDHM_MOUSE	Mdh2	42|36|24	102	34	3	3|2|3|3|4|5|4|6|3|1|8|7|8|17	0.99	1	0.99	1	0.99	3.79	6.43	0
L85_20mo	SNAA_MOUSE	Napa	17|18|7	42	14	3	1|1|0|3|2|1|2|0|0|0|2|0|4|2	0.99	1	0.99	1	0.99	3.54	10.89	0
L85_20mo	SNAB_MOUSE	Napb	35|34|16	85	28.33	3	4|3|0|7|5|0|1|0|0|0|7|2|4|4	0.99	1	0.99	1	0.99	4.03	10.72	0
L85_20mo	D3Z4B2_MOUSE	Napg	14|11|6	31	10.33	3	1|1|0|1|0|0|0|0|0|0|2|1|0|1	1	1	1	1	1	5.76	20.67	0
L85_20mo	PSA_MOUSE	Npepps	17|20|9	46	15.33	3	1|0|0|0|1|2|0|1|0|0|4|0|0|1	1	1	1	1	1	5.29	21.47	0
L85_20mo	D3YWF6_MOUSE	Otub1	15|15|6	36	12	3	0|1|0|1|1|1|0|0|1|0|5|3|2|4	0.94	1	0.94	1	0.94	1.45	8.84	0.02
L85_20mo	SCOT1_MOUSE	Oxct1	6|9|6	21	7	3	0|0|0|1|3|0|0|0|0|0|0|0|1|0	0.99	1	0.99	1	0.99	4.27	19.6	0
L85_20mo	PDXK_MOUSE	Pdxk	17|19|7	43	14.33	3	0|0|0|1|0|0|0|0|1|0|0|0|0|2	1	1	1	1	1	8.19	50.17	0
L85_20mo	PEBP1_MOUSE	Pebp1	19|21|9	49	16.33	3	0|0|0|0|0|0|0|1|0|0|1|2|1|4	1	1	1	1	1	4.94	25.41	0
L85_20mo	PROF1_MOUSE	Pfn1	12|16|9	37	12.33	3	1|1|0|1|3|0|1|1|0|0|5|2|1|5	0.98	1	0.98	1	0.98	3.08	8.22	0
L85_20mo	PGAM1_MOUSE	Pgam1	46|37|41	124	41.33	3	0|0|0|2|3|3|3|3|3|2|5|1|1|7	1	1	1	1	1	22.08	17.54	0
L85_20mo	PGAM2_MOUSE	Pgam2	10|6|16	32	10.67	3	0|0|0|0|0|0|0|0|0|0|0|0|0|0	1	1	1	1	1	10.09	106.67	0
L85_20mo	PGK1_MOUSE	Pgk1	52|48|33	133	44.33	3	3|2|0|4|3|8|6|2|2|1|24|4|3|18	0.98	0.99	0.98	0.99	0.98	3.15	7.76	0
L85_20mo	KPYM_MOUSE	Pkm	38|32|19	89	29.67	3	1|0|1|6|2|4|3|3|1|1|12|2|3|8	0.99	1	0.99	1	0.99	3.62	8.84	0
L85_20mo	PPIA_MOUSE	Ppia	36|36|34	106	35.33	3	1|1|3|5|3|4|7|7|3|2|9|2|5|9	1	1	1	1	1	14.97	8.11	0
L85_20mo	2AAA_MOUSE	Ppp2r1a	53|66|14	133	44.33	3	3|2|0|3|3|4|1|0|0|0|3|1|3|7	1	1	1	1	1	5.18	20.69	0
L85_20mo	E0CZ78_MOUSE	Ppp3cb	13|13|8	34	11.33	3	2|4|0|4|2|3|0|3|0|5|3|4|2|4	0.94	1	0.94	1	0.94	1.49	4.41	0.01
L85_20mo	PRDX2_MOUSE	Prdx2	16|16|12	44	14.67	3	0|0|1|0|0|2|2|2|1|0|1|0|1|2	1	1	1	1	1	12.02	17.11	0
L85_20mo	Q3U7H9_MOUSE	Prdx5	17|17|13	47	15.67	3	0|0|1|2|3|3|1|3|2|4|4|3|2|3	1	1	1	1	1	7.63	7.08	0
L85_20mo	PYGB_MOUSE	Pygb	20|20|6	46	15.33	3	1|0|0|0|4|2|0|0|0|0|1|0|3|3	0.96	1	0.96	1	0.96	2.05	15.33	0.01
L85_20mo	DHPR_MOUSE	Qdpr	14|14|7	35	11.67	3	0|1|0|2|0|2|1|4|0|0|4|0|3|3	0.96	1	0.96	1	0.96	2.15	8.17	0.01
L85_20mo	Q50HX4_MOUSE	Rab14	14|18|12	44	14.67	3	3|2|0|5|3|3|3|2|0|0|2|3|6|7	0.99	1	0.99	1	0.99	3.46	5.26	0
L85_20mo	Q0PD65_MOUSE	Rab2a	15|15|5	35	11.67	3	1|1|0|2|1|0|2|0|0|0|1|2|2|2	0.96	1	0.96	1	0.96	2.11	11.67	0.01
L85_20mo	Q4FJQ0_MOUSE	Rab7	18|22|16	56	18.67	3	1|2|0|3|3|6|6|0|1|1|4|1|1|0	1	1	1	1	1	5.89	9.01	0
L85_20mo	Q3TU36_MOUSE	Rap1gds1	35|43|14	92	30.67	3	0|1|0|3|2|4|0|1|0|0|7|1|3|4	1	1	1	1	1	4.43	16.51	0
L85_20mo	RUFY3_MOUSE	Rufy3	18|19|7	44	14.67	3	1|2|0|4|1|1|0|0|0|0|5|2|5|6	0.9	1	0.9	1	0.9	0.83	7.6	0.02
L85_20mo	A2ALV3_MOUSE	Sh3gl2	17|18|10	45	15	3	1|2|0|0|0|0|1|0|1|0|2|2|0|5	1	1	1	1	1	4.63	15	0
L85_20mo	STXB1_MOUSE	Stxbp1	88|85|45	218	72.67	3	8|8|5|10|13|20|16|11|7|4|13|10|10|14	1	1	1	1	1	11.92	6.83	0
L85_20mo	TB10B_MOUSE	Tbc1d10b	16|13|8	37	12.33	3	0|2|0|1|1|0|0|0|2|1|0|0|0|0	1	1	1	1	1	9.84	24.67	0
L85_20mo	TKT_MOUSE	Tkt	21|28|25	74	24.67	3	0|1|0|2|1|1|0|3|1|1|6|2|2|2	1	1	1	1	1	13.96	15.7	0
L85_20mo	TPIS_MOUSE	Tpi1	53|52|40	145	48.33	3	5|3|4|5|7|6|6|6|0|1|8|4|7|9	1	1	1	1	1	28.98	9.53	0
L85_20mo	B9EHN0_MOUSE	Uba1	67|69|45	181	60.33	3	0|2|0|8|9|3|7|5|0|0|10|2|9|10	1	1	1	1	1	9.12	12.99	0
L85_20mo	UCHL1_MOUSE	Uchl1	24|22|14	60	20	3	1|2|1|4|0|0|1|0|1|0|8|2|1|6	0.99	1	0.99	1	0.99	3.57	10.37	0
L85_20mo	Q3U4W8_MOUSE	Usp5	26|32|18	76	25.33	3	0|1|0|1|2|1|1|1|0|0|5|0|1|3	1	1	1	1	1	10.88	22.17	0
L85_20mo	TERA_MOUSE	Vcp	36|38|25	99	33	3	0|0|0|0|0|1|0|0|0|0|8|0|1|2	1	1	1	1	1	6.54	38.5	0
L85_20mo	Q3TJ43_MOUSE	Vps35	30|36|7	73	24.33	3	1|1|0|3|4|3|0|0|0|0|2|2|5|3	0.95	1	0.95	1	0.95	1.65	14.19	0.01
L85_20mo	VTNC_MOUSE	Vtn	29|29|31	89	29.67	3	0|0|0|0|1|0|2|2|0|0|1|2|0|0	1	1	1	1	1	36.08	51.92	0
L85_20mo	A2A5N2_MOUSE	Ywhab	50|51|45	146	48.67	3	3|5|8|9|5|13|9|3|0|0|9|6|6|10	1	1	1	1	1	12.62	7.92	0
L85_20mo	1433E_MOUSE	Ywhae	47|47|35	129	43	3	4|3|7|8|4|12|9|2|0|3|6|5|3|11	1	1	1	1	1	9.78	7.82	0
L85_20mo	1433G_MOUSE	Ywhag	42|44|49	135	45	3	0|4|10|6|3|14|11|3|0|4|6|5|3|9	1	1	1	1	1	9.04	8.08	0
L85_20mo	1433F_MOUSE	Ywhah	37|39|31	107	35.67	3	3|0|8|7|0|11|9|0|0|3|6|0|0|8	1	1	1	1	1	5.33	9.08	0
L85_20mo	A3KML3_MOUSE	Ywhaq	48|48|39	135	45	3	4|4|9|8|7|15|11|4|0|3|9|5|6|9	1	1	1	1	1	10.62	6.7	0
L85_20mo	1433Z_MOUSE	Ywhaz	66|67|52	185	61.67	3	6|6|13|12|7|18|15|7|6|6|7|5|9|13	1	1	1	1	1	17.08	6.64	0

## Sheet: D943
Bait	Prey	PreyGene	Spec	SpecSum	AvgSpec	NumReplicates	ctrlCounts	AvgP	MaxP	TopoAvgP	TopoMaxP	SaintScore	logOddsScore	FoldChange	BFDR	boosted_by
D-943	APOE_MOUSE	Apoe	35|60	95	47.5	2	0|1|1|19|5|0|3|1|0|0|1|3|3|2	1	1	1	1	1	4.8	17.05	0			Yellow - secreted proteins
D-943	Q53ZT3_MOUSE	App	31|57	88	44	2	1|1|1|0|0|3|5|0|3|2|0|0|1|1	1	1	1	1	1	19.78	34.22	0

## Sheet: Bri42 Homo
Bait	Prey	PreyGene	Spec	SpecSum	AvgSpec	NumReplicates	ctrlCounts	AvgP	MaxP	TopoAvgP	TopoMaxP	SaintScore	logOddsScore	FoldChange	BFDR	boosted_by
Bri42_15mo	APOE_MOUSE	Apoe	25|24|33	82	27.33	3	0|1|1|19|5|0|3|1|0|0|1|3|3|2	0.98	0.99	0.98	0.99	0.98	3.43	9.81	0.01		Yellow - secreted proteins
Bri42_15mo	ITM2B_MOUSE	Itm2b	6|5|6	17	5.67	3	0|1|0|1|2|1|1|1|0|0|1|0|1|1	0.98	0.99	0.98	0.99	0.98	3.22	7.93	0
Bri42_15mo	Q4FJM5_MOUSE	Rhob	6|5|5	16	5.33	3	2|1|1|2|0|1|3|0|1|0|1|1|0|0	0.94	0.97	0.94	0.97	0.94	2.39	5.74	0.02
Bri42_15mo	Q3TYC4_MOUSE	Syt11	5|5|9	19	6.33	3	0|0|0|1|2|0|1|0|0|0|0|0|0|0	1	1	1	1	1	5.45	22.17	0
Bri42_15mo	TB10B_MOUSE	Tbc1d10b	8|5|10	23	7.67	3	0|2|0|1|1|0|0|0|2|1|0|0|0|0	1	1	1	1	1	4.78	15.33	0
Bri42_15mo	VTNC_MOUSE	Vtn	5|5|7	17	5.67	3	0|0|0|0|1|0|2|2|0|0|1|2|0|0	0.98	1	0.98	1	0.98	3.78	9.92	0

## Sheet: Tet-Bri42
Bait	Prey	PreyGene	Spec	SpecSum	AvgSpec	NumReplicates	ctrlCounts	AvgP	MaxP	TopoAvgP	TopoMaxP	SaintScore	logOddsScore	FoldChange	BFDR	boosted_by
Tet-Bri42_8mo	APOE_MOUSE	Apoe	85|107|110|137	439	109.75	4	0|1|1|19|5|0|3|1|0|0|1|3|3|2	1	1	1	1	1	9.88	39.4	0		Yellow - secreted proteins
Tet-Bri42_8mo	Q53ZT3_MOUSE	App	51|48|24|33	156	39	4	1|1|1|0|0|3|5|0|3|2|0|0|1|1	1	1	1	1	1	14.8	30.33	0
Tet-Bri42_8mo	BIG3_MOUSE	Arfgef3	12|12|7|8	39	9.75	4	0|0|0|3|3|0|0|0|0|0|0|0|5|6	0.92	0.97	0.92	0.97	0.92	1.75	8.03	0.02
Tet-Bri42_8mo	B7U582_MOUSE	B7U582_MOUSE	26|39|29|41	135	33.75	4	10|10|10|10|12|15|9|7|7|9|11|6|11|10	0.91	1	0.91	1	0.91	0.59	3.45	0.02
Tet-Bri42_8mo	CLUS_MOUSE	Clu	19|18|9|18	64	16	4	3|0|0|4|1|2|4|2|2|2|1|4|1|4	0.99	1	0.99	1	0.99	3.43	7.47	0
Tet-Bri42_8mo	DYN1_MOUSE	Dnm1	106|139|81|91	417	104.25	4	16|19|4|30|25|29|20|21|41|29|24|16|25|22	1	1	1	1	1	4.85	4.55	0
Tet-Bri42_8mo	ENOA_MOUSE	Eno1	60|77|41|71	249	62.25	4	4|5|0|20|9|7|9|11|4|1|25|7|10|28	0.97	1	0.97	1	0.97	2.28	6.22	0.01
Tet-Bri42_8mo	HS90A_MOUSE	Hsp90aa1	32|45|29|36	142	35.5	4	5|4|0|4|7|7|2|6|5|3|10|5|6|8	1	1	1	1	1	16.7	6.9	0
Tet-Bri42_8mo	HS90B_MOUSE	Hsp90ab1	38|49|40|40	167	41.75	4	5|6|0|3|6|7|2|6|5|3|10|9|7|10	1	1	1	1	1	17.93	7.4	0
Tet-Bri42_8mo	PEBP1_MOUSE	Pebp1	8|13|5|6	32	8	4	0|0|0|0|0|0|0|1|0|0|1|2|1|4	0.96	1	0.96	1	0.96	2.26	12.44	0.01
Tet-Bri42_8mo	PGAM1_MOUSE	Pgam1	23|21|8|17	69	17.25	4	0|0|0|2|3|3|3|3|3|2|5|1|1|7	0.93	1	0.93	1	0.93	1	7.32	0.02
Tet-Bri42_8mo	TB10B_MOUSE	Tbc1d10b	8|10|10|18	46	11.5	4	0|2|0|1|1|0|0|0|2|1|0|0|0|0	1	1	1	1	1	9.84	23	0
Tet-Bri42_8mo	TPIS_MOUSE	Tpi1	26|31|16|36	109	27.25	4	5|3|4|5|7|6|6|6|0|1|8|4|7|9	0.99	1	0.99	1	0.99	2.89	5.37	0
Tet-Bri42_8mo	UCHL1_MOUSE	Uchl1	15|22|17|19	73	18.25	4	1|2|1|4|0|0|1|0|1|0|8|2|1|6	0.99	1	0.99	1	0.99	3.93	9.46	0
Tet-Bri42_8mo	Q3U4W8_MOUSE	Usp5	6|10|6|8	30	7.5	4	0|1|0|1|2|1|1|1|0|0|5|0|1|3	0.93	0.99	0.93	0.99	0.93	1.99	6.56	0.02
Tet-Bri42_8mo	A2A5N2_MOUSE	Ywhab	46|41|30|24	141	35.25	4	3|5|8|9|5|13|9|3|0|0|9|6|6|10	0.99	1	0.99	1	0.99	3.69	5.74	0
Tet-Bri42_8mo	1433G_MOUSE	Ywhag	41|37|26|25	129	32.25	4	0|4|10|6|3|14|11|3|0|4|6|5|3|9	0.99	1	0.99	1	0.99	3.88	5.79	0
Tet-Bri42_8mo	1433Z_MOUSE	Ywhaz	60|61|31|38	190	47.5	4	6|6|13|12|7|18|15|7|6|6|7|5|9|13	0.99	1	0.99	1	0.99	3.87	5.12	0

## Sheet: mAPPxtTA
Bait	Prey	PreyGene	Spec	SpecSum	AvgSpec	NumReplicates	ctrlCounts	AvgP	MaxP	TopoAvgP	TopoMaxP	SaintScore	logOddsScore	FoldChange	BFDR	boosted_by
moAPPxtTA	A6ZI47_MOUSE	Aldoart2	9|9|7	25	8.33	3	0|0|0|0|0|0|0|0|0|0|0|0|0|0	1	1	1	1	1	11.7	83.33	0		Yellow - secreted proteins
moAPPxtTA	AP1B1_MOUSE	Ap1b1	14|16|16	46	15.33	3	5|0|0|0|8|0|0|0|0|0|0|0|12|13	0.9	0.91	0.9	0.91	0.9	1.98	5.65	0.02		Red - proteins identified to nonspecifically bind aggregated abeta in 2013 Xu et al study
moAPPxtTA	DP13B_MOUSE	Appl2	5|6|6	17	5.67	3	0|0|0|0|2|0|0|0|0|0|1|0|0|0	1	1	1	1	1	5	26.44	0
moAPPxtTA	ARF4_MOUSE	Arf4	8|6|6	20	6.67	3	0|0|0|3|2|0|0|0|0|0|0|0|2|3	0.96	0.98	0.96	0.98	0.96	2.8	9.33	0.01
moAPPxtTA	ARL8A_MOUSE	Arl8a	9|8|11	28	9.33	3	0|1|0|3|3|0|2|0|0|0|3|1|6|4	0.92	0.97	0.92	0.97	0.92	1.96	5.68	0.02
moAPPxtTA	VATA_MOUSE	Atp6v1a	18|27|16	61	20.33	3	9|6|2|5|1|2|0|4|2|0|10|2|3|6	0.97	1	0.97	1	0.97	2.76	5.47	0.01
moAPPxtTA	Q6P6I3_MOUSE	Atp6v1b1	7|5|6	18	6	3	0|0|0|0|0|0|0|0|0|0|0|0|0|0	1	1	1	1	1	8.46	60	0
moAPPxtTA	VATB2_MOUSE	Atp6v1b2	15|15|13	43	14.33	3	8|6|6|4|0|1|1|5|1|2|5|3|3|6	0.96	0.98	0.96	0.98	0.96	2.39	3.93	0.01
moAPPxtTA	CAND1_MOUSE	Cand1	15|14|12	41	13.67	3	2|2|0|0|2|1|0|1|1|1|6|1|3|5	1	1	1	1	1	4.66	7.65	0
moAPPxtTA	CSRP1_MOUSE	Csrp1	8|9|8	25	8.33	3	0|1|1|0|1|2|3|1|0|0|3|1|1|2	1	1	1	1	1	5.32	7.29	0
moAPPxtTA	E9Q3M3_MOUSE	Dctn1	15|14|11	40	13.33	3	2|3|0|5|7|0|0|0|2|0|2|2|4|7	0.95	0.98	0.95	0.98	0.95	2.16	5.49	0.01
moAPPxtTA	DNM1L_MOUSE	Dnm1l	16|17|23	56	18.67	3	6|3|0|7|8|3|0|2|3|1|5|4|7|11	0.94	1	0.94	1	0.94	2.08	4.36	0.01
moAPPxtTA	E9QLL2_MOUSE	Dnm3	26|28|28	82	27.33	3	9|8|2|8|8|9|7|7|13|8|11|5|7|8	1	1	1	1	1	6.52	3.48	0
moAPPxtTA	E41L1_MOUSE	Epb41l1	12|11|11	34	11.33	3	0|2|0|5|4|0|0|0|2|0|5|0|5|4	0.95	0.96	0.95	0.96	0.95	2.82	5.88	0.01
moAPPxtTA	FAS_MOUSE	Fasn	23|35|15	73	24.33	3	3|1|0|2|7|1|0|1|0|0|14|0|8|13	0.92	0.99	0.92	0.99	0.92	1.57	6.81	0.02
moAPPxtTA	GDIA_MOUSE	Gdi1	17|24|14	55	18.33	3	0|0|0|15|8|2|3|1|2|1|5|2|3|5	0.91	0.98	0.91	0.98	0.91	1.61	5.46	0.02
moAPPxtTA	Q3UC72_MOUSE	Gdi2	11|19|12	42	14	3	0|0|0|4|4|3|3|1|2|0|6|0|3|4	0.98	1	0.98	1	0.98	3.32	6.53	0
moAPPxtTA	GLNA_MOUSE	Glul	13|18|13	44	14.67	3	2|1|0|4|2|4|0|9|0|2|3|4|4|10	0.9	0.98	0.9	0.98	0.9	1.84	4.56	0.02
moAPPxtTA	GSTP1_MOUSE	Gstp1	13|19|8	40	13.33	3	0|0|2|3|2|2|4|1|2|1|6|2|2|6	0.92	1	0.92	1	0.92	1.22	5.66	0.02
moAPPxtTA	HS90A_MOUSE	Hsp90aa1	17|23|15	55	18.33	3	5|4|0|4|7|7|2|6|5|3|10|5|6|8	0.93	1	0.93	1	0.93	1.51	3.56	0.02
moAPPxtTA	HS90B_MOUSE	Hsp90ab1	18|25|21	64	21.33	3	5|6|0|3|6|7|2|6|5|3|10|9|7|10	0.97	1	0.97	1	0.97	2.28	3.78	0.01
moAPPxtTA	Q3U2G2_MOUSE	Hspa4	6|14|7	27	9	3	1|0|0|0|0|0|0|0|0|0|5|0|0|3	0.96	1	0.96	1	0.96	2.48	14	0.01
moAPPxtTA	HS74L_MOUSE	Hspa4l	8|18|7	33	11	3	0|2|0|0|0|0|0|0|0|0|6|0|0|2	0.96	1	0.96	1	0.96	2.7	15.4	0.01
moAPPxtTA	KINH_MOUSE	Kif5b	8|8|6	22	7.33	3	4|1|0|3|2|0|0|2|0|0|1|1|3|2	0.95	0.98	0.95	0.98	0.95	2.07	5.4	0.01
moAPPxtTA	IMB1_MOUSE	Kpnb1	8|5|7	20	6.67	3	0|0|0|1|1|0|0|1|1|0|0|0|2|4	0.96	0.99	0.96	0.99	0.96	2.23	9.33	0.01
moAPPxtTA	MK01_MOUSE	Mapk1	7|9|7	23	7.67	3	0|0|0|0|0|0|0|0|0|0|3|0|0|2	0.99	1	0.99	1	0.99	4.48	21.47	0
moAPPxtTA	MK03_MOUSE	Mapk3	6|14|9	29	9.67	3	1|0|0|0|0|0|0|1|0|0|4|0|0|1	0.99	1	0.99	1	0.99	3.26	19.33	0
moAPPxtTA	MDHC_MOUSE	Mdh1	9|14|11	34	11.33	3	2|2|0|3|0|2|4|2|0|0|5|3|3|7	0.93	0.99	0.93	0.99	0.93	1.71	4.81	0.02
moAPPxtTA	MECP2_MOUSE	Mecp2	8|8|6	22	7.33	3	3|2|0|4|3|0|0|0|0|0|0|0|0|0	0.94	0.96	0.94	0.96	0.94	2.16	8.56	0.01
moAPPxtTA	B7ZWC0_MOUSE	Ndrg1	6|5|6	17	5.67	3	0|0|0|0|0|0|0|0|0|0|1|0|0|0	1	1	1	1	1	8.46	56.67	0
moAPPxtTA	D3YUM1_MOUSE	Ndufv1	7|9|6	22	7.33	3	4|2|3|1|3|0|2|0|0|0|3|1|3|1	0.92	0.99	0.92	0.99	0.92	1.55	4.46	0.02
moAPPxtTA	PSA_MOUSE	Npepps	7|15|6	28	9.33	3	1|0|0|0|1|2|0|1|0|0|4|0|0|1	0.98	1	0.98	1	0.98	3.02	13.07	0.01
moAPPxtTA	Q3UGR6_MOUSE	Pafah1b1	5|7|8	20	6.67	3	0|0|0|0|0|0|0|0|0|0|3|0|0|0	0.99	1	0.99	1	0.99	3.8	31.11	0
moAPPxtTA	PEBP1_MOUSE	Pebp1	5|9|5	19	6.33	3	0|0|0|0|0|0|0|1|0|0|1|2|1|4	0.93	0.99	0.93	0.99	0.93	2.26	9.85	0.02
moAPPxtTA	2AAA_MOUSE	Ppp2r1a	18|16|16	50	16.67	3	3|2|0|3|3|4|1|0|0|0|3|1|3|7	1	1	1	1	1	6.42	7.78	0
moAPPxtTA	PRDX1_MOUSE	Prdx1	11|12|7	30	10	3	1|1|0|2|3|3|3|3|0|2|2|1|3|6	0.93	1	0.93	1	0.93	1.33	4.67	0.02
moAPPxtTA	PYGB_MOUSE	Pygb	10|17|7	34	11.33	3	1|0|0|0|4|2|0|0|0|0|1|0|3|3	0.98	1	0.98	1	0.98	2.71	11.33	0.01
moAPPxtTA	DHPR_MOUSE	Qdpr	9|14|13	36	12	3	0|1|0|2|0|2|1|4|0|0|4|0|3|3	0.99	1	0.99	1	0.99	3.64	8.4	0
moAPPxtTA	Q3TU36_MOUSE	Rap1gds1	11|13|10	34	11.33	3	0|1|0|3|2|4|0|1|0|0|7|1|3|4	0.95	0.98	0.95	0.98	0.95	2.54	6.1	0.01
moAPPxtTA	Q4FJM5_MOUSE	Rhob	7|9|9	25	8.33	3	2|1|1|2|0|1|3|0|1|0|1|1|0|0	1	1	1	1	1	4.91	8.97	0
moAPPxtTA	SEPT4_MOUSE	Sept4	6|5|6	17	5.67	3	0|0|0|2|2|0|2|0|0|0|0|2|0|3	0.94	0.96	0.94	0.96	0.94	2.22	7.21	0.01
moAPPxtTA	TCPA_MOUSE	Tcp1	5|10|5	20	6.67	3	0|0|0|0|0|1|0|0|1|0|1|0|1|0	1	1	1	1	1	5.89	23.33	0
moAPPxtTA	TKT_MOUSE	Tkt	10|23|10	43	14.33	3	0|1|0|2|1|1|0|3|1|1|6|2|2|2	0.99	1	0.99	1	0.99	4.56	9.12	0
moAPPxtTA	Q3URG1_MOUSE	Tppp	6|5|5	16	5.33	3	0|0|0|0|0|0|0|0|0|0|0|0|0|2	1	1	1	1	1	5.22	37.33	0
moAPPxtTA	B9EHN0_MOUSE	Uba1	20|28|17	65	21.67	3	0|2|0|8|9|3|7|5|0|0|10|2|9|10	0.91	0.99	0.91	0.99	0.91	1.34	4.67	0.02
moAPPxtTA	TERA_MOUSE	Vcp	8|16|5	29	9.67	3	0|0|0|0|0|1|0|0|0|0|8|0|1|2	0.92	0.99	0.92	0.99	0.92	1.6	11.28	0.02
moAPPxtTA	Q3TJ43_MOUSE	Vps35	8|15|9	32	10.67	3	1|1|0|3|4|3|0|0|0|0|2|2|5|3	0.96	1	0.96	1	0.96	2.41	6.22	0.01
moAPPxtTA	XPO1_MOUSE	Xpo1	6|6|7	19	6.33	3	0|0|0|0|1|0|0|0|0|0|0|0|1|0	1	1	1	1	1	9.31	44.33	0

## Sheet: PrP.APPsi
Bait	Prey	PreyGene	Spec	SpecSum	AvgSpec	NumReplicates	ctrlCounts	AvgP	MaxP	TopoAvgP	TopoMaxP	SaintScore	logOddsScore	FoldChange	BFDR	boosted_by
MHSI-695_25mo	APOE_MOUSE	Apoe	57|56|106	219	73	3	0|1|1|19|5|0|3|1|0|0|1|3|3|2	1	1	1	1	1	7.07	26.21	0			Yellow - secreted proteins
MHSI-695_25mo	Q53ZT3_MOUSE	App	53|76|60	189	63	3	1|1|1|0|0|3|5|0|3|2|0|0|1|1	1	1	1	1	1	35.18	49	0
MHSI-695_25mo	CLUS_MOUSE	Clu	9|7|14	30	10	3	3|0|0|4|1|2|4|2|2|2|1|4|1|4	0.91	1	0.91	1	0.91	1.13	4.67	0.02
MHSI-695_25mo	HTRA1_MOUSE	Htra1	10|11|12	33	11	3	1|1|3|1|1|5|7|2|4|4|4|1|3|2	0.97	0.99	0.97	0.99	0.97	2.78	3.95	0.01
MHSI-695_25mo	PGAM1_MOUSE	Pgam1	12|10|11	33	11	3	0|0|0|2|3|3|3|3|3|2|5|1|1|7	0.96	0.98	0.96	0.98	0.96	2.64	4.67	0.01
MHSI-695_25mo	DHPR_MOUSE	Qdpr	8|6|8	22	7.33	3	0|1|0|2|0|2|1|4|0|0|4|0|3|3	0.9	0.95	0.9	0.95	0.9	1.43	5.13	0.02
MHSI-695_25mo	VTNC_MOUSE	Vtn	16|19|24	59	19.67	3	0|0|0|0|1|0|2|2|0|0|1|2|0|0	1	1	1	1	1	18.64	34.42	0

## Sheet: Raw data of SAINT analysis
Bait	Prey	PreyGene	Spec	SpecSum	AvgSpec	NumReplicates	ctrlCounts	AvgP	MaxP	TopoAvgP	TopoMaxP	SaintScore	logOddsScore	FoldChange	BFDR	boosted_by
107xtTA_13mo_DOX_1wk	APOE_MOUSE	Apoe	66|61|50	177	59	3	0|1|1|19|5|0|3|1|0|0|1|3|3|2	1	1	1	1	1	6.45	21.18	0
107xtTA_13mo_DOX_1wk	Q53ZT3_MOUSE	App	38|44|29	111	37	3	1|1|1|0|0|3|5|0|3|2|0|0|1|1	1	1	1	1	1	18.36	28.78	0
107xtTA_13mo_DOX_1wk	HS90A_MOUSE	Hsp90aa1	36|29|30	95	31.67	3	5|4|0|4|7|7|2|6|5|3|10|5|6|8	1	1	1	1	1	16.7	6.16	0
107xtTA_13mo_DOX_1wk	HS90B_MOUSE	Hsp90ab1	29|26|36	91	30.33	3	5|6|0|3|6|7|2|6|5|3|10|9|7|10	1	1	1	1	1	9.07	5.38	0
107xtTA_13mo_DOX_1wk	CLUS_MOUSE	Clu	24|21|22	67	22.33	3	3|0|0|4|1|2|4|2|2|2|1|4|1|4	1	1	1	1	1	17.7	10.42	0
107xtTA_13mo_DOX_1wk	BIG3_MOUSE	Arfgef3	23|23|20	66	22	3	0|0|0|3|3|0|0|0|0|0|0|0|5|6	1	1	1	1	1	5.92	18.12	0
107xtTA_13mo_DOX_1wk	SNAB_MOUSE	Napb	22|19|23	64	21.33	3	4|3|0|7|5|0|1|0|0|0|7|2|4|4	1	1	1	1	1	5.26	8.07	0
107xtTA_13mo_DOX_1wk	2AAA_MOUSE	Ppp2r1a	20|21|19	60	20	3	3|2|0|3|3|4|1|0|0|0|3|1|3|7	1	1	1	1	1	8.29	9.33	0
107xtTA_13mo_DOX_1wk	PGAM1_MOUSE	Pgam1	19|14|17	50	16.67	3	0|0|0|2|3|3|3|3|3|2|5|1|1|7	1	1	1	1	1	5.44	7.07	0
107xtTA_13mo_DOX_1wk	PSA_MOUSE	Npepps	17|13|18	48	16	3	1|0|0|0|1|2|0|1|0|0|4|0|0|1	1	1	1	1	1	8.18	22.4	0
107xtTA_13mo_DOX_1wk	CAND1_MOUSE	Cand1	17|12|14	43	14.33	3	2|2|0|0|2|1|0|1|1|1|6|1|3|5	1	1	1	1	1	4.66	8.03	0
107xtTA_13mo_DOX_1wk	GSTP1_MOUSE	Gstp1	16|14|12	42	14	3	0|0|2|3|2|2|4|1|2|1|6|2|2|6	1	1	1	1	1	4.73	5.94	0
107xtTA_13mo_DOX_1wk	Q3U4W8_MOUSE	Usp5	15|15|18	48	16	3	0|1|0|1|2|1|1|1|0|0|5|0|1|3	1	1	1	1	1	8.69	14	0
107xtTA_13mo_DOX_1wk	TB10B_MOUSE	Tbc1d10b	14|12|16	42	14	3	0|2|0|1|1|0|0|0|2|1|0|0|0|0	1	1	1	1	1	16.78	28	0
107xtTA_13mo_DOX_1wk	HTRA1_MOUSE	Htra1	14|13|18	45	15	3	1|1|3|1|1|5|7|2|4|4|4|1|3|2	1	1	1	1	1	6.15	5.38	0
107xtTA_13mo_DOX_1wk	Q3U4U6_MOUSE	Cct3	14|11|8	33	11	3	1|0|0|0|2|2|0|1|0|0|1|1|2|4	1	1	1	1	1	4.95	11	0
107xtTA_13mo_DOX_1wk	VTNC_MOUSE	Vtn	13|16|13	42	14	3	0|0|0|0|1|0|2|2|0|0|1|2|0|0	1	1	1	1	1	14.58	24.5	0
107xtTA_13mo_DOX_1wk	Q3UL22_MOUSE	Cct8	13|14|15	42	14	3	0|0|0|0|0|1|0|1|0|0|3|0|0|0	1	1	1	1	1	9.02	39.2	0
107xtTA_13mo_DOX_1wk	Q3TJ43_MOUSE	Vps35	12|13|14	39	13	3	1|1|0|3|4|3|0|0|0|0|2|2|5|3	1	1	1	1	1	5.37	7.58	0
107xtTA_13mo_DOX_1wk	B0V2P5_MOUSE	Dmxl2	12|9|9	30	10	3	0|0|0|1|0|0|0|0|0|0|0|0|0|0	1	1	1	1	1	14.84	100	0
107xtTA_13mo_DOX_1wk	Q4FJU1_MOUSE	Serpine2	12|13|13	38	12.67	3	0|0|0|0|1|0|0|0|0|0|0|0|0|0	1	1	1	1	1	19.45	126.67	0
107xtTA_13mo_DOX_1wk	D3YXZ3_MOUSE	Klc2	12|12|5	29	9.67	3	0|0|0|2|2|0|0|0|0|0|0|0|1|1	1	1	1	1	1	4.26	22.56	0
107xtTA_13mo_DOX_1wk	PYGB_MOUSE	Pygb	11|11|13	35	11.67	3	1|0|0|0|4|2|0|0|0|0|1|0|3|3	1	1	1	1	1	5.26	11.67	0
107xtTA_13mo_DOX_1wk	SNAA_MOUSE	Napa	10|9|12	31	10.33	3	1|1|0|3|2|1|2|0|0|0|2|0|4|2	1	1	1	1	1	5.91	8.04	0
107xtTA_13mo_DOX_1wk	Q99JX6_MOUSE	Anxa6	10|6|9	25	8.33	3	0|0|0|0|0|0|0|0|0|0|0|0|0|0	1	1	1	1	1	10.09	83.33	0
107xtTA_13mo_DOX_1wk	AEBP1_MOUSE	Aebp1	10|14|10	34	11.33	3	0|0|0|0|0|0|0|0|0|0|0|0|0|0	1	1	1	1	1	16.39	113.33	0
107xtTA_13mo_DOX_1wk	ANXA6_MOUSE	Anxa6	10|6|9	25	8.33	3	0|0|0|0|0|0|0|0|0|0|1|0|0|0	1	1	1	1	1	10.09	83.33	0
107xtTA_13mo_DOX_1wk	CAP1_MOUSE	Cap1	10|6|9	25	8.33	3	0|0|0|0|0|0|0|1|0|0|0|0|0|2	1	1	1	1	1	6.04	38.89	0
107xtTA_13mo_DOX_1wk	SYNC_MOUSE	Nars	10|11|8	29	9.67	3	0|0|0|2|2|0|0|0|0|0|2|0|2|2	1	1	1	1	1	6.15	13.53	0
107xtTA_13mo_DOX_1wk	Q3THQ5_MOUSE	Stip1	10|8|6	24	8	3	0|0|0|0|0|0|0|0|0|0|1|0|0|2	1	1	1	1	1	6.04	37.33	0
107xtTA_13mo_DOX_1wk	Q3TJY2_MOUSE	Wdr1	9|10|14	33	11	3	0|0|0|0|0|1|0|0|0|0|3|0|0|0	1	1	1	1	1	6.03	38.5	0
107xtTA_13mo_DOX_1wk	Q542X7_MOUSE	Cct2	9|4|14	27	9	3	0|0|0|0|0|0|0|0|0|0|0|0|0|0	1	1	1	1	1	6.78	90	0
107xtTA_13mo_DOX_1wk	KPCA_MOUSE	Prkca	9|10|14	33	11	3	0|0|0|0|0|0|0|0|0|0|0|0|0|0	1	1	1	1	1	14.84	110	0
107xtTA_13mo_DOX_1wk	IMB1_MOUSE	Kpnb1	9|10|10	29	9.67	3	0|0|0|1|1|0|0|1|1|0|0|0|2|4	1	1	1	1	1	5.29	13.53	0
107xtTA_13mo_DOX_1wk	PGM2L_MOUSE	Pgm2l1	9|8|11	28	9.33	3	0|0|0|0|0|1|0|0|0|0|3|0|0|0	1	1	1	1	1	5.47	32.67	0
107xtTA_13mo_DOX_1wk	SCRN1_MOUSE	Scrn1	9|8|8	25	8.33	3	0|0|0|0|0|0|0|0|0|0|1|0|0|1	1	1	1	1	1	12.47	58.33	0
107xtTA_13mo_DOX_1wk	PCOC1_MOUSE	Pcolce	9|10|5	24	8	3	0|0|0|0|0|0|0|0|0|0|0|0|0|0	1	1	1	1	1	8.46	80	0
107xtTA_13mo_DOX_1wk	MK01_MOUSE	Mapk1	8|8|16	32	10.67	3	0|0|0|0|0|0|0|0|0|0|3|0|0|2	1	1	1	1	1	5.06	29.87	0
107xtTA_13mo_DOX_1wk	KPCE_MOUSE	Prkce	8|8|14	30	10	3	1|0|0|2|2|1|1|0|0|0|2|2|0|3	1	1	1	1	1	7.47	10	0
107xtTA_13mo_DOX_1wk	AP3B2_MOUSE	Ap3b2	8|9|8	25	8.33	3	2|1|0|3|3|1|0|0|0|0|2|1|0|2	1	1	1	1	1	5.73	7.78	0
107xtTA_13mo_DOX_1wk	Q5DTG0_MOUSE	Atp8a1	8|6|9	23	7.67	3	2|0|0|0|0|0|0|0|0|0|0|0|0|0	1	1	1	1	1	6	53.67	0
107xtTA_13mo_DOX_1wk	OXR1_MOUSE	Oxr1	8|9|4	21	7	3	0|0|0|0|0|0|0|0|0|0|0|0|0|0	1	1	1	1	1	6.78	70	0
107xtTA_13mo_DOX_1wk	C1QT4_MOUSE	C1qtnf4	8|10|11	29	9.67	3	1|1|0|1|1|1|0|0|0|0|1|1|1|1	1	1	1	1	1	7.69	15.04	0
107xtTA_13mo_DOX_1wk	B9EIC7_MOUSE	Phyhip	8|6|4	18	6	3	0|0|0|0|0|0|0|0|0|0|1|1|0|1	1	1	1	1	1	4.9	28	0
107xtTA_13mo_DOX_1wk	TCPA_MOUSE	Tcp1	7|7|11	25	8.33	3	0|0|0|0|0|1|0|0|1|0|1|0|1|0	1	1	1	1	1	8.98	29.17	0
107xtTA_13mo_DOX_1wk	PDC6I_MOUSE	Pdcd6ip	7|10|7	24	8	3	1|0|0|1|2|1|0|1|0|0|2|1|3|3	1	1	1	1	1	5.48	7.47	0
107xtTA_13mo_DOX_1wk	Q3UJZ8_MOUSE	Cct4	7|9|12	28	9.33	3	0|0|0|0|2|0|1|0|0|0|1|0|0|0	1	1	1	1	1	8.19	32.67	0
107xtTA_13mo_DOX_1wk	CPNE6_MOUSE	Cpne6	7|6|5	18	6	3	0|0|1|0|0|1|1|0|0|0|1|1|0|1	1	1	1	1	1	4.71	14	0
107xtTA_13mo_DOX_1wk	Q80XJ7_MOUSE	Akr1a1	7|6|5	18	6	3	0|0|0|0|0|0|0|0|0|0|0|0|0|2	1	1	1	1	1	5.22	42	0
107xtTA_13mo_DOX_1wk	IPO5_MOUSE	Ipo5	6|6|5	17	5.67	3	0|0|0|2|1|0|0|0|0|0|1|0|0|0	1	1	1	1	1	5.45	19.83	0
107xtTA_13mo_DOX_1wk	Q3UD67_MOUSE	Aars	6|3|7	16	5.33	3	0|0|0|0|0|0|0|0|0|0|1|0|0|0	1	1	1	1	1	5.03	53.33	0
107xtTA_13mo_DOX_1wk	CAP2_MOUSE	Cap2	5|6|7	18	6	3	0|0|0|0|0|0|0|0|0|0|0|0|0|0	1	1	1	1	1	8.46	60	0
107xtTA_13mo_DOX_1wk	E9Q7C9_MOUSE	Klc1	5|7|6	18	6	3	0|0|0|0|0|0|0|0|0|0|0|0|0|0	1	1	1	1	1	8.46	60	0
107xtTA_13mo_DOX_1wk	RTN4_MOUSE	Rtn4	5|3|10	18	6	3	0|0|0|0|0|0|0|0|0|0|0|0|1|1	1	1	1	1	1	4.33	42	0
107xtTA_13mo_DOX_1wk	Q0PD49_MOUSE	Rab8b	5|4|6	15	5	3	0|0|0|0|0|0|0|0|0|0|0|0|0|0	1	1	1	1	1	6.78	50	0
107xtTA_13mo_DOX_1wk	PRELP_MOUSE	Prelp	5|8|4	17	5.67	3	0|0|0|0|0|0|0|0|0|0|0|0|0|0	1	1	1	1	1	6.78	56.67	0
107xtTA_13mo_DOX_1wk	G5E884_MOUSE	Pak1	4|6|8	18	6	3	0|0|0|0|0|0|0|0|0|0|0|0|0|0	1	1	1	1	1	6.78	60	0
107xtTA_13mo_DOX_1wk	NET1_MOUSE	Ntn1	4|10|5	19	6.33	3	0|0|0|0|0|0|0|0|0|0|0|0|0|0	1	1	1	1	1	6.78	63.33	0
107xtTA_13mo_DOX_1wk	Q6P6I3_MOUSE	Atp6v1b1	4|5|8	17	5.67	3	0|0|0|0|0|0|0|0|0|0|0|0|0|0	1	1	1	1	1	6.78	56.67	0
107xtTA_13mo_DOX_1wk	Q0PD50_MOUSE	Rab8a	4|4|6	14	4.67	3	0|0|0|0|0|0|0|0|0|0|0|0|0|0	1	1	1	1	1	6.78	46.67	0
107xtTA_13mo_DOX_1wk	UBE2O_MOUSE	Ube2o	4|5|3	12	4	3	0|0|0|0|0|0|0|0|0|0|0|0|0|0	1	1	1	1	1	5.03	40	0
107xtTA_13mo_DOX_1wk	Q8BRR9_MOUSE	Pde1a	4|3|4	11	3.67	3	0|0|0|0|0|0|0|0|0|0|0|0|0|0	1	1	1	1	1	5.03	36.67	0
107xtTA_13mo_DOX_1wk	IPO7_MOUSE	Ipo7	4|3|6	13	4.33	3	0|0|0|0|0|0|0|0|1|0|0|0|0|0	1	1	1	1	1	5.03	43.33	0
107xtTA_13mo_DOX_1wk	KPCD_MOUSE	Prkcd	4|5|3	12	4	3	0|0|0|0|0|0|0|0|0|0|0|0|0|0	1	1	1	1	1	5.03	40	0
107xtTA_13mo_DOX_1wk	Q69ZZ7_MOUSE	mKIAA0762	4|4|4	12	4	3	0|0|0|0|0|0|0|0|0|0|0|0|0|0	1	1	1	1	1	6.78	40	0
107xtTA_13mo_DOX_1wk	E9PW66_MOUSE	Nap1l1	4|3|3	10	3.33	3	0|0|0|0|0|0|0|0|0|0|0|0|0|0	1	1	1	1	1	5.03	33.33	0
107xtTA_13mo_DOX_1wk	MK_MOUSE	Mdk	4|3|3	10	3.33	3	0|0|0|0|0|0|0|0|0|0|0|0|0|0	1	1	1	1	1	5.03	33.33	0
107xtTA_13mo_DOX_1wk	Q4V9W8_MOUSE	Rab4b	3|5|7	15	5	3	0|0|0|0|0|0|0|0|0|0|0|0|0|0	1	1	1	1	1	5.03	50	0
107xtTA_13mo_DOX_1wk	MP2K4_MOUSE	Map2k4	3|4|4	11	3.67	3	0|0|0|0|0|0|0|0|0|0|0|0|0|0	1	1	1	1	1	5.03	36.67	0
107xtTA_13mo_DOX_1wk	B2RRN5_MOUSE	Rab4a	3|5|5	13	4.33	3	0|0|0|0|0|0|0|0|0|0|0|0|0|0	1	1	1	1	1	5.03	43.33	0
107xtTA_13mo_DOX_1wk	G3UXW9_MOUSE	Gps1	3|4|4	11	3.67	3	0|0|0|0|0|0|0|0|0|0|0|0|0|0	1	1	1	1	1	5.03	36.67	0
107xtTA_13mo_DOX_1wk	A0A0R4J086_MOUSE	Olfml3	3|6|6	15	5	3	0|0|0|0|0|0|0|0|0|0|0|0|0|0	1	1	1	1	1	5.03	50	0
107xtTA_13mo_DOX_1wk	F10A1_MOUSE	St13	3|3|4	10	3.33	3	0|0|0|0|0|0|0|0|0|0|1|0|0|0	1	1	1	1	1	5.03	33.33	0
107xtTA_13mo_DOX_1mo	APOE_MOUSE	Apoe	43|52|47|45	187	46.75	4	0|1|1|19|5|0|3|1|0|0|1|3|3|2	1	1	1	1	1	5.7	16.78	0
107xtTA_13mo_DOX_1mo	Q53ZT3_MOUSE	App	33|35|45|19	132	33	4	1|1|1|0|0|3|5|0|3|2|0|0|1|1	1	1	1	1	1	11.21	25.67	0
107xtTA_13mo_DOX_1mo	HS90A_MOUSE	Hsp90aa1	30|37|40|27	134	33.5	4	5|4|0|4|7|7|2|6|5|3|10|5|6|8	1	1	1	1	1	14.59	6.51	0
107xtTA_13mo_DOX_1mo	B9EHN0_MOUSE	Uba1	30|31|36|32	129	32.25	4	0|2|0|8|9|3|7|5|0|0|10|2|9|10	1	1	1	1	1	5.32	6.95	0
107xtTA_13mo_DOX_1mo	HS90B_MOUSE	Hsp90ab1	28|32|39|30	129	32.25	4	5|6|0|3|6|7|2|6|5|3|10|9|7|10	1	1	1	1	1	10.52	5.72	0
107xtTA_13mo_DOX_1mo	BIG3_MOUSE	Arfgef3	26|23|20|20	89	22.25	4	0|0|0|3|3|0|0|0|0|0|0|0|5|6	1	1	1	1	1	5.92	18.32	0
107xtTA_13mo_DOX_1mo	SNAB_MOUSE	Napb	23|22|27|22	94	23.5	4	4|3|0|7|5|0|1|0|0|0|7|2|4|4	1	1	1	1	1	6.48	8.89	0
107xtTA_13mo_DOX_1mo	TB10B_MOUSE	Tbc1d10b	23|15|18|16	72	18	4	0|2|0|1|1|0|0|0|2|1|0|0|0|0	1	1	1	1	1	22.05	36	0
107xtTA_13mo_DOX_1mo	CLUS_MOUSE	Clu	22|23|27|18	90	22.5	4	3|0|0|4|1|2|4|2|2|2|1|4|1|4	1	1	1	1	1	13.91	10.5	0
107xtTA_13mo_DOX_1mo	2AAA_MOUSE	Ppp2r1a	20|19|26|16	81	20.25	4	3|2|0|3|3|4|1|0|0|0|3|1|3|7	1	1	1	1	1	6.42	9.45	0
107xtTA_13mo_DOX_1mo	KPCB_MOUSE	Prkcb	19|21|25|21	86	21.5	4	2|1|8|10|8|7|5|3|3|2|5|2|6|6	1	1	1	1	1	4.91	4.43	0
107xtTA_13mo_DOX_1mo	KIF5C_MOUSE	Kif5c	17|15|13|11	56	14	4	4|1|0|4|4|0|0|1|0|0|1|1|4|3	1	1	1	1	1	4.24	8.52	0
107xtTA_13mo_DOX_1mo	PGAM1_MOUSE	Pgam1	16|14|18|15	63	15.75	4	0|0|0|2|3|3|3|3|3|2|5|1|1|7	1	1	1	1	1	5.44	6.68	0
107xtTA_13mo_DOX_1mo	VTNC_MOUSE	Vtn	15|15|14|12	56	14	4	0|0|0|0|1|0|2|2|0|0|1|2|0|0	1	1	1	1	1	13.23	24.5	0
107xtTA_13mo_DOX_1mo	EF2_MOUSE	Eef2	15|17|20|16	68	17	4	1|1|0|5|1|0|0|0|0|0|0|0|3|5	1	1	1	1	1	5.28	14.88	0
107xtTA_13mo_DOX_1mo	HS74L_MOUSE	Hspa4l	14|17|18|16	65	16.25	4	0|2|0|0|0|0|0|0|0|0|6|0|0|2	1	1	1	1	1	5.04	22.75	0
107xtTA_13mo_DOX_1mo	Q3U2G2_MOUSE	Hspa4	14|16|16|13	59	14.75	4	1|0|0|0|0|0|0|0|0|0|5|0|0|3	1	1	1	1	1	5.16	22.94	0
107xtTA_13mo_DOX_1mo	PSA_MOUSE	Npepps	13|13|21|14	61	15.25	4	1|0|0|0|1|2|0|1|0|0|4|0|0|1	1	1	1	1	1	8.18	21.35	0
107xtTA_13mo_DOX_1mo	Q3TJ43_MOUSE	Vps35	12|12|20|15	59	14.75	4	1|1|0|3|4|3|0|0|0|0|2|2|5|3	1	1	1	1	1	5.37	8.6	0
107xtTA_13mo_DOX_1mo	Q3UL22_MOUSE	Cct8	12|12|13|11	48	12	4	0|0|0|0|0|1|0|1|0|0|3|0|0|0	1	1	1	1	1	7.73	33.6	0
107xtTA_13mo_DOX_1mo	TKT_MOUSE	Tkt	11|11|16|13	51	12.75	4	0|1|0|2|1|1|0|3|1|1|6|2|2|2	1	1	1	1	1	5.4	8.11	0
107xtTA_13mo_DOX_1mo	HS105_MOUSE	Hsph1	11|15|17|8	51	12.75	4	1|2|0|1|2|3|1|0|0|0|1|1|1|3	1	1	1	1	1	5.32	11.16	0
107xtTA_13mo_DOX_1mo	PDC6I_MOUSE	Pdcd6ip	11|12|10|9	42	10.5	4	1|0|0|1|2|1|0|1|0|0|2|1|3|3	1	1	1	1	1	8.92	9.8	0
107xtTA_13mo_DOX_1mo	ITM2C_MOUSE	Itm2c	11|8|12|9	40	10	4	0|1|0|1|1|1|3|0|0|0|0|1|1|1	1	1	1	1	1	7.31	14	0
107xtTA_13mo_DOX_1mo	OXR1_MOUSE	Oxr1	11|4|11|6	32	8	4	0|0|0|0|0|0|0|0|0|0|0|0|0|0	1	1	1	1	1	6.78	80	0
107xtTA_13mo_DOX_1mo	PYGB_MOUSE	Pygb	10|15|16|12	53	13.25	4	1|0|0|0|4|2|0|0|0|0|1|0|3|3	1	1	1	1	1	4.63	13.25	0
107xtTA_13mo_DOX_1mo	Q3TJY2_MOUSE	Wdr1	10|11|17|11	49	12.25	4	0|0|0|0|0|1|0|0|0|0|3|0|0|0	1	1	1	1	1	6.58	42.88	0
107xtTA_13mo_DOX_1mo	Q3U4U6_MOUSE	Cct3	10|12|12|9	43	10.75	4	1|0|0|0|2|2|0|1|0|0|1|1|2|4	1	1	1	1	1	6.02	10.75	0
107xtTA_13mo_DOX_1mo	IMB1_MOUSE	Kpnb1	10|9|13|10	42	10.5	4	0|0|0|1|1|0|0|1|1|0|0|0|2|4	1	1	1	1	1	5.29	14.7	0
107xtTA_13mo_DOX_1mo	Q4FJU1_MOUSE	Serpine2	10|8|9|6	33	8.25	4	0|0|0|0|1|0|0|0|0|0|0|0|0|0	1	1	1	1	1	10.09	82.5	0
107xtTA_13mo_DOX_1mo	MK01_MOUSE	Mapk1	9|9|20|13	51	12.75	4	0|0|0|0|0|0|0|0|0|0|3|0|0|2	1	1	1	1	1	5.61	35.7	0
107xtTA_13mo_DOX_1mo	B0V2P5_MOUSE	Dmxl2	9|20|15|16	60	15	4	0|0|0|1|0|0|0|0|0|0|0|0|0|0	1	1	1	1	1	14.84	150	0
107xtTA_13mo_DOX_1mo	Q0PD65_MOUSE	Rab2a	9|7|8|9	33	8.25	4	1|1|0|2|1|0|2|0|0|0|1|2|2|2	1	1	1	1	1	4.58	8.25	0
107xtTA_13mo_DOX_1mo	D3YXZ3_MOUSE	Klc2	9|12|11|7	39	9.75	4	0|0|0|2|2|0|0|0|0|0|0|0|1|1	1	1	1	1	1	6.81	22.75	0
107xtTA_13mo_DOX_1mo	TAGL3_MOUSE	Tagln3	9|8|8|8	33	8.25	4	0|0|0|0|0|0|0|0|0|0|1|0|0|3	1	1	1	1	1	5.47	28.88	0
107xtTA_13mo_DOX_1mo	CAP1_MOUSE	Cap1	9|9|12|8	38	9.5	4	0|0|0|0|0|0|0|1|0|0|0|0|0|2	1	1	1	1	1	8.04	44.33	0
107xtTA_13mo_DOX_1mo	SYNC_MOUSE	Nars	9|10|9|8	36	9	4	0|0|0|2|2|0|0|0|0|0|2|0|2|2	1	1	1	1	1	6.15	12.6	0
107xtTA_13mo_DOX_1mo	E9Q7C9_MOUSE	Klc1	9|5|7|6	27	6.75	4	0|0|0|0|0|0|0|0|0|0|0|0|0|0	1	1	1	1	1	8.46	67.5	0
107xtTA_13mo_DOX_1mo	DC1L1_MOUSE	Dync1li1	8|8|11|8	35	8.75	4	2|2|0|1|0|0|0|0|0|0|1|1|0|1	1	1	1	1	1	8.18	15.31	0
107xtTA_13mo_DOX_1mo	C1QT4_MOUSE	C1qtnf4	8|10|7|8	33	8.25	4	1|1|0|1|1|1|0|0|0|0|1|1|1|1	1	1	1	1	1	6.29	12.83	0
107xtTA_13mo_DOX_1mo	Q3THQ5_MOUSE	Stip1	8|9|9|5	31	7.75	4	0|0|0|0|0|0|0|0|0|0|1|0|0|2	1	1	1	1	1	5	36.17	0
107xtTA_13mo_DOX_1mo	IPO5_MOUSE	Ipo5	7|7|11|6	31	7.75	4	0|0|0|2|1|0|0|0|0|0|1|0|0|0	1	1	1	1	1	6.83	27.12	0
107xtTA_13mo_DOX_1mo	PGM2L_MOUSE	Pgm2l1	7|8|13|7	35	8.75	4	0|0|0|0|0|1|0|0|0|0|3|0|0|0	1	1	1	1	1	4.89	30.62	0
107xtTA_13mo_DOX_1mo	RASL1_MOUSE	Rasal1	7|5|8|6	26	6.5	4	0|0|0|1|1|0|0|0|0|0|0|0|2|1	1	1	1	1	1	6.19	18.2	0
107xtTA_13mo_DOX_1mo	SCRN1_MOUSE	Scrn1	7|7|6|9	29	7.25	4	0|0|0|0|0|0|0|0|0|0|1|0|0|1	1	1	1	1	1	9.31	50.75	0
107xtTA_13mo_DOX_1mo	B9EIC7_MOUSE	Phyhip	7|6|4|6	23	5.75	4	0|0|0|0|0|0|0|0|0|0|1|1|0|1	1	1	1	1	1	4.9	26.83	0
107xtTA_13mo_DOX_1mo	COR1A_MOUSE	Coro1a	6|6|8|6	26	6.5	4	1|0|0|1|1|0|0|0|0|0|0|0|2|2	1	1	1	1	1	6.44	13	0
107xtTA_13mo_DOX_1mo	TCPA_MOUSE	Tcp1	6|7|12|11	36	9	4	0|0|0|0|0|1|0|0|1|0|1|0|1|0	1	1	1	1	1	7.44	31.5	0
107xtTA_13mo_DOX_1mo	Q99JX6_MOUSE	Anxa6	6|7|9|7	29	7.25	4	0|0|0|0|0|0|0|0|0|0|0|0|0|0	1	1	1	1	1	10.09	72.5	0
107xtTA_13mo_DOX_1mo	Q5DTG0_MOUSE	Atp8a1	6|14|12|10	42	10.5	4	2|0|0|0|0|0|0|0|0|0|0|0|0|0	1	1	1	1	1	6	73.5	0
107xtTA_13mo_DOX_1mo	PDXK_MOUSE	Pdxk	6|4|9|9	28	7	4	0|0|0|1|0|0|0|0|1|0|0|0|0|2	1	1	1	1	1	4.05	24.5	0
107xtTA_13mo_DOX_1mo	Q3UJZ8_MOUSE	Cct4	6|11|11|8	36	9	4	0|0|0|0|2|0|1|0|0|0|1|0|0|0	1	1	1	1	1	6.83	31.5	0
107xtTA_13mo_DOX_1mo	ANXA6_MOUSE	Anxa6	6|7|9|7	29	7.25	4	0|0|0|0|0|0|0|0|0|0|1|0|0|0	1	1	1	1	1	10.09	72.5	0
107xtTA_13mo_DOX_1mo	CAP2_MOUSE	Cap2	6|5|8|8	27	6.75	4	0|0|0|0|0|0|0|0|0|0|0|0|0|0	1	1	1	1	1	8.46	67.5	0
107xtTA_13mo_DOX_1mo	CPNE6_MOUSE	Cpne6	6|9|8|7	30	7.5	4	0|0|1|0|0|1|1|0|0|0|1|1|0|1	1	1	1	1	1	6.19	17.5	0
107xtTA_13mo_DOX_1mo	Q0PD49_MOUSE	Rab8b	6|7|5|8	26	6.5	4	0|0|0|0|0|0|0|0|0|0|0|0|0|0	1	1	1	1	1	8.46	65	0
107xtTA_13mo_DOX_1mo	SNP25_MOUSE	Snap25	6|5|8|6	25	6.25	4	1|0|0|0|0|1|1|0|0|0|0|0|1|2	1	1	1	1	1	4.71	14.58	0
107xtTA_13mo_DOX_1mo	UBE2O_MOUSE	Ube2o	6|6|5|5	22	5.5	4	0|0|0|0|0|0|0|0|0|0|0|0|0|0	1	1	1	1	1	8.46	55	0
107xtTA_13mo_DOX_1mo	D3Z7E5_MOUSE	Gsk3a	6|6|6|5	23	5.75	4	0|0|0|0|0|0|0|0|0|0|0|0|0|0	1	1	1	1	1	8.46	57.5	0
107xtTA_13mo_DOX_1mo	G5E884_MOUSE	Pak1	5|4|8|7	24	6	4	0|0|0|0|0|0|0|0|0|0|0|0|0|0	1	1	1	1	1	6.78	60	0
107xtTA_13mo_DOX_1mo	RTN4_MOUSE	Rtn4	5|5|7|7	24	6	4	0|0|0|0|0|0|0|0|0|0|0|0|1|1	1	1	1	1	1	7.69	42	0
107xtTA_13mo_DOX_1mo	ARP2_MOUSE	Actr2	5|5|8|5	23	5.75	4	0|0|0|0|0|0|0|0|0|0|0|0|0|2	1	1	1	1	1	5.22	40.25	0
107xtTA_13mo_DOX_1mo	Q6P6I3_MOUSE	Atp6v1b1	5|5|6|6	22	5.5	4	0|0|0|0|0|0|0|0|0|0|0|0|0|0	1	1	1	1	1	8.46	55	0
107xtTA_13mo_DOX_1mo	Q0PD50_MOUSE	Rab8a	5|5|5|8	23	5.75	4	0|0|0|0|0|0|0|0|0|0|0|0|0|0	1	1	1	1	1	8.46	57.5	0
107xtTA_13mo_DOX_1mo	ANXA7_MOUSE	Anxa7	5|5|3|3	16	4	4	0|0|0|0|0|0|0|0|0|0|0|0|0|0	1	1	1	1	1	5.03	40	0
107xtTA_13mo_DOX_1mo	CSTN3_MOUSE	Clstn3	5|5|4|4	18	4.5	4	0|0|0|1|0|0|1|0|0|0|0|0|0|1	1	1	1	1	1	4.9	21	0
107xtTA_13mo_DOX_1mo	Q542X7_MOUSE	Cct2	4|8|14|15	41	10.25	4	0|0|0|0|0|0|0|0|0|0|0|0|0|0	1	1	1	1	1	6.78	102.5	0
107xtTA_13mo_DOX_1mo	NET1_MOUSE	Ntn1	4|4|7|4	19	4.75	4	0|0|0|0|0|0|0|0|0|0|0|0|0|0	1	1	1	1	1	6.78	47.5	0
107xtTA_13mo_DOX_1mo	Q4V9W8_MOUSE	Rab4b	4|5|4|6	19	4.75	4	0|0|0|0|0|0|0|0|0|0|0|0|0|0	1	1	1	1	1	6.78	47.5	0
107xtTA_13mo_DOX_1mo	Q3UD67_MOUSE	Aars	4|7|8|5	24	6	4	0|0|0|0|0|0|0|0|0|0|1|0|0|0	1	1	1	1	1	6.78	60	0
107xtTA_13mo_DOX_1mo	Q3TDM2_MOUSE	Camk1d	4|6|6|7	23	5.75	4	0|0|0|0|0|0|0|0|0|0|0|0|0|0	1	1	1	1	1	6.78	57.5	0
107xtTA_13mo_DOX_1mo	E9QAQ5_MOUSE	Gsk3b	4|7|5|3	19	4.75	4	0|0|0|0|0|0|0|0|0|0|0|0|1|0	1	1	1	1	1	5.03	47.5	0
107xtTA_13mo_DOX_1mo	B2RRN5_MOUSE	Rab4a	4|4|3|4	15	3.75	4	0|0|0|0|0|0|0|0|0|0|0|0|0|0	1	1	1	1	1	5.03	37.5	0
107xtTA_13mo_DOX_1mo	TBC9B_MOUSE	Tbc1d9b	4|4|3|5	16	4	4	0|0|0|0|0|0|0|0|0|0|0|0|0|0	1	1	1	1	1	5.03	40	0
107xtTA_13mo_DOX_1mo	SDHA_MOUSE	Sdha	3|4|8|6	21	5.25	4	0|1|0|1|0|0|0|0|0|0|0|0|0|0	1	1	1	1	1	4.33	36.75	0
107xtTA_13mo_DOX_1mo	KAD1_MOUSE	Ak1	3|6|4|3	16	4	4	0|0|0|0|0|0|0|0|0|0|0|0|0|0	1	1	1	1	1	5.03	40	0
107xtTA_13mo_DOX_1mo	CSTN1_MOUSE	Clstn1	3|5|7|6	21	5.25	4	0|0|0|0|0|0|0|0|0|0|0|0|1|0	1	1	1	1	1	5.03	52.5	0
107xtTA_13mo_DOX_1mo	CLCN6_MOUSE	Clcn6	3|5|3|3	14	3.5	4	0|0|0|0|0|0|0|0|0|0|0|0|0|0	1	1	1	1	1	5.03	35	0
107xtTA_13mo	APOE_MOUSE	Apoe	42|55|48|51	196	49	4	0|1|1|19|5|0|3|1|0|0|1|3|3|2	1	1	1	1	1	5.59	17.59	0
107xtTA_13mo	FAS_MOUSE	Fasn	41|42|59|57	199	49.75	4	3|1|0|2|7|1|0|1|0|0|14|0|8|13	1	1	1	1	1	5.62	13.93	0
107xtTA_13mo	STXB1_MOUSE	Stxbp1	40|42|43|50	175	43.75	4	8|8|5|10|13|20|16|11|7|4|13|10|10|14	1	1	1	1	1	8.36	4.11	0
107xtTA_13mo	BIG3_MOUSE	Arfgef3	36|29|26|29	120	30	4	0|0|0|3|3|0|0|0|0|0|0|0|5|6	1	1	1	1	1	7.58	24.71	0
107xtTA_13mo	HS90B_MOUSE	Hsp90ab1	33|36|47|43	159	39.75	4	5|6|0|3|6|7|2|6|5|3|10|9|7|10	1	1	1	1	1	14.17	7.04	0
107xtTA_13mo	B9EHN0_MOUSE	Uba1	33|38|41|41	153	38.25	4	0|2|0|8|9|3|7|5|0|0|10|2|9|10	1	1	1	1	1	6.09	8.24	0
107xtTA_13mo	HS90A_MOUSE	Hsp90aa1	29|37|36|38	140	35	4	5|4|0|4|7|7|2|6|5|3|10|5|6|8	1	1	1	1	1	16.7	6.81	0
107xtTA_13mo	Q53ZT3_MOUSE	App	27|64|32|50	173	43.25	4	1|1|1|0|0|3|5|0|3|2|0|0|1|1	1	1	1	1	1	16.94	33.64	0
107xtTA_13mo	VATA_MOUSE	Atp6v1a	26|22|25|28	101	25.25	4	9|6|2|5|1|2|0|4|2|0|10|2|3|6	1	1	1	1	1	5.08	6.8	0
107xtTA_13mo	2AAA_MOUSE	Ppp2r1a	24|24|27|25	100	25	4	3|2|0|3|3|4|1|0|0|0|3|1|3|7	1	1	1	1	1	11.4	11.67	0
107xtTA_13mo	SNAB_MOUSE	Napb	23|26|23|27	99	24.75	4	4|3|0|7|5|0|1|0|0|0|7|2|4|4	1	1	1	1	1	6.88	9.36	0
107xtTA_13mo	KPCB_MOUSE	Prkcb	23|26|23|27	99	24.75	4	2|1|8|10|8|7|5|3|3|2|5|2|6|6	1	1	1	1	1	7.97	5.1	0
107xtTA_13mo	E9Q3M3_MOUSE	Dctn1	22|19|24|23	88	22	4	2|3|0|5|7|0|0|0|2|0|2|2|4|7	1	1	1	1	1	5.44	9.06	0
107xtTA_13mo	CLUS_MOUSE	Clu	19|22|27|24	92	23	4	3|0|0|4|1|2|4|2|2|2|1|4|1|4	1	1	1	1	1	15.16	10.73	0
107xtTA_13mo	Q3V117_MOUSE	Acly	19|20|15|19	73	18.25	4	0|1|0|1|1|1|0|0|0|0|7|1|2|5	1	1	1	1	1	4.59	13.45	0
107xtTA_13mo	Q3TU36_MOUSE	Rap1gds1	18|20|26|23	87	21.75	4	0|1|0|3|2|4|0|1|0|0|7|1|3|4	1	1	1	1	1	6.26	11.71	0
107xtTA_13mo	TB10B_MOUSE	Tbc1d10b	17|13|12|10	52	13	4	0|2|0|1|1|0|0|0|2|1|0|0|0|0	1	1	1	1	1	13.3	26	0
107xtTA_13mo	CAND1_MOUSE	Cand1	17|11|17|16	61	15.25	4	2|2|0|0|2|1|0|1|1|1|6|1|3|5	1	1	1	1	1	4.01	8.54	0
107xtTA_13mo	Q3U2G2_MOUSE	Hspa4	17|17|14|14	62	15.5	4	1|0|0|0|0|0|0|0|0|0|5|0|0|3	1	1	1	1	1	5.5	24.11	0
107xtTA_13mo	TERA_MOUSE	Vcp	16|18|22|24	80	20	4	0|0|0|0|0|1|0|0|0|0|8|0|1|2	1	1	1	1	1	4.69	23.33	0
107xtTA_13mo	Q3U4W8_MOUSE	Usp5	16|14|17|12	59	14.75	4	0|1|0|1|2|1|1|1|0|0|5|0|1|3	1	1	1	1	1	6.48	12.91	0
107xtTA_13mo	AP3B2_MOUSE	Ap3b2	16|11|10|12	49	12.25	4	2|1|0|3|3|1|0|0|0|0|2|1|0|2	1	1	1	1	1	8.41	11.43	0
107xtTA_13mo	VTNC_MOUSE	Vtn	15|14|12|14	55	13.75	4	0|0|0|0|1|0|2|2|0|0|1|2|0|0	1	1	1	1	1	13.23	24.06	0
107xtTA_13mo	Q3TJ43_MOUSE	Vps35	15|11|22|20	68	17	4	1|1|0|3|4|3|0|0|0|0|2|2|5|3	1	1	1	1	1	4.63	9.92	0
107xtTA_13mo	KIF5C_MOUSE	Kif5c	15|20|17|20	72	18	4	4|1|0|4|4|0|0|1|0|0|1|1|4|3	1	1	1	1	1	6.86	10.96	0
107xtTA_13mo	SNAA_MOUSE	Napa	15|17|18|14	64	16	4	1|1|0|3|2|1|2|0|0|0|2|0|4|2	1	1	1	1	1	12.23	12.44	0
107xtTA_13mo	HS105_MOUSE	Hsph1	15|11|17|11	54	13.5	4	1|2|0|1|2|3|1|0|0|0|1|1|1|3	1	1	1	1	1	9.19	11.81	0
107xtTA_13mo	Q3U4U6_MOUSE	Cct3	15|13|11|13	52	13	4	1|0|0|0|2|2|0|1|0|0|1|1|2|4	1	1	1	1	1	8.16	13	0
107xtTA_13mo	PGAM1_MOUSE	Pgam1	14|20|19|23	76	19	4	0|0|0|2|3|3|3|3|3|2|5|1|1|7	1	1	1	1	1	5.44	8.06	0
107xtTA_13mo	PSA_MOUSE	Npepps	14|15|16|21	66	16.5	4	1|0|0|0|1|2|0|1|0|0|4|0|0|1	1	1	1	1	1	8.88	23.1	0
107xtTA_13mo	HS74L_MOUSE	Hspa4l	14|16|21|20	71	17.75	4	0|2|0|0|0|0|0|0|0|0|6|0|0|2	1	1	1	1	1	5.04	24.85	0
107xtTA_13mo	B0V2P5_MOUSE	Dmxl2	14|14|17|14	59	14.75	4	0|0|0|1|0|0|0|0|0|0|0|0|0|0	1	1	1	1	1	22.47	147.5	0
107xtTA_13mo	Q3UC72_MOUSE	Gdi2	13|17|28|28	86	21.5	4	0|0|0|4|4|3|3|1|2|0|6|0|3|4	1	1	1	1	1	4.56	10.03	0
107xtTA_13mo	EF2_MOUSE	Eef2	13|16|23|22	74	18.5	4	1|1|0|5|1|0|0|0|0|0|0|0|3|5	1	1	1	1	1	4.51	16.19	0
107xtTA_13mo	IPO5_MOUSE	Ipo5	13|9|14|11	47	11.75	4	0|0|0|2|1|0|0|0|0|0|1|0|0|0	1	1	1	1	1	10.87	41.12	0
107xtTA_13mo	TKT_MOUSE	Tkt	12|16|18|20	66	16.5	4	0|1|0|2|1|1|0|3|1|1|6|2|2|2	1	1	1	1	1	6.25	10.5	0
107xtTA_13mo	Q542X7_MOUSE	Cct2	12|12|23|19	66	16.5	4	0|0|0|0|0|0|0|0|0|0|0|0|0|0	1	1	1	1	1	19.45	165	0
107xtTA_13mo	D3YXZ3_MOUSE	Klc2	12|13|8|8	41	10.25	4	0|0|0|2|2|0|0|0|0|0|0|0|1|1	1	1	1	1	1	8.07	23.92	0
107xtTA_13mo	HTRA1_MOUSE	Htra1	11|18|14|16	59	14.75	4	1|1|3|1|1|5|7|2|4|4|4|1|3|2	1	1	1	1	1	3.94	5.29	0
107xtTA_13mo	KPCA_MOUSE	Prkca	11|14|14|13	52	13	4	0|0|0|0|0|0|0|0|0|0|0|0|0|0	1	1	1	1	1	17.92	130	0
107xtTA_13mo	TCPA_MOUSE	Tcp1	11|10|14|12	47	11.75	4	0|0|0|0|0|1|0|0|1|0|1|0|1|0	1	1	1	1	1	13.54	41.12	0
107xtTA_13mo	MK01_MOUSE	Mapk1	10|16|22|23	71	17.75	4	0|0|0|0|0|0|0|0|0|0|3|0|0|2	1	1	1	1	1	6.14	49.7	0
107xtTA_13mo	PDC6I_MOUSE	Pdcd6ip	10|8|14|12	44	11	4	1|0|0|1|2|1|0|1|0|0|2|1|3|3	1	1	1	1	1	7.16	10.27	0
107xtTA_13mo	DC1L1_MOUSE	Dync1li1	10|6|12|7	35	8.75	4	2|2|0|1|0|0|0|0|0|0|1|1|0|1	1	1	1	1	1	5.33	15.31	0
107xtTA_13mo	OXR1_MOUSE	Oxr1	10|3|10|5	28	7	4	0|0|0|0|0|0|0|0|0|0|0|0|0|0	1	1	1	1	1	5.03	70	0
107xtTA_13mo	PYGB_MOUSE	Pygb	9|17|25|22	73	18.25	4	1|0|0|0|4|2|0|0|0|0|1|0|3|3	1	1	1	1	1	4	18.25	0
107xtTA_13mo	Q3TJY2_MOUSE	Wdr1	9|10|18|24	61	15.25	4	0|0|0|0|0|1|0|0|0|0|3|0|0|0	1	1	1	1	1	6.03	53.38	0
107xtTA_13mo	Q3UL22_MOUSE	Cct8	9|14|13|15	51	12.75	4	0|0|0|0|0|1|0|1|0|0|3|0|0|0	1	1	1	1	1	6.4	35.7	0
107xtTA_13mo	Q99JX6_MOUSE	Anxa6	9|11|10|14	44	11	4	0|0|0|0|0|0|0|0|0|0|0|0|0|0	1	1	1	1	1	14.84	110	0
107xtTA_13mo	ANXA6_MOUSE	Anxa6	9|11|10|13	43	10.75	4	0|0|0|0|0|0|0|0|0|0|1|0|0|0	1	1	1	1	1	14.84	107.5	0
107xtTA_13mo	ITM2C_MOUSE	Itm2c	9|9|8|11	37	9.25	4	0|1|0|1|1|1|3|0|0|0|0|1|1|1	1	1	1	1	1	7.31	12.95	0
107xtTA_13mo	CAP1_MOUSE	Cap1	9|10|10|10	39	9.75	4	0|0|0|0|0|0|0|1|0|0|0|0|0|2	1	1	1	1	1	9.01	45.5	0
107xtTA_13mo	RTN4_MOUSE	Rtn4	9|8|10|9	36	9	4	0|0|0|0|0|0|0|0|0|0|0|0|1|1	1	1	1	1	1	12.47	63	0
107xtTA_13mo	MK03_MOUSE	Mapk3	8|18|15|16	57	14.25	4	1|0|0|0|0|0|0|1|0|0|4|0|0|1	1	1	1	1	1	4.43	28.5	0
107xtTA_13mo	COR1A_MOUSE	Coro1a	8|5|14|8	35	8.75	4	1|0|0|1|1|0|0|0|0|0|0|0|2|2	1	1	1	1	1	4.78	17.5	0
107xtTA_13mo	KINH_MOUSE	Kif5b	8|12|10|14	44	11	4	4|1|0|3|2|0|0|2|0|0|1|1|3|2	1	1	1	1	1	4.15	8.11	0
107xtTA_13mo	B2RXY7_MOUSE	Cbr1	8|10|14|10	42	10.5	4	0|0|0|2|0|0|0|0|0|0|2|0|0|2	1	1	1	1	1	6.04	24.5	0
107xtTA_13mo	Q3UJZ8_MOUSE	Cct4	8|8|13|13	42	10.5	4	0|0|0|0|2|0|1|0|0|0|1|0|0|0	1	1	1	1	1	9.54	36.75	0
107xtTA_13mo	PGM2L_MOUSE	Pgm2l1	8|12|9|12	41	10.25	4	0|0|0|0|0|1|0|0|0|0|3|0|0|0	1	1	1	1	1	5.47	35.88	0
107xtTA_13mo	RASL1_MOUSE	Rasal1	8|8|9|11	36	9	4	0|0|0|1|1|0|0|0|0|0|0|0|2|1	1	1	1	1	1	11.93	25.2	0
107xtTA_13mo	Q3TYC4_MOUSE	Syt11	8|6|8|9	31	7.75	4	0|0|0|1|2|0|1|0|0|0|0|0|0|0	1	1	1	1	1	6.83	27.12	0
107xtTA_13mo	XPO1_MOUSE	Xpo1	8|3|6|5	22	5.5	4	0|0|0|0|1|0|0|0|0|0|0|0|1|0	1	1	1	1	1	4.33	38.5	0
107xtTA_13mo	Q3TDM2_MOUSE	Camk1d	8|3|4|5	20	5	4	0|0|0|0|0|0|0|0|0|0|0|0|0|0	1	1	1	1	1	5.03	50	0
107xtTA_13mo	A6ZI47_MOUSE	Aldoart2	7|8|8|8	31	7.75	4	0|0|0|0|0|0|0|0|0|0|0|0|0|0	1	1	1	1	1	11.7	77.5	0
107xtTA_13mo	Q0PD65_MOUSE	Rab2a	7|10|12|18	47	11.75	4	1|1|0|2|1|0|2|0|0|0|1|2|2|2	1	1	1	1	1	4.58	11.75	0
107xtTA_13mo	KPCE_MOUSE	Prkce	7|11|17|12	47	11.75	4	1|0|0|2|2|1|1|0|0|0|2|2|0|3	1	1	1	1	1	5.76	11.75	0
107xtTA_13mo	PDXK_MOUSE	Pdxk	7|8|13|11	39	9.75	4	0|0|0|1|0|0|0|0|1|0|0|0|0|2	1	1	1	1	1	8.19	34.12	0
107xtTA_13mo	G5E884_MOUSE	Pak1	7|6|13|12	38	9.5	4	0|0|0|0|0|0|0|0|0|0|0|0|0|0	1	1	1	1	1	10.09	95	0
107xtTA_13mo	TAGL3_MOUSE	Tagln3	7|10|7|9	33	8.25	4	0|0|0|0|0|0|0|0|0|0|1|0|0|3	1	1	1	1	1	4.89	28.88	0
107xtTA_13mo	B2RSR7_MOUSE	Gpd1l	7|9|9|11	36	9	4	0|0|0|0|1|0|0|0|0|0|3|0|0|2	1	1	1	1	1	4.46	21	0
107xtTA_13mo	D3Z4B2_MOUSE	Napg	7|7|8|10	32	8	4	1|1|0|1|0|0|0|0|0|0|2|1|0|1	1	1	1	1	1	7.21	16	0
107xtTA_13mo	SCRN1_MOUSE	Scrn1	7|8|10|10	35	8.75	4	0|0|0|0|0|0|0|0|0|0|1|0|0|1	1	1	1	1	1	10.9	61.25	0
107xtTA_13mo	E9Q7C9_MOUSE	Klc1	7|10|9|4	30	7.5	4	0|0|0|0|0|0|0|0|0|0|0|0|0|0	1	1	1	1	1	6.78	75	0
107xtTA_13mo	CPNE6_MOUSE	Cpne6	7|6|7|9	29	7.25	4	0|0|1|0|0|1|1|0|0|0|1|1|0|1	1	1	1	1	1	6.19	16.92	0
107xtTA_13mo	Q3UD67_MOUSE	Aars	7|4|9|9	29	7.25	4	0|0|0|0|0|0|0|0|0|0|1|0|0|0	1	1	1	1	1	6.78	72.5	0
107xtTA_13mo	SNP25_MOUSE	Snap25	7|7|6|6	26	6.5	4	1|0|0|0|0|1|1|0|0|0|0|0|1|2	1	1	1	1	1	6.19	15.17	0
107xtTA_13mo	E9QAQ5_MOUSE	Gsk3b	7|7|3|6	23	5.75	4	0|0|0|0|0|0|0|0|0|0|0|0|1|0	1	1	1	1	1	5.03	57.5	0
107xtTA_13mo	Q5DTG0_MOUSE	Atp8a1	6|7|10|10	33	8.25	4	2|0|0|0|0|0|0|0|0|0|0|0|0|0	1	1	1	1	1	6	57.75	0
107xtTA_13mo	SDHA_MOUSE	Sdha	6|4|7|5	22	5.5	4	0|1|0|1|0|0|0|0|0|0|0|0|0|0	1	1	1	1	1	6.04	38.5	0
107xtTA_13mo	KAD1_MOUSE	Ak1	6|4|9|8	27	6.75	4	0|0|0|0|0|0|0|0|0|0|0|0|0|0	1	1	1	1	1	6.78	67.5	0
107xtTA_13mo	S4R1M8_MOUSE	Syt11	6|3|7|8	24	6	4	0|0|0|0|0|0|0|0|0|0|0|0|0|0	1	1	1	1	1	5.03	60	0
107xtTA_13mo	ANXA7_MOUSE	Anxa7	6|8|7|4	25	6.25	4	0|0|0|0|0|0|0|0|0|0|0|0|0|0	1	1	1	1	1	6.78	62.5	0
107xtTA_13mo	TNPO2_MOUSE	Tnpo2	6|4|6|7	23	5.75	4	0|2|0|1|0|0|0|0|0|0|0|0|0|1	1	1	1	1	1	4.05	20.12	0
107xtTA_13mo	IPO7_MOUSE	Ipo7	6|5|6|7	24	6	4	0|0|0|0|0|0|0|0|1|0|0|0|0|0	1	1	1	1	1	8.46	60	0
107xtTA_13mo	AEBP1_MOUSE	Aebp1	5|5|4|3	17	4.25	4	0|0|0|0|0|0|0|0|0|0|0|0|0|0	1	1	1	1	1	5.03	42.5	0
107xtTA_13mo	CAP2_MOUSE	Cap2	5|11|6|10	32	8	4	0|0|0|0|0|0|0|0|0|0|0|0|0|0	1	1	1	1	1	8.46	80	0
107xtTA_13mo	Q6P6I3_MOUSE	Atp6v1b1	5|5|6|8	24	6	4	0|0|0|0|0|0|0|0|0|0|0|0|0|0	1	1	1	1	1	8.46	60	0
107xtTA_13mo	ARP3_MOUSE	Actr3	5|8|6|5	24	6	4	0|0|0|0|0|0|0|0|0|0|1|0|0|2	1	1	1	1	1	5	28	0
107xtTA_13mo	A2AWI7_MOUSE	Sh3glb2	5|5|7|5	22	5.5	4	0|1|0|1|0|0|1|0|0|0|0|0|1|0	1	1	1	1	1	5.89	19.25	0
107xtTA_13mo	PRPS1_MOUSE	Prps1	5|7|6|6	24	6	4	0|0|0|0|1|0|0|0|0|0|1|0|0|1	1	1	1	1	1	6.5	28	0
107xtTA_13mo	D3YUL8_MOUSE	Inpp4a	5|4|6|6	21	5.25	4	0|0|0|0|0|0|0|0|1|0|0|0|0|0	1	1	1	1	1	6.78	52.5	0
107xtTA_13mo	E9PYI8_MOUSE	Usp14	5|6|4|4	19	4.75	4	0|0|0|0|0|0|0|0|0|0|0|0|0|0	1	1	1	1	1	6.78	47.5	0
107xtTA_13mo	TCTP_MOUSE	Tpt1	5|5|5|4	19	4.75	4	0|0|0|0|0|0|0|0|0|0|0|0|0|1	1	1	1	1	1	6.78	47.5	0
107xtTA_13mo	ARP2_MOUSE	Actr2	4|5|9|9	27	6.75	4	0|0|0|0|0|0|0|0|0|0|0|0|0|2	1	1	1	1	1	4.39	47.25	0
107xtTA_13mo	UBE2O_MOUSE	Ube2o	4|8|8|5	25	6.25	4	0|0|0|0|0|0|0|0|0|0|0|0|0|0	1	1	1	1	1	6.78	62.5	0
107xtTA_13mo	GNL1_MOUSE	Gnl1	4|7|3|4	18	4.5	4	0|0|0|0|0|0|0|0|0|0|0|0|0|0	1	1	1	1	1	5.03	45	0
107xtTA_13mo	CSK21_MOUSE	Csnk2a1	4|6|3|5	18	4.5	4	0|0|0|0|0|0|0|0|0|0|0|0|0|1	1	1	1	1	1	5.03	45	0
107xtTA_13mo	TBC9B_MOUSE	Tbc1d9b	4|4|4|4	16	4	4	0|0|0|0|0|0|0|0|0|0|0|0|0|0	1	1	1	1	1	6.78	40	0
107xtTA_13mo	TCPR1_MOUSE	Tecpr1	3|12|9|10	34	8.5	4	0|0|0|0|0|0|0|0|0|0|0|0|0|0	1	1	1	1	1	5.03	85	0
107xtTA_13mo	Q4V9W8_MOUSE	Rab4b	3|5|7|9	24	6	4	0|0|0|0|0|0|0|0|0|0|0|0|0|0	1	1	1	1	1	5.03	60	0
107xtTA_13mo	ACTY_MOUSE	Actr1b	3|5|8|7	23	5.75	4	0|0|0|1|0|1|0|0|0|0|0|0|0|0	1	1	1	1	1	4.33	40.25	0
107xtTA_13mo	PRELP_MOUSE	Prelp	3|6|6|5	20	5	4	0|0|0|0|0|0|0|0|0|0|0|0|0|0	1	1	1	1	1	5.03	50	0
107xtTA_13mo	Q9CWU3_MOUSE	Ppp2r2a	3|3|7|6	19	4.75	4	0|0|0|0|0|0|0|0|0|0|0|0|0|0	1	1	1	1	1	5.03	47.5	0
107xtTA_13mo	B1GX80_MOUSE	Pak3	3|3|7|4	17	4.25	4	0|0|0|0|0|0|0|0|0|0|0|0|0|0	1	1	1	1	1	5.03	42.5	0
107xtTA_13mo	CSTN1_MOUSE	Clstn1	3|3|6|4	16	4	4	0|0|0|0|0|0|0|0|0|0|0|0|1|0	1	1	1	1	1	5.03	40	0
107xtTA_13mo	B2KGP3_MOUSE	Ppm1e	3|4|7|5	19	4.75	4	0|0|0|0|0|0|0|0|0|0|0|0|0|0	1	1	1	1	1	5.03	47.5	0
107xtTA_13mo	Q3UE92_MOUSE	Xpnpep1	3|4|5|5	17	4.25	4	0|0|0|0|0|0|0|0|0|0|0|0|0|0	1	1	1	1	1	5.03	42.5	0
107xtTA_13mo	PSMD2_MOUSE	Psmd2	3|4|5|4	16	4	4	0|0|0|0|0|0|0|0|0|0|0|0|0|0	1	1	1	1	1	5.03	40	0
107xtTA_13mo	Q3TLR3_MOUSE	Trim32	3|3|4|5	15	3.75	4	0|0|0|0|0|0|0|0|0|0|0|0|0|0	1	1	1	1	1	5.03	37.5	0
107xtTA_13mo	A0A1B0GRV0_MOUSE	Bpnt1	3|4|4|3	14	3.5	4	0|0|0|0|1|0|0|0|0|0|0|0|0|0	1	1	1	1	1	5.03	35	0
Bri42_11mo	TGM2_MOUSE	Tgm2	23|19|19	61	20.33	3	7|7|3|0|2|3|5|2|0|0|3|5|4|5	1	1	1	1	1	7.03	6.19	0
Bri42_11mo	HNRH1_MOUSE	Hnrnph1	13|15|15	43	14.33	3	4|3|1|3|3|1|4|2|1|0|2|1|7|3	1	1	1	1	1	6.47	5.73	0
Bri42_11mo	HNRH2_MOUSE	Hnrnph2	11|13|15	39	13	3	3|3|1|3|4|1|3|2|2|0|2|1|4|3	1	1	1	1	1	5.22	5.69	0
Bri42_11mo	Q3U9Q3_MOUSE	Hnrnpk	9|11|13	33	11	3	3|0|0|1|0|1|1|0|0|0|1|0|0|2	1	1	1	1	1	7.95	17.11	0
Bri42_11mo	B2RRY8_MOUSE	Hpcal4	5|3|3	11	3.67	3	0|0|0|0|0|0|0|0|0|0|0|0|0|0	1	1	1	1	1	5.03	36.67	0
Bri42_11mo	Q3U7F3_MOUSE	Hnrnpa1	5|8|6	19	6.33	3	0|0|0|0|0|0|0|0|0|0|0|0|0|0	1	1	1	1	1	8.46	63.33	0
Bri42_11mo	D3YTQ3_MOUSE	Hnrnpdl	5|8|7	20	6.67	3	0|1|0|0|0|1|1|0|0|0|0|0|0|0	1	1	1	1	1	6.5	31.11	0
Bri42_11mo	MARE3_MOUSE	Mapre3	3|5|3	11	3.67	3	0|1|0|0|0|0|0|0|0|0|0|0|0|0	1	1	1	1	1	5.03	36.67	0
Bri42_3mo	TGM2_MOUSE	Tgm2	19|18|23	60	20	3	7|7|3|0|2|3|5|2|0|0|3|5|4|5	1	1	1	1	1	6.38	6.09	0
Bri42_3mo	HNRH1_MOUSE	Hnrnph1	11|16|14	41	13.67	3	4|3|1|3|3|1|4|2|1|0|2|1|7|3	1	1	1	1	1	4.44	5.47	0
Bri42_3mo	HNRH2_MOUSE	Hnrnph2	11|15|15	41	13.67	3	3|3|1|3|4|1|3|2|2|0|2|1|4|3	1	1	1	1	1	5.22	5.98	0
Bri42_3mo	Q3U9Q3_MOUSE	Hnrnpk	8|12|10	30	10	3	3|0|0|1|0|1|1|0|0|0|1|0|0|2	1	1	1	1	1	6.75	15.56	0
Bri42_3mo	Q3TF40_MOUSE	Nono	7|10|9	26	8.67	3	2|3|0|0|0|0|0|2|0|0|1|2|2|2	1	1	1	1	1	4.6	8.67	0
Bri42_3mo	B1AZ46_MOUSE	Baiap2	7|9|8	24	8	3	2|2|0|2|1|0|0|0|0|0|0|0|1|0	1	1	1	1	1	6.46	14	0
Bri42_3mo	Q3U7F3_MOUSE	Hnrnpa1	7|6|5	18	6	3	0|0|0|0|0|0|0|0|0|0|0|0|0|0	1	1	1	1	1	8.46	60	0
Bri42_3mo	MARE3_MOUSE	Mapre3	3|7|4	14	4.67	3	0|1|0|0|0|0|0|0|0|0|0|0|0|0	1	1	1	1	1	5.03	46.67	0
Bri42_15mo	TB10B_MOUSE	Tbc1d10b	8|5|10	23	7.67	3	0|2|0|1|1|0|0|0|2|1|0|0|0|0	1	1	1	1	1	4.78	15.33	0
Bri42_15mo	Q3TYC4_MOUSE	Syt11	5|5|9	19	6.33	3	0|0|0|1|2|0|1|0|0|0|0|0|0|0	1	1	1	1	1	5.45	22.17	0
moAPPxtTA	E9QLL2_MOUSE	Dnm3	26|28|28	82	27.33	3	9|8|2|8|8|9|7|7|13|8|11|5|7|8	1	1	1	1	1	6.52	3.48	0
moAPPxtTA	2AAA_MOUSE	Ppp2r1a	18|16|16	50	16.67	3	3|2|0|3|3|4|1|0|0|0|3|1|3|7	1	1	1	1	1	6.42	7.78	0
moAPPxtTA	CAND1_MOUSE	Cand1	15|14|12	41	13.67	3	2|2|0|0|2|1|0|1|1|1|6|1|3|5	1	1	1	1	1	4.66	7.65	0
moAPPxtTA	A6ZI47_MOUSE	Aldoart2	9|9|7	25	8.33	3	0|0|0|0|0|0|0|0|0|0|0|0|0|0	1	1	1	1	1	11.7	83.33	0
moAPPxtTA	CSRP1_MOUSE	Csrp1	8|9|8	25	8.33	3	0|1|1|0|1|2|3|1|0|0|3|1|1|2	1	1	1	1	1	5.32	7.29	0
moAPPxtTA	Q4FJM5_MOUSE	Rhob	7|9|9	25	8.33	3	2|1|1|2|0|1|3|0|1|0|1|1|0|0	1	1	1	1	1	4.91	8.97	0
moAPPxtTA	Q6P6I3_MOUSE	Atp6v1b1	7|5|6	18	6	3	0|0|0|0|0|0|0|0|0|0|0|0|0|0	1	1	1	1	1	8.46	60	0
moAPPxtTA	XPO1_MOUSE	Xpo1	6|6|7	19	6.33	3	0|0|0|0|1|0|0|0|0|0|0|0|1|0	1	1	1	1	1	9.31	44.33	0
moAPPxtTA	Q3URG1_MOUSE	Tppp	6|5|5	16	5.33	3	0|0|0|0|0|0|0|0|0|0|0|0|0|2	1	1	1	1	1	5.22	37.33	0
moAPPxtTA	B7ZWC0_MOUSE	Ndrg1	6|5|6	17	5.67	3	0|0|0|0|0|0|0|0|0|0|1|0|0|0	1	1	1	1	1	8.46	56.67	0
moAPPxtTA	TCPA_MOUSE	Tcp1	5|10|5	20	6.67	3	0|0|0|0|0|1|0|0|1|0|1|0|1|0	1	1	1	1	1	5.89	23.33	0
moAPPxtTA	MARE3_MOUSE	Mapre3	5|7|3	15	5	3	0|1|0|0|0|0|0|0|0|0|0|0|0|0	1	1	1	1	1	5.03	50	0
moAPPxtTA	DP13B_MOUSE	Appl2	5|6|6	17	5.67	3	0|0|0|0|2|0|0|0|0|0|1|0|0|0	1	1	1	1	1	5	26.44	0
moAPPxtTA	Q0PD49_MOUSE	Rab8b	4|3|4	11	3.67	3	0|0|0|0|0|0|0|0|0|0|0|0|0|0	1	1	1	1	1	5.03	36.67	0
moAPPxtTA	Q0PD50_MOUSE	Rab8a	4|3|4	11	3.67	3	0|0|0|0|0|0|0|0|0|0|0|0|0|0	1	1	1	1	1	5.03	36.67	0
moAPPxtTA	Q3TGJ9_MOUSE	Gsn	4|4|3	11	3.67	3	0|0|0|0|0|0|0|0|0|0|0|0|0|0	1	1	1	1	1	5.03	36.67	0
moAPPxtTA	Q542X7_MOUSE	Cct2	3|14|4	21	7	3	0|0|0|0|0|0|0|0|0|0|0|0|0|0	1	1	1	1	1	5.03	70	0
L85_9mo	APOE_MOUSE	Apoe	80|73	153	76.5	2	0|1|1|19|5|0|3|1|0|0|1|3|3|2	1	1	1	1	1	8.75	27.46	0
L85_9mo	STXB1_MOUSE	Stxbp1	48|49	97	48.5	2	8|8|5|10|13|20|16|11|7|4|13|10|10|14	1	1	1	1	1	13.87	4.56	0
L85_9mo	TPIS_MOUSE	Tpi1	30|29	59	29.5	2	5|3|4|5|7|6|6|6|0|1|8|4|7|9	1	1	1	1	1	16.76	5.82	0
L85_9mo	Q53ZT3_MOUSE	App	21|20	41	20.5	2	1|1|1|0|0|3|5|0|3|2|0|0|1|1	1	1	1	1	1	11.93	15.94	0
L85_9mo	2AAA_MOUSE	Ppp2r1a	19|19	38	19	2	3|2|0|3|3|4|1|0|0|0|3|1|3|7	1	1	1	1	1	8.29	8.87	0
L85_9mo	TB10B_MOUSE	Tbc1d10b	19|14	33	16.5	2	0|2|0|1|1|0|0|0|2|1|0|0|0|0	1	1	1	1	1	20.29	33	0
L85_9mo	CLUS_MOUSE	Clu	18|14	32	16	2	3|0|0|4|1|2|4|2|2|2|1|4|1|4	1	1	1	1	1	9.04	7.47	0
L85_9mo	PGAM1_MOUSE	Pgam1	15|17	32	16	2	0|0|0|2|3|3|3|3|3|2|5|1|1|7	1	1	1	1	1	6.15	6.79	0
L85_9mo	ITM2C_MOUSE	Itm2c	11|9	20	10	2	0|1|0|1|1|1|3|0|0|0|0|1|1|1	1	1	1	1	1	8.7	14	0
L85_9mo	PERE_MOUSE	Epx	7|3	10	5	2	0|0|0|0|0|0|0|0|0|0|0|0|0|0	1	1	1	1	1	5.03	50	0
L85_9mo	PGAM2_MOUSE	Pgam2	4|5	9	4.5	2	0|0|0|0|0|0|0|0|0|0|0|0|0|0	1	1	1	1	1	6.78	45	0
L85_9mo	Q0PD54_MOUSE	Rab6a	4|4	8	4	2	0|0|0|0|0|0|0|0|0|0|0|0|0|0	1	1	1	1	1	6.78	40	0
L85_9mo	Q0PD53_MOUSE	Rab6b	4|4	8	4	2	0|0|0|0|0|0|0|0|0|0|0|0|0|0	1	1	1	1	1	6.78	40	0
L85_20mo	APOE_MOUSE	Apoe	125|139|187	451	150.33	3	0|1|1|19|5|0|3|1|0|0|1|3|3|2	1	1	1	1	1	13.48	53.97	0
L85_20mo	A0A1D5RLD8_MOUSE	Gm10358	165|179|153	497	165.67	3	9|16|21|53|28|29|44|32|43|40|44|14|28|40	1	1	1	1	1	12.36	5.26	0
L85_20mo	S4R1W1_MOUSE	Gm3839	160|175|153	488	162.67	3	9|15|21|50|26|29|45|34|47|41|37|14|26|35	1	1	1	1	1	12.79	5.31	0
L85_20mo	KCRB_MOUSE	Ckb	94|107|119	320	106.67	3	10|5|11|15|13|9|17|27|21|6|12|7|15|28	1	1	1	1	1	14.34	7.62	0
L85_20mo	ENOA_MOUSE	Eno1	80|84|90	254	84.67	3	4|5|0|20|9|7|9|11|4|1|25|7|10|28	1	1	1	1	1	7.23	8.47	0
L85_20mo	Q3TRH3_MOUSE	Hspa8	113|99|77	289	96.33	3	20|25|26|27|27|29|20|22|10|20|26|19|27|22	1	1	1	1	1	28.38	4.21	0
L85_20mo	DPYL2_MOUSE	Dpysl2	60|60|70	190	63.33	3	10|14|5|13|11|14|18|29|22|21|20|10|19|23	1	1	1	1	1	6.61	3.87	0
L85_20mo	Q53ZT3_MOUSE	App	44|40|62	146	48.67	3	1|1|1|0|0|3|5|0|3|2|0|0|1|1	1	1	1	1	1	26.11	37.85	0
L85_20mo	1433Z_MOUSE	Ywhaz	66|67|52	185	61.67	3	6|6|13|12|7|18|15|7|6|6|7|5|9|13	1	1	1	1	1	17.08	6.64	0
L85_20mo	1433G_MOUSE	Ywhag	42|44|49	135	45	3	0|4|10|6|3|14|11|3|0|4|6|5|3|9	1	1	1	1	1	9.04	8.08	0
L85_20mo	A6ZI44_MOUSE	Aldoa	72|67|46	185	61.67	3	2|2|1|10|4|3|9|11|2|3|21|3|5|18	1	1	1	1	1	5.19	9.18	0
L85_20mo	STXB1_MOUSE	Stxbp1	88|85|45	218	72.67	3	8|8|5|10|13|20|16|11|7|4|13|10|10|14	1	1	1	1	1	11.92	6.83	0
L85_20mo	B9EHN0_MOUSE	Uba1	67|69|45	181	60.33	3	0|2|0|8|9|3|7|5|0|0|10|2|9|10	1	1	1	1	1	9.12	12.99	0
L85_20mo	A2A5N2_MOUSE	Ywhab	50|51|45	146	48.67	3	3|5|8|9|5|13|9|3|0|0|9|6|6|10	1	1	1	1	1	12.62	7.92	0
L85_20mo	PGAM1_MOUSE	Pgam1	46|37|41	124	41.33	3	0|0|0|2|3|3|3|3|3|2|5|1|1|7	1	1	1	1	1	22.08	17.54	0
L85_20mo	TPIS_MOUSE	Tpi1	53|52|40	145	48.33	3	5|3|4|5|7|6|6|6|0|1|8|4|7|9	1	1	1	1	1	28.98	9.53	0
L85_20mo	A3KML3_MOUSE	Ywhaq	48|48|39	135	45	3	4|4|9|8|7|15|11|4|0|3|9|5|6|9	1	1	1	1	1	10.62	6.7	0
L85_20mo	HS90A_MOUSE	Hsp90aa1	56|66|37	159	53	3	5|4|0|4|7|7|2|6|5|3|10|5|6|8	1	1	1	1	1	25.53	10.31	0
L85_20mo	B7U582_MOUSE	B7U582_MOUSE	39|34|37	110	36.67	3	10|10|10|10|12|15|9|7|7|9|11|6|11|10	1	1	1	1	1	10.18	3.75	0
L85_20mo	HS90B_MOUSE	Hsp90ab1	52|54|35	141	47	3	5|6|0|3|6|7|2|6|5|3|10|9|7|10	1	1	1	1	1	15.66	8.33	0
L85_20mo	1433E_MOUSE	Ywhae	47|47|35	129	43	3	4|3|7|8|4|12|9|2|0|3|6|5|3|11	1	1	1	1	1	9.78	7.82	0
L85_20mo	PPIA_MOUSE	Ppia	36|36|34	106	35.33	3	1|1|3|5|3|4|7|7|3|2|9|2|5|9	1	1	1	1	1	14.97	8.11	0
L85_20mo	1433F_MOUSE	Ywhah	37|39|31	107	35.67	3	3|0|8|7|0|11|9|0|0|3|6|0|0|8	1	1	1	1	1	5.33	9.08	0
L85_20mo	VTNC_MOUSE	Vtn	29|29|31	89	29.67	3	0|0|0|0|1|0|2|2|0|0|1|2|0|0	1	1	1	1	1	36.08	51.92	0
L85_20mo	E9QLL2_MOUSE	Dnm3	40|45|29	114	38	3	9|8|2|8|8|9|7|7|13|8|11|5|7|8	1	1	1	1	1	9.98	4.84	0
L85_20mo	VATA_MOUSE	Atp6v1a	39|42|28	109	36.33	3	9|6|2|5|1|2|0|4|2|0|10|2|3|6	1	1	1	1	1	7.32	9.78	0
L85_20mo	G6PI_MOUSE	Gpi	50|59|26	135	45	3	1|0|0|6|7|1|1|1|0|0|7|2|5|13	1	1	1	1	1	4.44	14.32	0
L85_20mo	TERA_MOUSE	Vcp	36|38|25	99	33	3	0|0|0|0|0|1|0|0|0|0|8|0|1|2	1	1	1	1	1	6.54	38.5	0
L85_20mo	TKT_MOUSE	Tkt	21|28|25	74	24.67	3	0|1|0|2|1|1|0|3|1|1|6|2|2|2	1	1	1	1	1	13.96	15.7	0
L85_20mo	CLUS_MOUSE	Clu	37|39|24	100	33.33	3	3|0|0|4|1|2|4|2|2|2|1|4|1|4	1	1	1	1	1	21.57	15.56	0
L85_20mo	VATB2_MOUSE	Atp6v1b2	34|38|24	96	32	3	8|6|6|4|0|1|1|5|1|2|5|3|3|6	1	1	1	1	1	10.34	8.78	0
L85_20mo	MDHC_MOUSE	Mdh1	35|33|21	89	29.67	3	2|2|0|3|0|2|4|2|0|0|5|3|3|7	1	1	1	1	1	9.46	12.59	0
L85_20mo	Q3U4W8_MOUSE	Usp5	26|32|18	76	25.33	3	0|1|0|1|2|1|1|1|0|0|5|0|1|3	1	1	1	1	1	10.88	22.17	0
L85_20mo	Q542X7_MOUSE	Cct2	16|16|16	48	16	3	0|0|0|0|0|0|0|0|0|0|0|0|0|0	1	1	1	1	1	25.46	160	0
L85_20mo	Q4FJQ0_MOUSE	Rab7	18|22|16	56	18.67	3	1|2|0|3|3|6|6|0|1|1|4|1|1|0	1	1	1	1	1	5.89	9.01	0
L85_20mo	PGAM2_MOUSE	Pgam2	10|6|16	32	10.67	3	0|0|0|0|0|0|0|0|0|0|0|0|0|0	1	1	1	1	1	10.09	106.67	0
L85_20mo	2AAA_MOUSE	Ppp2r1a	53|66|14	133	44.33	3	3|2|0|3|3|4|1|0|0|0|3|1|3|7	1	1	1	1	1	5.18	20.69	0
L85_20mo	Q3TU36_MOUSE	Rap1gds1	35|43|14	92	30.67	3	0|1|0|3|2|4|0|1|0|0|7|1|3|4	1	1	1	1	1	4.43	16.51	0
L85_20mo	COF1_MOUSE	Cfl1	23|29|14	66	22	3	1|0|1|3|3|0|2|1|2|0|0|0|4|6	1	1	1	1	1	5.59	13.39	0
L85_20mo	Q3U4U6_MOUSE	Cct3	21|20|13	54	18	3	1|0|0|0|2|2|0|1|0|0|1|1|2|4	1	1	1	1	1	10.32	18	0
L85_20mo	Q3U7H9_MOUSE	Prdx5	17|17|13	47	15.67	3	0|0|1|2|3|3|1|3|2|4|4|3|2|3	1	1	1	1	1	7.63	7.08	0
L85_20mo	KIF5C_MOUSE	Kif5c	16|19|12	47	15.67	3	4|1|0|4|4|0|0|1|0|0|1|1|4|3	1	1	1	1	1	4.9	9.54	0
L85_20mo	MP2K1_MOUSE	Map2k1	18|17|12	47	15.67	3	1|3|0|1|3|1|2|2|0|0|4|0|4|5	1	1	1	1	1	5.43	8.44	0
L85_20mo	PRDX2_MOUSE	Prdx2	16|16|12	44	14.67	3	0|0|1|0|0|2|2|2|1|0|1|0|1|2	1	1	1	1	1	12.02	17.11	0
L85_20mo	A6ZI47_MOUSE	Aldoart2	21|21|11	53	17.67	3	0|0|0|0|0|0|0|0|0|0|0|0|0|0	1	1	1	1	1	17.92	176.67	0
L85_20mo	A2ALV3_MOUSE	Sh3gl2	17|18|10	45	15	3	1|2|0|0|0|0|1|0|1|0|2|2|0|5	1	1	1	1	1	4.63	15	0
L85_20mo	MK01_MOUSE	Mapk1	23|25|9	57	19	3	0|0|0|0|0|0|0|0|0|0|3|0|0|2	1	1	1	1	1	5.61	53.2	0
L85_20mo	PSA_MOUSE	Npepps	17|20|9	46	15.33	3	1|0|0|0|1|2|0|1|0|0|4|0|0|1	1	1	1	1	1	5.29	21.47	0
L85_20mo	PEBP1_MOUSE	Pebp1	19|21|9	49	16.33	3	0|0|0|0|0|0|0|1|0|0|1|2|1|4	1	1	1	1	1	4.94	25.41	0
L85_20mo	TCPE_MOUSE	Cct5	11|17|9	37	12.33	3	0|1|0|1|0|0|0|0|0|0|2|0|1|3	1	1	1	1	1	6.97	21.58	0
L85_20mo	Q3UD67_MOUSE	Aars	7|7|9	23	7.67	3	0|0|0|0|0|0|0|0|0|0|1|0|0|0	1	1	1	1	1	11.7	76.67	0
L85_20mo	A5GZX3_MOUSE	Glo1	5|8|9	22	7.33	3	0|0|0|0|0|1|0|0|0|0|1|0|1|1	1	1	1	1	1	5.89	25.67	0
L85_20mo	TB10B_MOUSE	Tbc1d10b	16|13|8	37	12.33	3	0|2|0|1|1|0|0|0|2|1|0|0|0|0	1	1	1	1	1	9.84	24.67	0
L85_20mo	Q3UL22_MOUSE	Cct8	20|22|8	50	16.67	3	0|0|0|0|0|1|0|1|0|0|3|0|0|0	1	1	1	1	1	5.71	46.67	0
L85_20mo	PDXK_MOUSE	Pdxk	17|19|7	43	14.33	3	0|0|0|1|0|0|0|0|1|0|0|0|0|2	1	1	1	1	1	8.19	50.17	0
L85_20mo	B2RXY7_MOUSE	Cbr1	8|7|7	22	7.33	3	0|0|0|2|0|0|0|0|0|0|2|0|0|2	1	1	1	1	1	5.18	17.11	0
L85_20mo	Q3TI05_MOUSE	Cct6a	15|17|6	38	12.67	3	0|0|0|0|2|2|0|1|0|1|0|1|0|0	1	1	1	1	1	6.44	25.33	0
L85_20mo	D3Z4B2_MOUSE	Napg	14|11|6	31	10.33	3	1|1|0|1|0|0|0|0|0|0|2|1|0|1	1	1	1	1	1	5.76	20.67	0
L85_20mo	Q6P6I3_MOUSE	Atp6v1b1	11|12|6	29	9.67	3	0|0|0|0|0|0|0|0|0|0|0|0|0|0	1	1	1	1	1	10.09	96.67	0
L85_20mo	KAD1_MOUSE	Ak1	8|8|6	22	7.33	3	0|0|0|0|0|0|0|0|0|0|0|0|0|0	1	1	1	1	1	10.09	73.33	0
L85_20mo	COR1A_MOUSE	Coro1a	11|16|5	32	10.67	3	1|0|0|1|1|0|0|0|0|0|0|0|2|2	1	1	1	1	1	4.78	21.33	0
L85_20mo	CAP2_MOUSE	Cap2	6|8|4	18	6	3	0|0|0|0|0|0|0|0|0|0|0|0|0|0	1	1	1	1	1	6.78	60	0
L85_20mo	Q4V9W8_MOUSE	Rab4b	4|7|4	15	5	3	0|0|0|0|0|0|0|0|0|0|0|0|0|0	1	1	1	1	1	6.78	50	0
L85_20mo	A2AWI7_MOUSE	Sh3glb2	8|7|4	19	6.33	3	0|1|0|1|0|0|1|0|0|0|0|0|1|0	1	1	1	1	1	4.33	22.17	0
L85_20mo	2ABA_MOUSE	Ppp2r2a	7|8|4	19	6.33	3	0|0|0|1|1|0|0|0|0|0|0|0|0|0	1	1	1	1	1	6.04	44.33	0
L85_20mo	Q9CWU3_MOUSE	Ppp2r2a	7|8|4	19	6.33	3	0|0|0|0|0|0|0|0|0|0|0|0|0|0	1	1	1	1	1	6.78	63.33	0
L85_20mo	Q3UE92_MOUSE	Xpnpep1	8|4|4	16	5.33	3	0|0|0|0|0|0|0|0|0|0|0|0|0|0	1	1	1	1	1	6.78	53.33	0
L85_20mo	SPRE_MOUSE	Spr	3|3|4	10	3.33	3	0|0|0|0|0|0|0|0|0|0|1|0|0|0	1	1	1	1	1	5.03	33.33	0
L85_20mo	ACTY_MOUSE	Actr1b	11|16|3	30	10	3	0|0|0|1|0|1|0|0|0|0|0|0|0|0	1	1	1	1	1	4.33	70	0
L85_20mo	Q99JX6_MOUSE	Anxa6	13|9|3	25	8.33	3	0|0|0|0|0|0|0|0|0|0|0|0|0|0	1	1	1	1	1	5.03	83.33	0
L85_20mo	AEBP1_MOUSE	Aebp1	4|4|3	11	3.67	3	0|0|0|0|0|0|0|0|0|0|0|0|0|0	1	1	1	1	1	5.03	36.67	0
L85_20mo	ANXA6_MOUSE	Anxa6	13|9|3	25	8.33	3	0|0|0|0|0|0|0|0|0|0|1|0|0|0	1	1	1	1	1	5.03	83.33	0
L85_20mo	RTN4_MOUSE	Rtn4	6|5|3	14	4.67	3	0|0|0|0|0|0|0|0|0|0|0|0|1|1	1	1	1	1	1	4.33	32.67	0
L85_20mo	Q3TDM2_MOUSE	Camk1d	4|4|3	11	3.67	3	0|0|0|0|0|0|0|0|0|0|0|0|0|0	1	1	1	1	1	5.03	36.67	0
L85_20mo	D3YUL8_MOUSE	Inpp4a	5|4|3	12	4	3	0|0|0|0|0|0|0|0|1|0|0|0|0|0	1	1	1	1	1	5.03	40	0
L85_20mo	THIC_MOUSE	Acat2	3|5|3	11	3.67	3	0|0|0|0|0|0|0|0|0|0|0|0|0|0	1	1	1	1	1	5.03	36.67	0
MHSI-695_25mo	APOE_MOUSE	Apoe	57|56|106	219	73	3	0|1|1|19|5|0|3|1|0|0|1|3|3|2	1	1	1	1	1	7.07	26.21	0
MHSI-695_25mo	Q53ZT3_MOUSE	App	53|76|60	189	63	3	1|1|1|0|0|3|5|0|3|2|0|0|1|1	1	1	1	1	1	35.18	49	0
MHSI-695_25mo	VTNC_MOUSE	Vtn	16|19|24	59	19.67	3	0|0|0|0|1|0|2|2|0|0|1|2|0|0	1	1	1	1	1	18.64	34.42	0
MHSI-695_25mo	PGAM2_MOUSE	Pgam2	6|4|5	15	5	3	0|0|0|0|0|0|0|0|0|0|0|0|0|0	1	1	1	1	1	6.78	50	0
L85_12mo	A0A0J9YUN4_MOUSE	Dnm1	94	94	94	1	17|18|4|30|24|29|21|22|44|29|24|17|24|22	1	1	1	1	1	9.49	4.05	0
L85_12mo	DYN1_MOUSE	Dnm1	93	93	93	1	16|19|4|30|25|29|20|21|41|29|24|16|25|22	1	1	1	1	1	10.4	4.06	0
L85_12mo	APOE_MOUSE	Apoe	89	89	89	1	0|1|1|19|5|0|3|1|0|0|1|3|3|2	1	1	1	1	1	10.25	31.95	0
L85_12mo	Q3TRH3_MOUSE	Hspa8	70	70	70	1	20|25|26|27|27|29|20|22|10|20|26|19|27|22	1	1	1	1	1	18.64	3.06	0
L85_12mo	STXB1_MOUSE	Stxbp1	58	58	58	1	8|8|5|10|13|20|16|11|7|4|13|10|10|14	1	1	1	1	1	19.74	5.45	0
L85_12mo	HS90A_MOUSE	Hsp90aa1	49	49	49	1	5|4|0|4|7|7|2|6|5|3|10|5|6|8	1	1	1	1	1	39.63	9.53	0
L85_12mo	1433Z_MOUSE	Ywhaz	44	44	44	1	6|6|13|12|7|18|15|7|6|6|7|5|9|13	1	1	1	1	1	12.69	4.74	0
L85_12mo	HS90B_MOUSE	Hsp90ab1	42	42	42	1	5|6|0|3|6|7|2|6|5|3|10|9|7|10	1	1	1	1	1	20.99	7.44	0
L85_12mo	B9EHN0_MOUSE	Uba1	41	41	41	1	0|2|0|8|9|3|7|5|0|0|10|2|9|10	1	1	1	1	1	8.12	8.83	0
L85_12mo	TPIS_MOUSE	Tpi1	41	41	41	1	5|3|4|5|7|6|6|6|0|1|8|4|7|9	1	1	1	1	1	30.13	8.08	0
L85_12mo	G6PI_MOUSE	Gpi	35	35	35	1	1|0|0|6|7|1|1|1|0|0|7|2|5|13	1	1	1	1	1	6.19	11.14	0
L85_12mo	1433G_MOUSE	Ywhag	34	34	34	1	0|4|10|6|3|14|11|3|0|4|6|5|3|9	1	1	1	1	1	6.65	6.1	0
L85_12mo	A2A5N2_MOUSE	Ywhab	33	33	33	1	3|5|8|9|5|13|9|3|0|0|9|6|6|10	1	1	1	1	1	7.76	5.37	0
L85_12mo	B7U582_MOUSE	B7U582_MOUSE	32	32	32	1	10|10|10|10|12|15|9|7|7|9|11|6|11|10	1	1	1	1	1	7.85	3.27	0
L85_12mo	MDHM_MOUSE	Mdh2	31	31	31	1	3|2|3|3|4|5|4|6|3|1|8|7|8|17	1	1	1	1	1	5.94	5.86	0
L85_12mo	A3KML3_MOUSE	Ywhaq	29	29	29	1	4|4|9|8|7|15|11|4|0|3|9|5|6|9	1	1	1	1	1	6.04	4.32	0
L85_12mo	1433E_MOUSE	Ywhae	28	28	28	1	4|3|7|8|4|12|9|2|0|3|6|5|3|11	1	1	1	1	1	6.74	5.09	0
L85_12mo	VATA_MOUSE	Atp6v1a	26	26	26	1	9|6|2|5|1|2|0|4|2|0|10|2|3|6	1	1	1	1	1	6.58	7	0
L85_12mo	PGAM1_MOUSE	Pgam1	25	25	25	1	0|0|0|2|3|3|3|3|3|2|5|1|1|7	1	1	1	1	1	13.34	10.61	0
L85_12mo	PPIA_MOUSE	Ppia	25	25	25	1	1|1|3|5|3|4|7|7|3|2|9|2|5|9	1	1	1	1	1	9.12	5.74	0
L85_12mo	Q53ZT3_MOUSE	App	23	23	23	1	1|1|1|0|0|3|5|0|3|2|0|0|1|1	1	1	1	1	1	14.08	17.89	0
L85_12mo	2AAA_MOUSE	Ppp2r1a	23	23	23	1	3|2|0|3|3|4|1|0|0|0|3|1|3|7	1	1	1	1	1	10.78	10.73	0
L85_12mo	Q3TU36_MOUSE	Rap1gds1	23	23	23	1	0|1|0|3|2|4|0|1|0|0|7|1|3|4	1	1	1	1	1	8.51	12.38	0
L85_12mo	I6L967_MOUSE	Rap1gds1	22	22	22	1	0|0|0|3|2|4|0|0|0|0|7|0|3|3	1	1	1	1	1	6.95	14	0
L85_12mo	MDHC_MOUSE	Mdh1	21	21	21	1	2|2|0|3|0|2|4|2|0|0|5|3|3|7	1	1	1	1	1	9.46	8.91	0
L85_12mo	VATB2_MOUSE	Atp6v1b2	20	20	20	1	8|6|6|4|0|1|1|5|1|2|5|3|3|6	1	1	1	1	1	7.53	5.49	0
L85_12mo	CLUS_MOUSE	Clu	19	19	19	1	3|0|0|4|1|2|4|2|2|2|1|4|1|4	1	1	1	1	1	15.16	8.87	0
L85_12mo	Q3UC72_MOUSE	Gdi2	17	17	17	1	0|0|0|4|4|3|3|1|2|0|6|0|3|4	1	1	1	1	1	7.04	7.93	0
L85_12mo	Q3TJ43_MOUSE	Vps35	16	16	16	1	1|1|0|3|4|3|0|0|0|0|2|2|5|3	1	1	1	1	1	8.39	9.33	0
L85_12mo	Q3U4W8_MOUSE	Usp5	15	15	15	1	0|1|0|1|2|1|1|1|0|0|5|0|1|3	1	1	1	1	1	8.69	13.12	0
L85_12mo	Q3U6C7_MOUSE	Sucla2	15	15	15	1	5|5|2|7|4|6|6|3|0|0|5|4|5|2	1	1	1	1	1	5.43	3.89	0
L85_12mo	FSCN1_MOUSE	Fscn1	14	14	14	1	0|2|1|5|6|4|2|3|3|2|6|4|3|5	1	1	1	1	1	8.29	4.26	0
L85_12mo	PSA_MOUSE	Npepps	14	14	14	1	1|0|0|0|1|2|0|1|0|0|4|0|0|1	1	1	1	1	1	8.88	19.6	0
L85_12mo	MP2K1_MOUSE	Map2k1	14	14	14	1	1|3|0|1|3|1|2|2|0|0|4|0|4|5	1	1	1	1	1	7.04	7.54	0
L85_12mo	A6ZI47_MOUSE	Aldoart2	13	13	13	1	0|0|0|0|0|0|0|0|0|0|0|0|0|0	1	1	1	1	1	20.96	130	0
L85_12mo	PHF24_MOUSE	Phf24	13	13	13	1	0|0|0|4|0|0|0|0|0|0|0|0|0|0	1	1	1	1	1	6.29	45.5	0
L85_12mo	HS105_MOUSE	Hsph1	12	12	12	1	1|2|0|1|2|3|1|0|0|0|1|1|1|3	1	1	1	1	1	10.51	10.5	0
L85_12mo	Q3UL22_MOUSE	Cct8	11	11	11	1	0|0|0|0|0|1|0|1|0|0|3|0|0|0	1	1	1	1	1	7.73	30.8	0
L85_12mo	PEBP1_MOUSE	Pebp1	11	11	11	1	0|0|0|0|0|0|0|1|0|0|1|2|1|4	1	1	1	1	1	6.19	17.11	0
L85_12mo	Q80XJ7_MOUSE	Akr1a1	11	11	11	1	0|0|0|0|0|0|0|0|0|0|0|0|0|2	1	1	1	1	1	9.48	77	0
L85_12mo	PP2AA_MOUSE	Ppp2ca	10	10	10	1	1|1|0|4|3|1|2|0|0|0|2|1|3|3	1	1	1	1	1	6.72	6.67	0
L85_12mo	Q3U4U6_MOUSE	Cct3	10	10	10	1	1|0|0|0|2|2|0|1|0|0|1|1|2|4	1	1	1	1	1	7.09	10	0
L85_12mo	SNAA_MOUSE	Napa	10	10	10	1	1|1|0|3|2|1|2|0|0|0|2|0|4|2	1	1	1	1	1	7.14	7.78	0
L85_12mo	KPCE_MOUSE	Prkce	10	10	10	1	1|0|0|2|2|1|1|0|0|0|2|2|0|3	1	1	1	1	1	11.09	10	0
L85_12mo	MK01_MOUSE	Mapk1	9	9	9	1	0|0|0|0|0|0|0|0|0|0|3|0|0|2	1	1	1	1	1	5.61	25.2	0
L85_12mo	Q99JX6_MOUSE	Anxa6	9	9	9	1	0|0|0|0|0|0|0|0|0|0|0|0|0|0	1	1	1	1	1	14.84	90	0
L85_12mo	ANXA6_MOUSE	Anxa6	9	9	9	1	0|0|0|0|0|0|0|0|0|0|1|0|0|0	1	1	1	1	1	14.84	90	0
L85_12mo	A3QM89_MOUSE	Rtn1	9	9	9	1	0|0|0|2|2|0|0|0|0|0|0|0|0|0	1	1	1	1	1	7.22	31.5	0
L85_12mo	Q3TJY2_MOUSE	Wdr1	8	8	8	1	0|0|0|0|0|1|0|0|0|0|3|0|0|0	1	1	1	1	1	5.47	28	0
L85_12mo	ITM2C_MOUSE	Itm2c	8	8	8	1	0|1|0|1|1|1|3|0|0|0|0|1|1|1	1	1	1	1	1	7.31	11.2	0
L85_12mo	PRDX2_MOUSE	Prdx2	8	8	8	1	0|0|1|0|0|2|2|2|1|0|1|0|1|2	1	1	1	1	1	6.54	9.33	0
L85_12mo	COR1A_MOUSE	Coro1a	8	8	8	1	1|0|0|1|1|0|0|0|0|0|0|0|2|2	1	1	1	1	1	9.84	16	0
L85_12mo	SCRN1_MOUSE	Scrn1	8	8	8	1	0|0|0|0|0|0|0|0|0|0|1|0|0|1	1	1	1	1	1	12.47	56	0
L85_12mo	Q4FJL2_MOUSE	Rtn1	8	8	8	1	2|2|0|2|2|0|0|0|0|0|0|1|2|2	1	1	1	1	1	8.05	8.62	0
L85_12mo	B0V2P5_MOUSE	Dmxl2	7	7	7	1	0|0|0|1|0|0|0|0|0|0|0|0|0|0	1	1	1	1	1	11.7	70	0
L85_12mo	Q0PD49_MOUSE	Rab8b	7	7	7	1	0|0|0|0|0|0|0|0|0|0|0|0|0|0	1	1	1	1	1	11.7	70	0
L85_12mo	Q3UJZ8_MOUSE	Cct4	7	7	7	1	0|0|0|0|2|0|1|0|0|0|1|0|0|0	1	1	1	1	1	8.19	24.5	0
L85_12mo	D3Z4B2_MOUSE	Napg	7	7	7	1	1|1|0|1|0|0|0|0|0|0|2|1|0|1	1	1	1	1	1	7.21	14	0
L85_12mo	CPNE6_MOUSE	Cpne6	7	7	7	1	0|0|1|0|0|1|1|0|0|0|1|1|0|1	1	1	1	1	1	7.67	16.33	0
L85_12mo	CAP2_MOUSE	Cap2	7	7	7	1	0|0|0|0|0|0|0|0|0|0|0|0|0|0	1	1	1	1	1	11.7	70	0
L85_12mo	Q3TI05_MOUSE	Cct6a	6	6	6	1	0|0|0|0|2|2|0|1|0|1|0|1|0|0	1	1	1	1	1	6.44	12	0
L85_12mo	ALDR_MOUSE	Akr1b1	6	6	6	1	0|1|0|2|0|0|0|0|0|0|1|0|0|1	1	1	1	1	1	8.08	16.8	0
L85_12mo	TOLIP_MOUSE	Tollip	6	6	6	1	0|0|0|1|1|1|1|0|0|0|0|0|0|2	1	1	1	1	1	6.19	14	0
L85_12mo	Q9D6C8_MOUSE	Cpne4	6	6	6	1	0|0|0|0|0|0|0|0|0|0|0|0|0|0	1	1	1	1	1	10.09	60	0
L85_12mo	VATE1_MOUSE	Atp6v1e1	6	6	6	1	0|0|1|0|0|1|1|0|0|0|0|0|0|0	1	1	1	1	1	8.09	28	0
L85_12mo	IPO5_MOUSE	Ipo5	5	5	5	1	0|0|0|2|1|0|0|0|0|0|1|0|0|0	1	1	1	1	1	5.45	17.5	0
L85_12mo	FA49B_MOUSE	Fam49b	5	5	5	1	0|0|0|0|0|0|1|0|0|0|0|0|2|1	1	1	1	1	1	5.45	17.5	0
L85_12mo	SEPT3_MOUSE	Sept3	5	5	5	1	1|0|0|0|0|0|0|1|0|0|1|0|0|1	1	1	1	1	1	5.89	17.5	0
L85_12mo	PRPS1_MOUSE	Prps1	5	5	5	1	0|0|0|0|1|0|0|0|0|0|1|0|0|1	1	1	1	1	1	6.5	23.33	0
L85_12mo	Q542X7_MOUSE	Cct2	4	4	4	1	0|0|0|0|0|0|0|0|0|0|0|0|0|0	1	1	1	1	1	6.78	40	0
L85_12mo	RTN4_MOUSE	Rtn4	4	4	4	1	0|0|0|0|0|0|0|0|0|0|0|0|1|1	1	1	1	1	1	6.04	28	0
L85_12mo	Q7TNL5_MOUSE	Ppp2r5d	4	4	4	1	0|0|0|0|0|0|0|0|0|0|0|0|0|0	1	1	1	1	1	6.78	40	0
L85_12mo	Q0PD54_MOUSE	Rab6a	4	4	4	1	0|0|0|0|0|0|0|0|0|0|0|0|0|0	1	1	1	1	1	6.78	40	0
L85_12mo	Q0PD53_MOUSE	Rab6b	4	4	4	1	0|0|0|0|0|0|0|0|0|0|0|0|0|0	1	1	1	1	1	6.78	40	0
L85_12mo	MK09_MOUSE	Mapk9	4	4	4	1	0|0|0|0|0|0|0|0|0|0|0|0|0|0	1	1	1	1	1	6.78	40	0
L85_12mo	E9PYI8_MOUSE	Usp14	4	4	4	1	0|0|0|0|0|0|0|0|0|0|0|0|0|0	1	1	1	1	1	6.78	40	0
Tet-Bri42_8mo	DYN1_MOUSE	Dnm1	106|139|81|91	417	104.25	4	16|19|4|30|25|29|20|21|41|29|24|16|25|22	1	1	1	1	1	4.85	4.55	0
Tet-Bri42_8mo	APOE_MOUSE	Apoe	85|107|110|137	439	109.75	4	0|1|1|19|5|0|3|1|0|0|1|3|3|2	1	1	1	1	1	9.88	39.4	0
Tet-Bri42_8mo	Q53ZT3_MOUSE	App	51|48|24|33	156	39	4	1|1|1|0|0|3|5|0|3|2|0|0|1|1	1	1	1	1	1	14.8	30.33	0
Tet-Bri42_8mo	HS90B_MOUSE	Hsp90ab1	38|49|40|40	167	41.75	4	5|6|0|3|6|7|2|6|5|3|10|9|7|10	1	1	1	1	1	17.93	7.4	0
Tet-Bri42_8mo	HS90A_MOUSE	Hsp90aa1	32|45|29|36	142	35.5	4	5|4|0|4|7|7|2|6|5|3|10|5|6|8	1	1	1	1	1	16.7	6.9	0
Tet-Bri42_8mo	TB10B_MOUSE	Tbc1d10b	8|10|10|18	46	11.5	4	0|2|0|1|1|0|0|0|2|1|0|0|0|0	1	1	1	1	1	9.84	23	0
D-943	APOE_MOUSE	Apoe	35|60	95	47.5	2	0|1|1|19|5|0|3|1|0|0|1|3|3|2	1	1	1	1	1	4.8	17.05	0
D-943	Q53ZT3_MOUSE	App	31|57	88	44	2	1|1|1|0|0|3|5|0|3|2|0|0|1|1	1	1	1	1	1	19.78	34.22	0
L85_16mo	APOE_MOUSE	Apoe	130	130	130	1	0|1|1|19|5|0|3|1|0|0|1|3|3|2	1	1	1	1	1	13.92	46.67	0
L85_16mo	NSF_MOUSE	Nsf	129	129	129	1	28|25|16|40|36|37|53|16|29|41|30|24|38|34	1	1	1	1	1	14.03	4.04	0
L85_16mo	A0A1D5RLD8_MOUSE	Gm10358	123	123	123	1	9|16|21|53|28|29|44|32|43|40|44|14|28|40	1	1	1	1	1	5.34	3.9	0
L85_16mo	S4R1W1_MOUSE	Gm3839	120	120	120	1	9|15|21|50|26|29|45|34|47|41|37|14|26|35	1	1	1	1	1	5.44	3.92	0
L85_16mo	A0A0J9YUN4_MOUSE	Dnm1	112	112	112	1	17|18|4|30|24|29|21|22|44|29|24|17|24|22	1	1	1	1	1	15.23	4.82	0
L85_16mo	DYN1_MOUSE	Dnm1	111	111	111	1	16|19|4|30|25|29|20|21|41|29|24|16|25|22	1	1	1	1	1	16.48	4.84	0
L85_16mo	Q3TRH3_MOUSE	Hspa8	102	102	102	1	20|25|26|27|27|29|20|22|10|20|26|19|27|22	1	1	1	1	1	62.81	4.46	0
L85_16mo	Q53ZT3_MOUSE	App	78	78	78	1	1|1|1|0|0|3|5|0|3|2|0|0|1|1	1	1	1	1	1	52.45	60.67	0
L85_16mo	STXB1_MOUSE	Stxbp1	75	75	75	1	8|8|5|10|13|20|16|11|7|4|13|10|10|14	1	1	1	1	1	29.87	7.05	0
L85_16mo	KCRB_MOUSE	Ckb	73	73	73	1	10|5|11|15|13|9|17|27|21|6|12|7|15|28	1	1	1	1	1	9.79	5.21	0
L85_16mo	ENOA_MOUSE	Eno1	66	66	66	1	4|5|0|20|9|7|9|11|4|1|25|7|10|28	1	1	1	1	1	5.7	6.6	0
L85_16mo	HS90A_MOUSE	Hsp90aa1	55	55	55	1	5|4|0|4|7|7|2|6|5|3|10|5|6|8	1	1	1	1	1	46.93	10.69	0
L85_16mo	B9EHN0_MOUSE	Uba1	54	54	54	1	0|2|0|8|9|3|7|5|0|0|10|2|9|10	1	1	1	1	1	11.35	11.63	0
L85_16mo	ACON_MOUSE	Aco2	53	53	53	1	12|12|4|19|17|13|18|13|3|4|14|11|19|19	1	1	1	1	1	8.55	4.17	0
L85_16mo	Q5SWR1_MOUSE	Ap2b1	51	51	51	1	12|11|6|17|21|15|10|5|3|4|12|14|20|18	1	1	1	1	1	7.19	4.25	0
L85_16mo	G6PI_MOUSE	Gpi	51	51	51	1	1|0|0|6|7|1|1|1|0|0|7|2|5|13	1	1	1	1	1	9.13	16.23	0
L85_16mo	1433Z_MOUSE	Ywhaz	49	49	49	1	6|6|13|12|7|18|15|7|6|6|7|5|9|13	1	1	1	1	1	15.43	5.28	0
L85_16mo	NCDN_MOUSE	Ncdn	49	49	49	1	8|6|1|12|13|19|9|7|7|3|10|5|13|10	1	1	1	1	1	11.27	5.58	0
L85_16mo	2AAA_MOUSE	Ppp2r1a	48	48	48	1	3|2|0|3|3|4|1|0|0|0|3|1|3|7	1	1	1	1	1	26.2	22.4	0
L85_16mo	HS90B_MOUSE	Hsp90ab1	48	48	48	1	5|6|0|3|6|7|2|6|5|3|10|9|7|10	1	1	1	1	1	25.67	8.51	0
L85_16mo	TPIS_MOUSE	Tpi1	45	45	45	1	5|3|4|5|7|6|6|6|0|1|8|4|7|9	1	1	1	1	1	34.8	8.87	0
L85_16mo	A2A5N2_MOUSE	Ywhab	42	42	42	1	3|5|8|9|5|13|9|3|0|0|9|6|6|10	1	1	1	1	1	11.4	6.84	0
L85_16mo	1433E_MOUSE	Ywhae	42	42	42	1	4|3|7|8|4|12|9|2|0|3|6|5|3|11	1	1	1	1	1	12.87	7.64	0
L85_16mo	GDIA_MOUSE	Gdi1	41	41	41	1	0|0|0|15|8|2|3|1|2|1|5|2|3|5	1	1	1	1	1	7.1	12.21	0
L85_16mo	A3KML3_MOUSE	Ywhaq	41	41	41	1	4|4|9|8|7|15|11|4|0|3|9|5|6|9	1	1	1	1	1	11.52	6.11	0
L85_16mo	1433G_MOUSE	Ywhag	40	40	40	1	0|4|10|6|3|14|11|3|0|4|6|5|3|9	1	1	1	1	1	8.44	7.18	0
L85_16mo	MDHM_MOUSE	Mdh2	39	39	39	1	3|2|3|3|4|5|4|6|3|1|8|7|8|17	1	1	1	1	1	8.35	7.38	0
L85_16mo	Q3TU36_MOUSE	Rap1gds1	35	35	35	1	0|1|0|3|2|4|0|1|0|0|7|1|3|4	1	1	1	1	1	13.74	18.85	0
L85_16mo	B7U582_MOUSE	B7U582_MOUSE	34	34	34	1	10|10|10|10|12|15|9|7|7|9|11|6|11|10	1	1	1	1	1	10.18	3.47	0
L85_16mo	1433F_MOUSE	Ywhah	34	34	34	1	3|0|8|7|0|11|9|0|0|3|6|0|0|8	1	1	1	1	1	5.98	8.65	0
L85_16mo	CLUS_MOUSE	Clu	34	34	34	1	3|0|0|4|1|2|4|2|2|2|1|4|1|4	1	1	1	1	1	34.85	15.87	0
L85_16mo	E9QLL2_MOUSE	Dnm3	33	33	33	1	9|8|2|8|8|9|7|7|13|8|11|5|7|8	1	1	1	1	1	14.44	4.2	0
L85_16mo	KPYM_MOUSE	Pkm	33	33	33	1	1|0|1|6|2|4|3|3|1|1|12|2|3|8	1	1	1	1	1	7.79	9.83	0
L85_16mo	D3Z656_MOUSE	Synj1	32	32	32	1	4|5|0|7|8|2|2|0|0|0|10|6|11|11	1	1	1	1	1	5.56	6.79	0
L85_16mo	PGAM1_MOUSE	Pgam1	31	31	31	1	0|0|0|2|3|3|3|3|3|2|5|1|1|7	1	1	1	1	1	17.71	13.15	0
L85_16mo	VATA_MOUSE	Atp6v1a	31	31	31	1	9|6|2|5|1|2|0|4|2|0|10|2|3|6	1	1	1	1	1	8.44	8.35	0
L85_16mo	EF1A2_MOUSE	Eef1a2	30	30	30	1	5|4|8|7|5|13|15|3|10|8|4|5|6|7	1	1	1	1	1	8.17	4.2	0
L85_16mo	BIG3_MOUSE	Arfgef3	29	29	29	1	0|0|0|3|3|0|0|0|0|0|0|0|5|6	1	1	1	1	1	8.37	23.88	0
L85_16mo	PPIA_MOUSE	Ppia	28	28	28	1	1|1|3|5|3|4|7|7|3|2|9|2|5|9	1	1	1	1	1	11.05	6.43	0
L85_16mo	MDHC_MOUSE	Mdh1	28	28	28	1	2|2|0|3|0|2|4|2|0|0|5|3|3|7	1	1	1	1	1	13.97	11.88	0
L85_16mo	Q0PD63_MOUSE	Rab3a	28	28	28	1	5|4|0|12|8|5|10|3|2|1|6|4|8|10	1	1	1	1	1	6.32	5.03	0
L85_16mo	I6L967_MOUSE	Rap1gds1	27	27	27	1	0|0|0|3|2|4|0|0|0|0|7|0|3|3	1	1	1	1	1	8.64	17.18	0
L85_16mo	VTNC_MOUSE	Vtn	27	27	27	1	0|0|0|0|1|0|2|2|0|0|1|2|0|0	1	1	1	1	1	33.41	47.25	0
L85_16mo	Q3UC72_MOUSE	Gdi2	26	26	26	1	0|0|0|4|4|3|3|1|2|0|6|0|3|4	1	1	1	1	1	12.64	12.13	0
L85_16mo	KPCB_MOUSE	Prkcb	26	26	26	1	2|1|8|10|8|7|5|3|3|2|5|2|6|6	1	1	1	1	1	10.07	5.35	0
L85_16mo	VATB2_MOUSE	Atp6v1b2	25	25	25	1	8|6|6|4|0|1|1|5|1|2|5|3|3|6	1	1	1	1	1	11.05	6.86	0
L85_16mo	SNAB_MOUSE	Napb	25	25	25	1	4|3|0|7|5|0|1|0|0|0|7|2|4|4	1	1	1	1	1	7.68	9.46	0
L85_16mo	Q3V117_MOUSE	Acly	25	25	25	1	0|1|0|1|1|1|0|0|0|0|7|1|2|5	1	1	1	1	1	7.83	18.42	0
L85_16mo	Q3TJ43_MOUSE	Vps35	23	23	23	1	1|1|0|3|4|3|0|0|0|0|2|2|5|3	1	1	1	1	1	13.69	13.42	0
L85_16mo	EF2_MOUSE	Eef2	23	23	23	1	1|1|0|5|1|0|0|0|0|0|0|0|3|5	1	1	1	1	1	8.19	20.12	0
L85_16mo	A0A0A6YX18_MOUSE	Atp6v1h	23	23	23	1	6|4|7|8|4|4|2|0|1|1|4|3|6|7	1	1	1	1	1	9.71	5.65	0
L85_16mo	KPCA_MOUSE	Prkca	21	21	21	1	0|0|0|0|0|0|0|0|0|0|0|0|0|0	1	1	1	1	1	32.86	210	0
L85_16mo	Q3U4W8_MOUSE	Usp5	20	20	20	1	0|1|0|1|2|1|1|1|0|0|5|0|1|3	1	1	1	1	1	12.33	17.5	0
L85_16mo	FSCN1_MOUSE	Fscn1	20	20	20	1	0|2|1|5|6|4|2|3|3|2|6|4|3|5	1	1	1	1	1	18.29	6.09	0
L85_16mo	COF1_MOUSE	Cfl1	20	20	20	1	1|0|1|3|3|0|2|1|2|0|0|0|4|6	1	1	1	1	1	9	12.17	0
L85_16mo	TB10B_MOUSE	Tbc1d10b	20	20	20	1	0|2|0|1|1|0|0|0|2|1|0|0|0|0	1	1	1	1	1	30.87	40	0
L85_16mo	TERA_MOUSE	Vcp	19	19	19	1	0|0|0|0|0|1|0|0|0|0|8|0|1|2	1	1	1	1	1	5.34	22.17	0
L85_16mo	MK01_MOUSE	Mapk1	19	19	19	1	0|0|0|0|0|0|0|0|0|0|3|0|0|2	1	1	1	1	1	10.56	53.2	0
L85_16mo	Q3U6C7_MOUSE	Sucla2	17	17	17	1	5|5|2|7|4|6|6|3|0|0|5|4|5|2	1	1	1	1	1	7.64	4.41	0
L85_16mo	PRDX1_MOUSE	Prdx1	17	17	17	1	1|1|0|2|3|3|3|3|0|2|2|1|3|6	1	1	1	1	1	14.72	7.93	0
L85_16mo	TKT_MOUSE	Tkt	16	16	16	1	0|1|0|2|1|1|0|3|1|1|6|2|2|2	1	1	1	1	1	9.66	10.18	0
L85_16mo	PSA_MOUSE	Npepps	16	16	16	1	1|0|0|0|1|2|0|1|0|0|4|0|0|1	1	1	1	1	1	10.28	22.4	0
L85_16mo	HS74L_MOUSE	Hspa4l	16	16	16	1	0|2|0|0|0|0|0|0|0|0|6|0|0|2	1	1	1	1	1	5.62	22.4	0
L85_16mo	ARL8A_MOUSE	Arl8a	16	16	16	1	0|1|0|3|3|0|2|0|0|0|3|1|6|4	1	1	1	1	1	6.14	9.74	0
L85_16mo	IDH3A_MOUSE	Idh3a	16	16	16	1	2|2|2|4|5|3|6|2|0|0|5|3|5|7	1	1	1	1	1	6.77	4.87	0
L85_16mo	ITM2C_MOUSE	Itm2c	16	16	16	1	0|1|0|1|1|1|3|0|0|0|0|1|1|1	1	1	1	1	1	18.63	22.4	0
L85_16mo	PRDX2_MOUSE	Prdx2	16	16	16	1	0|0|1|0|0|2|2|2|1|0|1|0|1|2	1	1	1	1	1	17.62	18.67	0
L85_16mo	CAND1_MOUSE	Cand1	15	15	15	1	2|2|0|0|2|1|0|1|1|1|6|1|3|5	1	1	1	1	1	6.62	8.4	0
L85_16mo	PYGB_MOUSE	Pygb	15	15	15	1	1|0|0|0|4|2|0|0|0|0|1|0|3|3	1	1	1	1	1	7.7	15	0
L85_16mo	IMB1_MOUSE	Kpnb1	15	15	15	1	0|0|0|1|1|0|0|1|1|0|0|0|2|4	1	1	1	1	1	9.58	21	0
L85_16mo	Q3UL22_MOUSE	Cct8	15	15	15	1	0|0|0|0|0|1|0|1|0|0|3|0|0|0	1	1	1	1	1	10.27	42	0
L85_16mo	KIF5C_MOUSE	Kif5c	15	15	15	1	4|1|0|4|4|0|0|1|0|0|1|1|4|3	1	1	1	1	1	6.86	9.13	0
L85_16mo	A2ALV3_MOUSE	Sh3gl2	15	15	15	1	1|2|0|0|0|0|1|0|1|0|2|2|0|5	1	1	1	1	1	7.7	15	0
L85_16mo	E0CZ78_MOUSE	Ppp3cb	15	15	15	1	2|4|0|4|2|3|0|3|0|5|3|4|2|4	1	1	1	1	1	11.59	5.83	0
L85_16mo	MK03_MOUSE	Mapk3	14	14	14	1	1|0|0|0|0|0|0|1|0|0|4|0|0|1	1	1	1	1	1	7.58	28	0
L85_16mo	Q3U4U6_MOUSE	Cct3	14	14	14	1	1|0|0|0|2|2|0|1|0|0|1|1|2|4	1	1	1	1	1	11.4	14	0
L85_16mo	Q3U2G2_MOUSE	Hspa4	14	14	14	1	1|0|0|0|0|0|0|0|0|0|5|0|0|3	1	1	1	1	1	5.5	21.78	0
L85_16mo	SNAA_MOUSE	Napa	14	14	14	1	1|1|0|3|2|1|2|0|0|0|2|0|4|2	1	1	1	1	1	12.23	10.89	0
L85_16mo	PHF24_MOUSE	Phf24	14	14	14	1	0|0|0|4|0|0|0|0|0|0|0|0|0|0	1	1	1	1	1	6.6	49	0
L85_16mo	IPO5_MOUSE	Ipo5	14	14	14	1	0|0|0|2|1|0|0|0|0|0|1|0|0|0	1	1	1	1	1	17.4	49	0
L85_16mo	A6ZI47_MOUSE	Aldoart2	13	13	13	1	0|0|0|0|0|0|0|0|0|0|0|0|0|0	1	1	1	1	1	20.96	130	0
L85_16mo	CISY_MOUSE	Cs	13	13	13	1	3|2|0|3|4|4|5|3|1|1|3|2|4|2	1	1	1	1	1	6.43	4.92	0
L85_16mo	HS105_MOUSE	Hsph1	13	13	13	1	1|2|0|1|2|3|1|0|0|0|1|1|1|3	1	1	1	1	1	11.85	11.38	0
L85_16mo	ARF5_MOUSE	Arf5	13	13	13	1	2|3|2|4|4|4|4|0|0|0|2|2|2|3	1	1	1	1	1	7.43	5.69	0
L85_16mo	CRYM_MOUSE	Crym	13	13	13	1	0|0|0|0|0|0|0|0|0|0|0|1|1|4	1	1	1	1	1	6.62	30.33	0
L85_16mo	TAGL3_MOUSE	Tagln3	13	13	13	1	0|0|0|0|0|0|0|0|0|0|1|0|0|3	1	1	1	1	1	8.14	45.5	0
L85_16mo	PEBP1_MOUSE	Pebp1	12	12	12	1	0|0|0|0|0|0|0|1|0|0|1|2|1|4	1	1	1	1	1	6.8	18.67	0
L85_16mo	PDXK_MOUSE	Pdxk	12	12	12	1	0|0|0|1|0|0|0|0|1|0|0|0|0|2	1	1	1	1	1	14.81	42	0
L85_16mo	E9PV73_MOUSE	Hpca	12	12	12	1	2|2|1|2|2|1|3|1|1|0|1|1|1|1	1	1	1	1	1	9.53	8.84	0
L85_16mo	PP2AA_MOUSE	Ppp2ca	11	11	11	1	1|1|0|4|3|1|2|0|0|0|2|1|3|3	1	1	1	1	1	8	7.33	0
L85_16mo	Q3U7H9_MOUSE	Prdx5	11	11	11	1	0|0|1|2|3|3|1|3|2|4|4|3|2|3	1	1	1	1	1	5.4	4.97	0
L85_16mo	KPCE_MOUSE	Prkce	11	11	11	1	1|0|0|2|2|1|1|0|0|0|2|2|0|3	1	1	1	1	1	12.97	11	0
L85_16mo	A3QM89_MOUSE	Rtn1	11	11	11	1	0|0|0|2|2|0|0|0|0|0|0|0|0|0	1	1	1	1	1	8.69	38.5	0
L85_16mo	Q3TI05_MOUSE	Cct6a	10	10	10	1	0|0|0|0|2|2|0|1|0|1|0|1|0|0	1	1	1	1	1	13.3	20	0
L85_16mo	Q3UJZ8_MOUSE	Cct4	10	10	10	1	0|0|0|0|2|0|1|0|0|0|1|0|0|0	1	1	1	1	1	12.19	35	0
L85_16mo	Q99JX6_MOUSE	Anxa6	10	10	10	1	0|0|0|0|0|0|0|0|0|0|0|0|0|0	1	1	1	1	1	16.39	100	0
L85_16mo	PGM2L_MOUSE	Pgm2l1	10	10	10	1	0|0|0|0|0|1|0|0|0|0|3|0|0|0	1	1	1	1	1	6.58	35	0
L85_16mo	Q5DTG0_MOUSE	Atp8a1	10	10	10	1	2|0|0|0|0|0|0|0|0|0|0|0|0|0	1	1	1	1	1	8.82	70	0
L85_16mo	B2RSR7_MOUSE	Gpd1l	10	10	10	1	0|0|0|0|1|0|0|0|0|0|3|0|0|2	1	1	1	1	1	6.44	23.33	0
L85_16mo	ANXA6_MOUSE	Anxa6	10	10	10	1	0|0|0|0|0|0|0|0|0|0|1|0|0|0	1	1	1	1	1	16.39	100	0
L85_16mo	Q6P6I3_MOUSE	Atp6v1b1	10	10	10	1	0|0|0|0|0|0|0|0|0|0|0|0|0|0	1	1	1	1	1	16.39	100	0
L85_16mo	CDC42_MOUSE	Cdc42	10	10	10	1	0|0|0|4|3|0|2|1|2|0|1|0|2|1	1	1	1	1	1	6.12	8.75	0
L85_16mo	D3YVA2_MOUSE	Ncald	10	10	10	1	2|0|0|0|0|0|3|0|0|0|0|0|0|0	1	1	1	1	1	6.14	28	0
L85_16mo	B0V2P5_MOUSE	Dmxl2	9	9	9	1	0|0|0|1|0|0|0|0|0|0|0|0|0|0	1	1	1	1	1	14.84	90	0
L85_16mo	Q0PD65_MOUSE	Rab2a	9	9	9	1	1|1|0|2|1|0|2|0|0|0|1|2|2|2	1	1	1	1	1	7.17	9	0
L85_16mo	COR1A_MOUSE	Coro1a	9	9	9	1	1|0|0|1|1|0|0|0|0|0|0|0|2|2	1	1	1	1	1	11.56	18	0
L85_16mo	Q0PD49_MOUSE	Rab8b	9	9	9	1	0|0|0|0|0|0|0|0|0|0|0|0|0|0	1	1	1	1	1	14.84	90	0
L85_16mo	D3Z4B2_MOUSE	Napg	9	9	9	1	1|1|0|1|0|0|0|0|0|0|2|1|0|1	1	1	1	1	1	10.12	18	0
L85_16mo	CPNE6_MOUSE	Cpne6	9	9	9	1	0|0|1|0|0|1|1|0|0|0|1|1|0|1	1	1	1	1	1	10.63	21	0
L85_16mo	SCRN1_MOUSE	Scrn1	9	9	9	1	0|0|0|0|0|0|0|0|0|0|1|0|0|1	1	1	1	1	1	14.02	63	0
L85_16mo	RASL1_MOUSE	Rasal1	8	8	8	1	0|0|0|1|1|0|0|0|0|0|0|0|2|1	1	1	1	1	1	11.93	22.4	0
L85_16mo	E9Q7C9_MOUSE	Klc1	8	8	8	1	0|0|0|0|0|0|0|0|0|0|0|0|0|0	1	1	1	1	1	13.28	80	0
L85_16mo	Q4FJL2_MOUSE	Rtn1	8	8	8	1	2|2|0|2|2|0|0|0|0|0|0|1|2|2	1	1	1	1	1	8.05	8.62	0
L85_16mo	Q542X7_MOUSE	Cct2	7	7	7	1	0|0|0|0|0|0|0|0|0|0|0|0|0|0	1	1	1	1	1	11.7	70	0
L85_16mo	ACTZ_MOUSE	Actr1a	7	7	7	1	0|0|0|1|0|1|0|0|0|0|0|0|0|1	1	1	1	1	1	9.65	32.67	0
L85_16mo	ACTY_MOUSE	Actr1b	7	7	7	1	0|0|0|1|0|1|0|0|0|0|0|0|0|0	1	1	1	1	1	10.9	49	0
L85_16mo	CAP1_MOUSE	Cap1	7	7	7	1	0|0|0|0|0|0|0|1|0|0|0|0|0|2	1	1	1	1	1	7.05	32.67	0
L85_16mo	DC1L1_MOUSE	Dync1li1	7	7	7	1	2|2|0|1|0|0|0|0|0|0|1|1|0|1	1	1	1	1	1	6.75	12.25	0
L85_16mo	PEA15_MOUSE	Pea15	7	7	7	1	0|0|0|1|1|0|0|0|0|0|0|0|0|0	1	1	1	1	1	10.9	49	0
L85_16mo	Q3TYC4_MOUSE	Syt11	7	7	7	1	0|0|0|1|2|0|1|0|0|0|0|0|0|0	1	1	1	1	1	8.19	24.5	0
L85_16mo	ALDR_MOUSE	Akr1b1	7	7	7	1	0|1|0|2|0|0|0|0|0|0|1|0|0|1	1	1	1	1	1	10	19.6	0
L85_16mo	B2RSC8_MOUSE	Nedd4	7	7	7	1	0|0|0|1|1|0|1|0|0|0|0|0|0|0	1	1	1	1	1	9.65	32.67	0
L85_16mo	HPCL1_MOUSE	Hpcal1	7	7	7	1	0|0|0|0|0|0|0|0|0|0|1|0|0|0	1	1	1	1	1	11.7	70	0
L85_16mo	E9QN59_MOUSE	Mapk10	7	7	7	1	1|1|0|1|1|1|0|0|0|0|1|1|1|1	1	1	1	1	1	6.29	10.89	0
L85_16mo	MK09_MOUSE	Mapk9	7	7	7	1	0|0|0|0|0|0|0|0|0|0|0|0|0|0	1	1	1	1	1	11.7	70	0
L85_16mo	GABT_MOUSE	Abat	6	6	6	1	0|0|0|0|1|0|0|0|0|0|0|0|0|2	1	1	1	1	1	6.04	28	0
L85_16mo	MP2K2_MOUSE	Map2k2	6	6	6	1	0|0|0|0|0|0|0|0|0|0|0|0|0|0	1	1	1	1	1	10.09	60	0
L85_16mo	CAP2_MOUSE	Cap2	6	6	6	1	0|0|0|0|0|0|0|0|0|0|0|0|0|0	1	1	1	1	1	10.09	60	0
L85_16mo	Q80XJ7_MOUSE	Akr1a1	6	6	6	1	0|0|0|0|0|0|0|0|0|0|0|0|0|2	1	1	1	1	1	6	42	0
L85_16mo	FA49B_MOUSE	Fam49b	6	6	6	1	0|0|0|0|0|0|1|0|0|0|0|0|2|1	1	1	1	1	1	6.83	21	0
L85_16mo	B2RRY8_MOUSE	Hpcal4	6	6	6	1	0|0|0|0|0|0|0|0|0|0|0|0|0|0	1	1	1	1	1	10.09	60	0
L85_16mo	B9EIC7_MOUSE	Phyhip	6	6	6	1	0|0|0|0|0|0|0|0|0|0|1|1|0|1	1	1	1	1	1	8.09	28	0
L85_16mo	ARP2_MOUSE	Actr2	6	6	6	1	0|0|0|0|0|0|0|0|0|0|0|0|0|2	1	1	1	1	1	6	42	0
L85_16mo	Q9D6C8_MOUSE	Cpne4	6	6	6	1	0|0|0|0|0|0|0|0|0|0|0|0|0|0	1	1	1	1	1	10.09	60	0
L85_16mo	VATE1_MOUSE	Atp6v1e1	6	6	6	1	0|0|1|0|0|1|1|0|0|0|0|0|0|0	1	1	1	1	1	8.09	28	0
L85_16mo	Q3TDM2_MOUSE	Camk1d	6	6	6	1	0|0|0|0|0|0|0|0|0|0|0|0|0|0	1	1	1	1	1	10.09	60	0
L85_16mo	IPO7_MOUSE	Ipo7	6	6	6	1	0|0|0|0|0|0|0|0|1|0|0|0|0|0	1	1	1	1	1	10.09	60	0
L85_16mo	MK08_MOUSE	Mapk8	6	6	6	1	0|0|0|0|0|0|0|0|0|0|0|0|0|0	1	1	1	1	1	10.09	60	0
L85_16mo	Q3THX4_MOUSE	Vps45	6	6	6	1	0|0|0|0|0|0|0|0|0|0|0|0|0|0	1	1	1	1	1	10.09	60	0
L85_16mo	D3Z079_MOUSE	Stxbp5	6	6	6	1	0|0|0|0|1|0|0|0|0|0|0|0|1|0	1	1	1	1	1	9.31	42	0
L85_16mo	PGAM2_MOUSE	Pgam2	5	5	5	1	0|0|0|0|0|0|0|0|0|0|0|0|0|0	1	1	1	1	1	8.46	50	0
L85_16mo	TCPA_MOUSE	Tcp1	5	5	5	1	0|0|0|0|0|1|0|0|1|0|1|0|1|0	1	1	1	1	1	5.89	17.5	0
L85_16mo	Q4FJU1_MOUSE	Serpine2	5	5	5	1	0|0|0|0|1|0|0|0|0|0|0|0|0|0	1	1	1	1	1	8.46	50	0
L85_16mo	Q4V9W8_MOUSE	Rab4b	5	5	5	1	0|0|0|0|0|0|0|0|0|0|0|0|0|0	1	1	1	1	1	8.46	50	0
L85_16mo	SEPT3_MOUSE	Sept3	5	5	5	1	1|0|0|0|0|0|0|1|0|0|1|0|0|1	1	1	1	1	1	5.89	17.5	0
L85_16mo	A2AWI7_MOUSE	Sh3glb2	5	5	5	1	0|1|0|1|0|0|1|0|0|0|0|0|1|0	1	1	1	1	1	5.89	17.5	0
L85_16mo	2ABA_MOUSE	Ppp2r2a	5	5	5	1	0|0|0|1|1|0|0|0|0|0|0|0|0|0	1	1	1	1	1	7.69	35	0
L85_16mo	Q9CWU3_MOUSE	Ppp2r2a	5	5	5	1	0|0|0|0|0|0|0|0|0|0|0|0|0|0	1	1	1	1	1	8.46	50	0
L85_16mo	PTPA_MOUSE	Ptpa	5	5	5	1	1|1|0|0|0|0|0|0|0|0|1|0|0|0	1	1	1	1	1	6.5	23.33	0
L85_16mo	OLA1_MOUSE	Ola1	5	5	5	1	0|0|0|0|0|0|0|0|0|0|0|0|0|0	1	1	1	1	1	8.46	50	0
L85_16mo	Q7TNL5_MOUSE	Ppp2r5d	5	5	5	1	0|0|0|0|0|0|0|0|0|0|0|0|0|0	1	1	1	1	1	8.46	50	0
L85_16mo	Q0PD54_MOUSE	Rab6a	5	5	5	1	0|0|0|0|0|0|0|0|0|0|0|0|0|0	1	1	1	1	1	8.46	50	0
L85_16mo	Q0PD53_MOUSE	Rab6b	5	5	5	1	0|0|0|0|0|0|0|0|0|0|0|0|0|0	1	1	1	1	1	8.46	50	0
L85_16mo	RUN3A_MOUSE	Rundc3a	5	5	5	1	1|0|0|2|1|0|0|0|0|0|0|0|1|0	1	1	1	1	1	6.19	14	0
L85_16mo	CSTN3_MOUSE	Clstn3	5	5	5	1	0|0|0|1|0|0|1|0|0|0|0|0|0|1	1	1	1	1	1	6.5	23.33	0
L85_16mo	MIF_MOUSE	Mif	5	5	5	1	0|0|0|1|0|0|0|1|0|0|1|0|0|1	1	1	1	1	1	5.89	17.5	0
L85_16mo	A0A087WP33_MOUSE	Atg9a	5	5	5	1	0|0|0|1|1|0|0|0|0|0|0|0|1|0	1	1	1	1	1	6.5	23.33	0
L85_16mo	RTN4_MOUSE	Rtn4	4	4	4	1	0|0|0|0|0|0|0|0|0|0|0|0|1|1	1	1	1	1	1	6.04	28	0
L85_16mo	S4R1M8_MOUSE	Syt11	4	4	4	1	0|0|0|0|0|0|0|0|0|0|0|0|0|0	1	1	1	1	1	6.78	40	0
L85_16mo	UBE2O_MOUSE	Ube2o	4	4	4	1	0|0|0|0|0|0|0|0|0|0|0|0|0|0	1	1	1	1	1	6.78	40	0
L85_16mo	Q3UE92_MOUSE	Xpnpep1	4	4	4	1	0|0|0|0|0|0|0|0|0|0|0|0|0|0	1	1	1	1	1	6.78	40	0
L85_16mo	B2RRN5_MOUSE	Rab4a	4	4	4	1	0|0|0|0|0|0|0|0|0|0|0|0|0|0	1	1	1	1	1	6.78	40	0
L85_16mo	ARPC3_MOUSE	Arpc3	4	4	4	1	0|0|0|0|0|0|0|0|0|0|0|0|1|1	1	1	1	1	1	6.04	28	0
L85_16mo	E9PYI8_MOUSE	Usp14	4	4	4	1	0|0|0|0|0|0|0|0|0|0|0|0|0|0	1	1	1	1	1	6.78	40	0
L85_16mo	PGRC1_MOUSE	Pgrmc1	4	4	4	1	0|0|0|0|0|0|0|0|0|0|0|0|0|0	1	1	1	1	1	6.78	40	0
L85_16mo	TAGL2_MOUSE	Tagln2	4	4	4	1	0|0|0|0|0|0|0|0|0|0|0|0|0|1	1	1	1	1	1	6.78	40	0
L85_16mo	E9PVC7_MOUSE	Cdk14	4	4	4	1	0|0|0|0|0|0|0|0|0|0|0|0|0|0	1	1	1	1	1	6.78	40	0
L85_16mo	ASSY_MOUSE	Ass1	4	4	4	1	0|0|0|0|0|0|0|0|0|0|0|0|0|0	1	1	1	1	1	6.78	40	0
L85_16mo	FPPS_MOUSE	Fdps	4	4	4	1	0|0|0|0|0|0|0|0|0|0|0|0|0|0	1	1	1	1	1	6.78	40	0
L85_16mo	Q6ZQK4_MOUSE	Ppp2r5c	4	4	4	1	0|0|0|0|0|0|0|0|0|0|0|0|0|0	1	1	1	1	1	6.78	40	0
107xtTA_13mo_DOX_1wk	B9EHN0_MOUSE	Uba1	36|26|36	98	32.67	3	0|2|0|8|9|3|7|5|0|0|10|2|9|10	0.99	1	0.99	1	0.99	4.29	7.04	0
107xtTA_13mo_DOX_1wk	GDIA_MOUSE	Gdi1	27|24|30	81	27	3	0|0|0|15|8|2|3|1|2|1|5|2|3|5	0.99	0.99	0.99	0.99	0.99	3.85	8.04	0
107xtTA_13mo_DOX_1wk	GRP75_MOUSE	Hspa9	19|14|14	47	15.67	3	1|1|0|5|5|2|1|0|0|0|5|1|3|6	0.99	1	0.99	1	0.99	4.18	7.31	0
107xtTA_13mo_DOX_1wk	TERA_MOUSE	Vcp	18|15|18	51	17	3	0|0|0|0|0|1|0|0|0|0|8|0|1|2	0.99	0.99	0.99	0.99	0.99	4.46	19.83	0
107xtTA_13mo_DOX_1wk	EF2_MOUSE	Eef2	16|10|19	45	15	3	1|1|0|5|1|0|0|0|0|0|0|0|3|5	0.99	1	0.99	1	0.99	3.3	13.12	0
107xtTA_13mo_DOX_1wk	Q3U2G2_MOUSE	Hspa4	16|11|13	40	13.33	3	1|0|0|0|0|0|0|0|0|0|5|0|0|3	0.99	1	0.99	1	0.99	4.47	20.74	0
107xtTA_13mo_DOX_1wk	Q3TU36_MOUSE	Rap1gds1	15|13|21	49	16.33	3	0|1|0|3|2|4|0|1|0|0|7|1|3|4	0.99	1	0.99	1	0.99	3.96	8.79	0
107xtTA_13mo_DOX_1wk	Q3V117_MOUSE	Acly	15|13|18	46	15.33	3	0|1|0|1|1|1|0|0|0|0|7|1|2|5	0.99	1	0.99	1	0.99	3.89	11.3	0
107xtTA_13mo_DOX_1wk	HS105_MOUSE	Hsph1	14|7|9	30	10	3	1|2|0|1|2|3|1|0|0|0|1|1|1|3	0.99	1	0.99	1	0.99	4.08	8.75	0
107xtTA_13mo_DOX_1wk	MDHC_MOUSE	Mdh1	13|14|12	39	13	3	2|2|0|3|0|2|4|2|0|0|5|3|3|7	0.99	0.99	0.99	0.99	0.99	3.71	5.52	0
107xtTA_13mo_DOX_1wk	HS74L_MOUSE	Hspa4l	13|12|18	43	14.33	3	0|2|0|0|0|0|0|0|0|0|6|0|0|2	0.99	1	0.99	1	0.99	4.43	20.07	0
107xtTA_13mo_DOX_1wk	Q3UC72_MOUSE	Gdi2	12|13|26	51	17	3	0|0|0|4|4|3|3|1|2|0|6|0|3|4	0.99	1	0.99	1	0.99	3.94	7.93	0
107xtTA_13mo_DOX_1wk	TKT_MOUSE	Tkt	12|9|18	39	13	3	0|1|0|2|1|1|0|3|1|1|6|2|2|2	0.99	1	0.99	1	0.99	3.73	8.27	0
107xtTA_13mo_DOX_1wk	MP2K1_MOUSE	Map2k1	10|13|12	35	11.67	3	1|3|0|1|3|1|2|2|0|0|4|0|4|5	0.99	1	0.99	1	0.99	3.84	6.28	0
107xtTA_13mo_DOX_1wk	PDXK_MOUSE	Pdxk	7|4|7	18	6	3	0|0|0|1|0|0|0|0|1|0|0|0|0|2	0.99	1	0.99	1	0.99	4.05	21	0
107xtTA_13mo_DOX_1wk	Q3TIJ7_MOUSE	Cct7	7|7|6	20	6.67	3	0|0|0|1|1|0|0|0|0|0|2|0|0|3	0.99	0.99	0.99	0.99	0.99	3.88	13.33	0
107xtTA_13mo_DOX_1wk	ARP2_MOUSE	Actr2	7|4|5	16	5.33	3	0|0|0|0|0|0|0|0|0|0|0|0|0|2	0.99	1	0.99	1	0.99	4.39	37.33	0
107xtTA_13mo_DOX_1wk	H15_MOUSE	Hist1h1b	7|7|4	18	6	3	1|1|0|0|0|0|0|1|0|0|1|1|0|1	0.99	1	0.99	1	0.99	3.24	14	0
107xtTA_13mo_DOX_1wk	D3Z4B2_MOUSE	Napg	6|5|5	16	5.33	3	1|1|0|1|0|0|0|0|0|0|2|1|0|1	0.99	1	0.99	1	0.99	4.32	10.67	0
107xtTA_13mo_DOX_1wk	PRPS1_MOUSE	Prps1	6|3|5	14	4.67	3	0|0|0|0|1|0|0|0|0|0|1|0|0|1	0.99	1	0.99	1	0.99	3.26	21.78	0
107xtTA_13mo_DOX_1wk	B2RXY7_MOUSE	Cbr1	5|7|10	22	7.33	3	0|0|0|2|0|0|0|0|0|0|2|0|0|2	0.99	1	0.99	1	0.99	3.4	17.11	0
107xtTA_13mo_DOX_1wk	FA49B_MOUSE	Fam49b	5|4|6	15	5	3	0|0|0|0|0|0|1|0|0|0|0|0|2|1	0.99	1	0.99	1	0.99	4.05	17.5	0
107xtTA_13mo_DOX_1wk	Q3TWP9_MOUSE	Ehd4	5|2|4	11	3.67	3	0|0|0|0|0|0|0|0|0|0|0|0|0|0	0.99	1	0.99	1	0.99	3.19	36.67	0
107xtTA_13mo_DOX_1wk	RUN3A_MOUSE	Rundc3a	5|5|4	14	4.67	3	1|0|0|2|1|0|0|0|0|0|0|0|1|0	0.99	1	0.99	1	0.99	4.33	13.07	0
107xtTA_13mo_DOX_1wk	RASL1_MOUSE	Rasal1	4|4|7	15	5	3	0|0|0|1|1|0|0|0|0|0|0|0|2|1	0.99	1	0.99	1	0.99	4.33	14	0
107xtTA_13mo_DOX_1wk	TPA_MOUSE	Plat	4|7|2	13	4.33	3	0|0|0|0|0|0|0|0|0|0|0|0|0|0	0.99	1	0.99	1	0.99	3.19	43.33	0
107xtTA_13mo_DOX_1wk	SRR_MOUSE	Srr	4|4|4	12	4	3	0|0|0|1|1|0|0|0|0|0|0|0|1|1	0.99	0.99	0.99	0.99	0.99	4.33	14	0
107xtTA_13mo_DOX_1wk	Q3T9A1_MOUSE	Ehd1	4|2|4	10	3.33	3	0|0|0|0|0|0|0|0|0|0|1|0|0|0	0.99	1	0.99	1	0.99	3.19	33.33	0
107xtTA_13mo_DOX_1wk	TBC9B_MOUSE	Tbc1d9b	4|4|2	10	3.33	3	0|0|0|0|0|0|0|0|0|0|0|0|0|0	0.99	1	0.99	1	0.99	3.19	33.33	0
107xtTA_13mo_DOX_1wk	A2RS22_MOUSE	Coro1b	4|3|4	11	3.67	3	0|0|0|1|1|0|0|0|0|0|0|0|0|0	0.99	1	0.99	1	0.99	4.33	25.67	0
107xtTA_13mo_DOX_1wk	PMM1_MOUSE	Pmm1	4|2|4	10	3.33	3	0|0|0|0|0|0|0|0|0|0|0|0|0|0	0.99	1	0.99	1	0.99	3.19	33.33	0
107xtTA_13mo_DOX_1wk	ACTZ_MOUSE	Actr1a	3|4|8	15	5	3	0|0|0|1|0|1|0|0|0|0|0|0|0|1	0.99	1	0.99	1	0.99	3.26	23.33	0
107xtTA_13mo_DOX_1wk	D3Z7E5_MOUSE	Gsk3a	3|3|3	9	3	3	0|0|0|0|0|0|0|0|0|0|0|0|0|0	0.99	0.99	0.99	0.99	0.99	5.03	30	0
107xtTA_13mo_DOX_1wk	Q3UHS6_MOUSE	Tln1	3|4|5	12	4	3	0|0|0|0|0|0|1|0|0|0|0|0|1|0	0.99	1	0.99	1	0.99	4.33	28	0
107xtTA_13mo_DOX_1wk	CYTC_MOUSE	Cst3	3|3|3	9	3	3	0|0|0|0|0|0|0|0|0|0|1|0|0|0	0.99	0.99	0.99	0.99	0.99	5.03	30	0
107xtTA_13mo_DOX_1wk	SEM3G_MOUSE	Sema3g	2|7|4	13	4.33	3	0|0|0|0|0|0|0|0|0|0|0|0|0|0	0.99	1	0.99	1	0.99	3.19	43.33	0
107xtTA_13mo_DOX_1wk	Q8BGB4_MOUSE	Bcam	2|6|4	12	4	3	0|0|0|0|0|0|0|0|0|0|0|0|0|0	0.99	1	0.99	1	0.99	3.19	40	0
107xtTA_13mo_DOX_1wk	Q7TNL5_MOUSE	Ppp2r5d	2|4|4	10	3.33	3	0|0|0|0|0|0|0|0|0|0|0|0|0|0	0.99	1	0.99	1	0.99	3.19	33.33	0
107xtTA_13mo_DOX_1mo	FAS_MOUSE	Fasn	29|31|40|29	129	32.25	4	3|1|0|2|7|1|0|1|0|0|14|0|8|13	0.99	1	0.99	1	0.99	3.94	9.03	0
107xtTA_13mo_DOX_1mo	GDIA_MOUSE	Gdi1	24|30|35|29	118	29.5	4	0|0|0|15|8|2|3|1|2|1|5|2|3|5	0.99	1	0.99	1	0.99	3.85	8.79	0
107xtTA_13mo_DOX_1mo	Q3TU36_MOUSE	Rap1gds1	16|13|20|19	68	17	4	0|1|0|3|2|4|0|1|0|0|7|1|3|4	0.99	1	0.99	1	0.99	3.96	9.15	0
107xtTA_13mo_DOX_1mo	Q3V117_MOUSE	Acly	16|16|18|12	62	15.5	4	0|1|0|1|1|1|0|0|0|0|7|1|2|5	0.99	1	0.99	1	0.99	3.54	11.42	0
107xtTA_13mo_DOX_1mo	E9Q3M3_MOUSE	Dctn1	15|21|23|23	82	20.5	4	2|3|0|5|7|0|0|0|2|0|2|2|4|7	0.99	1	0.99	1	0.99	3.81	8.44	0
107xtTA_13mo_DOX_1mo	SNAA_MOUSE	Napa	14|12|15|7	48	12	4	1|1|0|3|2|1|2|0|0|0|2|0|4|2	0.99	1	0.99	1	0.99	3.54	9.33	0
107xtTA_13mo_DOX_1mo	E0CY11_MOUSE	Nrxn1	14|13|12|9	48	12	4	0|3|0|2|5|0|1|0|0|0|0|0|2|0	0.99	1	0.99	1	0.99	3.55	12.92	0
107xtTA_13mo_DOX_1mo	ARL8A_MOUSE	Arl8a	14|12|12|16	54	13.5	4	0|1|0|3|3|0|2|0|0|0|3|1|6|4	0.99	1	0.99	1	0.99	4.08	8.22	0
107xtTA_13mo_DOX_1mo	Q3UC72_MOUSE	Gdi2	12|18|25|17	72	18	4	0|0|0|4|4|3|3|1|2|0|6|0|3|4	0.99	1	0.99	1	0.99	3.94	8.4	0
107xtTA_13mo_DOX_1mo	TERA_MOUSE	Vcp	12|16|19|16	63	15.75	4	0|0|0|0|0|1|0|0|0|0|8|0|1|2	0.99	1	0.99	1	0.99	3.74	18.38	0
107xtTA_13mo_DOX_1mo	HTRA1_MOUSE	Htra1	11|13|16|14	54	13.5	4	1|1|3|1|1|5|7|2|4|4|4|1|3|2	0.99	1	0.99	1	0.99	3.94	4.85	0
107xtTA_13mo_DOX_1mo	CAND1_MOUSE	Cand1	10|14|16|16	56	14	4	2|2|0|0|2|1|0|1|1|1|6|1|3|5	0.99	1	0.99	1	0.99	3.36	7.84	0
107xtTA_13mo_DOX_1mo	PHF24_MOUSE	Phf24	10|11|7|7	35	8.75	4	0|0|0|4|0|0|0|0|0|0|0|0|0|0	0.99	1	0.99	1	0.99	4.23	30.62	0
107xtTA_13mo_DOX_1mo	KI21A_MOUSE	Kif21a	9|16|8|6	39	9.75	4	0|0|0|1|3|0|0|0|0|0|1|0|2|2	0.99	1	0.99	1	0.99	3.63	15.17	0
107xtTA_13mo_DOX_1mo	B2RXY7_MOUSE	Cbr1	9|9|9|5	32	8	4	0|0|0|2|0|0|0|0|0|0|2|0|0|2	0.99	1	0.99	1	0.99	3.4	18.67	0
107xtTA_13mo_DOX_1mo	Q3U4W8_MOUSE	Usp5	8|17|16|20	61	15.25	4	0|1|0|1|2|1|1|1|0|0|5|0|1|3	0.99	1	0.99	1	0.99	3.5	13.34	0
107xtTA_13mo_DOX_1mo	Q3TIJ7_MOUSE	Cct7	8|7|7|7	29	7.25	4	0|0|0|1|1|0|0|0|0|0|2|0|0|3	0.99	1	0.99	1	0.99	4.7	14.5	0
107xtTA_13mo_DOX_1mo	PEBP1_MOUSE	Pebp1	7|7|10|10	34	8.5	4	0|0|0|0|0|0|0|1|0|0|1|2|1|4	0.99	1	0.99	1	0.99	3.64	13.22	0
107xtTA_13mo_DOX_1mo	Q3TI05_MOUSE	Cct6a	5|4|7|6	22	5.5	4	0|0|0|0|2|2|0|1|0|1|0|1|0|0	0.99	1	0.99	1	0.99	3.16	11	0
107xtTA_13mo_DOX_1mo	Q3TN39_MOUSE	Slc3a2	5|4|4|4	17	4.25	4	2|1|0|0|0|0|0|0|0|0|1|1|0|0	0.99	1	0.99	1	0.99	4.33	11.9	0
107xtTA_13mo_DOX_1mo	FA49B_MOUSE	Fam49b	4|4|11|6	25	6.25	4	0|0|0|0|0|0|1|0|0|0|0|0|2|1	0.99	1	0.99	1	0.99	4.05	21.88	0
107xtTA_13mo_DOX_1mo	Q3TYC4_MOUSE	Syt11	4|4|8|9	25	6.25	4	0|0|0|1|2|0|1|0|0|0|0|0|0|0	0.99	1	0.99	1	0.99	4.05	21.88	0
107xtTA_13mo_DOX_1mo	Q7TNL5_MOUSE	Ppp2r5d	4|2|5|4	15	3.75	4	0|0|0|0|0|0|0|0|0|0|0|0|0|0	0.99	1	0.99	1	0.99	3.19	37.5	0
107xtTA_13mo_DOX_1mo	ESTD_MOUSE	Esd	3|2|4|3	12	3	4	0|0|0|0|0|0|0|0|0|0|1|0|0|0	0.99	1	0.99	1	0.99	3.19	30	0
107xtTA_13mo_DOX_1mo	XPO1_MOUSE	Xpo1	3|3|6|4	16	4	4	0|0|0|0|1|0|0|0|0|0|0|0|1|0	0.99	1	0.99	1	0.99	4.33	28	0
107xtTA_13mo_DOX_1mo	PLCB1_MOUSE	Plcb1	3|3|3|3	12	3	4	0|0|0|0|0|0|0|0|0|0|0|0|0|0	0.99	0.99	0.99	0.99	0.99	5.03	30	0
107xtTA_13mo_DOX_1mo	E9PVC7_MOUSE	Cdk14	3|3|3|2	11	2.75	4	0|0|0|0|0|0|0|0|0|0|0|0|0|0	0.99	0.99	0.99	0.99	0.99	3.19	27.5	0
107xtTA_13mo_DOX_1mo	MK_MOUSE	Mdk	3|3|2|3	11	2.75	4	0|0|0|0|0|0|0|0|0|0|0|0|0|0	0.99	0.99	0.99	0.99	0.99	3.19	27.5	0
107xtTA_13mo_DOX_1mo	S4R1M8_MOUSE	Syt11	2|3|6|6	17	4.25	4	0|0|0|0|0|0|0|0|0|0|0|0|0|0	0.99	1	0.99	1	0.99	3.19	42.5	0
107xtTA_13mo_DOX_1mo	B2KGP3_MOUSE	Ppm1e	2|3|5|5	15	3.75	4	0|0|0|0|0|0|0|0|0|0|0|0|0|0	0.99	1	0.99	1	0.99	3.19	37.5	0
107xtTA_13mo_DOX_1mo	G3UXW9_MOUSE	Gps1	2|3|3|3	11	2.75	4	0|0|0|0|0|0|0|0|0|0|0|0|0|0	0.99	0.99	0.99	0.99	0.99	3.19	27.5	0
107xtTA_13mo_DOX_1mo	Q3TQY2_MOUSE	Dctn4	2|5|4|3	14	3.5	4	0|0|0|0|0|0|0|0|0|0|0|0|0|0	0.99	1	0.99	1	0.99	3.19	35	0
107xtTA_13mo_DOX_1mo	Q69ZZ7_MOUSE	mKIAA0762	2|3|3|4	12	3	4	0|0|0|0|0|0|0|0|0|0|0|0|0|0	0.99	1	0.99	1	0.99	3.19	30	0
107xtTA_13mo	D3Z656_MOUSE	Synj1	30|24|30|34	118	29.5	4	4|5|0|7|8|2|2|0|0|0|10|6|11|11	0.99	1	0.99	1	0.99	3.59	6.26	0
107xtTA_13mo	GDIA_MOUSE	Gdi1	26|42|36|32	136	34	4	0|0|0|15|8|2|3|1|2|1|5|2|3|5	0.99	1	0.99	1	0.99	4.25	10.13	0
107xtTA_13mo	G6PI_MOUSE	Gpi	20|27|29|31	107	26.75	4	1|0|0|6|7|1|1|1|0|0|7|2|5|13	0.99	1	0.99	1	0.99	3.19	8.51	0
107xtTA_13mo	ARL8A_MOUSE	Arl8a	15|14|14|13	56	14	4	0|1|0|3|3|0|2|0|0|0|3|1|6|4	0.99	1	0.99	1	0.99	4.6	8.52	0
107xtTA_13mo	KI21A_MOUSE	Kif21a	15|16|6|7	44	11	4	0|0|0|1|3|0|0|0|0|0|1|0|2|2	0.99	1	0.99	1	0.99	3.63	17.11	0
107xtTA_13mo	I6L967_MOUSE	Rap1gds1	14|15|23|20	72	18	4	0|0|0|3|2|4|0|0|0|0|7|0|3|3	0.99	1	0.99	1	0.99	4.11	11.45	0
107xtTA_13mo	IMB1_MOUSE	Kpnb1	12|12|11|7	42	10.5	4	0|0|0|1|1|0|0|1|1|0|0|0|2|4	0.99	1	0.99	1	0.99	3.79	14.7	0
107xtTA_13mo	GSTP1_MOUSE	Gstp1	11|14|14|14	53	13.25	4	0|0|2|3|2|2|4|1|2|1|6|2|2|6	0.99	1	0.99	1	0.99	3.92	5.62	0
107xtTA_13mo	ATLA1_MOUSE	Atl1	10|8|11|13	42	10.5	4	0|1|0|3|3|1|0|0|0|0|0|1|3|4	0.99	1	0.99	1	0.99	3.26	9.19	0
107xtTA_13mo	E9PUE7_MOUSE	Abr	10|7|5|6	28	7	4	0|1|0|2|1|0|0|0|1|0|0|1|1|1	0.99	1	0.99	1	0.99	3.92	12.25	0
107xtTA_13mo	SYNC_MOUSE	Nars	9|6|7|10	32	8	4	0|0|0|2|2|0|0|0|0|0|2|0|2|2	0.99	1	0.99	1	0.99	3.92	11.2	0
107xtTA_13mo	PEBP1_MOUSE	Pebp1	8|9|13|15	45	11.25	4	0|0|0|0|0|0|0|1|0|0|1|2|1|4	0.99	1	0.99	1	0.99	4.3	17.5	0
107xtTA_13mo	PHF24_MOUSE	Phf24	8|10|7|9	34	8.5	4	0|0|0|4|0|0|0|0|0|0|0|0|0|0	0.99	1	0.99	1	0.99	4.23	29.75	0
107xtTA_13mo	GABT_MOUSE	Abat	7|4|4|5	20	5	4	0|0|0|0|1|0|0|0|0|0|0|0|0|2	0.99	1	0.99	1	0.99	3.91	23.33	0
107xtTA_13mo	CRYM_MOUSE	Crym	7|9|9|8	33	8.25	4	0|0|0|0|0|0|0|0|0|0|0|1|1|4	0.99	0.99	0.99	0.99	0.99	3.84	19.25	0
107xtTA_13mo	TCPE_MOUSE	Cct5	7|9|7|6	29	7.25	4	0|1|0|1|0|0|0|0|0|0|2|0|1|3	0.99	1	0.99	1	0.99	4.07	12.69	0
107xtTA_13mo	PACN1_MOUSE	Pacsin1	7|7|9|8	31	7.75	4	0|1|0|0|0|0|0|0|0|0|0|0|0|4	0.99	0.99	0.99	0.99	0.99	4.04	21.7	0
107xtTA_13mo	Q3UGR6_MOUSE	Pafah1b1	7|5|8|6	26	6.5	4	0|0|0|0|0|0|0|0|0|0|3|0|0|0	0.99	1	0.99	1	0.99	3.8	30.33	0
107xtTA_13mo	Q80XJ7_MOUSE	Akr1a1	6|6|5|4	21	5.25	4	0|0|0|0|0|0|0|0|0|0|0|0|0|2	0.99	1	0.99	1	0.99	4.39	36.75	0
107xtTA_13mo	C1QT4_MOUSE	C1qtnf4	5|8|9|10	32	8	4	1|1|0|1|1|1|0|0|0|0|1|1|1|1	0.99	1	0.99	1	0.99	3.52	12.44	0
107xtTA_13mo	TOLIP_MOUSE	Tollip	5|8|4|5	22	5.5	4	0|0|0|1|1|1|1|0|0|0|0|0|0|2	0.99	1	0.99	1	0.99	3.24	12.83	0
107xtTA_13mo	ARC1A_MOUSE	Arpc1a	5|8|4|5	22	5.5	4	0|0|0|0|0|0|0|0|0|0|0|0|0|2	0.99	1	0.99	1	0.99	4.39	38.5	0
107xtTA_13mo	B2RRY8_MOUSE	Hpcal4	5|2|7|7	21	5.25	4	0|0|0|0|0|0|0|0|0|0|0|0|0|0	0.99	1	0.99	1	0.99	3.19	52.5	0
107xtTA_13mo	FA49B_MOUSE	Fam49b	4|4|9|8	25	6.25	4	0|0|0|0|0|0|1|0|0|0|0|0|2|1	0.99	1	0.99	1	0.99	4.05	21.88	0
107xtTA_13mo	Q3THQ5_MOUSE	Stip1	4|7|7|7	25	6.25	4	0|0|0|0|0|0|0|0|0|0|1|0|0|2	0.99	1	0.99	1	0.99	3.91	29.17	0
107xtTA_13mo	PYGM_MOUSE	Pygm	4|5|8|8	25	6.25	4	0|0|0|0|2|1|0|0|0|0|1|0|2|1	0.99	1	0.99	1	0.99	3.16	12.5	0
107xtTA_13mo	F8VPK5_MOUSE	Rock2	4|2|4|3	13	3.25	4	0|0|0|0|0|0|0|0|0|0|0|0|0|1	0.99	1	0.99	1	0.99	3.19	32.5	0
107xtTA_13mo	B2RSC8_MOUSE	Nedd4	4|4|5|4	17	4.25	4	0|0|0|1|1|0|1|0|0|0|0|0|0|0	0.99	1	0.99	1	0.99	4.9	19.83	0
107xtTA_13mo	Q3UIH7_MOUSE	Rabggta	4|4|2|6	16	4	4	0|0|0|0|0|0|0|0|0|0|0|0|0|0	0.99	1	0.99	1	0.99	3.19	40	0
107xtTA_13mo	PTPA_MOUSE	Ptpa	4|5|4|4	17	4.25	4	1|1|0|0|0|0|0|0|0|0|1|0|0|0	0.99	1	0.99	1	0.99	4.9	19.83	0
107xtTA_13mo	B2RUC7_MOUSE	Strap	4|5|2|3	14	3.5	4	0|0|0|0|0|0|0|0|0|0|0|0|0|0	0.99	1	0.99	1	0.99	3.19	35	0
107xtTA_13mo	THIC_MOUSE	Acat2	4|3|2|3	12	3	4	0|0|0|0|0|0|0|0|0|0|0|0|0|0	0.99	1	0.99	1	0.99	3.19	30	0
107xtTA_13mo	Q571A2_MOUSE	Cul2	4|3|2|3	12	3	4	0|0|0|0|0|0|0|0|0|0|0|0|0|0	0.99	1	0.99	1	0.99	3.19	30	0
107xtTA_13mo	ACTZ_MOUSE	Actr1a	3|8|11|10	32	8	4	0|0|0|1|0|1|0|0|0|0|0|0|0|1	0.99	1	0.99	1	0.99	3.26	37.33	0
107xtTA_13mo	B9EIC7_MOUSE	Phyhip	3|10|5|5	23	5.75	4	0|0|0|0|0|0|0|0|0|0|1|1|0|1	0.99	1	0.99	1	0.99	3.26	26.83	0
107xtTA_13mo	Q8BRR9_MOUSE	Pde1a	3|2|5|3	13	3.25	4	0|0|0|0|0|0|0|0|0|0|0|0|0|0	0.99	1	0.99	1	0.99	3.19	32.5	0
107xtTA_13mo	2ABA_MOUSE	Ppp2r2a	3|3|7|6	19	4.75	4	0|0|0|1|1|0|0|0|0|0|0|0|0|0	0.99	1	0.99	1	0.99	4.33	33.25	0
107xtTA_13mo	ARPC3_MOUSE	Arpc3	3|4|4|4	15	3.75	4	0|0|0|0|0|0|0|0|0|0|0|0|1|1	0.99	1	0.99	1	0.99	4.33	26.25	0
107xtTA_13mo	TAXB1_MOUSE	Tax1bp1	3|6|2|5	16	4	4	0|0|0|0|0|0|0|0|0|0|0|0|0|0	0.99	1	0.99	1	0.99	3.19	40	0
107xtTA_13mo	AP3M2_MOUSE	Ap3m2	3|6|3|2	14	3.5	4	0|0|0|0|0|0|0|0|0|0|0|0|0|0	0.99	1	0.99	1	0.99	3.19	35	0
107xtTA_13mo	OSBL1_MOUSE	Osbpl1a	3|2|5|5	15	3.75	4	0|0|0|0|0|0|0|0|0|0|0|0|0|0	0.99	1	0.99	1	0.99	3.19	37.5	0
107xtTA_13mo	Q8BQV8_MOUSE	Sult4a1	3|2|4|4	13	3.25	4	0|0|0|0|0|0|0|0|0|0|0|0|0|0	0.99	1	0.99	1	0.99	3.19	32.5	0
107xtTA_13mo	Q3U5V3_MOUSE	Psmc2	3|5|3|2	13	3.25	4	0|0|0|0|0|0|0|0|0|0|0|0|0|0	0.99	1	0.99	1	0.99	3.19	32.5	0
107xtTA_13mo	E9PUW7_MOUSE	Xpo7	3|4|2|3	12	3	4	0|0|0|0|0|0|0|0|0|0|0|0|0|0	0.99	1	0.99	1	0.99	3.19	30	0
107xtTA_13mo	A2ACM0_MOUSE	Rptor	3|3|4|3	13	3.25	4	0|0|0|0|1|0|0|0|0|0|0|0|1|0	0.99	1	0.99	1	0.99	4.33	22.75	0
107xtTA_13mo	Q9D6C8_MOUSE	Cpne4	3|3|3|3	12	3	4	0|0|0|0|0|0|0|0|0|0|0|0|0|0	0.99	0.99	0.99	0.99	0.99	5.03	30	0
107xtTA_13mo	PGRC1_MOUSE	Pgrmc1	3|2|3|3	11	2.75	4	0|0|0|0|0|0|0|0|0|0|0|0|0|0	0.99	0.99	0.99	0.99	0.99	3.19	27.5	0
107xtTA_13mo	PCOC1_MOUSE	Pcolce	2|6|4|3	15	3.75	4	0|0|0|0|0|0|0|0|0|0|0|0|0|0	0.99	1	0.99	1	0.99	3.19	37.5	0
107xtTA_13mo	Q0PD49_MOUSE	Rab8b	2|7|5|8	22	5.5	4	0|0|0|0|0|0|0|0|0|0|0|0|0|0	0.99	1	0.99	1	0.99	3.19	55	0
107xtTA_13mo	D3Z7E5_MOUSE	Gsk3a	2|5|4|7	18	4.5	4	0|0|0|0|0|0|0|0|0|0|0|0|0|0	0.99	1	0.99	1	0.99	3.19	45	0
107xtTA_13mo	G3UXW9_MOUSE	Gps1	2|6|5|6	19	4.75	4	0|0|0|0|0|0|0|0|0|0|0|0|0|0	0.99	1	0.99	1	0.99	3.19	47.5	0
107xtTA_13mo	Q8BGB4_MOUSE	Bcam	2|5|4|3	14	3.5	4	0|0|0|0|0|0|0|0|0|0|0|0|0|0	0.99	1	0.99	1	0.99	3.19	35	0
107xtTA_13mo	Q3TWP9_MOUSE	Ehd4	2|6|3|6	17	4.25	4	0|0|0|0|0|0|0|0|0|0|0|0|0|0	0.99	1	0.99	1	0.99	3.19	42.5	0
107xtTA_13mo	Q3T9A1_MOUSE	Ehd1	2|3|3|4	12	3	4	0|0|0|0|0|0|0|0|0|0|1|0|0|0	0.99	1	0.99	1	0.99	3.19	30	0
107xtTA_13mo	RRAGC_MOUSE	Rragc	2|3|4|3	12	3	4	0|0|0|0|0|0|0|0|0|0|0|0|0|0	0.99	1	0.99	1	0.99	3.19	30	0
107xtTA_13mo	PSD11_MOUSE	Psmd11	2|4|3|3	12	3	4	0|0|0|0|0|0|0|0|0|0|0|0|0|0	0.99	1	0.99	1	0.99	3.19	30	0
107xtTA_13mo	A3KMD2_MOUSE	Ranbp6	2|3|4|3	12	3	4	0|0|0|0|1|0|0|0|0|0|0|0|0|0	0.99	1	0.99	1	0.99	3.19	30	0
Bri42_11mo	B2RSC8_MOUSE	Nedd4	4|5|4	13	4.33	3	0|0|0|1|1|0|1|0|0|0|0|0|0|0	0.99	1	0.99	1	0.99	4.9	20.22	0
Bri42_11mo	B7ZNX8_MOUSE	Cep128	3|8|4	15	5	3	0|0|0|0|0|0|0|0|0|0|0|0|2|0	0.99	1	0.99	1	0.99	3.47	35	0
Bri42_3mo	A2AL12_MOUSE	Hnrnpa3	7|10|11	28	9.33	3	3|3|0|1|3|0|0|0|0|0|0|0|1|1	0.99	1	0.99	1	0.99	3.41	10.89	0
moAPPxtTA	TKT_MOUSE	Tkt	10|23|10	43	14.33	3	0|1|0|2|1|1|0|3|1|1|6|2|2|2	0.99	1	0.99	1	0.99	4.56	9.12	0
moAPPxtTA	DHPR_MOUSE	Qdpr	9|14|13	36	12	3	0|1|0|2|0|2|1|4|0|0|4|0|3|3	0.99	1	0.99	1	0.99	3.64	8.4	0
moAPPxtTA	MK01_MOUSE	Mapk1	7|9|7	23	7.67	3	0|0|0|0|0|0|0|0|0|0|3|0|0|2	0.99	1	0.99	1	0.99	4.48	21.47	0
moAPPxtTA	AMPL_MOUSE	Lap3	7|8|2	17	5.67	3	0|0|0|0|1|0|0|0|0|0|0|0|0|0	0.99	1	0.99	1	0.99	3.19	56.67	0
moAPPxtTA	MK03_MOUSE	Mapk3	6|14|9	29	9.67	3	1|0|0|0|0|0|0|1|0|0|4|0|0|1	0.99	1	0.99	1	0.99	3.26	19.33	0
moAPPxtTA	Q3ULZ3_MOUSE	Psat1	6|9|4	19	6.33	3	0|0|0|1|1|0|0|0|0|0|2|0|1|2	0.99	1	0.99	1	0.99	3.16	12.67	0
moAPPxtTA	Q3UGR6_MOUSE	Pafah1b1	5|7|8	20	6.67	3	0|0|0|0|0|0|0|0|0|0|3|0|0|0	0.99	1	0.99	1	0.99	3.8	31.11	0
moAPPxtTA	GABT_MOUSE	Abat	4|13|4	21	7	3	0|0|0|0|1|0|0|0|0|0|0|0|0|2	0.99	1	0.99	1	0.99	3.91	32.67	0
moAPPxtTA	CLIC4_MOUSE	Clic4	4|4|3	11	3.67	3	0|0|0|0|0|0|0|0|0|0|1|1|0|0	0.99	1	0.99	1	0.99	4.33	25.67	0
moAPPxtTA	LYNX1_MOUSE	Lynx1	4|4|2	10	3.33	3	0|0|0|0|0|0|0|0|0|0|0|0|0|0	0.99	1	0.99	1	0.99	3.19	33.33	0
L85_9mo	1433Z_MOUSE	Ywhaz	32|32	64	32	2	6|6|13|12|7|18|15|7|6|6|7|5|9|13	0.99	0.99	0.99	0.99	0.99	4.66	3.45	0
L85_9mo	HS90A_MOUSE	Hsp90aa1	21|17	38	19	2	5|4|0|4|7|7|2|6|5|3|10|5|6|8	0.99	1	0.99	1	0.99	3.88	3.69	0
L85_9mo	Q3TU36_MOUSE	Rap1gds1	16|13	29	14.5	2	0|1|0|3|2|4|0|1|0|0|7|1|3|4	0.99	1	0.99	1	0.99	3.96	7.81	0
L85_9mo	BIG3_MOUSE	Arfgef3	16|15	31	15.5	2	0|0|0|3|3|0|0|0|0|0|0|0|5|6	0.99	0.99	0.99	0.99	0.99	4.46	12.76	0
L85_9mo	MDHC_MOUSE	Mdh1	15|14	29	14.5	2	2|2|0|3|0|2|4|2|0|0|5|3|3|7	0.99	1	0.99	1	0.99	4.97	6.15	0
L85_9mo	PHF24_MOUSE	Phf24	10|8	18	9	2	0|0|0|4|0|0|0|0|0|0|0|0|0|0	0.99	1	0.99	1	0.99	4.62	31.5	0
L85_9mo	Q3TYC4_MOUSE	Syt11	9|4	13	6.5	2	0|0|0|1|2|0|1|0|0|0|0|0|0|0	0.99	1	0.99	1	0.99	4.05	22.75	0
L85_9mo	PRDX2_MOUSE	Prdx2	6|7	13	6.5	2	0|0|1|0|0|2|2|2|1|0|1|0|1|2	0.99	0.99	0.99	0.99	0.99	3.9	7.58	0
L85_9mo	VTNC_MOUSE	Vtn	5|10	15	7.5	2	0|0|0|0|1|0|2|2|0|0|1|2|0|0	0.99	1	0.99	1	0.99	3.78	13.12	0
L85_9mo	Q9D6C8_MOUSE	Cpne4	3|3	6	3	2	0|0|0|0|0|0|0|0|0|0|0|0|0|0	0.99	0.99	0.99	0.99	0.99	5.03	30	0
L85_9mo	MK09_MOUSE	Mapk9	3|3	6	3	2	0|0|0|0|0|0|0|0|0|0|0|0|0|0	0.99	0.99	0.99	0.99	0.99	5.03	30	0
L85_9mo	E9PVC7_MOUSE	Cdk14	3|3	6	3	2	0|0|0|0|0|0|0|0|0|0|0|0|0|0	0.99	0.99	0.99	0.99	0.99	5.03	30	0
L85_20mo	A0A0J9YUN4_MOUSE	Dnm1	141|144|80	365	121.67	3	17|18|4|30|24|29|21|22|44|29|24|17|24|22	0.99	1	0.99	1	0.99	3.15	5.24	0
L85_20mo	DYN1_MOUSE	Dnm1	138|140|79	357	119	3	16|19|4|30|25|29|20|21|41|29|24|16|25|22	0.99	1	0.99	1	0.99	3.79	5.19	0
L85_20mo	ACTBL_MOUSE	Actbl2	60|53|70	183	61	3	8|6|16|9|10|19|24|23|19|26|9|5|9|11	0.99	1	0.99	1	0.99	4.11	4.4	0
L85_20mo	Q3UJ20_MOUSE	Eno2	42|42|37	121	40.33	3	0|0|0|6|2|2|1|0|0|0|2|1|3|19	0.99	1	0.99	1	0.99	4.96	15.69	0
L85_20mo	ATPA_MOUSE	Atp5a1	39|34|33	106	35.33	3	12|10|13|11|11|7|10|12|10|17|10|8|15|14	0.99	1	0.99	1	0.99	4.07	3.09	0
L85_20mo	FAS_MOUSE	Fasn	56|61|30	147	49	3	3|1|0|2|7|1|0|1|0|0|14|0|8|13	0.99	1	0.99	1	0.99	4.08	13.72	0
L85_20mo	GDIA_MOUSE	Gdi1	53|56|25	134	44.67	3	0|0|0|15|8|2|3|1|2|1|5|2|3|5	0.99	1	0.99	1	0.99	4.05	13.3	0
L85_20mo	MDHM_MOUSE	Mdh2	42|36|24	102	34	3	3|2|3|3|4|5|4|6|3|1|8|7|8|17	0.99	1	0.99	1	0.99	3.79	6.43	0
L85_20mo	KPYM_MOUSE	Pkm	38|32|19	89	29.67	3	1|0|1|6|2|4|3|3|1|1|12|2|3|8	0.99	1	0.99	1	0.99	3.62	8.84	0
L85_20mo	SNAB_MOUSE	Napb	35|34|16	85	28.33	3	4|3|0|7|5|0|1|0|0|0|7|2|4|4	0.99	1	0.99	1	0.99	4.03	10.72	0
L85_20mo	UCHL1_MOUSE	Uchl1	24|22|14	60	20	3	1|2|1|4|0|0|1|0|1|0|8|2|1|6	0.99	1	0.99	1	0.99	3.57	10.37	0
L85_20mo	I6L967_MOUSE	Rap1gds1	29|36|12	77	25.67	3	0|0|0|3|2|4|0|0|0|0|7|0|3|3	0.99	1	0.99	1	0.99	3.36	16.33	0
L85_20mo	Q50HX4_MOUSE	Rab14	14|18|12	44	14.67	3	3|2|0|5|3|3|3|2|0|0|2|3|6|7	0.99	1	0.99	1	0.99	3.46	5.26	0
L85_20mo	Q3V117_MOUSE	Acly	29|29|11	69	23	3	0|1|0|1|1|1|0|0|0|0|7|1|2|5	0.99	1	0.99	1	0.99	3.17	16.95	0
L85_20mo	H11_MOUSE	Hist1h1a	13|11|11	35	11.67	3	2|3|3|2|2|3|4|4|4|8|0|3|2|2	0.99	1	0.99	1	0.99	4.14	3.89	0
L85_20mo	GSTP1_MOUSE	Gstp1	18|20|10	48	16	3	0|0|2|3|2|2|4|1|2|1|6|2|2|6	0.99	1	0.99	1	0.99	3.08	6.79	0
L85_20mo	KIF5A_MOUSE	Kif5a	13|13|10	36	12	3	0|0|0|0|4|0|0|0|0|0|0|0|0|3	0.99	1	0.99	1	0.99	4.67	24	0
L85_20mo	HS105_MOUSE	Hsph1	20|18|7	45	15	3	1|2|0|1|2|3|1|0|0|0|1|1|1|3	0.99	1	0.99	1	0.99	4.08	13.12	0
L85_20mo	SNAA_MOUSE	Napa	17|18|7	42	14	3	1|1|0|3|2|1|2|0|0|0|2|0|4|2	0.99	1	0.99	1	0.99	3.54	10.89	0
L85_20mo	CRYM_MOUSE	Crym	15|17|6	38	12.67	3	0|0|0|0|0|0|0|0|0|0|0|1|1|4	0.99	1	0.99	1	0.99	3.31	29.56	0
L85_20mo	SCOT1_MOUSE	Oxct1	6|9|6	21	7	3	0|0|0|1|3|0|0|0|0|0|0|0|1|0	0.99	1	0.99	1	0.99	4.27	19.6	0
L85_20mo	B2RRN5_MOUSE	Rab4a	2|6|5	13	4.33	3	0|0|0|0|0|0|0|0|0|0|0|0|0|0	0.99	1	0.99	1	0.99	3.19	43.33	0
L85_20mo	Q3UJZ8_MOUSE	Cct4	10|14|4	28	9.33	3	0|0|0|0|2|0|1|0|0|0|1|0|0|0	0.99	1	0.99	1	0.99	4.05	32.67	0
L85_20mo	CPNE6_MOUSE	Cpne6	11|13|4	28	9.33	3	0|0|1|0|0|1|1|0|0|0|1|1|0|1	0.99	1	0.99	1	0.99	3.24	21.78	0
L85_20mo	Q3URG1_MOUSE	Tppp	4|5|4	13	4.33	3	0|0|0|0|0|0|0|0|0|0|0|0|0|2	0.99	0.99	0.99	0.99	0.99	4.39	30.33	0
L85_20mo	ACTZ_MOUSE	Actr1a	15|18|3	36	12	3	0|0|0|1|0|1|0|0|0|0|0|0|0|1	0.99	1	0.99	1	0.99	3.26	56	0
L85_20mo	VATE1_MOUSE	Atp6v1e1	8|7|3	18	6	3	0|0|1|0|0|1|1|0|0|0|0|0|0|0	0.99	1	0.99	1	0.99	3.26	28	0
L85_20mo	B7ZBY7_MOUSE	Ube2v1	6|5|3	14	4.67	3	0|0|0|0|0|0|0|0|0|0|2|0|0|0	0.99	1	0.99	1	0.99	3.47	32.67	0
L85_20mo	B0V2P5_MOUSE	Dmxl2	6|8|2	16	5.33	3	0|0|0|1|0|0|0|0|0|0|0|0|0|0	0.99	1	0.99	1	0.99	3.19	53.33	0
L85_20mo	G5E884_MOUSE	Pak1	4|6|2	12	4	3	0|0|0|0|0|0|0|0|0|0|0|0|0|0	0.99	1	0.99	1	0.99	3.19	40	0
L85_20mo	MK09_MOUSE	Mapk9	7|6|2	15	5	3	0|0|0|0|0|0|0|0|0|0|0|0|0|0	0.99	1	0.99	1	0.99	3.19	50	0
L85_20mo	MK08_MOUSE	Mapk8	6|5|2	13	4.33	3	0|0|0|0|0|0|0|0|0|0|0|0|0|0	0.99	1	0.99	1	0.99	3.19	43.33	0
L85_20mo	TCTP_MOUSE	Tpt1	6|5|2	13	4.33	3	0|0|0|0|0|0|0|0|0|0|0|0|0|1	0.99	1	0.99	1	0.99	3.19	43.33	0
L85_20mo	COF2_MOUSE	Cfl2	5|4|2	11	3.67	3	0|0|0|0|0|0|0|0|0|0|0|0|0|0	0.99	1	0.99	1	0.99	3.19	36.67	0
L85_12mo	ENOA_MOUSE	Eno1	54	54	54	1	4|5|0|20|9|7|9|11|4|1|25|7|10|28	0.99	0.99	0.99	0.99	0.99	4.37	5.4	0
L85_12mo	NCDN_MOUSE	Ncdn	34	34	34	1	8|6|1|12|13|19|9|7|7|3|10|5|13|10	0.99	0.99	0.99	0.99	0.99	4.89	3.87	0
L85_12mo	1433F_MOUSE	Ywhah	28	28	28	1	3|0|8|7|0|11|9|0|0|3|6|0|0|8	0.99	0.99	0.99	0.99	0.99	4.67	7.13	0
L85_12mo	KPYM_MOUSE	Pkm	21	21	21	1	1|0|1|6|2|4|3|3|1|1|12|2|3|8	0.99	0.99	0.99	0.99	0.99	4.23	6.26	0
L85_12mo	V9GX06_MOUSE	Gm11214	19	19	19	1	0|0|0|4|5|3|4|0|8|8|7|3|4|3	0.99	0.99	0.99	0.99	0.99	4.7	5.43	0
L85_12mo	BIG3_MOUSE	Arfgef3	17	17	17	1	0|0|0|3|3|0|0|0|0|0|0|0|5|6	0.99	0.99	0.99	0.99	0.99	5.05	14	0
L85_12mo	A0A0A6YX18_MOUSE	Atp6v1h	16	16	16	1	6|4|7|8|4|4|2|0|1|1|4|3|6|7	0.99	0.99	0.99	0.99	0.99	4.3	3.93	0
L85_12mo	UCHL1_MOUSE	Uchl1	16	16	16	1	1|2|1|4|0|0|1|0|1|0|8|2|1|6	0.99	0.99	0.99	0.99	0.99	4.28	8.3	0
L85_12mo	Q3V117_MOUSE	Acly	15	15	15	1	0|1|0|1|1|1|0|0|0|0|7|1|2|5	0.99	0.99	0.99	0.99	0.99	4.59	11.05	0
L85_12mo	PYGB_MOUSE	Pygb	11	11	11	1	1|0|0|0|4|2|0|0|0|0|1|0|3|3	0.99	0.99	0.99	0.99	0.99	5.26	11	0
L85_12mo	CRYM_MOUSE	Crym	9	9	9	1	0|0|0|0|0|0|0|0|0|0|0|1|1|4	0.99	0.99	0.99	0.99	0.99	4.83	21	0
L85_12mo	SYNC_MOUSE	Nars	7	7	7	1	0|0|0|2|2|0|0|0|0|0|2|0|2|2	0.99	0.99	0.99	0.99	0.99	5.03	9.8	0
L85_12mo	TAGL3_MOUSE	Tagln3	6	6	6	1	0|0|0|0|0|0|0|0|0|0|1|0|0|3	0.99	0.99	0.99	0.99	0.99	4.28	21	0
L85_12mo	B2RXY7_MOUSE	Cbr1	6	6	6	1	0|0|0|2|0|0|0|0|0|0|2|0|0|2	0.99	0.99	0.99	0.99	0.99	4.3	14	0
L85_12mo	PGM2L_MOUSE	Pgm2l1	6	6	6	1	0|0|0|0|0|1|0|0|0|0|3|0|0|0	0.99	0.99	0.99	0.99	0.99	4.28	21	0
L85_12mo	ARC1A_MOUSE	Arpc1a	5	5	5	1	0|0|0|0|0|0|0|0|0|0|0|0|0|2	0.99	0.99	0.99	0.99	0.99	5.22	35	0
L85_12mo	Q5DTG0_MOUSE	Atp8a1	4	4	4	1	2|0|0|0|0|0|0|0|0|0|0|0|0|0	0.99	0.99	0.99	0.99	0.99	4.39	28	0
L85_12mo	RASL1_MOUSE	Rasal1	4	4	4	1	0|0|0|1|1|0|0|0|0|0|0|0|2|1	0.99	0.99	0.99	0.99	0.99	4.33	11.2	0
L85_12mo	B9EIC7_MOUSE	Phyhip	4	4	4	1	0|0|0|0|0|0|0|0|0|0|1|1|0|1	0.99	0.99	0.99	0.99	0.99	4.9	18.67	0
L85_12mo	A5GZX3_MOUSE	Glo1	4	4	4	1	0|0|0|0|0|1|0|0|0|0|1|0|1|1	0.99	0.99	0.99	0.99	0.99	4.33	14	0
L85_12mo	MIF_MOUSE	Mif	4	4	4	1	0|0|0|1|0|0|0|1|0|0|1|0|0|1	0.99	0.99	0.99	0.99	0.99	4.33	14	0
L85_12mo	ACTY_MOUSE	Actr1b	3	3	3	1	0|0|0|1|0|1|0|0|0|0|0|0|0|0	0.99	0.99	0.99	0.99	0.99	4.33	21	0
L85_12mo	AEBP1_MOUSE	Aebp1	3	3	3	1	0|0|0|0|0|0|0|0|0|0|0|0|0|0	0.99	0.99	0.99	0.99	0.99	5.03	30	0
L85_12mo	OXR1_MOUSE	Oxr1	3	3	3	1	0|0|0|0|0|0|0|0|0|0|0|0|0|0	0.99	0.99	0.99	0.99	0.99	5.03	30	0
L85_12mo	E9Q7C9_MOUSE	Klc1	3	3	3	1	0|0|0|0|0|0|0|0|0|0|0|0|0|0	0.99	0.99	0.99	0.99	0.99	5.03	30	0
L85_12mo	KAD1_MOUSE	Ak1	3	3	3	1	0|0|0|0|0|0|0|0|0|0|0|0|0|0	0.99	0.99	0.99	0.99	0.99	5.03	30	0
L85_12mo	2ABA_MOUSE	Ppp2r2a	3	3	3	1	0|0|0|1|1|0|0|0|0|0|0|0|0|0	0.99	0.99	0.99	0.99	0.99	4.33	21	0
L85_12mo	Q9CWU3_MOUSE	Ppp2r2a	3	3	3	1	0|0|0|0|0|0|0|0|0|0|0|0|0|0	0.99	0.99	0.99	0.99	0.99	5.03	30	0
L85_12mo	CSK21_MOUSE	Csnk2a1	3	3	3	1	0|0|0|0|0|0|0|0|0|0|0|0|0|1	0.99	0.99	0.99	0.99	0.99	5.03	30	0
L85_12mo	Q3UE92_MOUSE	Xpnpep1	3	3	3	1	0|0|0|0|0|0|0|0|0|0|0|0|0|0	0.99	0.99	0.99	0.99	0.99	5.03	30	0
L85_12mo	Q3TDM2_MOUSE	Camk1d	3	3	3	1	0|0|0|0|0|0|0|0|0|0|0|0|0|0	0.99	0.99	0.99	0.99	0.99	5.03	30	0
L85_12mo	G3UXW9_MOUSE	Gps1	3	3	3	1	0|0|0|0|0|0|0|0|0|0|0|0|0|0	0.99	0.99	0.99	0.99	0.99	5.03	30	0
L85_12mo	D3YUL8_MOUSE	Inpp4a	3	3	3	1	0|0|0|0|0|0|0|0|1|0|0|0|0|0	0.99	0.99	0.99	0.99	0.99	5.03	30	0
L85_12mo	Q80U51_MOUSE	Spock2	3	3	3	1	0|0|0|0|0|0|0|0|0|0|0|0|0|0	0.99	0.99	0.99	0.99	0.99	5.03	30	0
L85_12mo	A0A0R4J150_MOUSE	Osbpl8	3	3	3	1	0|0|0|0|1|0|0|0|0|0|0|0|1|0	0.99	0.99	0.99	0.99	0.99	4.33	21	0
L85_12mo	KCC1A_MOUSE	Camk1	3	3	3	1	0|0|0|0|0|0|0|0|0|0|0|0|0|0	0.99	0.99	0.99	0.99	0.99	5.03	30	0
L85_12mo	Q3TXJ4_MOUSE	Sar1a	3	3	3	1	0|0|0|0|0|0|0|0|0|0|0|0|0|0	0.99	0.99	0.99	0.99	0.99	5.03	30	0
Tet-Bri42_8mo	A0A0J9YUN4_MOUSE	Dnm1	111|145|80|91	427	106.75	4	17|18|4|30|24|29|21|22|44|29|24|17|24|22	0.99	1	0.99	1	0.99	3.15	4.6	0
Tet-Bri42_8mo	1433Z_MOUSE	Ywhaz	60|61|31|38	190	47.5	4	6|6|13|12|7|18|15|7|6|6|7|5|9|13	0.99	1	0.99	1	0.99	3.87	5.12	0
Tet-Bri42_8mo	A2A5N2_MOUSE	Ywhab	46|41|30|24	141	35.25	4	3|5|8|9|5|13|9|3|0|0|9|6|6|10	0.99	1	0.99	1	0.99	3.69	5.74	0
Tet-Bri42_8mo	1433G_MOUSE	Ywhag	41|37|26|25	129	32.25	4	0|4|10|6|3|14|11|3|0|4|6|5|3|9	0.99	1	0.99	1	0.99	3.88	5.79	0
Tet-Bri42_8mo	TPIS_MOUSE	Tpi1	26|31|16|36	109	27.25	4	5|3|4|5|7|6|6|6|0|1|8|4|7|9	0.99	1	0.99	1	0.99	2.89	5.37	0
Tet-Bri42_8mo	CLUS_MOUSE	Clu	19|18|9|18	64	16	4	3|0|0|4|1|2|4|2|2|2|1|4|1|4	0.99	1	0.99	1	0.99	3.43	7.47	0
Tet-Bri42_8mo	UCHL1_MOUSE	Uchl1	15|22|17|19	73	18.25	4	1|2|1|4|0|0|1|0|1|0|8|2|1|6	0.99	1	0.99	1	0.99	3.93	9.46	0
L85_16mo	PGK1_MOUSE	Pgk1	48	48	48	1	3|2|0|4|3|8|6|2|2|1|24|4|3|18	0.99	0.99	0.99	0.99	0.99	4.84	8.4	0
L85_16mo	Q3UBI6_MOUSE	Rpl7	47	47	47	1	11|16|19|12|14|21|20|3|2|8|15|17|16|12	0.99	0.99	0.99	0.99	0.99	4.4	3.54	0
L85_16mo	A6ZI44_MOUSE	Aldoa	42	42	42	1	2|2|1|10|4|3|9|11|2|3|21|3|5|18	0.99	0.99	0.99	0.99	0.99	4.61	6.26	0
L85_16mo	Q8C605_MOUSE	Pfkp	41	41	41	1	5|9|1|18|16|2|9|1|1|1|9|6|17|16	0.99	0.99	0.99	0.99	0.99	4.23	5.17	0
L85_16mo	Q4VA93_MOUSE	Prkca	28	28	28	1	0|0|11|10|9|7|0|0|0|0|0|0|0|0	0.99	0.99	0.99	0.99	0.99	4.26	10.59	0
L85_16mo	PFKAL_MOUSE	Pfkl	27	27	27	1	3|5|0|10|4|0|4|0|0|0|8|4|10|9	0.99	0.99	0.99	0.99	0.99	4.84	6.63	0
L85_16mo	UCHL1_MOUSE	Uchl1	16	16	16	1	1|2|1|4|0|0|1|0|1|0|8|2|1|6	0.99	0.99	0.99	0.99	0.99	4.28	8.3	0
L85_16mo	Q4FJQ0_MOUSE	Rab7	14	14	14	1	1|2|0|3|3|6|6|0|1|1|4|1|1|0	0.99	0.99	0.99	0.99	0.99	4.79	6.76	0
L85_16mo	Q50HX4_MOUSE	Rab14	13	13	13	1	3|2|0|5|3|3|3|2|0|0|2|3|6|7	0.99	0.99	0.99	0.99	0.99	4.2	4.67	0
L85_16mo	HTRA1_MOUSE	Htra1	12	12	12	1	1|1|3|1|1|5|7|2|4|4|4|1|3|2	0.99	0.99	0.99	0.99	0.99	5.06	4.31	0
L85_16mo	PROF1_MOUSE	Pfn1	12	12	12	1	1|1|0|1|3|0|1|1|0|0|5|2|1|5	0.99	0.99	0.99	0.99	0.99	4.96	8	0
L85_16mo	PROF2_MOUSE	Pfn2	12	12	12	1	0|0|0|0|3|1|0|0|0|0|4|1|0|5	0.99	0.99	0.99	0.99	0.99	4.37	12	0
L85_16mo	KIF5A_MOUSE	Kif5a	11	11	11	1	0|0|0|0|4|0|0|0|0|0|0|0|0|3	0.99	0.99	0.99	0.99	0.99	5.06	22	0
L85_16mo	PP2AB_MOUSE	Ppp2cb	10	10	10	1	1|1|0|5|3|1|1|0|0|0|2|1|3|3	0.99	0.99	0.99	0.99	0.99	4.84	6.67	0
L85_16mo	ATLA1_MOUSE	Atl1	10	10	10	1	0|1|0|3|3|1|0|0|0|0|0|1|3|4	0.99	0.99	0.99	0.99	0.99	4.62	8.75	0
L85_16mo	AP3B2_MOUSE	Ap3b2	7	7	7	1	2|1|0|3|3|1|0|0|0|0|2|1|0|2	0.99	0.99	0.99	0.99	0.99	4.43	6.53	0
L85_16mo	B2RXY7_MOUSE	Cbr1	7	7	7	1	0|0|0|2|0|0|0|0|0|0|2|0|0|2	0.99	0.99	0.99	0.99	0.99	5.18	16.33	0
L85_16mo	DEST_MOUSE	Dstn	7	7	7	1	0|0|0|0|0|1|0|0|0|0|3|0|1|2	0.99	0.99	0.99	0.99	0.99	4.7	14	0
L85_16mo	Q0PD64_MOUSE	Rab2b	7	7	7	1	0|0|0|2|0|0|0|0|0|0|0|2|2|2	0.99	0.99	0.99	0.99	0.99	5.04	12.25	0
L85_16mo	SYNC_MOUSE	Nars	7	7	7	1	0|0|0|2|2|0|0|0|0|0|2|0|2|2	0.99	0.99	0.99	0.99	0.99	5.03	9.8	0
L85_16mo	AHSA1_MOUSE	Ahsa1	7	7	7	1	1|1|0|2|2|0|0|0|0|0|3|1|2|3	0.99	0.99	0.99	0.99	0.99	4.43	6.53	0
L85_16mo	A2RTT4_MOUSE	Ube2n	7	7	7	1	0|1|0|0|0|0|0|0|0|0|3|1|0|2	0.99	0.99	0.99	0.99	0.99	4.7	14	0
L85_16mo	Q3TJY2_MOUSE	Wdr1	6	6	6	1	0|0|0|0|0|1|0|0|0|0|3|0|0|0	0.99	0.99	0.99	0.99	0.99	4.28	21	0
L85_16mo	Q3UGR6_MOUSE	Pafah1b1	6	6	6	1	0|0|0|0|0|0|0|0|0|0|3|0|0|0	0.99	0.99	0.99	0.99	0.99	4.35	28	0
L85_16mo	PA1B2_MOUSE	Pafah1b2	6	6	6	1	0|0|0|1|1|2|1|0|0|0|1|0|1|2	0.99	0.99	0.99	0.99	0.99	4.89	9.33	0
L85_16mo	GUAD_MOUSE	Gda	6	6	6	1	0|0|0|0|0|0|0|0|0|0|0|0|0|3	0.99	0.99	0.99	0.99	0.99	4.35	28	0
L85_16mo	ITM2B_MOUSE	Itm2b	6	6	6	1	0|1|0|1|2|1|1|1|0|0|1|0|1|1	0.99	0.99	0.99	0.99	0.99	4.56	8.4	0
L85_16mo	TOLIP_MOUSE	Tollip	5	5	5	1	0|0|0|1|1|1|1|0|0|0|0|0|0|2	0.99	0.99	0.99	0.99	0.99	4.71	11.67	0
L85_16mo	Q3T9S7_MOUSE	Pcx	5	5	5	1	0|1|0|0|2|0|0|0|0|0|0|0|1|2	0.99	0.99	0.99	0.99	0.99	4.26	11.67	0
L85_16mo	NDRG2_MOUSE	Ndrg2	4	4	4	1	0|1|0|0|0|0|0|0|0|0|1|0|1|2	0.99	0.99	0.99	0.99	0.99	4.33	11.2	0
L85_16mo	PRPS1_MOUSE	Prps1	4	4	4	1	0|0|0|0|1|0|0|0|0|0|1|0|0|1	0.99	0.99	0.99	0.99	0.99	4.9	18.67	0
L85_16mo	COR1C_MOUSE	Coro1c	4	4	4	1	0|0|0|0|1|0|0|0|0|0|1|0|0|1	0.99	0.99	0.99	0.99	0.99	4.9	18.67	0
L85_16mo	G5E884_MOUSE	Pak1	3	3	3	1	0|0|0|0|0|0|0|0|0|0|0|0|0|0	0.99	0.99	0.99	0.99	0.99	5.03	30	0
L85_16mo	KAD1_MOUSE	Ak1	3	3	3	1	0|0|0|0|0|0|0|0|0|0|0|0|0|0	0.99	0.99	0.99	0.99	0.99	5.03	30	0
L85_16mo	XPO1_MOUSE	Xpo1	3	3	3	1	0|0|0|0|1|0|0|0|0|0|0|0|1|0	0.99	0.99	0.99	0.99	0.99	4.33	21	0
L85_16mo	ANXA7_MOUSE	Anxa7	3	3	3	1	0|0|0|0|0|0|0|0|0|0|0|0|0|0	0.99	0.99	0.99	0.99	0.99	5.03	30	0
L85_16mo	CSTN1_MOUSE	Clstn1	3	3	3	1	0|0|0|0|0|0|0|0|0|0|0|0|1|0	0.99	0.99	0.99	0.99	0.99	5.03	30	0
L85_16mo	D3YUL8_MOUSE	Inpp4a	3	3	3	1	0|0|0|0|0|0|0|0|1|0|0|0|0|0	0.99	0.99	0.99	0.99	0.99	5.03	30	0
L85_16mo	TCTP_MOUSE	Tpt1	3	3	3	1	0|0|0|0|0|0|0|0|0|0|0|0|0|1	0.99	0.99	0.99	0.99	0.99	5.03	30	0
L85_16mo	Q3T9A1_MOUSE	Ehd1	3	3	3	1	0|0|0|0|0|0|0|0|0|0|1|0|0|0	0.99	0.99	0.99	0.99	0.99	5.03	30	0
L85_16mo	PSMD2_MOUSE	Psmd2	3	3	3	1	0|0|0|0|0|0|0|0|0|0|0|0|0|0	0.99	0.99	0.99	0.99	0.99	5.03	30	0
L85_16mo	Q8BQV8_MOUSE	Sult4a1	3	3	3	1	0|0|0|0|0|0|0|0|0|0|0|0|0|0	0.99	0.99	0.99	0.99	0.99	5.03	30	0
L85_16mo	B2RPY3_MOUSE	Fbxl16	3	3	3	1	0|1|0|0|0|0|0|0|0|0|0|0|0|1	0.99	0.99	0.99	0.99	0.99	4.33	21	0
L85_16mo	Q80U51_MOUSE	Spock2	3	3	3	1	0|0|0|0|0|0|0|0|0|0|0|0|0|0	0.99	0.99	0.99	0.99	0.99	5.03	30	0
L85_16mo	Q3U6F6_MOUSE	Sars	3	3	3	1	0|0|0|0|0|0|0|0|0|0|1|0|0|1	0.99	0.99	0.99	0.99	0.99	4.33	21	0
L85_16mo	A2ACM0_MOUSE	Rptor	3	3	3	1	0|0|0|0|1|0|0|0|0|0|0|0|1|0	0.99	0.99	0.99	0.99	0.99	4.33	21	0
L85_16mo	Q3TGS7_MOUSE	Snx12	3	3	3	1	0|0|0|0|0|0|0|0|0|0|1|0|0|0	0.99	0.99	0.99	0.99	0.99	5.03	30	0
L85_16mo	D3YYS6_MOUSE	Mgll	3	3	3	1	0|0|0|1|0|0|0|0|0|0|0|0|0|1	0.99	0.99	0.99	0.99	0.99	4.33	21	0
L85_16mo	Q3TJG6_MOUSE	Ptges3	3	3	3	1	0|0|0|0|0|0|0|0|0|0|0|0|0|1	0.99	0.99	0.99	0.99	0.99	5.03	30	0
L85_16mo	A7VJ98_MOUSE	Gmfb	3	3	3	1	0|0|0|0|0|0|0|0|0|0|0|0|0|0	0.99	0.99	0.99	0.99	0.99	5.03	30	0
L85_16mo	F6U7V1_MOUSE	Ryr2	3	3	3	1	0|0|0|1|0|0|0|0|0|0|0|0|0|1	0.99	0.99	0.99	0.99	0.99	4.33	21	0
L85_16mo	SQSTM_MOUSE	Sqstm1	3	3	3	1	0|0|0|0|0|0|0|0|0|0|0|0|0|0	0.99	0.99	0.99	0.99	0.99	5.03	30	0
107xtTA_13mo_DOX_1wk	G6PI_MOUSE	Gpi	26|23|23	72	24	3	1|0|0|6|7|1|1|1|0|0|7|2|5|13	0.98	0.99	0.98	0.99	0.98	3.82	7.64	0
107xtTA_13mo_DOX_1wk	KIF5C_MOUSE	Kif5c	15|9|11	35	11.67	3	4|1|0|4|4|0|0|1|0|0|1|1|4|3	0.98	1	0.98	1	0.98	2.93	7.1	0.01
107xtTA_13mo_DOX_1wk	E9Q3M3_MOUSE	Dctn1	13|17|18	48	16	3	2|3|0|5|7|0|0|0|2|0|2|2|4|7	0.98	0.99	0.98	0.99	0.98	2.99	6.59	0.01
107xtTA_13mo_DOX_1wk	ARL8A_MOUSE	Arl8a	13|13|10	36	12	3	0|1|0|3|3|0|2|0|0|0|3|1|6|4	0.98	0.99	0.98	0.99	0.98	3.03	7.3	0.01
107xtTA_13mo_DOX_1wk	TAGL3_MOUSE	Tagln3	10|12|4	26	8.67	3	0|0|0|0|0|0|0|0|0|0|1|0|0|3	0.98	1	0.98	1	0.98	2.94	30.33	0
107xtTA_13mo_DOX_1wk	PHF24_MOUSE	Phf24	9|7|5	21	7	3	0|0|0|4|0|0|0|0|0|0|0|0|0|0	0.98	0.99	0.98	0.99	0.98	3.37	24.5	0
107xtTA_13mo_DOX_1wk	DC1L1_MOUSE	Dync1li1	8|4|9	21	7	3	2|2|0|1|0|0|0|0|0|0|1|1|0|1	0.98	1	0.98	1	0.98	2.54	12.25	0.01
107xtTA_13mo_DOX_1wk	EHD3_MOUSE	Ehd3	8|6|5	19	6.33	3	0|0|0|0|0|0|0|0|0|0|3|1|0|2	0.98	0.99	0.98	0.99	0.98	3.03	14.78	0.01
107xtTA_13mo_DOX_1wk	MK03_MOUSE	Mapk3	7|6|11	24	8	3	1|0|0|0|0|0|0|1|0|0|4|0|0|1	0.98	1	0.98	1	0.98	3.26	16	0
107xtTA_13mo_DOX_1wk	Q0PD65_MOUSE	Rab2a	7|6|10	23	7.67	3	1|1|0|2|1|0|2|0|0|0|1|2|2|2	0.98	1	0.98	1	0.98	3.32	7.67	0
107xtTA_13mo_DOX_1wk	Q3UGR6_MOUSE	Pafah1b1	5|4|7	16	5.33	3	0|0|0|0|0|0|0|0|0|0|3|0|0|0	0.98	0.99	0.98	0.99	0.98	3.21	24.89	0.01
107xtTA_13mo_DOX_1wk	PLPP_MOUSE	Pdxp	4|3|4	11	3.67	3	0|0|0|0|0|0|0|0|0|0|0|0|0|2	0.98	0.99	0.98	0.99	0.98	3.47	25.67	0
107xtTA_13mo_DOX_1wk	SC22B_MOUSE	Sec22b	4|3|2	9	3	3	0|0|0|0|0|0|0|0|0|0|0|0|0|0	0.98	1	0.98	1	0.98	3.19	30	0
107xtTA_13mo_DOX_1wk	Q3TDM2_MOUSE	Camk1d	3|2|3	8	2.67	3	0|0|0|0|0|0|0|0|0|0|0|0|0|0	0.98	0.99	0.98	0.99	0.98	3.19	26.67	0
107xtTA_13mo_DOX_1wk	B1GX80_MOUSE	Pak3	3|2|4	9	3	3	0|0|0|0|0|0|0|0|0|0|0|0|0|0	0.98	1	0.98	1	0.98	3.19	30	0
107xtTA_13mo_DOX_1wk	CSN4_MOUSE	Cops4	3|4|2	9	3	3	0|0|0|0|0|0|0|0|0|0|0|0|0|0	0.98	1	0.98	1	0.98	3.19	30	0
107xtTA_13mo_DOX_1wk	Q3UE92_MOUSE	Xpnpep1	3|2|3	8	2.67	3	0|0|0|0|0|0|0|0|0|0|0|0|0|0	0.98	0.99	0.98	0.99	0.98	3.19	26.67	0
107xtTA_13mo_DOX_1wk	Q8BQV8_MOUSE	Sult4a1	3|2|3	8	2.67	3	0|0|0|0|0|0|0|0|0|0|0|0|0|0	0.98	0.99	0.98	0.99	0.98	3.19	26.67	0
107xtTA_13mo_DOX_1wk	Q3THX4_MOUSE	Vps45	3|3|2	8	2.67	3	0|0|0|0|0|0|0|0|0|0|0|0|0|0	0.98	0.99	0.98	0.99	0.98	3.19	26.67	0
107xtTA_13mo_DOX_1wk	COTL1_MOUSE	Cotl1	3|2|3	8	2.67	3	0|0|0|0|0|0|0|0|0|0|0|0|0|0	0.98	0.99	0.98	0.99	0.98	3.19	26.67	0
107xtTA_13mo_DOX_1wk	FBLN7_MOUSE	Fbln7	3|3|2	8	2.67	3	0|0|0|0|0|0|0|0|0|0|0|0|0|0	0.98	0.99	0.98	0.99	0.98	3.19	26.67	0
107xtTA_13mo_DOX_1wk	KAD1_MOUSE	Ak1	2|3|3	8	2.67	3	0|0|0|0|0|0|0|0|0|0|0|0|0|0	0.98	0.99	0.98	0.99	0.98	3.19	26.67	0
107xtTA_13mo_DOX_1wk	C1TC_MOUSE	Mthfd1	2|3|3	8	2.67	3	0|0|0|0|0|0|0|0|0|0|0|0|0|0	0.98	0.99	0.98	0.99	0.98	3.19	26.67	0
107xtTA_13mo_DOX_1wk	MUC18_MOUSE	Mcam	2|4|3	9	3	3	0|0|0|0|0|0|0|0|0|0|0|0|0|0	0.98	1	0.98	1	0.98	3.19	30	0
107xtTA_13mo_DOX_1wk	B2RX06_MOUSE	Slit3	2|4|3	9	3	3	0|0|0|0|0|0|0|0|0|0|0|0|0|0	0.98	1	0.98	1	0.98	3.19	30	0
107xtTA_13mo_DOX_1mo	G6PI_MOUSE	Gpi	22|22|23|25	92	23	4	1|0|0|6|7|1|1|1|0|0|7|2|5|13	0.98	0.99	0.98	0.99	0.98	3.62	7.32	0.01
107xtTA_13mo_DOX_1mo	VATA_MOUSE	Atp6v1a	18|17|25|21	81	20.25	4	9|6|2|5|1|2|0|4|2|0|10|2|3|6	0.98	1	0.98	1	0.98	3.19	5.45	0
107xtTA_13mo_DOX_1mo	PPIA_MOUSE	Ppia	16|17|25|22	80	20	4	1|1|3|5|3|4|7|7|3|2|9|2|5|9	0.98	1	0.98	1	0.98	3.08	4.59	0
107xtTA_13mo_DOX_1mo	I6L967_MOUSE	Rap1gds1	12|13|17|18	60	15	4	0|0|0|3|2|4|0|0|0|0|7|0|3|3	0.98	1	0.98	1	0.98	3.36	9.55	0
107xtTA_13mo_DOX_1mo	MP2K1_MOUSE	Map2k1	10|13|13|9	45	11.25	4	1|3|0|1|3|1|2|2|0|0|4|0|4|5	0.98	1	0.98	1	0.98	3.05	6.06	0
107xtTA_13mo_DOX_1mo	PPME1_MOUSE	Ppme1	7|6|4|4	21	5.25	4	0|0|0|0|0|0|0|0|0|0|2|0|0|2	0.98	1	0.98	1	0.98	3.17	18.38	0.01
107xtTA_13mo_DOX_1mo	TCPE_MOUSE	Cct5	6|9|8|5	28	7	4	0|1|0|1|0|0|0|0|0|0|2|0|1|3	0.98	1	0.98	1	0.98	3.07	12.25	0
107xtTA_13mo_DOX_1mo	KPCE_MOUSE	Prkce	5|8|11|10	34	8.5	4	1|0|0|2|2|1|1|0|0|0|2|2|0|3	0.98	1	0.98	1	0.98	2.59	8.5	0
107xtTA_13mo_DOX_1mo	B2RSR7_MOUSE	Gpd1l	5|6|9|6	26	6.5	4	0|0|0|0|1|0|0|0|0|0|3|0|0|2	0.98	1	0.98	1	0.98	3.03	15.17	0.01
107xtTA_13mo_DOX_1mo	Q3UGR6_MOUSE	Pafah1b1	5|4|9|8	26	6.5	4	0|0|0|0|0|0|0|0|0|0|3|0|0|0	0.98	1	0.98	1	0.98	3.21	30.33	0
107xtTA_13mo_DOX_1mo	A2AWI7_MOUSE	Sh3glb2	5|4|5|3	17	4.25	4	0|1|0|1|0|0|1|0|0|0|0|0|1|0	0.98	1	0.98	1	0.98	2.75	14.88	0
107xtTA_13mo_DOX_1mo	NDRG2_MOUSE	Ndrg2	4|5|7|3	19	4.75	4	0|1|0|0|0|0|0|0|0|0|1|0|1|2	0.98	1	0.98	1	0.98	2.53	13.3	0.01
107xtTA_13mo_DOX_1mo	ARC1A_MOUSE	Arpc1a	3|5|4|3	15	3.75	4	0|0|0|0|0|0|0|0|0|0|0|0|0|2	0.98	0.99	0.98	0.99	0.98	3.47	26.25	0
107xtTA_13mo_DOX_1mo	Q80XJ7_MOUSE	Akr1a1	3|6|4|3	16	4	4	0|0|0|0|0|0|0|0|0|0|0|0|0|2	0.98	1	0.98	1	0.98	3.47	28	0
107xtTA_13mo_DOX_1mo	TM1L2_MOUSE	Tom1l2	3|2|6|2	13	3.25	4	0|0|0|0|0|0|0|0|0|0|1|0|0|0	0.98	1	0.98	1	0.98	3.19	32.5	0.01
107xtTA_13mo_DOX_1mo	MLP3A_MOUSE	Map1lc3a	3|2|4|2	11	2.75	4	0|0|0|0|0|0|0|0|0|0|0|0|0|0	0.98	1	0.98	1	0.98	3.19	27.5	0.01
107xtTA_13mo_DOX_1mo	ADHX_MOUSE	Adh5	3|3|2|2	10	2.5	4	0|0|0|0|0|0|0|0|0|0|0|0|0|0	0.98	0.99	0.98	0.99	0.98	3.19	25	0.01
107xtTA_13mo_DOX_1mo	F8VPK5_MOUSE	Rock2	2|8|4|2	16	4	4	0|0|0|0|0|0|0|0|0|0|0|0|0|1	0.98	1	0.98	1	0.98	3.19	40	0
107xtTA_13mo_DOX_1mo	PRELP_MOUSE	Prelp	2|3|5|2	12	3	4	0|0|0|0|0|0|0|0|0|0|0|0|0|0	0.98	1	0.98	1	0.98	3.19	30	0.01
107xtTA_13mo_DOX_1mo	B2RRY8_MOUSE	Hpcal4	2|2|6|5	15	3.75	4	0|0|0|0|0|0|0|0|0|0|0|0|0|0	0.98	1	0.98	1	0.98	3.19	37.5	0
107xtTA_13mo_DOX_1mo	B1GX80_MOUSE	Pak3	2|2|4|3	11	2.75	4	0|0|0|0|0|0|0|0|0|0|0|0|0|0	0.98	1	0.98	1	0.98	3.19	27.5	0.01
107xtTA_13mo_DOX_1mo	Q3UIH7_MOUSE	Rabggta	2|3|4|2	11	2.75	4	0|0|0|0|0|0|0|0|0|0|0|0|0|0	0.98	1	0.98	1	0.98	3.19	27.5	0.01
107xtTA_13mo_DOX_1mo	Q8BQV8_MOUSE	Sult4a1	2|2|3|5	12	3	4	0|0|0|0|0|0|0|0|0|0|0|0|0|0	0.98	1	0.98	1	0.98	3.19	30	0.01
107xtTA_13mo	KCRB_MOUSE	Ckb	52|52|62|59	225	56.25	4	10|5|11|15|13|9|17|27|21|6|12|7|15|28	0.98	1	0.98	1	0.98	3.41	4.02	0
107xtTA_13mo	PPIA_MOUSE	Ppia	17|16|23|25	81	20.25	4	1|1|3|5|3|4|7|7|3|2|9|2|5|9	0.98	1	0.98	1	0.98	3.08	4.65	0
107xtTA_13mo	UCHL1_MOUSE	Uchl1	13|16|15|15	59	14.75	4	1|2|1|4|0|0|1|0|1|0|8|2|1|6	0.98	0.99	0.98	0.99	0.98	3.21	7.65	0.01
107xtTA_13mo	COF1_MOUSE	Cfl1	12|9|14|16	51	12.75	4	1|0|1|3|3|0|2|1|2|0|0|0|4|6	0.98	1	0.98	1	0.98	2.68	7.76	0
107xtTA_13mo	G3X9H5_MOUSE	Htt	11|5|2|2	20	5	4	0|0|0|0|0|0|0|0|0|0|0|0|0|1	0.98	1	0.98	1	0.98	3.19	50	0
107xtTA_13mo	D3YWF6_MOUSE	Otub1	10|8|13|14	45	11.25	4	0|1|0|1|1|1|0|0|1|0|5|3|2|4	0.98	1	0.98	1	0.98	2.77	8.29	0
107xtTA_13mo	CH60_MOUSE	Hspd1	9|8|11|9	37	9.25	4	4|1|0|4|2|1|0|1|0|0|2|3|2|4	0.98	1	0.98	1	0.98	2.97	5.4	0.01
107xtTA_13mo	CSN4_MOUSE	Cops4	7|6|2|2	17	4.25	4	0|0|0|0|0|0|0|0|0|0|0|0|0|0	0.98	1	0.98	1	0.98	3.19	42.5	0
107xtTA_13mo	B1AQF4_MOUSE	Dusp3	6|5|5|5	21	5.25	4	0|1|0|2|1|0|0|0|0|0|1|1|1|1	0.98	1	0.98	1	0.98	3.92	9.19	0
107xtTA_13mo	Q0PD64_MOUSE	Rab2b	5|6|7|11	29	7.25	4	0|0|0|2|0|0|0|0|0|0|0|2|2|2	0.98	1	0.98	1	0.98	3.07	12.69	0
107xtTA_13mo	DEST_MOUSE	Dstn	5|5|10|10	30	7.5	4	0|0|0|0|0|1|0|0|0|0|3|0|1|2	0.98	1	0.98	1	0.98	3.04	15	0.01
107xtTA_13mo	PRDX2_MOUSE	Prdx2	5|6|8|8	27	6.75	4	0|0|1|0|0|2|2|2|1|0|1|0|1|2	0.98	1	0.98	1	0.98	2.63	7.88	0.01
107xtTA_13mo	Q497P1_MOUSE	Stx1a	5|4|2|2	13	3.25	4	0|1|0|0|0|0|0|0|0|0|0|0|0|0	0.98	1	0.98	1	0.98	3.19	32.5	0
107xtTA_13mo	KCC1A_MOUSE	Camk1	5|2|2|4	13	3.25	4	0|0|0|0|0|0|0|0|0|0|0|0|0|0	0.98	1	0.98	1	0.98	3.19	32.5	0
107xtTA_13mo	Q3TI05_MOUSE	Cct6a	4|4|8|5	21	5.25	4	0|0|0|0|2|2|0|1|0|1|0|1|0|0	0.98	1	0.98	1	0.98	3.16	10.5	0.01
107xtTA_13mo	SAC1_MOUSE	Sacm1l	4|5|7|4	20	5	4	0|1|0|1|1|0|0|0|0|0|1|1|1|0	0.98	1	0.98	1	0.98	3.24	11.67	0.01
107xtTA_13mo	THIL_MOUSE	Acat1	4|3|4|2	13	3.25	4	1|0|0|0|0|0|0|0|0|0|0|0|0|1	0.98	1	0.98	1	0.98	2.55	22.75	0.01
107xtTA_13mo	SRR_MOUSE	Srr	4|3|5|6	18	4.5	4	0|0|0|1|1|0|0|0|0|0|0|0|1|1	0.98	1	0.98	1	0.98	2.75	15.75	0
107xtTA_13mo	B2RPY3_MOUSE	Fbxl16	4|5|3|2	14	3.5	4	0|1|0|0|0|0|0|0|0|0|0|0|0|1	0.98	1	0.98	1	0.98	2.55	24.5	0.01
107xtTA_13mo	Q3THX4_MOUSE	Vps45	4|3|2|2	11	2.75	4	0|0|0|0|0|0|0|0|0|0|0|0|0|0	0.98	1	0.98	1	0.98	3.19	27.5	0.01
107xtTA_13mo	NET1_MOUSE	Ntn1	3|4|2|2	11	2.75	4	0|0|0|0|0|0|0|0|0|0|0|0|0|0	0.98	1	0.98	1	0.98	3.19	27.5	0.01
107xtTA_13mo	COR1C_MOUSE	Coro1c	3|3|5|5	16	4	4	0|0|0|0|1|0|0|0|0|0|1|0|0|1	0.98	1	0.98	1	0.98	3.26	18.67	0
107xtTA_13mo	AT1B2_MOUSE	Atp1b2	3|3|4|4	14	3.5	4	0|0|0|0|0|0|0|0|1|1|0|0|1|0	0.98	0.99	0.98	0.99	0.98	3.26	16.33	0.01
107xtTA_13mo	Q99KA8_MOUSE	Epha4	3|2|6|2	13	3.25	4	0|0|0|1|0|0|0|0|0|0|0|0|0|0	0.98	1	0.98	1	0.98	3.19	32.5	0.01
107xtTA_13mo	Q3UHS6_MOUSE	Tln1	3|2|6|3	14	3.5	4	0|0|0|0|0|0|1|0|0|0|0|0|1|0	0.98	1	0.98	1	0.98	2.55	24.5	0.01
107xtTA_13mo	CYTC_MOUSE	Cst3	3|3|2|2	10	2.5	4	0|0|0|0|0|0|0|0|0|0|1|0|0|0	0.98	0.99	0.98	0.99	0.98	3.19	25	0.01
107xtTA_13mo	CUL3_MOUSE	Cul3	3|2|2|3	10	2.5	4	0|0|0|0|0|0|0|0|0|0|0|0|0|0	0.98	0.99	0.98	0.99	0.98	3.19	25	0.01
107xtTA_13mo	DC1L2_MOUSE	Dync1li2	3|2|3|2	10	2.5	4	0|0|0|0|0|0|0|0|0|0|0|0|0|0	0.98	0.99	0.98	0.99	0.98	3.19	25	0.01
107xtTA_13mo	OLA1_MOUSE	Ola1	2|2|4|5	13	3.25	4	0|0|0|0|0|0|0|0|0|0|0|0|0|0	0.98	1	0.98	1	0.98	3.19	32.5	0
107xtTA_13mo	MK08_MOUSE	Mapk8	2|5|4|2	13	3.25	4	0|0|0|0|0|0|0|0|0|0|0|0|0|0	0.98	1	0.98	1	0.98	3.19	32.5	0
107xtTA_13mo	ES1_MOUSE	D10Jhu81e	2|2|3|3	10	2.5	4	0|0|0|1|0|0|0|0|0|0|0|0|0|0	0.98	0.99	0.98	0.99	0.98	3.19	25	0.01
107xtTA_13mo	Q3UK65_MOUSE	Cops2	2|3|2|3	10	2.5	4	0|0|0|0|0|0|0|0|0|0|0|0|0|0	0.98	0.99	0.98	0.99	0.98	3.19	25	0.01
107xtTA_13mo	A0A1D5RLG3_MOUSE	Rab3gap1	2|5|3|2	12	3	4	0|0|0|0|0|0|0|0|0|0|0|0|0|0	0.98	1	0.98	1	0.98	3.19	30	0.01
107xtTA_13mo	OGA_MOUSE	Mgea5	2|3|2|3	10	2.5	4	0|0|0|0|0|0|0|0|0|0|0|0|0|0	0.98	0.99	0.98	0.99	0.98	3.19	25	0.01
Bri42_11mo	Q3TF40_MOUSE	Nono	6|9|6	21	7	3	2|3|0|0|0|0|0|2|0|0|1|2|2|2	0.98	1	0.98	1	0.98	3.34	7	0.01
Bri42_11mo	B1AZ46_MOUSE	Baiap2	5|5|6	16	5.33	3	2|2|0|2|1|0|0|0|0|0|0|0|1|0	0.98	0.99	0.98	0.99	0.98	3.78	9.33	0
Bri42_3mo	G3UXT7_MOUSE	Fus	11|19|16	46	15.33	3	2|3|1|1|1|0|8|0|0|1|1|1|3|3	0.98	1	0.98	1	0.98	3.09	8.59	0
Bri42_3mo	GBRB1_MOUSE	Gabrb1	3|3|2	8	2.67	3	0|0|0|0|0|0|0|0|0|0|0|0|0|0	0.98	0.99	0.98	0.99	0.98	3.19	26.67	0
Bri42_15mo	APOE_MOUSE	Apoe	25|24|33	82	27.33	3	0|1|1|19|5|0|3|1|0|0|1|3|3|2	0.98	0.99	0.98	0.99	0.98	3.43	9.81	0.01
Bri42_15mo	ITM2B_MOUSE	Itm2b	6|5|6	17	5.67	3	0|1|0|1|2|1|1|1|0|0|1|0|1|1	0.98	0.99	0.98	0.99	0.98	3.22	7.93	0
Bri42_15mo	VTNC_MOUSE	Vtn	5|5|7	17	5.67	3	0|0|0|0|1|0|2|2|0|0|1|2|0|0	0.98	1	0.98	1	0.98	3.78	9.92	0
moAPPxtTA	Q3UC72_MOUSE	Gdi2	11|19|12	42	14	3	0|0|0|4|4|3|3|1|2|0|6|0|3|4	0.98	1	0.98	1	0.98	3.32	6.53	0
moAPPxtTA	PYGB_MOUSE	Pygb	10|17|7	34	11.33	3	1|0|0|0|4|2|0|0|0|0|1|0|3|3	0.98	1	0.98	1	0.98	2.71	11.33	0.01
moAPPxtTA	PSA_MOUSE	Npepps	7|15|6	28	9.33	3	1|0|0|0|1|2|0|1|0|0|4|0|0|1	0.98	1	0.98	1	0.98	3.02	13.07	0.01
moAPPxtTA	SDHA_MOUSE	Sdha	6|10|2	18	6	3	0|1|0|1|0|0|0|0|0|0|0|0|0|0	0.98	1	0.98	1	0.98	2.55	42	0.01
moAPPxtTA	EFNB3_MOUSE	Efnb3	5|5|3	13	4.33	3	0|0|0|2|0|0|0|0|0|0|0|0|1|0	0.98	0.99	0.98	0.99	0.98	2.75	20.22	0.01
moAPPxtTA	Q4V9W8_MOUSE	Rab4b	3|2|4	9	3	3	0|0|0|0|0|0|0|0|0|0|0|0|0|0	0.98	1	0.98	1	0.98	3.19	30	0
moAPPxtTA	ADHX_MOUSE	Adh5	3|3|2	8	2.67	3	0|0|0|0|0|0|0|0|0|0|0|0|0|0	0.98	0.99	0.98	0.99	0.98	3.19	26.67	0
moAPPxtTA	ESTD_MOUSE	Esd	2|9|3	14	4.67	3	0|0|0|0|0|0|0|0|0|0|1|0|0|0	0.98	1	0.98	1	0.98	3.19	46.67	0
moAPPxtTA	B0V2P5_MOUSE	Dmxl2	2|7|3	12	4	3	0|0|0|1|0|0|0|0|0|0|0|0|0|0	0.98	1	0.98	1	0.98	3.19	40	0
moAPPxtTA	OSBL1_MOUSE	Osbpl1a	2|4|3	9	3	3	0|0|0|0|0|0|0|0|0|0|0|0|0|0	0.98	1	0.98	1	0.98	3.19	30	0
L85_9mo	MK01_MOUSE	Mapk1	5|7	12	6	2	0|0|0|0|0|0|0|0|0|0|3|0|0|2	0.98	0.99	0.98	0.99	0.98	3.25	16.8	0.01
L85_9mo	S4R1M8_MOUSE	Syt11	5|2	7	3.5	2	0|0|0|0|0|0|0|0|0|0|0|0|0|0	0.98	1	0.98	1	0.98	3.19	35	0
L85_9mo	ACTZ_MOUSE	Actr1a	4|3	7	3.5	2	0|0|0|1|0|1|0|0|0|0|0|0|0|1	0.98	0.99	0.98	0.99	0.98	3.26	16.33	0.01
L85_9mo	COR1A_MOUSE	Coro1a	4|5	9	4.5	2	1|0|0|1|1|0|0|0|0|0|0|0|2|2	0.98	0.99	0.98	0.99	0.98	3.16	9	0.01
L85_20mo	PGK1_MOUSE	Pgk1	52|48|33	133	44.33	3	3|2|0|4|3|8|6|2|2|1|24|4|3|18	0.98	0.99	0.98	0.99	0.98	3.15	7.76	0
L85_20mo	V9GX06_MOUSE	Gm11214	19|15|32	66	22	3	0|0|0|4|5|3|4|0|8|8|7|3|4|3	0.98	1	0.98	1	0.98	2.89	6.29	0
L85_20mo	GRP75_MOUSE	Hspa9	19|17|11	47	15.67	3	1|1|0|5|5|2|1|0|0|0|5|1|3|6	0.98	1	0.98	1	0.98	2.73	7.31	0.01
L85_20mo	PROF1_MOUSE	Pfn1	12|16|9	37	12.33	3	1|1|0|1|3|0|1|1|0|0|5|2|1|5	0.98	1	0.98	1	0.98	3.08	8.22	0
L85_20mo	Q3U2G2_MOUSE	Hspa4	20|13|7	40	13.33	3	1|0|0|0|0|0|0|0|0|0|5|0|0|3	0.98	1	0.98	1	0.98	2.92	20.74	0
L85_20mo	MK03_MOUSE	Mapk3	19|21|5	45	15	3	1|0|0|0|0|0|0|1|0|0|4|0|0|1	0.98	1	0.98	1	0.98	2.64	30	0.01
L85_20mo	DEST_MOUSE	Dstn	10|13|5	28	9.33	3	0|0|0|0|0|1|0|0|0|0|3|0|1|2	0.98	1	0.98	1	0.98	3.04	18.67	0
L85_20mo	Q3TIJ7_MOUSE	Cct7	11|12|5	28	9.33	3	0|0|0|1|1|0|0|0|0|0|2|0|0|3	0.98	1	0.98	1	0.98	3.04	18.67	0
L85_20mo	Q3TJY2_MOUSE	Wdr1	14|17|4	35	11.67	3	0|0|0|0|0|1|0|0|0|0|3|0|0|0	0.98	1	0.98	1	0.98	2.94	40.83	0
L85_20mo	IPO5_MOUSE	Ipo5	16|15|3	34	11.33	3	0|0|0|2|1|0|0|0|0|0|1|0|0|0	0.98	1	0.98	1	0.98	2.62	39.67	0.01
L85_20mo	CAP1_MOUSE	Cap1	6|10|3	19	6.33	3	0|0|0|0|0|0|0|1|0|0|0|0|0|2	0.98	1	0.98	1	0.98	2.75	29.56	0.01
L85_20mo	FA49B_MOUSE	Fam49b	9|6|3	18	6	3	0|0|0|0|0|0|1|0|0|0|0|0|2|1	0.98	1	0.98	1	0.98	2.62	21	0.01
L85_20mo	ALDR_MOUSE	Akr1b1	10|7|3	20	6.67	3	0|1|0|2|0|0|0|0|0|0|1|0|0|1	0.98	1	0.98	1	0.98	2.53	18.67	0.01
L85_20mo	SEPT3_MOUSE	Sept3	8|9|3	20	6.67	3	1|0|0|0|0|0|0|1|0|0|1|0|0|1	0.98	1	0.98	1	0.98	2.75	23.33	0
L85_20mo	DCTN2_MOUSE	Dctn2	3|3|2	8	2.67	3	0|0|0|0|0|0|0|0|0|0|0|0|0|0	0.98	0.99	0.98	0.99	0.98	3.19	26.67	0
L85_20mo	ARPC3_MOUSE	Arpc3	5|5|2	12	4	3	0|0|0|0|0|0|0|0|0|0|0|0|1|1	0.98	1	0.98	1	0.98	2.55	28	0.01
L85_20mo	ASNA_MOUSE	Asna1	3|5|2	10	3.33	3	0|0|0|0|0|0|0|0|0|0|1|0|0|0	0.98	1	0.98	1	0.98	3.19	33.33	0
L85_20mo	KCC1A_MOUSE	Camk1	3|3|2	8	2.67	3	0|0|0|0|0|0|0|0|0|0|0|0|0|0	0.98	0.99	0.98	0.99	0.98	3.19	26.67	0
L85_20mo	CNDP2_MOUSE	Cndp2	3|4|2	9	3	3	0|0|0|0|0|0|0|0|0|0|0|0|0|0	0.98	1	0.98	1	0.98	3.19	30	0
L85_12mo	Q8C605_MOUSE	Pfkp	38	38	38	1	5|9|1|18|16|2|9|1|1|1|9|6|17|16	0.98	0.98	0.98	0.98	0.98	3.75	4.79	0.01
L85_12mo	FAS_MOUSE	Fasn	28	28	28	1	3|1|0|2|7|1|0|1|0|0|14|0|8|13	0.98	0.98	0.98	0.98	0.98	3.79	7.84	0.01
L85_12mo	D3Z656_MOUSE	Synj1	25	25	25	1	4|5|0|7|8|2|2|0|0|0|10|6|11|11	0.98	0.98	0.98	0.98	0.98	3.84	5.3	0.01
L85_12mo	TERA_MOUSE	Vcp	12	12	12	1	0|0|0|0|0|1|0|0|0|0|8|0|1|2	0.98	0.98	0.98	0.98	0.98	3.74	14	0.01
L85_12mo	EF2_MOUSE	Eef2	12	12	12	1	1|1|0|5|1|0|0|0|0|0|0|0|3|5	0.98	0.98	0.98	0.98	0.98	4.12	10.5	0
L85_12mo	D3YWF6_MOUSE	Otub1	10	10	10	1	0|1|0|1|1|1|0|0|1|0|5|3|2|4	0.98	0.98	0.98	0.98	0.98	4.09	7.37	0
L85_12mo	PP2AB_MOUSE	Ppp2cb	9	9	9	1	1|1|0|5|3|1|1|0|0|0|2|1|3|3	0.98	0.98	0.98	0.98	0.98	3.98	6	0
L85_12mo	ATLA1_MOUSE	Atl1	9	9	9	1	0|1|0|3|3|1|0|0|0|0|0|1|3|4	0.98	0.98	0.98	0.98	0.98	3.94	7.88	0
L85_12mo	B2RSR7_MOUSE	Gpd1l	6	6	6	1	0|0|0|0|1|0|0|0|0|0|3|0|0|2	0.98	0.98	0.98	0.98	0.98	3.76	14	0.01
L85_12mo	Q0PD64_MOUSE	Rab2b	6	6	6	1	0|0|0|2|0|0|0|0|0|0|0|2|2|2	0.98	0.98	0.98	0.98	0.98	4.07	10.5	0
L85_12mo	VTNC_MOUSE	Vtn	5	5	5	1	0|0|0|0|1|0|2|2|0|0|1|2|0|0	0.98	0.98	0.98	0.98	0.98	3.78	8.75	0.01
L85_12mo	CAP1_MOUSE	Cap1	4	4	4	1	0|0|0|0|0|0|0|1|0|0|0|0|0|2	0.98	0.98	0.98	0.98	0.98	3.91	18.67	0
L85_12mo	Q3THQ5_MOUSE	Stip1	4	4	4	1	0|0|0|0|0|0|0|0|0|0|1|0|0|2	0.98	0.98	0.98	0.98	0.98	3.91	18.67	0
L85_12mo	Q3TYC4_MOUSE	Syt11	4	4	4	1	0|0|0|1|2|0|1|0|0|0|0|0|0|0	0.98	0.98	0.98	0.98	0.98	4.05	14	0
L85_12mo	PHIPL_MOUSE	Phyhipl	4	4	4	1	0|0|0|0|0|0|0|0|0|0|2|1|0|0	0.98	0.98	0.98	0.98	0.98	3.91	18.67	0
L85_16mo	FAS_MOUSE	Fasn	30	30	30	1	3|1|0|2|7|1|0|1|0|0|14|0|8|13	0.98	0.98	0.98	0.98	0.98	4.08	8.4	0
L85_16mo	Q3UJ20_MOUSE	Eno2	28	28	28	1	0|0|0|6|2|2|1|0|0|0|2|1|3|19	0.98	0.98	0.98	0.98	0.98	3.97	10.89	0
L85_16mo	GLSK_MOUSE	Gls	21	21	21	1	3|9|0|3|9|7|3|0|0|1|5|4|7|10	0.98	0.98	0.98	0.98	0.98	3.78	4.82	0.01
L85_16mo	ARL8B_MOUSE	Arl8b	19	19	19	1	0|3|0|3|6|0|3|0|0|0|6|2|9|7	0.98	0.98	0.98	0.98	0.98	3.97	6.82	0
L85_16mo	Q0PD67_MOUSE	Rab1a	17	17	17	1	3|2|0|6|4|0|8|3|0|0|1|3|6|8	0.98	0.98	0.98	0.98	0.98	3.69	5.41	0.01
L85_16mo	ARF3_MOUSE	Arf3	15	15	15	1	4|4|3|5|4|4|8|1|0|0|6|5|6|6	0.98	0.98	0.98	0.98	0.98	4.17	3.75	0
L85_16mo	B2RRX2_MOUSE	Ppp3ca	15	15	15	1	3|6|2|3|2|6|2|4|7|6|6|6|4|4	0.98	0.98	0.98	0.98	0.98	3.96	3.44	0
L85_16mo	BACH_MOUSE	Acot7	12	12	12	1	2|1|0|1|1|3|3|1|0|0|7|1|1|4	0.98	0.98	0.98	0.98	0.98	4.07	6.72	0
L85_16mo	MP2K1_MOUSE	Map2k1	10	10	10	1	1|3|0|1|3|1|2|2|0|0|4|0|4|5	0.98	0.98	0.98	0.98	0.98	3.84	5.38	0.01
L85_16mo	D3YWF6_MOUSE	Otub1	10	10	10	1	0|1|0|1|1|1|0|0|1|0|5|3|2|4	0.98	0.98	0.98	0.98	0.98	4.09	7.37	0
L85_16mo	HS71A_MOUSE	Hspa1a	8	8	8	1	2|0|0|2|0|0|0|0|0|3|2|0|3|3	0.98	0.98	0.98	0.98	0.98	3.86	7.47	0.01
L85_16mo	EHD3_MOUSE	Ehd3	6	6	6	1	0|0|0|0|0|0|0|0|0|0|3|1|0|2	0.98	0.98	0.98	0.98	0.98	3.76	14	0.01
L85_16mo	B1AQF4_MOUSE	Dusp3	5	5	5	1	0|1|0|2|1|0|0|0|0|0|1|1|1|1	0.98	0.98	0.98	0.98	0.98	3.92	8.75	0
L85_16mo	E9PXB7_MOUSE	Nedd4l	5	5	5	1	0|0|0|2|2|0|1|0|0|0|0|0|0|0	0.98	0.98	0.98	0.98	0.98	4.12	14	0
L85_16mo	Q3THQ5_MOUSE	Stip1	4	4	4	1	0|0|0|0|0|0|0|0|0|0|1|0|0|2	0.98	0.98	0.98	0.98	0.98	3.91	18.67	0
107xtTA_13mo_DOX_1wk	FAS_MOUSE	Fasn	30|21|31	82	27.33	3	3|1|0|2|7|1|0|1|0|0|14|0|8|13	0.97	0.99	0.97	0.99	0.97	2.71	7.65	0.01
107xtTA_13mo_DOX_1wk	PFKAL_MOUSE	Pfkl	21|23|20	64	21.33	3	3|5|0|10|4|0|4|0|0|0|8|4|10|9	0.97	0.98	0.97	0.98	0.97	3.04	5.24	0.01
107xtTA_13mo_DOX_1wk	Q50HX4_MOUSE	Rab14	12|12|13	37	12.33	3	3|2|0|5|3|3|3|2|0|0|2|3|6|7	0.97	0.99	0.97	0.99	0.97	3.46	4.43	0.01
107xtTA_13mo_DOX_1wk	I6L967_MOUSE	Rap1gds1	11|12|20	43	14.33	3	0|0|0|3|2|4|0|0|0|0|7|0|3|3	0.97	1	0.97	1	0.97	2.98	9.12	0.01
107xtTA_13mo_DOX_1wk	DEST_MOUSE	Dstn	7|5|6	18	6	3	0|0|0|0|0|1|0|0|0|0|3|0|1|2	0.97	0.99	0.97	0.99	0.97	3.04	12	0.01
107xtTA_13mo_DOX_1wk	Q0PD64_MOUSE	Rab2b	6|6|5	17	5.67	3	0|0|0|2|0|0|0|0|0|0|0|2|2|2	0.97	0.98	0.97	0.98	0.97	3.07	9.92	0.01
107xtTA_13mo_DOX_1wk	ITM2B_MOUSE	Itm2b	5|5|6	16	5.33	3	0|1|0|1|2|1|1|1|0|0|1|0|1|1	0.97	0.99	0.97	0.99	0.97	3.22	7.47	0.01
107xtTA_13mo_DOX_1wk	PPME1_MOUSE	Ppme1	5|4|4	13	4.33	3	0|0|0|0|0|0|0|0|0|0|2|0|0|2	0.97	0.98	0.97	0.98	0.97	3.17	15.17	0.01
107xtTA_13mo_DOX_1wk	Q0PD14_MOUSE	Rab39b	5|4|4	13	4.33	3	0|0|0|0|0|0|0|0|0|0|0|0|3|0	0.97	0.98	0.97	0.98	0.97	3.21	20.22	0.01
107xtTA_13mo_DOX_1wk	CD81_MOUSE	Cd81	5|3|2	10	3.33	3	0|0|0|0|0|1|1|0|0|0|0|0|0|0	0.97	1	0.97	1	0.97	2.55	23.33	0.01
107xtTA_13mo_DOX_1wk	COR1A_MOUSE	Coro1a	4|4|8	16	5.33	3	1|0|0|1|1|0|0|0|0|0|0|0|2|2	0.97	1	0.97	1	0.97	3.16	10.67	0.01
107xtTA_13mo_DOX_1wk	F8VPK5_MOUSE	Rock2	4|2|2	8	2.67	3	0|0|0|0|0|0|0|0|0|0|0|0|0|1	0.97	1	0.97	1	0.97	3.19	26.67	0.01
107xtTA_13mo_DOX_1wk	SAC1_MOUSE	Sacm1l	4|4|7	15	5	3	0|1|0|1|1|0|0|0|0|0|1|1|1|0	0.97	1	0.97	1	0.97	3.24	11.67	0.01
107xtTA_13mo_DOX_1wk	B2RY15_MOUSE	Tln2	3|3|2	8	2.67	3	0|0|0|0|0|1|0|0|1|0|0|0|0|0	0.97	0.99	0.97	0.99	0.97	2.55	18.67	0.01
107xtTA_13mo_DOX_1wk	CSK21_MOUSE	Csnk2a1	2|2|3	7	2.33	3	0|0|0|0|0|0|0|0|0|0|0|0|0|1	0.97	0.99	0.97	0.99	0.97	3.19	23.33	0.01
107xtTA_13mo_DOX_1wk	D3YUL8_MOUSE	Inpp4a	2|2|3	7	2.33	3	0|0|0|0|0|0|0|0|1|0|0|0|0|0	0.97	0.99	0.97	0.99	0.97	3.19	23.33	0.01
107xtTA_13mo_DOX_1wk	Q3UIH7_MOUSE	Rabggta	2|2|3	7	2.33	3	0|0|0|0|0|0|0|0|0|0|0|0|0|0	0.97	0.99	0.97	0.99	0.97	3.19	23.33	0.01
107xtTA_13mo_DOX_1wk	Q80U51_MOUSE	Spock2	2|2|5	9	3	3	0|0|0|0|0|0|0|0|0|0|0|0|0|0	0.97	1	0.97	1	0.97	3.19	30	0.01
107xtTA_13mo_DOX_1wk	Q3TGS7_MOUSE	Snx12	2|3|2	7	2.33	3	0|0|0|0|0|0|0|0|0|0|1|0|0|0	0.97	0.99	0.97	0.99	0.97	3.19	23.33	0.01
107xtTA_13mo_DOX_1wk	Q3TGL4_MOUSE	Fbln2	2|3|2	7	2.33	3	0|0|0|0|0|0|0|0|0|0|0|0|0|0	0.97	0.99	0.97	0.99	0.97	3.19	23.33	0.01
107xtTA_13mo_DOX_1mo	STX1B_MOUSE	Stx1b	12|11|10|8	41	10.25	4	3|2|1|4|5|2|2|2|1|1|1|2|2|3	0.97	1	0.97	1	0.97	2.09	4.63	0.01
107xtTA_13mo_DOX_1mo	COF1_MOUSE	Cfl1	11|9|14|10	44	11	4	1|0|1|3|3|0|2|1|2|0|0|0|4|6	0.97	1	0.97	1	0.97	2.68	6.7	0.01
107xtTA_13mo_DOX_1mo	FSCN1_MOUSE	Fscn1	10|13|12|12	47	11.75	4	0|2|1|5|6|4|2|3|3|2|6|4|3|5	0.97	1	0.97	1	0.97	2.12	3.58	0.01
107xtTA_13mo_DOX_1mo	KINH_MOUSE	Kif5b	9|6|10|8	33	8.25	4	4|1|0|3|2|0|0|2|0|0|1|1|3|2	0.97	1	0.97	1	0.97	2.07	6.08	0.01
107xtTA_13mo_DOX_1mo	DEST_MOUSE	Dstn	5|5|10|5	25	6.25	4	0|0|0|0|0|1|0|0|0|0|3|0|1|2	0.97	1	0.97	1	0.97	3.04	12.5	0.01
107xtTA_13mo_DOX_1mo	PLPP_MOUSE	Pdxp	3|2|5|4	14	3.5	4	0|0|0|0|0|0|0|0|0|0|0|0|0|2	0.97	0.99	0.97	0.99	0.97	2.42	24.5	0.01
107xtTA_13mo_DOX_1mo	A2ACM0_MOUSE	Rptor	3|2|3|3	11	2.75	4	0|0|0|0|1|0|0|0|0|0|0|0|1|0	0.97	0.99	0.97	0.99	0.97	2.55	19.25	0.01
107xtTA_13mo_DOX_1mo	TAXB1_MOUSE	Tax1bp1	2|3|2|2	9	2.25	4	0|0|0|0|0|0|0|0|0|0|0|0|0|0	0.97	0.99	0.97	0.99	0.97	3.19	22.5	0.01
107xtTA_13mo_DOX_1mo	A0A0R4J086_MOUSE	Olfml3	2|2|2|3	9	2.25	4	0|0|0|0|0|0|0|0|0|0|0|0|0|0	0.97	0.99	0.97	0.99	0.97	3.19	22.5	0.01
107xtTA_13mo_DOX_1mo	COF2_MOUSE	Cfl2	2|2|4|2	10	2.5	4	0|0|0|0|0|0|0|0|0|0|0|0|0|0	0.97	1	0.97	1	0.97	3.19	25	0.01
107xtTA_13mo_DOX_1mo	Q3UE92_MOUSE	Xpnpep1	2|2|3|2	9	2.25	4	0|0|0|0|0|0|0|0|0|0|0|0|0|0	0.97	0.99	0.97	0.99	0.97	3.19	22.5	0.01
107xtTA_13mo_DOX_1mo	A0A171EBK8_MOUSE	Rap1gap2	2|2|3|2	9	2.25	4	0|0|0|0|0|0|0|0|0|0|0|0|0|0	0.97	0.99	0.97	0.99	0.97	3.19	22.5	0.01
107xtTA_13mo_DOX_1mo	FAAH1_MOUSE	Faah	2|2|4|2	10	2.5	4	0|0|0|0|0|0|0|0|0|0|0|0|0|0	0.97	1	0.97	1	0.97	3.19	25	0.01
107xtTA_13mo_DOX_1mo	NELL2_MOUSE	Nell2	2|4|2|2	10	2.5	4	0|0|0|0|0|0|0|0|0|0|0|0|0|0	0.97	1	0.97	1	0.97	3.19	25	0.01
107xtTA_13mo	PFKAL_MOUSE	Pfkl	22|21|25|22	90	22.5	4	3|5|0|10|4|0|4|0|0|0|8|4|10|9	0.97	0.99	0.97	0.99	0.97	3.3	5.53	0.01
107xtTA_13mo	GLSK_MOUSE	Gls	19|19|21|22	81	20.25	4	3|9|0|3|9|7|3|0|0|1|5|4|7|10	0.97	0.98	0.97	0.98	0.97	3.03	4.65	0.01
107xtTA_13mo	A0A0A6YX18_MOUSE	Atp6v1h	14|16|21|16	67	16.75	4	6|4|7|8|4|4|2|0|1|1|4|3|6|7	0.97	1	0.97	1	0.97	2.51	4.11	0.01
107xtTA_13mo	FSCN1_MOUSE	Fscn1	12|10|13|14	49	12.25	4	0|2|1|5|6|4|2|3|3|2|6|4|3|5	0.97	1	0.97	1	0.97	2.12	3.73	0.01
107xtTA_13mo	GRP75_MOUSE	Hspa9	10|21|16|15	62	15.5	4	1|1|0|5|5|2|1|0|0|0|5|1|3|6	0.97	1	0.97	1	0.97	2.25	7.23	0.01
107xtTA_13mo	PP2AA_MOUSE	Ppp2ca	9|6|13|12	40	10	4	1|1|0|4|3|1|2|0|0|0|2|1|3|3	0.97	1	0.97	1	0.97	1.92	6.67	0.01
107xtTA_13mo	A2ALV3_MOUSE	Sh3gl2	7|10|8|9	34	8.5	4	1|2|0|0|0|0|1|0|1|0|2|2|0|5	0.97	0.99	0.97	0.99	0.97	2.71	8.5	0.01
107xtTA_13mo	KAD5_MOUSE	Ak5	7|6|3|4	20	5	4	0|0|0|3|0|0|0|0|0|0|0|0|0|0	0.97	0.99	0.97	0.99	0.97	2.52	23.33	0.01
107xtTA_13mo	KIF5A_MOUSE	Kif5a	6|8|7|9	30	7.5	4	0|0|0|0|4|0|0|0|0|0|0|0|0|3	0.97	0.99	0.97	0.99	0.97	2.97	15	0.01
107xtTA_13mo	Q3TIJ7_MOUSE	Cct7	4|11|9|9	33	8.25	4	0|0|0|1|1|0|0|0|0|0|2|0|0|3	0.97	1	0.97	1	0.97	2.16	16.5	0.01
107xtTA_13mo	Q642K0_MOUSE	Myl6	4|3|3|2	12	3	4	0|0|0|1|0|0|0|0|0|0|0|0|0|1	0.97	1	0.97	1	0.97	2.55	21	0.01
107xtTA_13mo	PP4C_MOUSE	Ppp4c	3|2|3|3	11	2.75	4	0|0|0|1|1|0|0|0|0|0|0|0|0|0	0.97	0.99	0.97	0.99	0.97	2.55	19.25	0.01
107xtTA_13mo	D3YYS6_MOUSE	Mgll	3|2|3|3	11	2.75	4	0|0|0|1|0|0|0|0|0|0|0|0|0|1	0.97	0.99	0.97	0.99	0.97	2.55	19.25	0.01
107xtTA_13mo	ARMC6_MOUSE	Armc6	3|2|2|2	9	2.25	4	0|0|0|0|0|0|0|0|0|0|0|0|0|0	0.97	0.99	0.97	0.99	0.97	3.19	22.5	0.01
107xtTA_13mo	Q8C788_MOUSE	Snx18	2|2|2|4	10	2.5	4	0|0|0|0|0|0|0|0|0|0|0|0|0|0	0.97	1	0.97	1	0.97	3.19	25	0.01
107xtTA_13mo	VP26B_MOUSE	Vps26b	2|3|2|2	9	2.25	4	0|0|0|0|0|0|0|0|0|0|0|0|0|1	0.97	0.99	0.97	0.99	0.97	3.19	22.5	0.01
Bri42_11mo	G3UXT7_MOUSE	Fus	10|13|13	36	12	3	2|3|1|1|1|0|8|0|0|1|1|1|3|3	0.97	0.98	0.97	0.98	0.97	2.62	6.72	0.01
Bri42_11mo	B7ZP22_MOUSE	Hnrnpa2b1	5|11|9	25	8.33	3	3|2|0|0|0|0|0|0|0|0|0|0|1|3	0.97	1	0.97	1	0.97	2.26	12.96	0.01
Bri42_11mo	F6ZV59_MOUSE	Hnrnpd	3|4|3	10	3.33	3	0|1|0|0|0|1|0|0|0|0|0|0|0|1	0.97	0.99	0.97	0.99	0.97	3.26	15.56	0.01
Bri42_3mo	B7ZP22_MOUSE	Hnrnpa2b1	10|6|7	23	7.67	3	3|2|0|0|0|0|0|0|0|0|0|0|1|3	0.97	1	0.97	1	0.97	2.97	11.93	0.01
Bri42_3mo	A2ALV3_MOUSE	Sh3gl2	8|8|9	25	8.33	3	1|2|0|0|0|0|1|0|1|0|2|2|0|5	0.97	0.98	0.97	0.98	0.97	3.36	8.33	0.01
Bri42_3mo	B7ZNX8_MOUSE	Cep128	6|13|2	21	7	3	0|0|0|0|0|0|0|0|0|0|0|0|2|0	0.97	1	0.97	1	0.97	2.42	49	0.01
Bri42_3mo	B2RXM2_MOUSE	Gm6793	6|10|8	24	8	3	3|3|0|0|3|0|0|0|0|0|0|0|0|0	0.97	0.99	0.97	0.99	0.97	2.69	12.44	0.01
Bri42_3mo	B9EJ96_MOUSE	Arhgap26	3|2|2	7	2.33	3	0|0|0|1|0|0|0|0|0|0|0|0|0|0	0.97	0.99	0.97	0.99	0.97	3.19	23.33	0.01
Bri42_3mo	B2RRY8_MOUSE	Hpcal4	2|4|2	8	2.67	3	0|0|0|0|0|0|0|0|0|0|0|0|0|0	0.97	1	0.97	1	0.97	3.19	26.67	0.01
moAPPxtTA	HS90B_MOUSE	Hsp90ab1	18|25|21	64	21.33	3	5|6|0|3|6|7|2|6|5|3|10|9|7|10	0.97	1	0.97	1	0.97	2.28	3.78	0.01
moAPPxtTA	VATA_MOUSE	Atp6v1a	18|27|16	61	20.33	3	9|6|2|5|1|2|0|4|2|0|10|2|3|6	0.97	1	0.97	1	0.97	2.76	5.47	0.01
moAPPxtTA	CAP1_MOUSE	Cap1	4|3|5	12	4	3	0|0|0|0|0|0|0|1|0|0|0|0|0|2	0.97	0.99	0.97	0.99	0.97	2.75	18.67	0.01
moAPPxtTA	A0A1B0GSG5_MOUSE	Rnh1	3|2|2	7	2.33	3	0|0|0|0|0|0|0|0|0|0|0|0|0|0	0.97	0.99	0.97	0.99	0.97	3.19	23.33	0.01
moAPPxtTA	COF2_MOUSE	Cfl2	2|2|3	7	2.33	3	0|0|0|0|0|0|0|0|0|0|0|0|0|0	0.97	0.99	0.97	0.99	0.97	3.19	23.33	0.01
moAPPxtTA	ANLN_MOUSE	Anln	2|6|2	10	3.33	3	0|0|0|0|0|0|0|0|0|0|1|0|0|0	0.97	1	0.97	1	0.97	3.19	33.33	0.01
moAPPxtTA	G3UXW9_MOUSE	Gps1	2|4|2	8	2.67	3	0|0|0|0|0|0|0|0|0|0|0|0|0|0	0.97	1	0.97	1	0.97	3.19	26.67	0.01
moAPPxtTA	PLSI_MOUSE	Pls1	2|4|2	8	2.67	3	0|0|0|0|0|0|0|0|0|0|0|0|0|0	0.97	1	0.97	1	0.97	3.19	26.67	0.01
moAPPxtTA	ACY2_MOUSE	Aspa	2|2|3	7	2.33	3	0|0|0|0|0|1|0|0|0|0|0|0|0|0	0.97	0.99	0.97	0.99	0.97	3.19	23.33	0.01
L85_9mo	G6PI_MOUSE	Gpi	22|22	44	22	2	1|0|0|6|7|1|1|1|0|0|7|2|5|13	0.97	0.97	0.97	0.97	0.97	3.62	7	0.01
L85_9mo	GDIA_MOUSE	Gdi1	22|21	43	21.5	2	0|0|0|15|8|2|3|1|2|1|5|2|3|5	0.97	0.97	0.97	0.97	0.97	3.24	6.4	0.01
L85_9mo	K2C75_MOUSE	Krt75	16|13	29	14.5	2	0|0|17|0|0|0|0|0|0|0|0|0|0|0	0.97	0.97	0.97	0.97	0.97	3.19	11.94	0.01
L85_9mo	I6L967_MOUSE	Rap1gds1	15|11	26	13	2	0|0|0|3|2|4|0|0|0|0|7|0|3|3	0.97	0.99	0.97	0.99	0.97	2.98	8.27	0.01
L85_9mo	A4QPC5_MOUSE	Cma1	3|5	8	4	2	0|0|0|0|1|0|1|0|0|0|0|1|1|0	0.97	1	0.97	1	0.97	2.75	14	0.01
L85_20mo	DPYL1_MOUSE	Crmp1	23|21|21	65	21.67	3	0|0|0|6|0|6|0|7|0|0|11|5|5|7	0.97	0.98	0.97	0.98	0.97	3.52	6.45	0.01
L85_20mo	BIG3_MOUSE	Arfgef3	24|30|9	63	21	3	0|0|0|3|3|0|0|0|0|0|0|0|5|6	0.97	1	0.97	1	0.97	2.49	17.29	0.01
L85_20mo	Q80XJ7_MOUSE	Akr1a1	8|9|2	19	6.33	3	0|0|0|0|0|0|0|0|0|0|0|0|0|2	0.97	1	0.97	1	0.97	2.42	44.33	0.01
L85_20mo	ESTD_MOUSE	Esd	5|2|2	9	3	3	0|0|0|0|0|0|0|0|0|0|1|0|0|0	0.97	1	0.97	1	0.97	3.19	30	0.01
L85_20mo	PSMD2_MOUSE	Psmd2	3|2|2	7	2.33	3	0|0|0|0|0|0|0|0|0|0|0|0|0|0	0.97	0.99	0.97	0.99	0.97	3.19	23.33	0.01
L85_20mo	PSD11_MOUSE	Psmd11	4|2|2	8	2.67	3	0|0|0|0|0|0|0|0|0|0|0|0|0|0	0.97	1	0.97	1	0.97	3.19	26.67	0.01
MHSI-695_25mo	HTRA1_MOUSE	Htra1	10|11|12	33	11	3	1|1|3|1|1|5|7|2|4|4|4|1|3|2	0.97	0.99	0.97	0.99	0.97	2.78	3.95	0.01
MHSI-695_25mo	A2A813_MOUSE	Park7	2|2|4	8	2.67	3	0|0|0|0|0|0|0|1|0|0|0|0|0|0	0.97	1	0.97	1	0.97	3.19	26.67	0.01
MHSI-695_25mo	AEBP1_MOUSE	Aebp1	2|3|2	7	2.33	3	0|0|0|0|0|0|0|0|0|0|0|0|0|0	0.97	0.99	0.97	0.99	0.97	3.19	23.33	0.01
L85_12mo	A6ZI44_MOUSE	Aldoa	34	34	34	1	2|2|1|10|4|3|9|11|2|3|21|3|5|18	0.97	0.97	0.97	0.97	0.97	3.42	5.06	0.01
L85_12mo	GDIA_MOUSE	Gdi1	22	22	22	1	0|0|0|15|8|2|3|1|2|1|5|2|3|5	0.97	0.97	0.97	0.97	0.97	3.45	6.55	0.01
L85_12mo	ODPB_MOUSE	Pdhb	20	20	20	1	10|5|12|8|10|7|7|3|4|3|6|4|6|8	0.97	0.97	0.97	0.97	0.97	3.64	3.01	0.01
L85_12mo	SNAB_MOUSE	Napb	15	15	15	1	4|3|0|7|5|0|1|0|0|0|7|2|4|4	0.97	0.97	0.97	0.97	0.97	3.61	5.68	0.01
L85_12mo	ODPA_MOUSE	Pdha1	15	15	15	1	9|7|6|3|3|7|2|1|1|1|2|4|3|4	0.97	0.97	0.97	0.97	0.97	3.5	3.96	0.01
L85_12mo	GRP78_MOUSE	Hspa5	9	9	9	1	3|3|3|2|3|3|1|2|0|0|4|2|2|2	0.97	0.97	0.97	0.97	0.97	3.43	4.2	0.01
L85_12mo	Q0PD65_MOUSE	Rab2a	6	6	6	1	1|1|0|2|1|0|2|0|0|0|1|2|2|2	0.97	0.97	0.97	0.97	0.97	3.32	6	0.01
L85_12mo	PA1B2_MOUSE	Pafah1b2	5	5	5	1	0|0|0|1|1|2|1|0|0|0|1|0|1|2	0.97	0.97	0.97	0.97	0.97	3.52	7.78	0.01
L85_12mo	E9QN59_MOUSE	Mapk10	5	5	5	1	1|1|0|1|1|1|0|0|0|0|1|1|1|1	0.97	0.97	0.97	0.97	0.97	3.52	7.78	0.01
L85_12mo	ARP2_MOUSE	Actr2	3	3	3	1	0|0|0|0|0|0|0|0|0|0|0|0|0|2	0.97	0.97	0.97	0.97	0.97	3.47	21	0.01
L85_12mo	B7ZBY7_MOUSE	Ube2v1	3	3	3	1	0|0|0|0|0|0|0|0|0|0|2|0|0|0	0.97	0.97	0.97	0.97	0.97	3.47	21	0.01
Tet-Bri42_8mo	ENOA_MOUSE	Eno1	60|77|41|71	249	62.25	4	4|5|0|20|9|7|9|11|4|1|25|7|10|28	0.97	1	0.97	1	0.97	2.28	6.22	0.01
Tet-Bri42_8mo	SFXN1_MOUSE	Sfxn1	6|2|9|3	20	5	4	0|0|0|0|2|0|0|0|0|0|0|0|0|0	0.97	1	0.97	1	0.97	2.42	35	0.01
L85_16mo	PFKAM_MOUSE	Pfkm	37	37	37	1	4|11|0|20|14|6|9|2|1|2|13|7|15|15	0.97	0.97	0.97	0.97	0.97	3.54	4.35	0.01
L85_16mo	LDHB_MOUSE	Ldhb	21	21	21	1	2|1|1|4|3|7|3|1|0|0|10|3|4|13	0.97	0.97	0.97	0.97	0.97	3.39	5.65	0.01
L85_16mo	ODPA_MOUSE	Pdha1	15	15	15	1	9|7|6|3|3|7|2|1|1|1|2|4|3|4	0.97	0.97	0.97	0.97	0.97	3.5	3.96	0.01
L85_16mo	ARF4_MOUSE	Arf4	7	7	7	1	0|0|0|3|2|0|0|0|0|0|0|0|2|3	0.97	0.97	0.97	0.97	0.97	3.48	9.8	0.01
L85_16mo	A2AQC3_MOUSE	Atp9a	7	7	7	1	4|2|0|2|2|2|0|0|0|0|1|1|3|1	0.97	0.97	0.97	0.97	0.97	3.54	5.44	0.01
L85_16mo	B7ZBY7_MOUSE	Ube2v1	3	3	3	1	0|0|0|0|0|0|0|0|0|0|2|0|0|0	0.97	0.97	0.97	0.97	0.97	3.47	21	0.01
107xtTA_13mo_DOX_1wk	UCHL1_MOUSE	Uchl1	12|15|12	39	13	3	1|2|1|4|0|0|1|0|1|0|8|2|1|6	0.96	0.98	0.96	0.98	0.96	2.85	6.74	0.01
107xtTA_13mo_DOX_1wk	STX1B_MOUSE	Stx1b	12|8|10	30	10	3	3|2|1|4|5|2|2|2|1|1|1|2|2|3	0.96	1	0.96	1	0.96	2.09	4.52	0.01
107xtTA_13mo_DOX_1wk	KINH_MOUSE	Kif5b	10|8|6	24	8	3	4|1|0|3|2|0|0|2|0|0|1|1|3|2	0.96	1	0.96	1	0.96	2.07	5.89	0.01
107xtTA_13mo_DOX_1wk	CRYM_MOUSE	Crym	7|10|4	21	7	3	0|0|0|0|0|0|0|0|0|0|0|1|1|4	0.96	0.99	0.96	0.99	0.96	2.14	16.33	0.01
107xtTA_13mo_DOX_1wk	GLOD4_MOUSE	Glod4	6|4|4	14	4.67	3	0|0|0|0|0|0|0|0|0|0|3|0|0|1	0.96	0.99	0.96	0.99	0.96	2.94	16.33	0.01
107xtTA_13mo_DOX_1wk	THIC_MOUSE	Acat2	2|2|2	6	2	3	0|0|0|0|0|0|0|0|0|0|0|0|0|0	0.96	0.96	0.96	0.96	0.96	3.19	20	0.01
107xtTA_13mo_DOX_1wk	Q8C2D1_MOUSE	Hars	2|2|2	6	2	3	0|0|0|0|0|0|0|0|0|0|1|0|0|0	0.96	0.96	0.96	0.96	0.96	3.19	20	0.01
107xtTA_13mo_DOX_1wk	Q3TK29_MOUSE	Trap1	2|2|2	6	2	3	0|0|0|0|0|0|0|0|0|0|0|0|0|0	0.96	0.96	0.96	0.96	0.96	3.19	20	0.01
107xtTA_13mo_DOX_1wk	CSN5_MOUSE	Cops5	2|2|2	6	2	3	0|0|0|0|0|0|0|0|0|0|0|0|0|0	0.96	0.96	0.96	0.96	0.96	3.19	20	0.01
107xtTA_13mo_DOX_1mo	D3Z656_MOUSE	Synj1	23|19|30|24	96	24	4	4|5|0|7|8|2|2|0|0|0|10|6|11|11	0.96	0.99	0.96	0.99	0.96	2.07	5.09	0.01
107xtTA_13mo_DOX_1mo	GRP75_MOUSE	Hspa9	15|19|16|9	59	14.75	4	1|1|0|5|5|2|1|0|0|0|5|1|3|6	0.96	1	0.96	1	0.96	1.72	6.88	0.01
107xtTA_13mo_DOX_1mo	UCHL1_MOUSE	Uchl1	14|14|14|11	53	13.25	4	1|2|1|4|0|0|1|0|1|0|8|2|1|6	0.96	0.97	0.96	0.97	0.96	2.48	6.87	0.01
107xtTA_13mo_DOX_1mo	GSTP1_MOUSE	Gstp1	11|12|10|9	42	10.5	4	0|0|2|3|2|2|4|1|2|1|6|2|2|6	0.96	0.99	0.96	0.99	0.96	2.18	4.45	0.01
107xtTA_13mo_DOX_1mo	Q4W4C9_MOUSE	Vsnl1	9|11|8|10	38	9.5	4	0|1|0|5|4|0|0|1|0|1|4|0|2|1	0.96	0.98	0.96	0.98	0.96	2.44	7	0.01
107xtTA_13mo_DOX_1mo	PACN1_MOUSE	Pacsin1	6|5|6|4	21	5.25	4	0|1|0|0|0|0|0|0|0|0|0|0|0|4	0.96	0.97	0.96	0.97	0.96	2.51	14.7	0.01
107xtTA_13mo_DOX_1mo	Q0PD64_MOUSE	Rab2b	5|6|5|5	21	5.25	4	0|0|0|2|0|0|0|0|0|0|0|2|2|2	0.96	0.98	0.96	0.98	0.96	3.07	9.19	0.01
107xtTA_13mo_DOX_1mo	SAC1_MOUSE	Sacm1l	5|5|6|3	19	4.75	4	0|1|0|1|1|0|0|0|0|0|1|1|1|0	0.96	1	0.96	1	0.96	1.79	11.08	0.01
107xtTA_13mo_DOX_1mo	DP13A_MOUSE	Appl1	5|3|4|4	16	4	4	0|0|0|1|0|1|1|0|0|0|1|0|0|1	0.96	1	0.96	1	0.96	2.28	11.2	0.01
107xtTA_13mo_DOX_1mo	MK03_MOUSE	Mapk3	4|9|13|8	34	8.5	4	1|0|0|0|0|0|0|1|0|0|4|0|0|1	0.96	1	0.96	1	0.96	1.96	17	0.01
107xtTA_13mo_DOX_1mo	SCOT1_MOUSE	Oxct1	4|5|4|6	19	4.75	4	0|0|0|1|3|0|0|0|0|0|0|0|1|0	0.96	0.99	0.96	0.99	0.96	2.7	13.3	0.01
107xtTA_13mo_DOX_1mo	A2ALS4_MOUSE	Rap1gap	4|8|5|4	21	5.25	4	0|0|0|3|0|0|0|0|0|0|1|0|1|0	0.96	1	0.96	1	0.96	2.7	14.7	0.01
107xtTA_13mo_DOX_1mo	ACTY_MOUSE	Actr1b	2|2|4|5	13	3.25	4	0|0|0|1|0|1|0|0|0|0|0|0|0|0	0.96	1	0.96	1	0.96	2.55	22.75	0.01
107xtTA_13mo_DOX_1mo	E9PW66_MOUSE	Nap1l1	2|2|2|2	8	2	4	0|0|0|0|0|0|0|0|0|0|0|0|0|0	0.96	0.96	0.96	0.96	0.96	3.19	20	0.01
107xtTA_13mo	E9QLL2_MOUSE	Dnm3	30|22|27|28	107	26.75	4	9|8|2|8|8|9|7|7|13|8|11|5|7|8	0.96	1	0.96	1	0.96	1.71	3.4	0.01
107xtTA_13mo	RUFY3_MOUSE	Rufy3	10|10|16|19	55	13.75	4	1|2|0|4|1|1|0|0|0|0|5|2|5|6	0.96	1	0.96	1	0.96	2.42	7.13	0.01
107xtTA_13mo	Q4W4C9_MOUSE	Vsnl1	9|8|12|10	39	9.75	4	0|1|0|5|4|0|0|1|0|1|4|0|2|1	0.96	0.99	0.96	0.99	0.96	2.44	7.18	0.01
107xtTA_13mo	F6RJV6_MOUSE	Lancl2	7|6|6|6	25	6.25	4	1|0|0|3|2|0|2|0|0|0|2|1|2|3	0.96	0.99	0.96	0.99	0.96	3.03	5.47	0.01
107xtTA_13mo	PPME1_MOUSE	Ppme1	6|5|3|4	18	4.5	4	0|0|0|0|0|0|0|0|0|0|2|0|0|2	0.96	0.99	0.96	0.99	0.96	2.23	15.75	0.01
107xtTA_13mo	NDRG2_MOUSE	Ndrg2	3|3|4|4	14	3.5	4	0|1|0|0|0|0|0|0|0|0|1|0|1|2	0.96	0.99	0.96	0.99	0.96	2.53	9.8	0.01
107xtTA_13mo	Q3URG1_MOUSE	Tppp	3|2|3|4	12	3	4	0|0|0|0|0|0|0|0|0|0|0|0|0|2	0.96	0.99	0.96	0.99	0.96	2.42	21	0.01
107xtTA_13mo	DHB4_MOUSE	Hsd17b4	3|2|2|3	10	2.5	4	1|0|0|1|0|0|0|0|0|0|0|0|0|0	0.96	0.99	0.96	0.99	0.96	2.55	17.5	0.01
107xtTA_13mo	SEM3G_MOUSE	Sema3g	2|2|2|2	8	2	4	0|0|0|0|0|0|0|0|0|0|0|0|0|0	0.96	0.96	0.96	0.96	0.96	3.19	20	0.01
107xtTA_13mo	PLPP_MOUSE	Pdxp	2|3|4|3	12	3	4	0|0|0|0|0|0|0|0|0|0|0|0|0|2	0.96	0.99	0.96	0.99	0.96	2.42	21	0.01
107xtTA_13mo	A2RS22_MOUSE	Coro1b	2|3|2|4	11	2.75	4	0|0|0|1|1|0|0|0|0|0|0|0|0|0	0.96	1	0.96	1	0.96	2.55	19.25	0.01
107xtTA_13mo	ASSY_MOUSE	Ass1	2|2|2|2	8	2	4	0|0|0|0|0|0|0|0|0|0|0|0|0|0	0.96	0.96	0.96	0.96	0.96	3.19	20	0.01
Bri42_11mo	A2ALV3_MOUSE	Sh3gl2	9|7|8	24	8	3	1|2|0|0|0|0|1|0|1|0|2|2|0|5	0.96	0.98	0.96	0.98	0.96	2.71	8	0.01
Bri42_11mo	Q4W4C9_MOUSE	Vsnl1	9|10|9	28	9.33	3	0|1|0|5|4|0|0|1|0|1|4|0|2|1	0.96	0.97	0.96	0.97	0.96	2.99	6.88	0.01
Bri42_11mo	E9PXB7_MOUSE	Nedd4l	4|4|4	12	4	3	0|0|0|2|2|0|1|0|0|0|0|0|0|0	0.96	0.96	0.96	0.96	0.96	3.06	11.2	0.01
moAPPxtTA	VATB2_MOUSE	Atp6v1b2	15|15|13	43	14.33	3	8|6|6|4|0|1|1|5|1|2|5|3|3|6	0.96	0.98	0.96	0.98	0.96	2.39	3.93	0.01
moAPPxtTA	HS74L_MOUSE	Hspa4l	8|18|7	33	11	3	0|2|0|0|0|0|0|0|0|0|6|0|0|2	0.96	1	0.96	1	0.96	2.7	15.4	0.01
moAPPxtTA	Q3TJ43_MOUSE	Vps35	8|15|9	32	10.67	3	1|1|0|3|4|3|0|0|0|0|2|2|5|3	0.96	1	0.96	1	0.96	2.41	6.22	0.01
moAPPxtTA	IMB1_MOUSE	Kpnb1	8|5|7	20	6.67	3	0|0|0|1|1|0|0|1|1|0|0|0|2|4	0.96	0.99	0.96	0.99	0.96	2.23	9.33	0.01
moAPPxtTA	ARF4_MOUSE	Arf4	8|6|6	20	6.67	3	0|0|0|3|2|0|0|0|0|0|0|0|2|3	0.96	0.98	0.96	0.98	0.96	2.8	9.33	0.01
moAPPxtTA	Q3U2G2_MOUSE	Hspa4	6|14|7	27	9	3	1|0|0|0|0|0|0|0|0|0|5|0|0|3	0.96	1	0.96	1	0.96	2.48	14	0.01
moAPPxtTA	E0CXN5_MOUSE	Gpd1	3|4|3	10	3.33	3	1|0|0|1|1|0|0|0|0|0|0|0|1|0	0.96	0.99	0.96	0.99	0.96	2.75	11.67	0.01
moAPPxtTA	SEPT2_MOUSE	Sept2	2|2|2	6	2	3	1|0|0|0|0|0|0|0|0|0|0|0|0|0	0.96	0.96	0.96	0.96	0.96	3.19	20	0.01
L85_9mo	1433G_MOUSE	Ywhag	23|24	47	23.5	2	0|4|10|6|3|14|11|3|0|4|6|5|3|9	0.96	0.97	0.96	0.97	0.96	3.09	4.22	0.01
L85_9mo	B9EHN0_MOUSE	Uba1	22|21	43	21.5	2	0|2|0|8|9|3|7|5|0|0|10|2|9|10	0.96	0.96	0.96	0.96	0.96	2.95	4.63	0.01
L85_9mo	COF1_MOUSE	Cfl1	9|11	20	10	2	1|0|1|3|3|0|2|1|2|0|0|0|4|6	0.96	0.98	0.96	0.98	0.96	2.68	6.09	0.01
L85_9mo	Q3THZ3_MOUSE	Atp6ap1	9|8	17	8.5	2	1|2|6|1|1|2|3|0|0|0|2|1|1|1	0.96	0.98	0.96	0.98	0.96	2.9	5.67	0.01
L85_9mo	PEBP1_MOUSE	Pebp1	7|6	13	6.5	2	0|0|0|0|0|0|0|1|0|0|1|2|1|4	0.96	0.97	0.96	0.97	0.96	2.97	10.11	0.01
L85_9mo	ACTY_MOUSE	Actr1b	4|2	6	3	2	0|0|0|1|0|1|0|0|0|0|0|0|0|0	0.96	1	0.96	1	0.96	2.55	21	0.01
L85_9mo	Q7TNL5_MOUSE	Ppp2r5d	2|2	4	2	2	0|0|0|0|0|0|0|0|0|0|0|0|0|0	0.96	0.96	0.96	0.96	0.96	3.19	20	0.01
L85_20mo	LDHB_MOUSE	Ldhb	31|27|16	74	24.67	3	2|1|1|4|3|7|3|1|0|0|10|3|4|13	0.96	1	0.96	1	0.96	2.06	6.64	0.01
L85_20mo	EF2_MOUSE	Eef2	33|35|7	75	25	3	1|1|0|5|1|0|0|0|0|0|0|0|3|5	0.96	1	0.96	1	0.96	2	21.88	0.01
L85_20mo	CH60_MOUSE	Hspd1	11|13|7	31	10.33	3	4|1|0|4|2|1|0|1|0|0|2|3|2|4	0.96	1	0.96	1	0.96	2.03	6.03	0.01
L85_20mo	DHPR_MOUSE	Qdpr	14|14|7	35	11.67	3	0|1|0|2|0|2|1|4|0|0|4|0|3|3	0.96	1	0.96	1	0.96	2.15	8.17	0.01
L85_20mo	PYGB_MOUSE	Pygb	20|20|6	46	15.33	3	1|0|0|0|4|2|0|0|0|0|1|0|3|3	0.96	1	0.96	1	0.96	2.05	15.33	0.01
L85_20mo	KINH_MOUSE	Kif5b	9|12|6	27	9	3	4|1|0|3|2|0|0|2|0|0|1|1|3|2	0.96	1	0.96	1	0.96	2.07	6.63	0.01
L85_20mo	Q0PD65_MOUSE	Rab2a	15|15|5	35	11.67	3	1|1|0|2|1|0|2|0|0|0|1|2|2|2	0.96	1	0.96	1	0.96	2.11	11.67	0.01
L85_20mo	Q0PD64_MOUSE	Rab2b	9|10|4	23	7.67	3	0|0|0|2|0|0|0|0|0|0|0|2|2|2	0.96	1	0.96	1	0.96	2.06	13.42	0.01
L85_20mo	PA1B2_MOUSE	Pafah1b2	6|8|4	18	6	3	0|0|0|1|1|2|1|0|0|0|1|0|1|2	0.96	1	0.96	1	0.96	2.18	9.33	0.01
L85_20mo	PRS10_MOUSE	Psmc6	2|2|2	6	2	3	0|0|0|0|0|0|0|0|0|0|0|0|0|0	0.96	0.96	0.96	0.96	0.96	3.19	20	0.01
L85_20mo	FKB1A_MOUSE	Fkbp1a	2|2|2	6	2	3	0|0|0|0|0|0|0|0|0|0|0|0|0|1	0.96	0.96	0.96	0.96	0.96	3.19	20	0.01
L85_20mo	B9EIE9_MOUSE	Adss	2|2|2	6	2	3	0|0|0|0|0|0|0|0|0|0|0|0|0|0	0.96	0.96	0.96	0.96	0.96	3.19	20	0.01
MHSI-695_25mo	PGAM1_MOUSE	Pgam1	12|10|11	33	11	3	0|0|0|2|3|3|3|3|3|2|5|1|1|7	0.96	0.98	0.96	0.98	0.96	2.64	4.67	0.01
L85_12mo	Q4FJQ0_MOUSE	Rab7	11	11	11	1	1|2|0|3|3|6|6|0|1|1|4|1|1|0	0.96	0.96	0.96	0.96	0.96	3.13	5.31	0.01
L85_12mo	PROF1_MOUSE	Pfn1	9	9	9	1	1|1|0|1|3|0|1|1|0|0|5|2|1|5	0.96	0.96	0.96	0.96	0.96	3.08	6	0.01
L85_12mo	D3YVA2_MOUSE	Ncald	5	5	5	1	2|0|0|0|0|0|3|0|0|0|0|0|0|0	0.96	0.96	0.96	0.96	0.96	3.25	14	0.01
L85_12mo	Q8C338_MOUSE	Idh1	5	5	5	1	0|1|0|0|1|0|0|0|0|0|2|1|1|3	0.96	0.96	0.96	0.96	0.96	3.17	7.78	0.01
L85_12mo	TB10B_MOUSE	Tbc1d10b	4	4	4	1	0|2|0|1|1|0|0|0|2|1|0|0|0|0	0.96	0.96	0.96	0.96	0.96	3.16	8	0.01
L85_12mo	GUAD_MOUSE	Gda	4	4	4	1	0|0|0|0|0|0|0|0|0|0|0|0|0|3	0.96	0.96	0.96	0.96	0.96	3.21	18.67	0.01
L85_12mo	RTN3_MOUSE	Rtn3	4	4	4	1	1|1|0|0|0|0|0|0|0|0|1|0|1|2	0.96	0.96	0.96	0.96	0.96	3.24	9.33	0.01
L85_12mo	ACTZ_MOUSE	Actr1a	3	3	3	1	0|0|0|1|0|1|0|0|0|0|0|0|0|1	0.96	0.96	0.96	0.96	0.96	3.26	14	0.01
L85_12mo	A0A087WP33_MOUSE	Atg9a	3	3	3	1	0|0|0|1|1|0|0|0|0|0|0|0|1|0	0.96	0.96	0.96	0.96	0.96	3.26	14	0.01
L85_12mo	B2RRY8_MOUSE	Hpcal4	2	2	2	1	0|0|0|0|0|0|0|0|0|0|0|0|0|0	0.96	0.96	0.96	0.96	0.96	3.19	20	0.01
L85_12mo	Q3UD67_MOUSE	Aars	2	2	2	1	0|0|0|0|0|0|0|0|0|0|1|0|0|0	0.96	0.96	0.96	0.96	0.96	3.19	20	0.01
L85_12mo	ANXA7_MOUSE	Anxa7	2	2	2	1	0|0|0|0|0|0|0|0|0|0|0|0|0|0	0.96	0.96	0.96	0.96	0.96	3.19	20	0.01
L85_12mo	PUR9_MOUSE	Atic	2	2	2	1	0|0|0|0|0|0|0|0|0|0|0|0|0|0	0.96	0.96	0.96	0.96	0.96	3.19	20	0.01
L85_12mo	F8VPK5_MOUSE	Rock2	2	2	2	1	0|0|0|0|0|0|0|0|0|0|0|0|0|1	0.96	0.96	0.96	0.96	0.96	3.19	20	0.01
L85_12mo	OLA1_MOUSE	Ola1	2	2	2	1	0|0|0|0|0|0|0|0|0|0|0|0|0|0	0.96	0.96	0.96	0.96	0.96	3.19	20	0.01
L85_12mo	Q3UDL6_MOUSE	Aplp2	2	2	2	1	0|0|0|0|0|0|0|0|0|0|0|0|0|0	0.96	0.96	0.96	0.96	0.96	3.19	20	0.01
L85_12mo	E9QAQ5_MOUSE	Gsk3b	2	2	2	1	0|0|0|0|0|0|0|0|0|0|0|0|1|0	0.96	0.96	0.96	0.96	0.96	3.19	20	0.01
L85_12mo	MP2K4_MOUSE	Map2k4	2	2	2	1	0|0|0|0|0|0|0|0|0|0|0|0|0|0	0.96	0.96	0.96	0.96	0.96	3.19	20	0.01
L85_12mo	D3Z7E5_MOUSE	Gsk3a	2	2	2	1	0|0|0|0|0|0|0|0|0|0|0|0|0|0	0.96	0.96	0.96	0.96	0.96	3.19	20	0.01
L85_12mo	GNL1_MOUSE	Gnl1	2	2	2	1	0|0|0|0|0|0|0|0|0|0|0|0|0|0	0.96	0.96	0.96	0.96	0.96	3.19	20	0.01
L85_12mo	PERE_MOUSE	Epx	2	2	2	1	0|0|0|0|0|0|0|0|0|0|0|0|0|0	0.96	0.96	0.96	0.96	0.96	3.19	20	0.01
L85_12mo	TCTP_MOUSE	Tpt1	2	2	2	1	0|0|0|0|0|0|0|0|0|0|0|0|0|1	0.96	0.96	0.96	0.96	0.96	3.19	20	0.01
L85_12mo	OSBL1_MOUSE	Osbpl1a	2	2	2	1	0|0|0|0|0|0|0|0|0|0|0|0|0|0	0.96	0.96	0.96	0.96	0.96	3.19	20	0.01
L85_12mo	ARP10_MOUSE	Actr10	2	2	2	1	0|0|0|0|0|0|0|0|0|0|0|0|0|0	0.96	0.96	0.96	0.96	0.96	3.19	20	0.01
L85_12mo	RRAGC_MOUSE	Rragc	2	2	2	1	0|0|0|0|0|0|0|0|0|0|0|0|0|0	0.96	0.96	0.96	0.96	0.96	3.19	20	0.01
L85_12mo	ASNA_MOUSE	Asna1	2	2	2	1	0|0|0|0|0|0|0|0|0|0|1|0|0|0	0.96	0.96	0.96	0.96	0.96	3.19	20	0.01
L85_12mo	A0A1B0GRV0_MOUSE	Bpnt1	2	2	2	1	0|0|0|0|1|0|0|0|0|0|0|0|0|0	0.96	0.96	0.96	0.96	0.96	3.19	20	0.01
L85_12mo	PSD11_MOUSE	Psmd11	2	2	2	1	0|0|0|0|0|0|0|0|0|0|0|0|0|0	0.96	0.96	0.96	0.96	0.96	3.19	20	0.01
L85_12mo	MK_MOUSE	Mdk	2	2	2	1	0|0|0|0|0|0|0|0|0|0|0|0|0|0	0.96	0.96	0.96	0.96	0.96	3.19	20	0.01
L85_12mo	AKCL2_MOUSE	Akr1e2	2	2	2	1	0|0|0|0|0|0|0|0|0|0|1|0|0|0	0.96	0.96	0.96	0.96	0.96	3.19	20	0.01
L85_12mo	Q0VGU0_MOUSE	Sar1b	2	2	2	1	0|0|0|0|0|0|0|0|0|0|0|0|0|0	0.96	0.96	0.96	0.96	0.96	3.19	20	0.01
L85_12mo	Q8BPF9_MOUSE	Csnk2a2	2	2	2	1	0|0|0|0|0|0|0|0|0|0|0|0|0|0	0.96	0.96	0.96	0.96	0.96	3.19	20	0.01
L85_12mo	CO2A1_MOUSE	Col2a1	2	2	2	1	0|0|0|0|0|0|0|0|0|0|0|0|0|0	0.96	0.96	0.96	0.96	0.96	3.19	20	0.01
L85_12mo	MT2_MOUSE	Mt2	2	2	2	1	0|0|0|0|0|0|0|0|0|0|0|0|0|0	0.96	0.96	0.96	0.96	0.96	3.19	20	0.01
L85_12mo	FSD1_MOUSE	Fsd1	2	2	2	1	0|0|0|0|0|0|0|0|0|0|0|0|0|0	0.96	0.96	0.96	0.96	0.96	3.19	20	0.01
L85_12mo	GBRL2_MOUSE	Gabarapl2	2	2	2	1	0|0|0|0|0|0|0|0|0|0|0|0|0|1	0.96	0.96	0.96	0.96	0.96	3.19	20	0.01
Tet-Bri42_8mo	PEBP1_MOUSE	Pebp1	8|13|5|6	32	8	4	0|0|0|0|0|0|0|1|0|0|1|2|1|4	0.96	1	0.96	1	0.96	2.26	12.44	0.01
L85_16mo	Q8CC13_MOUSE	Ap1b1	21	21	21	1	5|0|0|0|8|0|0|0|0|0|0|0|12|13	0.96	0.96	0.96	0.96	0.96	3.08	7.74	0.01
L85_16mo	AP1B1_MOUSE	Ap1b1	21	21	21	1	5|0|0|0|8|0|0|0|0|0|0|0|12|13	0.96	0.96	0.96	0.96	0.96	3.08	7.74	0.01
L85_16mo	DNM1L_MOUSE	Dnm1l	18	18	18	1	6|3|0|7|8|3|0|2|3|1|5|4|7|11	0.96	0.96	0.96	0.96	0.96	3.18	4.2	0.01
L85_16mo	AP180_MOUSE	Snap91	14	14	14	1	3|7|2|3|4|6|1|1|1|0|6|6|5|7	0.96	0.96	0.96	0.96	0.96	3.07	3.77	0.01
L85_16mo	GRP75_MOUSE	Hspa9	12	12	12	1	1|1|0|5|5|2|1|0|0|0|5|1|3|6	0.96	0.96	0.96	0.96	0.96	3.22	5.6	0.01
L85_16mo	AATM_MOUSE	Got2	12	12	12	1	1|2|0|1|1|2|0|1|0|0|2|1|1|9	0.96	0.96	0.96	0.96	0.96	3.21	8	0.01
L85_16mo	KINH_MOUSE	Kif5b	7	7	7	1	4|1|0|3|2|0|0|2|0|0|1|1|3|2	0.96	0.96	0.96	0.96	0.96	3.09	5.16	0.01
L85_16mo	Q3TJ39_MOUSE	Rab5c	6	6	6	1	0|0|0|2|0|0|3|0|0|0|2|0|2|0	0.96	0.96	0.96	0.96	0.96	3.22	9.33	0.01
L85_16mo	Q8C338_MOUSE	Idh1	5	5	5	1	0|1|0|0|1|0|0|0|0|0|2|1|1|3	0.96	0.96	0.96	0.96	0.96	3.17	7.78	0.01
L85_16mo	PYGM_MOUSE	Pygm	4	4	4	1	0|0|0|0|2|1|0|0|0|0|1|0|2|1	0.96	0.96	0.96	0.96	0.96	3.16	8	0.01
L85_16mo	SNP25_MOUSE	Snap25	4	4	4	1	1|0|0|0|0|1|1|0|0|0|0|0|1|2	0.96	0.96	0.96	0.96	0.96	3.24	9.33	0.01
L85_16mo	KAD5_MOUSE	Ak5	4	4	4	1	0|0|0|3|0|0|0|0|0|0|0|0|0|0	0.96	0.96	0.96	0.96	0.96	3.21	18.67	0.01
L85_16mo	6PGD_MOUSE	Pgd	4	4	4	1	0|0|0|0|0|0|0|0|0|0|3|0|0|0	0.96	0.96	0.96	0.96	0.96	3.21	18.67	0.01
L85_16mo	Q0VGQ1_MOUSE	Hsd17b12	4	4	4	1	0|0|0|2|2|0|0|0|0|0|0|0|0|0	0.96	0.96	0.96	0.96	0.96	3.17	14	0.01
L85_16mo	OXR1_MOUSE	Oxr1	2	2	2	1	0|0|0|0|0|0|0|0|0|0|0|0|0|0	0.96	0.96	0.96	0.96	0.96	3.19	20	0.01
L85_16mo	Q3UD67_MOUSE	Aars	2	2	2	1	0|0|0|0|0|0|0|0|0|0|1|0|0|0	0.96	0.96	0.96	0.96	0.96	3.19	20	0.01
L85_16mo	PUR9_MOUSE	Atic	2	2	2	1	0|0|0|0|0|0|0|0|0|0|0|0|0|0	0.96	0.96	0.96	0.96	0.96	3.19	20	0.01
L85_16mo	CSK21_MOUSE	Csnk2a1	2	2	2	1	0|0|0|0|0|0|0|0|0|0|0|0|0|1	0.96	0.96	0.96	0.96	0.96	3.19	20	0.01
L85_16mo	F8VPK5_MOUSE	Rock2	2	2	2	1	0|0|0|0|0|0|0|0|0|0|0|0|0|1	0.96	0.96	0.96	0.96	0.96	3.19	20	0.01
L85_16mo	B1GX80_MOUSE	Pak3	2	2	2	1	0|0|0|0|0|0|0|0|0|0|0|0|0|0	0.96	0.96	0.96	0.96	0.96	3.19	20	0.01
L85_16mo	MP2K4_MOUSE	Map2k4	2	2	2	1	0|0|0|0|0|0|0|0|0|0|0|0|0|0	0.96	0.96	0.96	0.96	0.96	3.19	20	0.01
L85_16mo	D3Z7E5_MOUSE	Gsk3a	2	2	2	1	0|0|0|0|0|0|0|0|0|0|0|0|0|0	0.96	0.96	0.96	0.96	0.96	3.19	20	0.01
L85_16mo	B2KGP3_MOUSE	Ppm1e	2	2	2	1	0|0|0|0|0|0|0|0|0|0|0|0|0|0	0.96	0.96	0.96	0.96	0.96	3.19	20	0.01
L85_16mo	G3UXW9_MOUSE	Gps1	2	2	2	1	0|0|0|0|0|0|0|0|0|0|0|0|0|0	0.96	0.96	0.96	0.96	0.96	3.19	20	0.01
L85_16mo	SPRE_MOUSE	Spr	2	2	2	1	0|0|0|0|0|0|0|0|0|0|1|0|0|0	0.96	0.96	0.96	0.96	0.96	3.19	20	0.01
L85_16mo	OSBL1_MOUSE	Osbpl1a	2	2	2	1	0|0|0|0|0|0|0|0|0|0|0|0|0|0	0.96	0.96	0.96	0.96	0.96	3.19	20	0.01
L85_16mo	Q3UIH7_MOUSE	Rabggta	2	2	2	1	0|0|0|0|0|0|0|0|0|0|0|0|0|0	0.96	0.96	0.96	0.96	0.96	3.19	20	0.01
L85_16mo	PLCB1_MOUSE	Plcb1	2	2	2	1	0|0|0|0|0|0|0|0|0|0|0|0|0|0	0.96	0.96	0.96	0.96	0.96	3.19	20	0.01
L85_16mo	RRAGC_MOUSE	Rragc	2	2	2	1	0|0|0|0|0|0|0|0|0|0|0|0|0|0	0.96	0.96	0.96	0.96	0.96	3.19	20	0.01
L85_16mo	Q3TSS2_MOUSE	Ptn	2	2	2	1	0|0|0|0|0|0|0|0|0|0|0|0|0|0	0.96	0.96	0.96	0.96	0.96	3.19	20	0.01
L85_16mo	ASNA_MOUSE	Asna1	2	2	2	1	0|0|0|0|0|0|0|0|0|0|1|0|0|0	0.96	0.96	0.96	0.96	0.96	3.19	20	0.01
L85_16mo	A2AGN7_MOUSE	Psmc3	2	2	2	1	0|0|0|0|0|0|0|0|0|0|0|0|0|0	0.96	0.96	0.96	0.96	0.96	3.19	20	0.01
L85_16mo	E9PW66_MOUSE	Nap1l1	2	2	2	1	0|0|0|0|0|0|0|0|0|0|0|0|0|0	0.96	0.96	0.96	0.96	0.96	3.19	20	0.01
L85_16mo	TBC9B_MOUSE	Tbc1d9b	2	2	2	1	0|0|0|0|0|0|0|0|0|0|0|0|0|0	0.96	0.96	0.96	0.96	0.96	3.19	20	0.01
L85_16mo	Q3UZJ4_MOUSE	Ppp2r5e	2	2	2	1	0|0|0|0|0|0|0|0|0|0|0|0|0|0	0.96	0.96	0.96	0.96	0.96	3.19	20	0.01
L85_16mo	KCC1A_MOUSE	Camk1	2	2	2	1	0|0|0|0|0|0|0|0|0|0|0|0|0|0	0.96	0.96	0.96	0.96	0.96	3.19	20	0.01
L85_16mo	PSD11_MOUSE	Psmd11	2	2	2	1	0|0|0|0|0|0|0|0|0|0|0|0|0|0	0.96	0.96	0.96	0.96	0.96	3.19	20	0.01
L85_16mo	PSD12_MOUSE	Psmd12	2	2	2	1	0|0|0|0|0|0|0|0|0|0|0|0|0|0	0.96	0.96	0.96	0.96	0.96	3.19	20	0.01
L85_16mo	SC22B_MOUSE	Sec22b	2	2	2	1	0|0|0|0|0|0|0|0|0|0|0|0|0|0	0.96	0.96	0.96	0.96	0.96	3.19	20	0.01
L85_16mo	AKCL2_MOUSE	Akr1e2	2	2	2	1	0|0|0|0|0|0|0|0|0|0|1|0|0|0	0.96	0.96	0.96	0.96	0.96	3.19	20	0.01
L85_16mo	FAAH1_MOUSE	Faah	2	2	2	1	0|0|0|0|0|0|0|0|0|0|0|0|0|0	0.96	0.96	0.96	0.96	0.96	3.19	20	0.01
L85_16mo	A3KMD2_MOUSE	Ranbp6	2	2	2	1	0|0|0|0|1|0|0|0|0|0|0|0|0|0	0.96	0.96	0.96	0.96	0.96	3.19	20	0.01
L85_16mo	B2RQE5_MOUSE	Stxbp5l	2	2	2	1	0|0|0|0|0|0|0|0|0|0|0|0|0|0	0.96	0.96	0.96	0.96	0.96	3.19	20	0.01
L85_16mo	VP26A_MOUSE	Vps26a	2	2	2	1	0|0|0|0|0|0|0|0|0|0|0|0|0|0	0.96	0.96	0.96	0.96	0.96	3.19	20	0.01
L85_16mo	SYG_MOUSE	Gars	2	2	2	1	0|0|0|0|0|0|0|0|0|0|0|0|0|0	0.96	0.96	0.96	0.96	0.96	3.19	20	0.01
L85_16mo	SMAP1_MOUSE	Smap1	2	2	2	1	0|0|0|0|0|0|0|0|0|0|0|0|0|0	0.96	0.96	0.96	0.96	0.96	3.19	20	0.01
L85_16mo	BCAT1_MOUSE	Bcat1	2	2	2	1	0|0|0|0|0|0|0|0|0|0|0|0|0|0	0.96	0.96	0.96	0.96	0.96	3.19	20	0.01
L85_16mo	A0A0U1RNF2_MOUSE	Lcmt1	2	2	2	1	0|0|0|0|0|0|0|0|0|0|0|0|0|0	0.96	0.96	0.96	0.96	0.96	3.19	20	0.01
L85_16mo	Q3TDX2_MOUSE	Vps4a	2	2	2	1	0|0|0|0|0|0|0|0|0|0|0|0|0|0	0.96	0.96	0.96	0.96	0.96	3.19	20	0.01
L85_16mo	NCEH1_MOUSE	Nceh1	2	2	2	1	0|0|0|0|0|0|0|0|0|0|0|0|0|0	0.96	0.96	0.96	0.96	0.96	3.19	20	0.01
L85_16mo	VP26B_MOUSE	Vps26b	2	2	2	1	0|0|0|0|0|0|0|0|0|0|0|0|0|1	0.96	0.96	0.96	0.96	0.96	3.19	20	0.01
L85_16mo	Q8BPF9_MOUSE	Csnk2a2	2	2	2	1	0|0|0|0|0|0|0|0|0|0|0|0|0|0	0.96	0.96	0.96	0.96	0.96	3.19	20	0.01
L85_16mo	T11L1_MOUSE	Tcp11l1	2	2	2	1	0|0|0|0|0|0|0|0|0|0|0|0|0|0	0.96	0.96	0.96	0.96	0.96	3.19	20	0.01
L85_16mo	IF4E_MOUSE	Eif4e	2	2	2	1	0|0|0|0|0|0|0|0|0|0|0|0|0|0	0.96	0.96	0.96	0.96	0.96	3.19	20	0.01
L85_16mo	CO2A1_MOUSE	Col2a1	2	2	2	1	0|0|0|0|0|0|0|0|0|0|0|0|0|0	0.96	0.96	0.96	0.96	0.96	3.19	20	0.01
L85_16mo	MT2_MOUSE	Mt2	2	2	2	1	0|0|0|0|0|0|0|0|0|0|0|0|0|0	0.96	0.96	0.96	0.96	0.96	3.19	20	0.01
L85_16mo	D3YUQ5_MOUSE	Rundc3b	2	2	2	1	0|0|0|0|0|0|0|0|0|0|0|0|0|0	0.96	0.96	0.96	0.96	0.96	3.19	20	0.01
L85_16mo	Q571A1_MOUSE	Cpne1	2	2	2	1	0|0|0|0|0|0|0|0|0|0|0|0|0|0	0.96	0.96	0.96	0.96	0.96	3.19	20	0.01
L85_16mo	A9CLV6_MOUSE	Serinc1	2	2	2	1	0|0|0|0|0|0|0|0|0|0|0|0|0|0	0.96	0.96	0.96	0.96	0.96	3.19	20	0.01
L85_16mo	Q62121_MOUSE	Tyro3	2	2	2	1	0|0|0|0|0|0|0|0|0|0|0|0|0|0	0.96	0.96	0.96	0.96	0.96	3.19	20	0.01
L85_16mo	Q3U5C0_MOUSE	Tbc1d17	2	2	2	1	0|0|0|0|0|0|0|0|0|0|0|0|0|0	0.96	0.96	0.96	0.96	0.96	3.19	20	0.01
L85_16mo	Q6PGG9_MOUSE	Tbc1d9	2	2	2	1	0|0|0|0|0|0|0|0|0|0|0|0|0|0	0.96	0.96	0.96	0.96	0.96	3.19	20	0.01
L85_16mo	G3X8T9_MOUSE	Serpina3n	2	2	2	1	0|0|0|0|0|0|0|0|0|0|0|0|0|0	0.96	0.96	0.96	0.96	0.96	3.19	20	0.01
107xtTA_13mo_DOX_1wk	PGK1_MOUSE	Pgk1	35|31|31	97	32.33	3	3|2|0|4|3|8|6|2|2|1|24|4|3|18	0.95	0.97	0.95	0.97	0.95	2.91	5.66	0.01
107xtTA_13mo_DOX_1wk	Q3TYB4_MOUSE	Npnt	8|11|7	26	8.67	3	1|3|2|0|0|1|4|0|0|0|4|3|2|1	0.95	1	0.95	1	0.95	2.28	5.78	0.01
107xtTA_13mo_DOX_1wk	Q3TJ39_MOUSE	Rab5c	5|7|6	18	6	3	0|0|0|2|0|0|3|0|0|0|2|0|2|0	0.95	0.98	0.95	0.98	0.95	2.42	9.33	0.01
107xtTA_13mo_DOX_1wk	SCOT1_MOUSE	Oxct1	4|4|6	14	4.67	3	0|0|0|1|3|0|0|0|0|0|0|0|1|0	0.95	0.99	0.95	0.99	0.95	2.7	13.07	0.01
107xtTA_13mo_DOX_1wk	PHIPL_MOUSE	Phyhipl	4|3|3	10	3.33	3	0|0|0|0|0|0|0|0|0|0|2|1|0|0	0.95	0.98	0.95	0.98	0.95	2.75	15.56	0.01
107xtTA_13mo_DOX_1wk	DHB4_MOUSE	Hsd17b4	4|2|2	8	2.67	3	1|0|0|1|0|0|0|0|0|0|0|0|0|0	0.95	1	0.95	1	0.95	2.55	18.67	0.01
107xtTA_13mo_DOX_1wk	SDHA_MOUSE	Sdha	2|2|5	9	3	3	0|1|0|1|0|0|0|0|0|0|0|0|0|0	0.95	1	0.95	1	0.95	2.55	21	0.01
107xtTA_13mo_DOX_1mo	Q3UJ20_MOUSE	Eno2	17|18|24|22	81	20.25	4	0|0|0|6|2|2|1|0|0|0|2|1|3|19	0.95	0.97	0.95	0.97	0.95	2.54	7.87	0.01
107xtTA_13mo_DOX_1mo	CRYM_MOUSE	Crym	7|7|6|4	24	6	4	0|0|0|0|0|0|0|0|0|0|0|1|1|4	0.95	0.98	0.95	0.98	0.95	2.14	14	0.01
107xtTA_13mo_DOX_1mo	TNPO2_MOUSE	Tnpo2	6|3|3|3	15	3.75	4	0|2|0|1|0|0|0|0|0|0|0|0|0|1	0.95	1	0.95	1	0.95	2.62	13.12	0.01
107xtTA_13mo_DOX_1mo	PRPS1_MOUSE	Prps1	4|3|5|2	14	3.5	4	0|0|0|0|1|0|0|0|0|0|1|0|0|1	0.95	1	0.95	1	0.95	1.58	16.33	0.01
107xtTA_13mo_DOX_1mo	ACTZ_MOUSE	Actr1a	3|2|6|5	16	4	4	0|0|0|1|0|1|0|0|0|0|0|0|0|1	0.95	1	0.95	1	0.95	1.58	18.67	0.01
107xtTA_13mo_DOX_1mo	D3Z4B2_MOUSE	Napg	3|7|9|7	26	6.5	4	1|1|0|1|0|0|0|0|0|0|2|1|0|1	0.95	1	0.95	1	0.95	1.49	13	0.01
107xtTA_13mo	PFKAM_MOUSE	Pfkm	34|33|42|37	146	36.5	4	4|11|0|20|14|6|9|2|1|2|13|7|15|15	0.95	0.99	0.95	0.99	0.95	2.24	4.29	0.01
107xtTA_13mo	Q3UJ20_MOUSE	Eno2	14|23|29|25	91	22.75	4	0|0|0|6|2|2|1|0|0|0|2|1|3|19	0.95	0.98	0.95	0.98	0.95	2.08	8.85	0.01
107xtTA_13mo	PP1B_MOUSE	Ppp1cb	12|10|13|11	46	11.5	4	3|3|0|5|5|3|0|0|0|0|4|2|3|6	0.95	0.98	0.95	0.98	0.95	2.2	4.74	0.01
107xtTA_13mo	E0CZ78_MOUSE	Ppp3cb	10|12|8|10	40	10	4	2|4|0|4|2|3|0|3|0|5|3|4|2|4	0.95	1	0.95	1	0.95	1.49	3.89	0.01
107xtTA_13mo	PP2AB_MOUSE	Ppp2cb	9|6|12|12	39	9.75	4	1|1|0|5|3|1|1|0|0|0|2|1|3|3	0.95	1	0.95	1	0.95	1.43	6.5	0.01
107xtTA_13mo	SEPT6_MOUSE	Sept6	7|5|5|5	22	5.5	4	2|1|0|2|1|1|3|0|0|0|2|0|0|2	0.95	1	0.95	1	0.95	2.59	5.5	0.01
107xtTA_13mo	ARHG7_MOUSE	Arhgef7	7|3|7|6	23	5.75	4	0|0|0|5|0|0|0|0|0|0|0|0|0|0	0.95	0.98	0.95	0.98	0.95	2.03	16.1	0.01
107xtTA_13mo	Q0PD35_MOUSE	Rab21	5|7|8|7	27	6.75	4	0|0|0|2|2|0|0|0|0|0|0|1|4|2	0.95	0.98	0.95	0.98	0.95	1.92	8.59	0.01
107xtTA_13mo	AHSA1_MOUSE	Ahsa1	5|6|6|8	25	6.25	4	1|1|0|2|2|0|0|0|0|0|3|1|2|3	0.95	1	0.95	1	0.95	1.97	5.83	0.01
107xtTA_13mo	DP13B_MOUSE	Appl2	4|7|2|5	18	4.5	4	0|0|0|0|2|0|0|0|0|0|1|0|0|0	0.95	1	0.95	1	0.95	1.5	21	0.01
107xtTA_13mo	SCOT1_MOUSE	Oxct1	3|8|8|4	23	5.75	4	0|0|0|1|3|0|0|0|0|0|0|0|1|0	0.95	1	0.95	1	0.95	1.83	16.1	0.01
Bri42_11mo	A2AL12_MOUSE	Hnrnpa3	5|12|10	27	9	3	3|3|0|1|3|0|0|0|0|0|0|0|1|1	0.95	1	0.95	1	0.95	1.85	10.5	0.01
Bri42_15mo	A0A0R4J030_MOUSE	Amer2	4|5|6	15	5	3	0|0|0|0|0|3|1|1|0|0|1|1|2|1	0.95	0.99	0.95	0.99	0.95	2.06	7	0.01
moAPPxtTA	E9Q3M3_MOUSE	Dctn1	15|14|11	40	13.33	3	2|3|0|5|7|0|0|0|2|0|2|2|4|7	0.95	0.98	0.95	0.98	0.95	2.16	5.49	0.01
moAPPxtTA	E41L1_MOUSE	Epb41l1	12|11|11	34	11.33	3	0|2|0|5|4|0|0|0|2|0|5|0|5|4	0.95	0.96	0.95	0.96	0.95	2.82	5.88	0.01
moAPPxtTA	Q3TU36_MOUSE	Rap1gds1	11|13|10	34	11.33	3	0|1|0|3|2|4|0|1|0|0|7|1|3|4	0.95	0.98	0.95	0.98	0.95	2.54	6.1	0.01
moAPPxtTA	E9PV14_MOUSE	Epb41l1	9|10|8	27	9	3	0|0|0|4|3|0|0|0|0|0|4|0|4|0	0.95	0.97	0.95	0.97	0.95	2.56	8.4	0.01
moAPPxtTA	KINH_MOUSE	Kif5b	8|8|6	22	7.33	3	4|1|0|3|2|0|0|2|0|0|1|1|3|2	0.95	0.98	0.95	0.98	0.95	2.07	5.4	0.01
moAPPxtTA	Q3UJZ8_MOUSE	Cct4	3|9|3	15	5	3	0|0|0|0|2|0|1|0|0|0|1|0|0|0	0.95	1	0.95	1	0.95	2.62	17.5	0.01
moAPPxtTA	FMNL2_MOUSE	Fmnl2	3|4|3	10	3.33	3	2|1|0|0|1|0|0|0|0|0|0|0|0|0	0.95	0.98	0.95	0.98	0.95	2.62	11.67	0.01
moAPPxtTA	PEA15_MOUSE	Pea15	3|2|2	7	2.33	3	0|0|0|1|1|0|0|0|0|0|0|0|0|0	0.95	0.99	0.95	0.99	0.95	2.55	16.33	0.01
L85_9mo	A2A5N2_MOUSE	Ywhab	22|25	47	23.5	2	3|5|8|9|5|13|9|3|0|0|9|6|6|10	0.95	0.99	0.95	0.99	0.95	2.5	3.83	0.01
L85_9mo	D3YVA2_MOUSE	Ncald	5|4	9	4.5	2	2|0|0|0|0|0|3|0|0|0|0|0|0|0	0.95	0.96	0.95	0.96	0.95	2.57	12.6	0.01
L85_9mo	TAGL3_MOUSE	Tagln3	4|4	8	4	2	0|0|0|0|0|0|0|0|0|0|1|0|0|3	0.95	0.95	0.95	0.95	0.95	2.94	14	0.01
L85_20mo	Q3TJ43_MOUSE	Vps35	30|36|7	73	24.33	3	1|1|0|3|4|3|0|0|0|0|2|2|5|3	0.95	1	0.95	1	0.95	1.65	14.19	0.01
L85_20mo	KI21A_MOUSE	Kif21a	10|10|4	24	8	3	0|0|0|1|3|0|0|0|0|0|1|0|2|2	0.95	1	0.95	1	0.95	1.73	12.44	0.01
L85_20mo	KAD5_MOUSE	Ak5	3|5|4	12	4	3	0|0|0|3|0|0|0|0|0|0|0|0|0|0	0.95	0.98	0.95	0.98	0.95	2.52	18.67	0.01
L85_20mo	TOLIP_MOUSE	Tollip	8|9|3	20	6.67	3	0|0|0|1|1|1|1|0|0|0|0|0|0|2	0.95	1	0.95	1	0.95	1.79	15.56	0.01
L85_20mo	Q3UGR6_MOUSE	Pafah1b1	8|8|2	18	6	3	0|0|0|0|0|0|0|0|0|0|3|0|0|0	0.95	1	0.95	1	0.95	1.69	28	0.01
L85_12mo	E9QLL2_MOUSE	Dnm3	23	23	23	1	9|8|2|8|8|9|7|7|13|8|11|5|7|8	0.95	0.95	0.95	0.95	0.95	2.93	2.93	0.01
L85_12mo	GLSK_MOUSE	Gls	19	19	19	1	3|9|0|3|9|7|3|0|0|1|5|4|7|10	0.95	0.95	0.95	0.95	0.95	3.03	4.36	0.01
L85_12mo	K2C75_MOUSE	Krt75	12	12	12	1	0|0|17|0|0|0|0|0|0|0|0|0|0|0	0.95	0.95	0.95	0.95	0.95	3.04	9.88	0.01
L85_12mo	ARL8A_MOUSE	Arl8a	10	10	10	1	0|1|0|3|3|0|2|0|0|0|3|1|6|4	0.95	0.95	0.95	0.95	0.95	3.03	6.09	0.01
L85_12mo	BACH_MOUSE	Acot7	10	10	10	1	2|1|0|1|1|3|3|1|0|0|7|1|1|4	0.95	0.95	0.95	0.95	0.95	2.96	5.6	0.01
L85_12mo	ARF5_MOUSE	Arf5	9	9	9	1	2|3|2|4|4|4|4|0|0|0|2|2|2|3	0.95	0.95	0.95	0.95	0.95	3.04	3.94	0.01
L85_12mo	E0CZ78_MOUSE	Ppp3cb	9	9	9	1	2|4|0|4|2|3|0|3|0|5|3|4|2|4	0.95	0.95	0.95	0.95	0.95	2.91	3.5	0.01
L85_12mo	TKT_MOUSE	Tkt	8	8	8	1	0|1|0|2|1|1|0|3|1|1|6|2|2|2	0.95	0.95	0.95	0.95	0.95	2.91	5.09	0.01
L85_16mo	Q4FE56_MOUSE	Usp9x	20	20	20	1	2|4|0|8|9|0|0|0|0|0|2|2|10|10	0.95	0.95	0.95	0.95	0.95	3.02	5.96	0.01
L85_16mo	V9GX06_MOUSE	Gm11214	15	15	15	1	0|0|0|4|5|3|4|0|8|8|7|3|4|3	0.95	0.95	0.95	0.95	0.95	2.89	4.29	0.01
L85_16mo	E9Q1G8_MOUSE	Sept7	13	13	13	1	7|4|2|3|5|7|6|2|4|0|5|3|6|6	0.95	0.95	0.95	0.95	0.95	2.9	3.03	0.01
L85_16mo	RUFY3_MOUSE	Rufy3	11	11	11	1	1|2|0|4|1|1|0|0|0|0|5|2|5|6	0.95	0.95	0.95	0.95	0.95	2.89	5.7	0.01
L85_16mo	NBEA_MOUSE	Nbea	10	10	10	1	0|0|0|7|4|0|0|0|1|1|0|0|2|2	0.95	0.95	0.95	0.95	0.95	2.92	8.24	0.01
L85_16mo	ATPO_MOUSE	Atp5o	10	10	10	1	3|3|1|4|4|2|5|1|1|2|2|3|3|4	0.95	0.95	0.95	0.95	0.95	2.95	3.68	0.01
L85_16mo	Q4W4C9_MOUSE	Vsnl1	9	9	9	1	0|1|0|5|4|0|0|1|0|1|4|0|2|1	0.95	0.95	0.95	0.95	0.95	2.99	6.63	0.01
L85_16mo	DHPR_MOUSE	Qdpr	8	8	8	1	0|1|0|2|0|2|1|4|0|0|4|0|3|3	0.95	0.95	0.95	0.95	0.95	2.89	5.6	0.01
L85_16mo	UBR4_MOUSE	Ubr4	6	6	6	1	1|1|0|3|3|0|0|0|0|0|0|0|0|2	0.95	0.95	0.95	0.95	0.95	3.02	8.4	0.01
L85_16mo	Q3TIJ7_MOUSE	Cct7	5	5	5	1	0|0|0|1|1|0|0|0|0|0|2|0|0|3	0.95	0.95	0.95	0.95	0.95	3.04	10	0.01
107xtTA_13mo_DOX_1wk	Q3UJ20_MOUSE	Eno2	15|18|25	58	19.33	3	0|0|0|6|2|2|1|0|0|0|2|1|3|19	0.94	0.97	0.94	0.97	0.94	2.24	7.52	0.01
107xtTA_13mo_DOX_1wk	CH60_MOUSE	Hspd1	8|7|9	24	8	3	4|1|0|4|2|1|0|1|0|0|2|3|2|4	0.94	0.98	0.94	0.98	0.94	2.03	4.67	0.01
107xtTA_13mo_DOX_1wk	ANXA5_MOUSE	Anxa5	7|7|7	21	7	3	0|0|0|0|0|0|0|1|0|0|1|0|0|7	0.94	0.94	0.94	0.94	0.94	2.78	10.89	0.01
107xtTA_13mo_DOX_1wk	E9PV73_MOUSE	Hpca	6|6|9	21	7	3	2|2|1|2|2|1|3|1|1|0|1|1|1|1	0.94	1	0.94	1	0.94	2.25	5.16	0.02
107xtTA_13mo_DOX_1wk	B1AQF4_MOUSE	Dusp3	4|4|5	13	4.33	3	0|1|0|2|1|0|0|0|0|0|1|1|1|1	0.94	0.98	0.94	0.98	0.94	2.54	7.58	0.01
107xtTA_13mo_DOX_1mo	PFKAL_MOUSE	Pfkl	23|17|24|17	81	20.25	4	3|5|0|10|4|0|4|0|0|0|8|4|10|9	0.94	0.98	0.94	0.98	0.94	2.1	4.97	0.02
107xtTA_13mo_DOX_1mo	Q4VA93_MOUSE	Prkca	17|16|22|18	73	18.25	4	0|0|11|10|9|7|0|0|0|0|0|0|0|0	0.94	0.97	0.94	0.97	0.94	2.4	6.91	0.01
107xtTA_13mo_DOX_1mo	ATLA1_MOUSE	Atl1	6|8|8|8	30	7.5	4	0|1|0|3|3|1|0|0|0|0|0|1|3|4	0.94	0.96	0.94	0.96	0.94	1.87	6.56	0.01
107xtTA_13mo_DOX_1mo	ANXA5_MOUSE	Anxa5	6|7|7|7	27	6.75	4	0|0|0|0|0|0|0|1|0|0|1|0|0|7	0.94	0.94	0.94	0.94	0.94	2.44	10.5	0.02
107xtTA_13mo_DOX_1mo	PYGM_MOUSE	Pygm	5|3|4|4	16	4	4	0|0|0|0|2|1|0|0|0|0|1|0|2|1	0.94	0.99	0.94	0.99	0.94	1.6	8	0.02
107xtTA_13mo_DOX_1mo	Q3T9S7_MOUSE	Pcx	5|4|5|3	17	4.25	4	0|1|0|0|2|0|0|0|0|0|0|0|1|2	0.94	0.99	0.94	0.99	0.94	1.67	9.92	0.01
107xtTA_13mo_DOX_1mo	SRR_MOUSE	Srr	3|3|3|3	12	3	4	0|0|0|1|1|0|0|0|0|0|0|0|1|1	0.94	0.94	0.94	0.94	0.94	2.75	10.5	0.01
107xtTA_13mo_DOX_1mo	RUN3A_MOUSE	Rundc3a	3|3|4|3	13	3.25	4	1|0|0|2|1|0|0|0|0|0|0|0|1|0	0.94	0.99	0.94	0.99	0.94	2.53	9.1	0.01
107xtTA_13mo_DOX_1mo	DIP2B_MOUSE	Dip2b	3|4|3|2	12	3	4	0|0|0|1|1|0|0|0|0|0|0|0|0|1	0.94	0.99	0.94	0.99	0.94	1.58	14	0.02
107xtTA_13mo	PGK1_MOUSE	Pgk1	27|31|31|32	121	30.25	4	3|2|0|4|3|8|6|2|2|1|24|4|3|18	0.94	0.95	0.94	0.95	0.94	2.41	5.29	0.01
107xtTA_13mo	Q4VA93_MOUSE	Prkca	16|19|18|19	72	18	4	0|0|11|10|9|7|0|0|0|0|0|0|0|0	0.94	0.95	0.94	0.95	0.94	2.4	6.81	0.01
107xtTA_13mo	ANXA5_MOUSE	Anxa5	5|8|9|9	31	7.75	4	0|0|0|0|0|0|0|1|0|0|1|0|0|7	0.94	0.97	0.94	0.97	0.94	2.05	12.06	0.01
107xtTA_13mo	A3QM89_MOUSE	Rtn1	5|4|3|3	15	3.75	4	0|0|0|2|2|0|0|0|0|0|0|0|0|0	0.94	0.98	0.94	0.98	0.94	2.23	13.12	0.02
107xtTA_13mo	A2ALS4_MOUSE	Rap1gap	4|8|5|3	20	5	4	0|0|0|3|0|0|0|0|0|0|1|0|1|0	0.94	1	0.94	1	0.94	1.83	14	0.01
107xtTA_13mo	BIN1_MOUSE	Bin1	4|5|5|5	19	4.75	4	0|0|0|0|0|0|0|0|2|2|0|0|2|2	0.94	0.96	0.94	0.96	0.94	2.06	8.31	0.01
107xtTA_13mo	CSTN3_MOUSE	Clstn3	3|3|4|2	12	3	4	0|0|0|1|0|0|1|0|0|0|0|0|0|1	0.94	0.99	0.94	0.99	0.94	1.58	14	0.02
Bri42_3mo	SFXN1_MOUSE	Sfxn1	2|7|2	11	3.67	3	0|0|0|0|2|0|0|0|0|0|0|0|0|0	0.94	1	0.94	1	0.94	2.42	25.67	0.01
Bri42_15mo	Q4FJM5_MOUSE	Rhob	6|5|5	16	5.33	3	2|1|1|2|0|1|3|0|1|0|1|1|0|0	0.94	0.97	0.94	0.97	0.94	2.39	5.74	0.02
Bri42_15mo	ITM2C_MOUSE	Itm2c	4|5|9	18	6	3	0|1|0|1|1|1|3|0|0|0|0|1|1|1	0.94	1	0.94	1	0.94	1.92	8.4	0.01
moAPPxtTA	DNM1L_MOUSE	Dnm1l	16|17|23	56	18.67	3	6|3|0|7|8|3|0|2|3|1|5|4|7|11	0.94	1	0.94	1	0.94	2.08	4.36	0.01
moAPPxtTA	MECP2_MOUSE	Mecp2	8|8|6	22	7.33	3	3|2|0|4|3|0|0|0|0|0|0|0|0|0	0.94	0.96	0.94	0.96	0.94	2.16	8.56	0.01
moAPPxtTA	SEPT4_MOUSE	Sept4	6|5|6	17	5.67	3	0|0|0|2|2|0|2|0|0|0|0|2|0|3	0.94	0.96	0.94	0.96	0.94	2.22	7.21	0.01
moAPPxtTA	Q3UL22_MOUSE	Cct8	5|8|3	16	5.33	3	0|0|0|0|0|1|0|1|0|0|3|0|0|0	0.94	1	0.94	1	0.94	1.83	14.93	0.01
moAPPxtTA	Q3TI05_MOUSE	Cct6a	5|5|3	13	4.33	3	0|0|0|0|2|2|0|1|0|1|0|1|0|0	0.94	0.99	0.94	0.99	0.94	1.6	8.67	0.01
moAPPxtTA	FABP5_MOUSE	Fabp5	4|7|2	13	4.33	3	0|0|0|1|0|0|0|0|0|0|1|0|0|1	0.94	1	0.94	1	0.94	1.58	20.22	0.01
moAPPxtTA	COR1C_MOUSE	Coro1c	4|5|2	11	3.67	3	0|0|0|0|1|0|0|0|0|0|1|0|0|1	0.94	1	0.94	1	0.94	1.58	17.11	0.01
moAPPxtTA	ACTZ_MOUSE	Actr1a	2|7|5	14	4.67	3	0|0|0|1|0|1|0|0|0|0|0|0|0|1	0.94	1	0.94	1	0.94	1.58	21.78	0.01
L85_20mo	Q50HX0_MOUSE	Rab14	12|15|10	37	12.33	3	3|2|0|5|3|3|3|2|0|0|2|3|6|7	0.94	1	0.94	1	0.94	1.82	4.43	0.01
L85_20mo	ATPO_MOUSE	Atp5o	15|10|9	34	11.33	3	3|3|1|4|4|2|5|1|1|2|2|3|3|4	0.94	1	0.94	1	0.94	1.78	4.18	0.02
L85_20mo	E0CZ78_MOUSE	Ppp3cb	13|13|8	34	11.33	3	2|4|0|4|2|3|0|3|0|5|3|4|2|4	0.94	1	0.94	1	0.94	1.49	4.41	0.01
L85_20mo	D3YWF6_MOUSE	Otub1	15|15|6	36	12	3	0|1|0|1|1|1|0|0|1|0|5|3|2|4	0.94	1	0.94	1	0.94	1.45	8.84	0.02
L85_20mo	ANXA5_MOUSE	Anxa5	8|12|5	25	8.33	3	0|0|0|0|0|0|0|1|0|0|1|0|0|7	0.94	0.99	0.94	0.99	0.94	2.05	12.96	0.01
L85_20mo	Q3ULZ3_MOUSE	Psat1	3|5|5	13	4.33	3	0|0|0|1|1|0|0|0|0|0|2|0|1|2	0.94	0.99	0.94	0.99	0.94	1.6	8.67	0.01
L85_20mo	SNP25_MOUSE	Snap25	5|3|4	12	4	3	1|0|0|0|0|1|1|0|0|0|0|0|1|2	0.94	0.99	0.94	0.99	0.94	1.79	9.33	0.02
L85_20mo	B2RSR7_MOUSE	Gpd1l	14|12|3	29	9.67	3	0|0|0|0|1|0|0|0|0|0|3|0|0|2	0.94	1	0.94	1	0.94	1.43	22.56	0.02
L85_20mo	Q3THQ5_MOUSE	Stip1	9|9|2	20	6.67	3	0|0|0|0|0|0|0|0|0|0|1|0|0|2	0.94	1	0.94	1	0.94	1.5	31.11	0.01
L85_20mo	GUAD_MOUSE	Gda	7|8|2	17	5.67	3	0|0|0|0|0|0|0|0|0|0|0|0|0|3	0.94	1	0.94	1	0.94	1.69	26.44	0.01
L85_12mo	PGK1_MOUSE	Pgk1	30	30	30	1	3|2|0|4|3|8|6|2|2|1|24|4|3|18	0.94	0.94	0.94	0.94	0.94	2.79	5.25	0.01
L85_12mo	HS74L_MOUSE	Hspa4l	7	7	7	1	0|2|0|0|0|0|0|0|0|0|6|0|0|2	0.94	0.94	0.94	0.94	0.94	2.7	9.8	0.02
L85_12mo	A0A0R4J0A4_MOUSE	Flt1	6	6	6	1	1|0|3|1|1|2|4|0|0|0|2|2|2|1	0.94	0.94	0.94	0.94	0.94	2.72	4.42	0.01
L85_12mo	TCPA_MOUSE	Tcp1	3	3	3	1	0|0|0|0|0|1|0|0|1|0|1|0|1|0	0.94	0.94	0.94	0.94	0.94	2.75	10.5	0.01
L85_12mo	A2AWI7_MOUSE	Sh3glb2	3	3	3	1	0|1|0|1|0|0|1|0|0|0|0|0|1|0	0.94	0.94	0.94	0.94	0.94	2.75	10.5	0.01
Tet-Bri42_8mo	VTNC_MOUSE	Vtn	13|11|3|10	37	9.25	4	0|0|0|0|1|0|2|2|0|0|1|2|0|0	0.94	1	0.94	1	0.94	1.16	16.19	0.01
Tet-Bri42_8mo	CRYM_MOUSE	Crym	4|7|4|8	23	5.75	4	0|0|0|0|0|0|0|0|0|0|0|1|1|4	0.94	0.99	0.94	0.99	0.94	2.14	13.42	0.01
Tet-Bri42_8mo	B2RXY7_MOUSE	Cbr1	3|9|5|6	23	5.75	4	0|0|0|2|0|0|0|0|0|0|2|0|0|2	0.94	1	0.94	1	0.94	1.48	13.42	0.01
L85_16mo	ACTBL_MOUSE	Actbl2	50	50	50	1	8|6|16|9|10|19|24|23|19|26|9|5|9|11	0.94	0.94	0.94	0.94	0.94	2.77	3.61	0.01
L85_16mo	Q3U4P3_MOUSE	Dnm1l	18	18	18	1	6|3|0|7|8|3|0|2|3|1|5|4|7|12	0.94	0.94	0.94	0.94	0.94	2.83	4.13	0.01
L85_16mo	DPYL1_MOUSE	Crmp1	18	18	18	1	0|0|0|6|0|6|0|7|0|0|11|5|5|7	0.94	0.94	0.94	0.94	0.94	2.8	5.36	0.01
L85_16mo	CAH2_MOUSE	Ca2	12	12	12	1	0|0|1|4|3|7|3|1|0|0|3|2|2|7	0.94	0.94	0.94	0.94	0.94	2.83	5.09	0.01
L85_16mo	Q50HX0_MOUSE	Rab14	11	11	11	1	3|2|0|5|3|3|3|2|0|0|2|3|6|7	0.94	0.94	0.94	0.94	0.94	2.67	3.95	0.02
L85_16mo	A0A0R4J0A4_MOUSE	Flt1	6	6	6	1	1|0|3|1|1|2|4|0|0|0|2|2|2|1	0.94	0.94	0.94	0.94	0.94	2.72	4.42	0.01
L85_16mo	KI21A_MOUSE	Kif21a	5	5	5	1	0|0|0|1|3|0|0|0|0|0|1|0|2|2	0.94	0.94	0.94	0.94	0.94	2.69	7.78	0.02
L85_16mo	SCOT1_MOUSE	Oxct1	4	4	4	1	0|0|0|1|3|0|0|0|0|0|0|0|1|0	0.94	0.94	0.94	0.94	0.94	2.7	11.2	0.01
L85_16mo	A5GZX3_MOUSE	Glo1	3	3	3	1	0|0|0|0|0|1|0|0|0|0|1|0|1|1	0.94	0.94	0.94	0.94	0.94	2.75	10.5	0.01
L85_16mo	ARP3_MOUSE	Actr3	3	3	3	1	0|0|0|0|0|0|0|0|0|0|1|0|0|2	0.94	0.94	0.94	0.94	0.94	2.75	14	0.01
L85_16mo	NISCH_MOUSE	Nisch	3	3	3	1	0|1|0|1|1|0|0|0|0|0|0|0|1|0	0.94	0.94	0.94	0.94	0.94	2.75	10.5	0.01
107xtTA_13mo_DOX_1wk	Q50HX0_MOUSE	Rab14	11|10|13	34	11.33	3	3|2|0|5|3|3|3|2|0|0|2|3|6|7	0.93	0.99	0.93	0.99	0.93	1.82	4.07	0.02
107xtTA_13mo_DOX_1wk	ATLA1_MOUSE	Atl1	9|6|7	22	7.33	3	0|1|0|3|3|1|0|0|0|0|0|1|3|4	0.93	0.98	0.93	0.98	0.93	1.87	6.42	0.02
107xtTA_13mo_DOX_1wk	A0A0R4J0A4_MOUSE	Flt1	5|7|9	21	7	3	1|0|3|1|1|2|4|0|0|0|2|2|2|1	0.93	1	0.93	1	0.93	1.37	5.16	0.02
107xtTA_13mo_DOX_1wk	Q3TI05_MOUSE	Cct6a	4|3|6	13	4.33	3	0|0|0|0|2|2|0|1|0|1|0|1|0|0	0.93	1	0.93	1	0.93	1.6	8.67	0.02
107xtTA_13mo_DOX_1wk	PYGM_MOUSE	Pygm	4|3|5	12	4	3	0|0|0|0|2|1|0|0|0|0|1|0|2|1	0.93	0.99	0.93	0.99	0.93	1.6	8	0.02
107xtTA_13mo_DOX_1wk	Q3T9S7_MOUSE	Pcx	3|4|5	12	4	3	0|1|0|0|2|0|0|0|0|0|0|0|1|2	0.93	0.99	0.93	0.99	0.93	1.67	9.33	0.02
107xtTA_13mo_DOX_1wk	KCY_MOUSE	Cmpk1	2|2|2	6	2	3	0|0|0|0|0|0|0|0|0|0|1|0|0|1	0.93	0.93	0.93	0.93	0.93	2.55	14	0.02
107xtTA_13mo_DOX_1wk	Q4FJZ4_MOUSE	Wars	2|2|2	6	2	3	0|0|0|0|0|0|0|0|0|0|1|0|0|1	0.93	0.93	0.93	0.93	0.93	2.55	14	0.02
107xtTA_13mo_DOX_1wk	D3YYS6_MOUSE	Mgll	2|2|2	6	2	3	0|0|0|1|0|0|0|0|0|0|0|0|0|1	0.93	0.93	0.93	0.93	0.93	2.55	14	0.02
107xtTA_13mo_DOX_1mo	Q3TJ39_MOUSE	Rab5c	7|7|5|4	23	5.75	4	0|0|0|2|0|0|3|0|0|0|2|0|2|0	0.93	0.98	0.93	0.98	0.93	1.6	8.94	0.02
107xtTA_13mo_DOX_1mo	A2RS22_MOUSE	Coro1b	2|2|2|2	8	2	4	0|0|0|1|1|0|0|0|0|0|0|0|0|0	0.93	0.93	0.93	0.93	0.93	2.55	14	0.02
107xtTA_13mo_DOX_1mo	D3Z079_MOUSE	Stxbp5	2|2|2|2	8	2	4	0|0|0|0|1|0|0|0|0|0|0|0|1|0	0.93	0.93	0.93	0.93	0.93	2.55	14	0.02
107xtTA_13mo	Q6A0D0_MOUSE	Prdx6	10|15|14|14	53	13.25	4	1|1|1|10|1|2|1|0|0|0|1|1|1|7	0.93	0.96	0.93	0.96	0.93	1.86	6.87	0.02
107xtTA_13mo	Q3U7K1_MOUSE	Q3U7K1_MOUSE	10|8|12|12	42	10.5	4	3|3|0|4|5|3|0|0|0|0|3|2|3|5	0.93	0.99	0.93	0.99	0.93	1.41	4.74	0.02
107xtTA_13mo	PRDX1_MOUSE	Prdx1	8|7|9|11	35	8.75	4	1|1|0|2|3|3|3|3|0|2|2|1|3|6	0.93	1	0.93	1	0.93	1.33	4.08	0.02
107xtTA_13mo	DP13A_MOUSE	Appl1	6|3|3|3	15	3.75	4	0|0|0|1|0|1|1|0|0|0|1|0|0|1	0.93	1	0.93	1	0.93	2.28	10.5	0.02
107xtTA_13mo	E9PV73_MOUSE	Hpca	5|7|9|9	30	7.5	4	2|2|1|2|2|1|3|1|1|0|1|1|1|1	0.93	1	0.93	1	0.93	1.11	5.53	0.02
107xtTA_13mo	ITM2B_MOUSE	Itm2b	4|4|6|7	21	5.25	4	0|1|0|1|2|1|1|1|0|0|1|0|1|1	0.93	1	0.93	1	0.93	1.92	7.35	0.02
107xtTA_13mo	EHD3_MOUSE	Ehd3	3|8|5|5	21	5.25	4	0|0|0|0|0|0|0|0|0|0|3|1|0|2	0.93	0.99	0.93	0.99	0.93	1.43	12.25	0.02
Bri42_11mo	B2RXM2_MOUSE	Gm6793	4|9|8	21	7	3	3|3|0|0|3|0|0|0|0|0|0|0|0|0	0.93	0.99	0.93	0.99	0.93	1.47	10.89	0.02
Bri42_3mo	ARF4_MOUSE	Arf4	6|6|5	17	5.67	3	0|0|0|3|2|0|0|0|0|0|0|0|2|3	0.93	0.94	0.93	0.94	0.93	2.1	7.93	0.02
moAPPxtTA	HS90A_MOUSE	Hsp90aa1	17|23|15	55	18.33	3	5|4|0|4|7|7|2|6|5|3|10|5|6|8	0.93	1	0.93	1	0.93	1.51	3.56	0.02
moAPPxtTA	PRDX1_MOUSE	Prdx1	11|12|7	30	10	3	1|1|0|2|3|3|3|3|0|2|2|1|3|6	0.93	1	0.93	1	0.93	1.33	4.67	0.02
moAPPxtTA	MDHC_MOUSE	Mdh1	9|14|11	34	11.33	3	2|2|0|3|0|2|4|2|0|0|5|3|3|7	0.93	0.99	0.93	0.99	0.93	1.71	4.81	0.02
moAPPxtTA	PEBP1_MOUSE	Pebp1	5|9|5	19	6.33	3	0|0|0|0|0|0|0|1|0|0|1|2|1|4	0.93	0.99	0.93	0.99	0.93	2.26	9.85	0.02
moAPPxtTA	PDE1B_MOUSE	Pde1b	4|4|3	11	3.67	3	0|1|0|1|1|0|0|0|0|0|1|0|1|1	0.93	0.96	0.93	0.96	0.93	1.79	8.56	0.02
L85_9mo	1433E_MOUSE	Ywhae	19|22	41	20.5	2	4|3|7|8|4|12|9|2|0|3|6|5|3|11	0.93	0.98	0.93	0.98	0.93	1.94	3.73	0.02
L85_9mo	Q4VA93_MOUSE	Prkca	17|18	35	17.5	2	0|0|11|10|9|7|0|0|0|0|0|0|0|0	0.93	0.94	0.93	0.94	0.93	2.57	6.62	0.02
L85_9mo	KIF5C_MOUSE	Kif5c	9|8	17	8.5	2	4|1|0|4|4|0|0|1|0|0|1|1|4|3	0.93	0.95	0.93	0.95	0.93	2.28	5.17	0.02
L85_9mo	Q3UJZ8_MOUSE	Cct4	3|3	6	3	2	0|0|0|0|2|0|1|0|0|0|1|0|0|0	0.93	0.93	0.93	0.93	0.93	2.62	10.5	0.02
L85_9mo	SCRN1_MOUSE	Scrn1	2|2	4	2	2	0|0|0|0|0|0|0|0|0|0|1|0|0|1	0.93	0.93	0.93	0.93	0.93	2.55	14	0.02
L85_20mo	Q3UC72_MOUSE	Gdi2	30|33|8	71	23.67	3	0|0|0|4|4|3|3|1|2|0|6|0|3|4	0.93	1	0.93	1	0.93	1.34	11.04	0.02
L85_20mo	CDC42_MOUSE	Cdc42	10|11|5	26	8.67	3	0|0|0|4|3|0|2|1|2|0|1|0|2|1	0.93	1	0.93	1	0.93	1.42	7.58	0.02
L85_20mo	ARF4_MOUSE	Arf4	10|9|4	23	7.67	3	0|0|0|3|2|0|0|0|0|0|0|0|2|3	0.93	1	0.93	1	0.93	1.37	10.73	0.02
L85_20mo	CSTN3_MOUSE	Clstn3	3|4|2	9	3	3	0|0|0|1|0|0|1|0|0|0|0|0|0|1	0.93	0.99	0.93	0.99	0.93	1.58	14	0.02
L85_12mo	Q0PD67_MOUSE	Rab1a	14	14	14	1	3|2|0|6|4|0|8|3|0|0|1|3|6|8	0.93	0.93	0.93	0.93	0.93	2.53	4.45	0.02
L85_12mo	MK03_MOUSE	Mapk3	5	5	5	1	1|0|0|0|0|0|0|1|0|0|4|0|0|1	0.93	0.93	0.93	0.93	0.93	2.64	10	0.02
L85_12mo	DC1L1_MOUSE	Dync1li1	4	4	4	1	2|2|0|1|0|0|0|0|0|0|1|1|0|1	0.93	0.93	0.93	0.93	0.93	2.54	7	0.02
L85_12mo	PDXK_MOUSE	Pdxk	3	3	3	1	0|0|0|1|0|0|0|0|1|0|0|0|0|2	0.93	0.93	0.93	0.93	0.93	2.62	10.5	0.02
L85_12mo	Q4VBX4_MOUSE	Ube2v2	3	3	3	1	0|0|0|0|0|0|0|1|0|0|2|0|1|0	0.93	0.93	0.93	0.93	0.93	2.62	10.5	0.02
L85_12mo	RUN3A_MOUSE	Rundc3a	3	3	3	1	1|0|0|2|1|0|0|0|0|0|0|0|1|0	0.93	0.93	0.93	0.93	0.93	2.53	8.4	0.02
L85_12mo	THIL_MOUSE	Acat1	2	2	2	1	1|0|0|0|0|0|0|0|0|0|0|0|0|1	0.93	0.93	0.93	0.93	0.93	2.55	14	0.02
L85_12mo	D3Z079_MOUSE	Stxbp5	2	2	2	1	0|0|0|0|1|0|0|0|0|0|0|0|1|0	0.93	0.93	0.93	0.93	0.93	2.55	14	0.02
L85_12mo	A2RS22_MOUSE	Coro1b	2	2	2	1	0|0|0|1|1|0|0|0|0|0|0|0|0|0	0.93	0.93	0.93	0.93	0.93	2.55	14	0.02
Tet-Bri42_8mo	PGAM1_MOUSE	Pgam1	23|21|8|17	69	17.25	4	0|0|0|2|3|3|3|3|3|2|5|1|1|7	0.93	1	0.93	1	0.93	1	7.32	0.02
Tet-Bri42_8mo	Q3U4W8_MOUSE	Usp5	6|10|6|8	30	7.5	4	0|1|0|1|2|1|1|1|0|0|5|0|1|3	0.93	0.99	0.93	0.99	0.93	1.99	6.56	0.02
L85_16mo	SEPT6_MOUSE	Sept6	5	5	5	1	2|1|0|2|1|1|3|0|0|0|2|0|0|2	0.93	0.93	0.93	0.93	0.93	2.59	5	0.02
L85_16mo	Q4VBX4_MOUSE	Ube2v2	3	3	3	1	0|0|0|0|0|0|0|1|0|0|2|0|1|0	0.93	0.93	0.93	0.93	0.93	2.62	10.5	0.02
L85_16mo	KCY_MOUSE	Cmpk1	2	2	2	1	0|0|0|0|0|0|0|0|0|0|1|0|0|1	0.93	0.93	0.93	0.93	0.93	2.55	14	0.02
L85_16mo	B2RY15_MOUSE	Tln2	2	2	2	1	0|0|0|0|0|1|0|0|1|0|0|0|0|0	0.93	0.93	0.93	0.93	0.93	2.55	14	0.02
L85_16mo	CD81_MOUSE	Cd81	2	2	2	1	0|0|0|0|0|1|1|0|0|0|0|0|0|0	0.93	0.93	0.93	0.93	0.93	2.55	14	0.02
L85_16mo	A2RS22_MOUSE	Coro1b	2	2	2	1	0|0|0|1|1|0|0|0|0|0|0|0|0|0	0.93	0.93	0.93	0.93	0.93	2.55	14	0.02
L85_16mo	F8SLP6_MOUSE	Pex5l	2	2	2	1	0|0|0|0|0|0|1|0|0|0|0|0|0|1	0.93	0.93	0.93	0.93	0.93	2.55	14	0.02
107xtTA_13mo_DOX_1wk	KPYM_MOUSE	Pkm	18|13|18	49	16.33	3	1|0|1|6|2|4|3|3|1|1|12|2|3|8	0.92	0.96	0.92	0.96	0.92	1.51	4.87	0.02
107xtTA_13mo_DOX_1wk	GLSK_MOUSE	Gls	17|18|18	53	17.67	3	3|9|0|3|9|7|3|0|0|1|5|4|7|10	0.92	0.93	0.92	0.93	0.92	2.13	4.05	0.02
107xtTA_13mo_DOX_1wk	PACN1_MOUSE	Pacsin1	5|4|3	12	4	3	0|1|0|0|0|0|0|0|0|0|0|0|0|4	0.92	0.96	0.92	0.96	0.92	1.87	11.2	0.02
107xtTA_13mo_DOX_1wk	B2RSR7_MOUSE	Gpd1l	4|5|4	13	4.33	3	0|0|0|0|1|0|0|0|0|0|3|0|0|2	0.92	0.95	0.92	0.95	0.92	2.26	10.11	0.02
107xtTA_13mo_DOX_1wk	B2RSC8_MOUSE	Nedd4	3|2|3	8	2.67	3	0|0|0|1|1|0|1|0|0|0|0|0|0|0	0.92	0.96	0.92	0.96	0.92	1.58	12.44	0.02
107xtTA_13mo_DOX_1wk	AT1B2_MOUSE	Atp1b2	3|2|3	8	2.67	3	0|0|0|0|0|0|0|0|1|1|0|0|1|0	0.92	0.96	0.92	0.96	0.92	1.58	12.44	0.02
107xtTA_13mo_DOX_1wk	CSTN3_MOUSE	Clstn3	3|2|3	8	2.67	3	0|0|0|1|0|0|1|0|0|0|0|0|0|1	0.92	0.96	0.92	0.96	0.92	1.58	12.44	0.02
107xtTA_13mo_DOX_1wk	PRS23_MOUSE	Prss23	3|3|2	8	2.67	3	0|0|0|0|0|0|1|0|0|0|1|0|0|1	0.92	0.96	0.92	0.96	0.92	1.58	12.44	0.02
107xtTA_13mo_DOX_1wk	A2AWI7_MOUSE	Sh3glb2	2|4|6	12	4	3	0|1|0|1|0|0|1|0|0|0|0|0|1|0	0.92	1	0.92	1	0.92	1.17	14	0.02
107xtTA_13mo_DOX_1mo	MDHC_MOUSE	Mdh1	9|10|11|12	42	10.5	4	2|2|0|3|0|2|4|2|0|0|5|3|3|7	0.92	0.98	0.92	0.98	0.92	1.71	4.45	0.02
107xtTA_13mo_DOX_1mo	D3YWF6_MOUSE	Otub1	9|6|11|7	33	8.25	4	0|1|0|1|1|1|0|0|1|0|5|3|2|4	0.92	0.99	0.92	0.99	0.92	1.45	6.08	0.02
107xtTA_13mo_DOX_1mo	HS71A_MOUSE	Hspa1a	5|7|7|7	26	6.5	4	2|0|0|2|0|0|0|0|0|3|2|0|3|3	0.92	0.95	0.92	0.95	0.92	1.42	6.07	0.02
107xtTA_13mo_DOX_1mo	AP3B2_MOUSE	Ap3b2	4|11|13|9	37	9.25	4	2|1|0|3|3|1|0|0|0|0|2|1|0|2	0.92	1	0.92	1	0.92	0.81	8.63	0.02
107xtTA_13mo_DOX_1mo	PRDX2_MOUSE	Prdx2	4|5|8|5	22	5.5	4	0|0|1|0|0|2|2|2|1|0|1|0|1|2	0.92	1	0.92	1	0.92	1.41	6.42	0.02
107xtTA_13mo_DOX_1mo	EHD3_MOUSE	Ehd3	4|7|6|3	20	5	4	0|0|0|0|0|0|0|0|0|0|3|1|0|2	0.92	0.99	0.92	0.99	0.92	1.43	11.67	0.02
107xtTA_13mo_DOX_1mo	B1AQF4_MOUSE	Dusp3	4|7|3|5	19	4.75	4	0|1|0|2|1|0|0|0|0|0|1|1|1|1	0.92	1	0.92	1	0.92	1.19	8.31	0.02
107xtTA_13mo_DOX_1mo	GABT_MOUSE	Abat	3|2|5|3	13	3.25	4	0|0|0|0|1|0|0|0|0|0|0|0|0|2	0.92	0.99	0.92	0.99	0.92	1.5	15.17	0.02
107xtTA_13mo_DOX_1mo	Q3ULZ3_MOUSE	Psat1	3|3|7|6	19	4.75	4	0|0|0|1|1|0|0|0|0|0|2|0|1|2	0.92	1	0.92	1	0.92	1.6	9.5	0.02
107xtTA_13mo	DNM1L_MOUSE	Dnm1l	16|15|21|21	73	18.25	4	6|3|0|7|8|3|0|2|3|1|5|4|7|11	0.92	0.99	0.92	0.99	0.92	1.46	4.26	0.02
107xtTA_13mo	Q3U7H9_MOUSE	Prdx5	11|7|13|10	41	10.25	4	0|0|1|2|3|3|1|3|2|4|4|3|2|3	0.92	1	0.92	1	0.92	0.91	4.63	0.02
107xtTA_13mo	E0CY11_MOUSE	Nrxn1	9|6|6|8	29	7.25	4	0|3|0|2|5|0|1|0|0|0|0|0|2|0	0.92	0.97	0.92	0.97	0.92	2	7.81	0.02
107xtTA_13mo	STX1B_MOUSE	Stx1b	7|11|13|10	41	10.25	4	3|2|1|4|5|2|2|2|1|1|1|2|2|3	0.92	1	0.92	1	0.92	0.91	4.63	0.02
107xtTA_13mo	Q52KC1_MOUSE	Eif4a2	7|8|4|5	24	6	4	1|0|0|2|2|0|0|0|0|0|2|1|2|3	0.92	1	0.92	1	0.92	1.2	6.46	0.02
107xtTA_13mo	PITM1_MOUSE	Pitpnm1	7|6|5|6	24	6	4	0|1|0|2|4|1|0|0|0|0|0|0|2|2	0.92	0.97	0.92	0.97	0.92	1.85	7	0.02
107xtTA_13mo	CSRP1_MOUSE	Csrp1	6|5|6|6	23	5.75	4	0|1|1|0|1|2|3|1|0|0|3|1|1|2	0.92	0.95	0.92	0.95	0.92	1.73	5.03	0.02
107xtTA_13mo	Q3TG21_MOUSE	Atp6v1c1	5|9|7|7	28	7	4	3|1|0|0|0|0|0|0|0|0|2|0|1|5	0.92	0.97	0.92	0.97	0.92	1.56	8.17	0.02
107xtTA_13mo	RUN3A_MOUSE	Rundc3a	5|2|5|5	17	4.25	4	1|0|0|2|1|0|0|0|0|0|0|0|1|0	0.92	1	0.92	1	0.92	0.81	11.9	0.02
107xtTA_13mo	Q3T9S7_MOUSE	Pcx	3|3|7|7	20	5	4	0|1|0|0|2|0|0|0|0|0|0|0|1|2	0.92	1	0.92	1	0.92	1.67	11.67	0.02
107xtTA_13mo	E0CXN5_MOUSE	Gpd1	3|2|6|5	16	4	4	1|0|0|1|1|0|0|0|0|0|0|0|1|0	0.92	1	0.92	1	0.92	1.17	14	0.02
107xtTA_13mo	Q0PD14_MOUSE	Rab39b	2|3|6|3	14	3.5	4	0|0|0|0|0|0|0|0|0|0|0|0|3|0	0.92	0.99	0.92	0.99	0.92	1.69	16.33	0.02
Bri42_15mo	A4QPC5_MOUSE	Cma1	7|2|5	14	4.67	3	0|0|0|0|1|0|1|0|0|0|0|1|1|0	0.92	1	0.92	1	0.92	1.17	16.33	0.02
moAPPxtTA	FAS_MOUSE	Fasn	23|35|15	73	24.33	3	3|1|0|2|7|1|0|1|0|0|14|0|8|13	0.92	0.99	0.92	0.99	0.92	1.57	6.81	0.02
moAPPxtTA	GSTP1_MOUSE	Gstp1	13|19|8	40	13.33	3	0|0|2|3|2|2|4|1|2|1|6|2|2|6	0.92	1	0.92	1	0.92	1.22	5.66	0.02
moAPPxtTA	I6L967_MOUSE	Rap1gds1	9|13|9	31	10.33	3	0|0|0|3|2|4|0|0|0|0|7|0|3|3	0.92	0.98	0.92	0.98	0.92	2.18	6.58	0.02
moAPPxtTA	ARL8A_MOUSE	Arl8a	9|8|11	28	9.33	3	0|1|0|3|3|0|2|0|0|0|3|1|6|4	0.92	0.97	0.92	0.97	0.92	1.96	5.68	0.02
moAPPxtTA	TERA_MOUSE	Vcp	8|16|5	29	9.67	3	0|0|0|0|0|1|0|0|0|0|8|0|1|2	0.92	0.99	0.92	0.99	0.92	1.6	11.28	0.02
moAPPxtTA	D3YUM1_MOUSE	Ndufv1	7|9|6	22	7.33	3	4|2|3|1|3|0|2|0|0|0|3|1|3|1	0.92	0.99	0.92	0.99	0.92	1.55	4.46	0.02
L85_9mo	1433F_MOUSE	Ywhah	21|17	38	19	2	3|0|8|7|0|11|9|0|0|3|6|0|0|8	0.92	0.96	0.92	0.96	0.92	2.08	4.84	0.02
L85_9mo	Q4FJQ0_MOUSE	Rab7	11|9	20	10	2	1|2|0|3|3|6|6|0|1|1|4|1|1|0	0.92	0.96	0.92	0.96	0.92	2.01	4.83	0.02
L85_9mo	ARL8A_MOUSE	Arl8a	11|8	19	9.5	2	0|1|0|3|3|0|2|0|0|0|3|1|6|4	0.92	0.97	0.92	0.97	0.92	1.96	5.78	0.02
L85_9mo	PRIO_MOUSE	Prnp	7|8	15	7.5	2	6|3|3|1|1|3|1|0|1|1|1|1|1|1	0.92	0.95	0.92	0.95	0.92	2.03	4.38	0.02
L85_9mo	KRT84_MOUSE	Krt84	5|4	9	4.5	2	0|0|0|0|0|6|0|0|0|0|0|0|0|0	0.92	0.94	0.92	0.94	0.92	2.27	10.5	0.02
L85_9mo	Q5DTG0_MOUSE	Atp8a1	2|2	4	2	2	2|0|0|0|0|0|0|0|0|0|0|0|0|0	0.92	0.92	0.92	0.92	0.92	2.42	14	0.02
L85_20mo	Q3TSQ1_MOUSE	Atp1b1	22|20|18	60	20	3	7|6|6|5|5|8|8|9|12|8|4|4|4|4	0.92	1	0.92	1	0.92	1.26	3.11	0.02
L85_20mo	A2RTT4_MOUSE	Ube2n	4|6|4	14	4.67	3	0|1|0|0|0|0|0|0|0|0|3|1|0|2	0.92	0.98	0.92	0.98	0.92	2.16	9.33	0.02
L85_20mo	B1AQF4_MOUSE	Dusp3	7|6|3	16	5.33	3	0|1|0|2|1|0|0|0|0|0|1|1|1|1	0.92	1	0.92	1	0.92	1.19	9.33	0.02
L85_20mo	GLOD4_MOUSE	Glod4	7|6|2	15	5	3	0|0|0|0|0|0|0|0|0|0|3|0|0|1	0.92	0.99	0.92	0.99	0.92	1.26	17.5	0.02
L85_12mo	Q3ULW0_MOUSE	Ran	7	7	7	1	0|0|0|3|1|0|1|0|0|0|3|0|3|4	0.92	0.92	0.92	0.92	0.92	2.51	6.53	0.02
L85_12mo	E9Q1Z0_MOUSE	Krt90	6	6	6	1	4|0|0|0|0|0|5|0|0|0|0|0|0|0	0.92	0.92	0.92	0.92	0.92	2.44	9.33	0.02
Tet-Bri42_8mo	BIG3_MOUSE	Arfgef3	12|12|7|8	39	9.75	4	0|0|0|3|3|0|0|0|0|0|0|0|5|6	0.92	0.97	0.92	0.97	0.92	1.75	8.03	0.02
L85_16mo	Q3ULW0_MOUSE	Ran	7	7	7	1	0|0|0|3|1|0|1|0|0|0|3|0|3|4	0.92	0.92	0.92	0.92	0.92	2.51	6.53	0.02
L85_16mo	PACN1_MOUSE	Pacsin1	4	4	4	1	0|1|0|0|0|0|0|0|0|0|0|0|0|4	0.92	0.92	0.92	0.92	0.92	2.51	11.2	0.02
L85_16mo	ARC1A_MOUSE	Arpc1a	2	2	2	1	0|0|0|0|0|0|0|0|0|0|0|0|0|2	0.92	0.92	0.92	0.92	0.92	2.42	14	0.02
107xtTA_13mo_DOX_1wk	PRDX2_MOUSE	Prdx2	5|4|7	16	5.33	3	0|0|1|0|0|2|2|2|1|0|1|0|1|2	0.91	0.99	0.91	0.99	0.91	1.41	6.22	0.02
107xtTA_13mo_DOX_1wk	PEBP1_MOUSE	Pebp1	4|5|11	20	6.67	3	0|0|0|0|0|0|0|1|0|0|1|2|1|4	0.91	1	0.91	1	0.91	1.53	10.37	0.02
107xtTA_13mo_DOX_1wk	Q54AE5_MOUSE	Timp3	4|11|7	22	7.33	3	0|0|2|0|0|4|3|0|0|0|0|1|1|0	0.91	1	0.91	1	0.91	1.16	9.33	0.02
107xtTA_13mo_DOX_1wk	TNPO2_MOUSE	Tnpo2	4|6|2	12	4	3	0|2|0|1|0|0|0|0|0|0|0|0|0|1	0.91	1	0.91	1	0.91	1.15	14	0.02
107xtTA_13mo_DOX_1wk	6PGD_MOUSE	Pgd	3|2|4	9	3	3	0|0|0|0|0|0|0|0|0|0|3|0|0|0	0.91	0.96	0.91	0.96	0.91	1.69	14	0.02
107xtTA_13mo_DOX_1wk	ALDH2_MOUSE	Aldh2	3|4|2	9	3	3	0|0|0|0|0|0|0|0|0|0|0|0|0|3	0.91	0.96	0.91	0.96	0.91	1.69	14	0.02
107xtTA_13mo_DOX_1mo	PGK1_MOUSE	Pgk1	25|30|28|25	108	27	4	3|2|0|4|3|8|6|2|2|1|24|4|3|18	0.91	0.94	0.91	0.94	0.91	2.05	4.72	0.02
107xtTA_13mo_DOX_1mo	Q8C338_MOUSE	Idh1	9|10|5|3	27	6.75	4	0|1|0|0|1|0|0|0|0|0|2|1|1|3	0.91	1	0.91	1	0.91	0.83	10.5	0.02
107xtTA_13mo_DOX_1mo	F6RJV6_MOUSE	Lancl2	6|6|5|5	22	5.5	4	1|0|0|3|2|0|2|0|0|0|2|1|2|3	0.91	0.95	0.91	0.95	0.91	1.81	4.81	0.02
107xtTA_13mo_DOX_1mo	E9PV73_MOUSE	Hpca	5|6|10|11	32	8	4	2|2|1|2|2|1|3|1|1|0|1|1|1|1	0.91	1	0.91	1	0.91	1.11	5.89	0.02
107xtTA_13mo_DOX_1mo	Q0PD35_MOUSE	Rab21	4|7|6|9	26	6.5	4	0|0|0|2|2|0|0|0|0|0|0|1|4|2	0.91	0.99	0.91	0.99	0.91	1.19	8.27	0.02
107xtTA_13mo_DOX_1mo	A2RTT4_MOUSE	Ube2n	3|4|6|6	19	4.75	4	0|1|0|0|0|0|0|0|0|0|3|1|0|2	0.91	0.98	0.91	0.98	0.91	1.24	9.5	0.02
107xtTA_13mo_DOX_1mo	PDE1B_MOUSE	Pde1b	3|3|4|4	14	3.5	4	0|1|0|1|1|0|0|0|0|0|1|0|1|1	0.91	0.96	0.91	0.96	0.91	1.79	8.17	0.02
107xtTA_13mo_DOX_1mo	ARP3_MOUSE	Actr3	2|8|6|2	18	4.5	4	0|0|0|0|0|0|0|0|0|0|1|0|0|2	0.91	1	0.91	1	0.91	1.5	21	0.02
107xtTA_13mo	Q4FE56_MOUSE	Usp9x	22|19|14|16	71	17.75	4	2|4|0|8|9|0|0|0|0|0|2|2|10|10	0.91	0.97	0.91	0.97	0.91	1.6	5.29	0.02
107xtTA_13mo	Q8CC13_MOUSE	Ap1b1	20|11|19|21	71	17.75	4	5|0|0|0|8|0|0|0|0|0|0|0|12|13	0.91	0.96	0.91	0.96	0.91	1.33	6.54	0.02
107xtTA_13mo	AP1B1_MOUSE	Ap1b1	20|11|19|21	71	17.75	4	5|0|0|0|8|0|0|0|0|0|0|0|12|13	0.91	0.96	0.91	0.96	0.91	1.33	6.54	0.02
107xtTA_13mo	Q3U4P3_MOUSE	Dnm1l	17|15|21|21	74	18.5	4	6|3|0|7|8|3|0|2|3|1|5|4|7|12	0.91	0.98	0.91	0.98	0.91	1.16	4.25	0.02
107xtTA_13mo	B2RRC5_MOUSE	Rabgap1	5|6|7|3	21	5.25	4	0|0|0|3|1|0|0|0|0|0|0|0|2|2	0.91	0.99	0.91	0.99	0.91	1	9.19	0.02
107xtTA_13mo	Q3UEX4_MOUSE	Gdap1	4|4|3|2	13	3.25	4	0|0|0|1|2|0|0|0|0|0|0|0|0|1	0.91	0.98	0.91	0.98	0.91	1.15	11.38	0.02
107xtTA_13mo	SEPT3_MOUSE	Sept3	3|2|3|4	12	3	4	1|0|0|0|0|0|0|1|0|0|1|0|0|1	0.91	0.99	0.91	0.99	0.91	1.17	10.5	0.02
107xtTA_13mo	DNJA1_MOUSE	Dnaja1	2|2|6|6	16	4	4	0|0|0|2|0|0|0|0|0|0|0|0|0|1	0.91	1	0.91	1	0.91	1.5	18.67	0.02
107xtTA_13mo	6PGD_MOUSE	Pgd	2|3|4|3	12	3	4	0|0|0|0|0|0|0|0|0|0|3|0|0|0	0.91	0.96	0.91	0.96	0.91	1.69	14	0.02
Bri42_11mo	ODFP2_MOUSE	Odf2	8|11|8	27	9	3	6|2|0|2|4|0|0|0|0|0|0|3|2|3	0.91	0.97	0.91	0.97	0.91	2.02	5.73	0.02
Bri42_11mo	ARF4_MOUSE	Arf4	6|5|5	16	5.33	3	0|0|0|3|2|0|0|0|0|0|0|0|2|3	0.91	0.94	0.91	0.94	0.91	2.1	7.47	0.02
Bri42_3mo	Q8BRQ9_MOUSE	Sfxn5	6|2|4	12	4	3	0|0|0|0|2|0|0|0|0|0|0|0|1|1	0.91	1	0.91	1	0.91	1.15	14	0.02
Bri42_3mo	K7Q751_MOUSE	Ptk2	5|3|5	13	4.33	3	1|2|0|0|2|0|0|0|0|0|0|0|0|2	0.91	0.97	0.91	0.97	0.91	1.32	8.67	0.02
moAPPxtTA	B9EHN0_MOUSE	Uba1	20|28|17	65	21.67	3	0|2|0|8|9|3|7|5|0|0|10|2|9|10	0.91	0.99	0.91	0.99	0.91	1.34	4.67	0.02
moAPPxtTA	GDIA_MOUSE	Gdi1	17|24|14	55	18.33	3	0|0|0|15|8|2|3|1|2|1|5|2|3|5	0.91	0.98	0.91	0.98	0.91	1.61	5.46	0.02
moAPPxtTA	PRDX2_MOUSE	Prdx2	4|6|5	15	5	3	0|0|1|0|0|2|2|2|1|0|1|0|1|2	0.91	0.98	0.91	0.98	0.91	1.41	5.83	0.02
moAPPxtTA	6PGD_MOUSE	Pgd	3|4|2	9	3	3	0|0|0|0|0|0|0|0|0|0|3|0|0|0	0.91	0.96	0.91	0.96	0.91	1.69	14	0.02
L85_9mo	A3KML3_MOUSE	Ywhaq	23|23	46	23	2	4|4|9|8|7|15|11|4|0|3|9|5|6|9	0.91	0.91	0.91	0.91	0.91	2.38	3.43	0.02
L85_9mo	Q3UC72_MOUSE	Gdi2	9|10	19	9.5	2	0|0|0|4|4|3|3|1|2|0|6|0|3|4	0.91	0.94	0.91	0.94	0.91	2.07	4.43	0.02
L85_9mo	A0A087WP33_MOUSE	Atg9a	4|2	6	3	2	0|0|0|1|1|0|0|0|0|0|0|0|1|0	0.91	0.99	0.91	0.99	0.91	1.58	14	0.02
L85_20mo	Q3TQ93_MOUSE	Rab33b	5|6|4	15	5	3	0|2|0|0|3|0|0|0|0|0|0|0|3|0	0.91	0.95	0.91	0.95	0.91	1.74	8.75	0.02
L85_20mo	PPME1_MOUSE	Ppme1	4|6|2	12	4	3	0|0|0|0|0|0|0|0|0|0|2|0|0|2	0.91	0.99	0.91	0.99	0.91	1.17	14	0.02
L85_20mo	Q4VBX4_MOUSE	Ube2v2	5|4|2	11	3.67	3	0|0|0|0|0|0|0|1|0|0|2|0|1|0	0.91	1	0.91	1	0.91	1.15	12.83	0.02
MHSI-695_25mo	CLUS_MOUSE	Clu	9|7|14	30	10	3	3|0|0|4|1|2|4|2|2|2|1|4|1|4	0.91	1	0.91	1	0.91	1.13	4.67	0.02
L85_12mo	NSF_MOUSE	Nsf	105	105	105	1	28|25|16|40|36|37|53|16|29|41|30|24|38|34	0.91	0.91	0.91	0.91	0.91	2.33	3.29	0.02
L85_12mo	KIF5C_MOUSE	Kif5c	8	8	8	1	4|1|0|4|4|0|0|1|0|0|1|1|4|3	0.91	0.91	0.91	0.91	0.91	2.28	4.87	0.02
L85_12mo	Q6DIC9_MOUSE	Spock1	3	3	3	1	0|0|0|1|1|0|1|0|0|0|0|0|1|1	0.91	0.91	0.91	0.91	0.91	2.28	8.4	0.02
L85_12mo	KAPCA_MOUSE	Prkaca	3	3	3	1	1|0|0|0|0|1|0|0|0|0|1|0|1|1	0.91	0.91	0.91	0.91	0.91	2.28	8.4	0.02
Tet-Bri42_8mo	B7U582_MOUSE	B7U582_MOUSE	26|39|29|41	135	33.75	4	10|10|10|10|12|15|9|7|7|9|11|6|11|10	0.91	1	0.91	1	0.91	0.59	3.45	0.02
L85_16mo	CYFP1_MOUSE	Cyfip1	19	19	19	1	3|5|0|11|13|7|0|0|0|2|3|3|7|7	0.91	0.91	0.91	0.91	0.91	2.37	4.36	0.02
L85_16mo	K2C75_MOUSE	Krt75	8	8	8	1	0|0|17|0|0|0|0|0|0|0|0|0|0|0	0.91	0.91	0.91	0.91	0.91	2.32	6.59	0.02
L85_16mo	DP13A_MOUSE	Appl1	3	3	3	1	0|0|0|1|0|1|1|0|0|0|1|0|0|1	0.91	0.91	0.91	0.91	0.91	2.28	8.4	0.02
L85_16mo	Q6DIC9_MOUSE	Spock1	3	3	3	1	0|0|0|1|1|0|1|0|0|0|0|0|1|1	0.91	0.91	0.91	0.91	0.91	2.28	8.4	0.02
107xtTA_13mo_DOX_1wk	NDRG2_MOUSE	Ndrg2	5|6|2	13	4.33	3	0|1|0|0|0|0|0|0|0|0|1|0|1|2	0.9	1	0.9	1	0.9	0.81	12.13	0.02
107xtTA_13mo_DOX_1wk	SNP25_MOUSE	Snap25	3|3|6	12	4	3	1|0|0|0|0|1|1|0|0|0|0|0|1|2	0.9	1	0.9	1	0.9	1.79	9.33	0.02
107xtTA_13mo_DOX_1wk	DREB_MOUSE	Dbn1	3|3|2	8	2.67	3	0|0|0|0|0|0|0|0|0|0|0|0|1|2	0.9	0.94	0.9	0.94	0.9	1.5	12.44	0.02
107xtTA_13mo_DOX_1wk	Q3TYC4_MOUSE	Syt11	2|3|8	13	4.33	3	0|0|0|1|2|0|1|0|0|0|0|0|0|0	0.9	1	0.9	1	0.9	1.15	15.17	0.02
107xtTA_13mo_DOX_1wk	DNJA1_MOUSE	Dnaja1	2|3|3	8	2.67	3	0|0|0|2|0|0|0|0|0|0|0|0|0|1	0.9	0.94	0.9	0.94	0.9	1.5	12.44	0.02
107xtTA_13mo_DOX_1mo	ARHG7_MOUSE	Arhgef7	5|4|2|4	15	3.75	4	0|0|0|5|0|0|0|0|0|0|0|0|0|0	0.9	0.95	0.9	0.95	0.9	1.34	10.5	0.02
107xtTA_13mo_DOX_1mo	KAD5_MOUSE	Ak5	2|4|4|2	12	3	4	0|0|0|3|0|0|0|0|0|0|0|0|0|0	0.9	0.96	0.9	0.96	0.9	1.69	14	0.02
107xtTA_13mo	KPYM_MOUSE	Pkm	12|14|23|21	70	17.5	4	1|0|1|6|2|4|3|3|1|1|12|2|3|8	0.9	0.99	0.9	0.99	0.9	0.99	5.21	0.02
107xtTA_13mo	MP2K1_MOUSE	Map2k1	7|7|13|14	41	10.25	4	1|3|0|1|3|1|2|2|0|0|4|0|4|5	0.9	1	0.9	1	0.9	1.43	5.52	0.02
107xtTA_13mo	HS71A_MOUSE	Hspa1a	5|6|9|6	26	6.5	4	2|0|0|2|0|0|0|0|0|3|2|0|3|3	0.9	0.99	0.9	0.99	0.9	1.42	6.07	0.02
107xtTA_13mo	GLOD4_MOUSE	Glod4	3|4|2|5	14	3.5	4	0|0|0|0|0|0|0|0|0|0|3|0|0|1	0.9	0.97	0.9	0.97	0.9	1.26	12.25	0.02
107xtTA_13mo	DIP2B_MOUSE	Dip2b	3|2|3|2	10	2.5	4	0|0|0|1|1|0|0|0|0|0|0|0|0|1	0.9	0.96	0.9	0.96	0.9	1.58	11.67	0.02
107xtTA_13mo	FABP5_MOUSE	Fabp5	2|2|3|4	11	2.75	4	0|0|0|1|0|0|0|0|0|0|1|0|0|1	0.9	0.99	0.9	0.99	0.9	1.58	12.83	0.02
Bri42_11mo	RBM14_MOUSE	Rbm14	6|11|8	25	8.33	3	1|3|0|0|3|0|0|0|0|0|1|2|4|5	0.9	0.98	0.9	0.98	0.9	1.31	6.14	0.02
Bri42_3mo	Q4W4C9_MOUSE	Vsnl1	8|7|8	23	7.67	3	0|1|0|5|4|0|0|1|0|1|4|0|2|1	0.9	0.92	0.9	0.92	0.9	1.88	5.65	0.02
Bri42_3mo	RBM14_MOUSE	Rbm14	7|8|8	23	7.67	3	1|3|0|0|3|0|0|0|0|0|1|2|4|5	0.9	0.92	0.9	0.92	0.9	1.88	5.65	0.02
moAPPxtTA	Q8CC13_MOUSE	Ap1b1	14|16|16	46	15.33	3	5|0|0|0|8|0|0|0|0|0|0|0|12|13	0.9	0.91	0.9	0.91	0.9	1.98	5.65	0.02
moAPPxtTA	AP1B1_MOUSE	Ap1b1	14|16|16	46	15.33	3	5|0|0|0|8|0|0|0|0|0|0|0|12|13	0.9	0.91	0.9	0.91	0.9	1.98	5.65	0.02
moAPPxtTA	GLNA_MOUSE	Glul	13|18|13	44	14.67	3	2|1|0|4|2|4|0|9|0|2|3|4|4|10	0.9	0.98	0.9	0.98	0.9	1.84	4.56	0.02
moAPPxtTA	Q8BRQ9_MOUSE	Sfxn5	5|3|2	10	3.33	3	0|0|0|0|2|0|0|0|0|0|0|0|1|1	0.9	1	0.9	1	0.9	1.15	11.67	0.02
moAPPxtTA	Q3UEX4_MOUSE	Gdap1	3|5|2	10	3.33	3	0|0|0|1|2|0|0|0|0|0|0|0|0|1	0.9	1	0.9	1	0.9	1.15	11.67	0.02
moAPPxtTA	FA49B_MOUSE	Fam49b	2|5|3	10	3.33	3	0|0|0|0|0|0|1|0|0|0|0|0|2|1	0.9	1	0.9	1	0.9	1.15	11.67	0.02
L85_20mo	RUFY3_MOUSE	Rufy3	18|19|7	44	14.67	3	1|2|0|4|1|1|0|0|0|0|5|2|5|6	0.9	1	0.9	1	0.9	0.83	7.6	0.02
L85_20mo	B2RWX2_MOUSE	C4b	13|4|4	21	7	3	0|0|0|0|0|1|4|0|0|0|0|0|0|3	0.9	1	0.9	1	0.9	1.71	12.25	0.02
L85_20mo	KAP3_MOUSE	Prkar2b	6|6|3	15	5	3	4|0|0|1|0|0|0|0|0|0|1|0|0|1	0.9	0.96	0.9	0.96	0.9	1.23	10	0.02
L85_20mo	SRR_MOUSE	Srr	3|5|2	10	3.33	3	0|0|0|1|1|0|0|0|0|0|0|0|1|1	0.9	1	0.9	1	0.9	1.17	11.67	0.02
MHSI-695_25mo	DHPR_MOUSE	Qdpr	8|6|8	22	7.33	3	0|1|0|2|0|2|1|4|0|0|4|0|3|3	0.9	0.95	0.9	0.95	0.9	1.43	5.13	0.02
L85_12mo	PFKAM_MOUSE	Pfkm	33	33	33	1	4|11|0|20|14|6|9|2|1|2|13|7|15|15	0.9	0.9	0.9	0.9	0.9	2.24	3.88	0.02
L85_12mo	Q3UJ20_MOUSE	Eno2	15	15	15	1	0|0|0|6|2|2|1|0|0|0|2|1|3|19	0.9	0.9	0.9	0.9	0.9	2.24	5.83	0.02
L85_12mo	GSTP1_MOUSE	Gstp1	9	9	9	1	0|0|2|3|2|2|4|1|2|1|6|2|2|6	0.9	0.9	0.9	0.9	0.9	2.18	3.82	0.02
L85_12mo	E9PV73_MOUSE	Hpca	6	6	6	1	2|2|1|2|2|1|3|1|1|0|1|1|1|1	0.9	0.9	0.9	0.9	0.9	2.25	4.42	0.02
L85_12mo	PPME1_MOUSE	Ppme1	3	3	3	1	0|0|0|0|0|0|0|0|0|0|2|0|0|2	0.9	0.9	0.9	0.9	0.9	2.23	10.5	0.02
D-943	TB10B_MOUSE	Tbc1d10b	4|3	7	3.5	2	0|2|0|1|1|0|0|0|2|1|0|0|0|0	0.9	0.96	0.9	0.96	0.9	1.6	7	0.02
L85_16mo	A1L0U6_MOUSE	Nckap1	10	10	10	1	0|0|0|5|4|2|2|0|0|0|1|3|4|7	0.9	0.9	0.9	0.9	0.9	2.19	5	0.02
L85_16mo	ARPC4_MOUSE	Arpc4	4	4	4	1	1|0|0|1|0|1|1|0|0|0|1|1|1|2	0.9	0.9	0.9	0.9	0.9	2.18	6.22	0.02
107xtTA_13mo_DOX_1wk	VATA_MOUSE	Atp6v1a	14|14|18	46	15.33	3	9|6|2|5|1|2|0|4|2|0|10|2|3|6	0.89	0.97	0.89	0.97	0.89	1.74	4.13	0.02
107xtTA_13mo_DOX_1wk	KI21A_MOUSE	Kif21a	10|9|3	22	7.33	3	0|0|0|1|3|0|0|0|0|0|1|0|2|2	0.89	1	0.89	1	0.89	0.76	11.41	0.02
107xtTA_13mo_DOX_1wk	ITM2C_MOUSE	Itm2c	7|3|9	19	6.33	3	0|1|0|1|1|1|3|0|0|0|0|1|1|1	0.89	1	0.89	1	0.89	0.68	8.87	0.02
107xtTA_13mo_DOX_1wk	Q8C338_MOUSE	Idh1	6|7|3	16	5.33	3	0|1|0|0|1|0|0|0|0|0|2|1|1|3	0.89	1	0.89	1	0.89	0.83	8.3	0.02
107xtTA_13mo_DOX_1wk	TCPE_MOUSE	Cct5	6|3|5	14	4.67	3	0|1|0|1|0|0|0|0|0|0|2|0|1|3	0.89	0.98	0.89	0.98	0.89	1.04	8.17	0.02
107xtTA_13mo_DOX_1wk	B2RPS1_MOUSE	Rab5b	4|4|8	16	5.33	3	0|0|0|2|0|0|3|0|0|0|2|0|2|0	0.89	0.99	0.89	0.99	0.89	1.6	8.3	0.02
107xtTA_13mo_DOX_1mo	Q8CC13_MOUSE	Ap1b1	15|14|17|14	60	15	4	5|0|0|0|8|0|0|0|0|0|0|0|12|13	0.89	0.92	0.89	0.92	0.89	1.98	5.53	0.02
107xtTA_13mo_DOX_1mo	AP1B1_MOUSE	Ap1b1	15|14|17|14	60	15	4	5|0|0|0|8|0|0|0|0|0|0|0|12|13	0.89	0.92	0.89	0.92	0.89	1.98	5.53	0.02
107xtTA_13mo_DOX_1mo	KPYM_MOUSE	Pkm	12|15|23|16	66	16.5	4	1|0|1|6|2|4|3|3|1|1|12|2|3|8	0.89	0.99	0.89	0.99	0.89	0.99	4.91	0.02
107xtTA_13mo_DOX_1mo	Q50HX0_MOUSE	Rab14	11|9|11|15	46	11.5	4	3|2|0|5|3|3|3|2|0|0|2|3|6|7	0.89	1	0.89	1	0.89	0.91	4.13	0.02
107xtTA_13mo_DOX_1mo	ARF4_MOUSE	Arf4	4|4|10|7	25	6.25	4	0|0|0|3|2|0|0|0|0|0|0|0|2|3	0.89	1	0.89	1	0.89	1.37	8.75	0.02
107xtTA_13mo	AAK1_MOUSE	Aak1	15|8|10|10	43	10.75	4	1|1|0|4|6|0|0|0|0|0|0|0|3|9	0.89	0.97	0.89	0.97	0.89	1.46	6.27	0.02
107xtTA_13mo	XPO2_MOUSE	Cse1l	10|3|4|2	19	4.75	4	0|0|0|0|1|0|1|1|1|0|0|0|0|1	0.89	1	0.89	1	0.89	0.78	13.3	0.02
107xtTA_13mo	Q8C338_MOUSE	Idh1	7|10|3|4	24	6	4	0|1|0|0|1|0|0|0|0|0|2|1|1|3	0.89	1	0.89	1	0.89	0.83	9.33	0.02
107xtTA_13mo	RHG44_MOUSE	Arhgap44	6|6|5|5	22	5.5	4	0|0|0|4|3|0|0|1|0|0|1|2|1|1	0.89	0.92	0.89	0.92	0.89	1.71	5.92	0.02
107xtTA_13mo	PDE1B_MOUSE	Pde1b	2|5|5|5	17	4.25	4	0|1|0|1|1|0|0|0|0|0|1|0|1|1	0.89	0.99	0.89	0.99	0.89	0.37	9.92	0.02
Bri42_11mo	KAD5_MOUSE	Ak5	2|2|7	11	3.67	3	0|0|0|3|0|0|0|0|0|0|0|0|0|0	0.89	0.99	0.89	0.99	0.89	1.69	17.11	0.02
Bri42_3mo	D3YTQ3_MOUSE	Hnrnpdl	2|2|5	9	3	3	0|1|0|0|0|1|1|0|0|0|0|0|0|0	0.89	1	0.89	1	0.89	1.58	14	0.02
Bri42_15mo	B7ZN20_MOUSE	Elmod1	2|3|4	9	3	3	0|0|0|1|0|1|0|0|0|0|0|0|0|2	0.89	0.98	0.89	0.98	0.89	1.15	10.5	0.02
moAPPxtTA	Q3U4P3_MOUSE	Dnm1l	15|17|23	55	18.33	3	6|3|0|7|8|3|0|2|3|1|5|4|7|12	0.89	0.99	0.89	0.99	0.89	1.16	4.21	0.02
moAPPxtTA	PHF24_MOUSE	Phf24	2|4|3	9	3	3	0|0|0|4|0|0|0|0|0|0|0|0|0|0	0.89	0.95	0.89	0.95	0.89	1.52	10.5	0.02
L85_9mo	Q0PD67_MOUSE	Rab1a	15|12	27	13.5	2	3|2|0|6|4|0|8|3|0|0|1|3|6|8	0.89	0.95	0.89	0.95	0.89	1.55	4.3	0.02
L85_9mo	B7ZNM7_MOUSE	Sept5	13|11	24	12	2	1|3|5|7|7|6|3|0|2|1|3|2|4|4	0.89	0.97	0.89	0.97	0.89	1.49	3.5	0.02
L85_9mo	SNAB_MOUSE	Napb	12|11	23	11.5	2	4|3|0|7|5|0|1|0|0|0|7|2|4|4	0.89	0.91	0.89	0.91	0.89	1.89	4.35	0.02
L85_9mo	Q0PD64_MOUSE	Rab2b	4|4	8	4	2	0|0|0|2|0|0|0|0|0|0|0|2|2|2	0.89	0.89	0.89	0.89	0.89	2.06	7	0.02
MHSI-695_25mo	PDXK_MOUSE	Pdxk	4|2|3	9	3	3	0|0|0|1|0|0|0|0|1|0|0|0|0|2	0.89	0.98	0.89	0.98	0.89	1.15	10.5	0.02
L85_12mo	PFKAL_MOUSE	Pfkl	17	17	17	1	3|5|0|10|4|0|4|0|0|0|8|4|10|9	0.89	0.89	0.89	0.89	0.89	2.1	4.18	0.02
L85_12mo	A3KML5_MOUSE	Atp6v0c	14	14	14	1	0|6|17|0|0|0|6|0|0|0|1|0|1|4	0.89	0.89	0.89	0.89	0.89	2.12	5.6	0.02
L85_12mo	Q3UK60_MOUSE	Atp6v0c	14	14	14	1	0|6|17|0|0|0|6|0|0|0|1|0|1|4	0.89	0.89	0.89	0.89	0.89	2.12	5.6	0.02
L85_12mo	COF1_MOUSE	Cfl1	8	8	8	1	1|0|1|3|3|0|2|1|2|0|0|0|4|6	0.89	0.89	0.89	0.89	0.89	2.1	4.87	0.02
L85_12mo	Q3TG21_MOUSE	Atp6v1c1	6	6	6	1	3|1|0|0|0|0|0|0|0|0|2|0|1|5	0.89	0.89	0.89	0.89	0.89	2.11	7	0.02
L85_16mo	STX1B_MOUSE	Stx1b	8	8	8	1	3|2|1|4|5|2|2|2|1|1|1|2|2|3	0.89	0.89	0.89	0.89	0.89	2.09	3.61	0.02
L85_16mo	Q3TG21_MOUSE	Atp6v1c1	6	6	6	1	3|1|0|0|0|0|0|0|0|0|2|0|1|5	0.89	0.89	0.89	0.89	0.89	2.11	7	0.02
L85_16mo	TCPE_MOUSE	Cct5	4	4	4	1	0|1|0|1|0|0|0|0|0|0|2|0|1|3	0.89	0.89	0.89	0.89	0.89	2.06	7	0.02
L85_16mo	Q3US81_MOUSE	Gpm6b	4	4	4	1	0|0|0|0|0|2|2|0|0|0|2|2|0|0	0.89	0.89	0.89	0.89	0.89	2.06	7	0.02
107xtTA_2.5mo	MECP2_MOUSE	Mecp2	5|5|10	20	6.67	3	3|2|0|4|3|0|0|0|0|0|0|0|0|0	0.88	0.99	0.88	0.99	0.88	1.58	7.78	0.03
107xtTA_13mo_DOX_1wk	D3Z656_MOUSE	Synj1	18|18|22	58	19.33	3	4|5|0|7|8|2|2|0|0|0|10|6|11|11	0.88	0.96	0.88	0.96	0.88	1.64	4.1	0.03
107xtTA_13mo_DOX_1wk	Q4VA93_MOUSE	Prkca	13|12|19	44	14.67	3	0|0|11|10|9|7|0|0|0|0|0|0|0|0	0.88	0.95	0.88	0.95	0.88	1.66	5.55	0.03
107xtTA_13mo_DOX_1wk	RUFY3_MOUSE	Rufy3	12|7|12	31	10.33	3	1|2|0|4|1|1|0|0|0|0|5|2|5|6	0.88	0.97	0.88	0.97	0.88	0.83	5.36	0.03
107xtTA_13mo_DOX_1wk	BACH_MOUSE	Acot7	9|10|7	26	8.67	3	2|1|0|1|1|3|3|1|0|0|7|1|1|4	0.88	0.95	0.88	0.95	0.88	1.22	4.85	0.03
107xtTA_13mo_DOX_1wk	PROF2_MOUSE	Pfn2	7|6|7	20	6.67	3	0|0|0|0|3|1|0|0|0|0|4|1|0|5	0.88	0.9	0.88	0.9	0.88	1.74	6.67	0.03
107xtTA_13mo_DOX_1mo	GLSK_MOUSE	Gls	15|17|20|18	70	17.5	4	3|9|0|3|9|7|3|0|0|1|5|4|7|10	0.88	0.97	0.88	0.97	0.88	1.03	4.02	0.03
107xtTA_13mo_DOX_1mo	Q50HX4_MOUSE	Rab14	12|9|10|15	46	11.5	4	3|2|0|5|3|3|3|2|0|0|2|3|6|7	0.88	1	0.88	1	0.88	0.91	4.13	0.03
107xtTA_13mo_DOX_1mo	Q54AE5_MOUSE	Timp3	6|5|5|5	21	5.25	4	0|0|2|0|0|4|3|0|0|0|0|1|1|0	0.88	0.92	0.88	0.92	0.88	1.84	6.68	0.03
107xtTA_13mo_DOX_1mo	SEPT6_MOUSE	Sept6	6|8|4|4	22	5.5	4	2|1|0|2|1|1|3|0|0|0|2|0|0|2	0.88	1	0.88	1	0.88	1.22	5.5	0.03
107xtTA_13mo_DOX_1mo	GLOD4_MOUSE	Glod4	2|5|6|2	15	3.75	4	0|0|0|0|0|0|0|0|0|0|3|0|0|1	0.88	0.99	0.88	0.99	0.88	1.26	13.12	0.03
107xtTA_13mo	ARL8B_MOUSE	Arl8b	13|14|13|11	51	12.75	4	0|3|0|3|6|0|3|0|0|0|6|2|9|7	0.88	0.92	0.88	0.92	0.88	1.37	4.58	0.03
107xtTA_13mo	E9PXB7_MOUSE	Nedd4l	6|3|4|2	15	3.75	4	0|0|0|2|2|0|1|0|0|0|0|0|0|0	0.88	0.99	0.88	0.99	0.88	0.79	10.5	0.03
107xtTA_13mo	KAP3_MOUSE	Prkar2b	3|4|4|7	18	4.5	4	4|0|0|1|0|0|0|0|0|0|1|0|0|1	0.88	0.98	0.88	0.98	0.88	1.23	9	0.03
107xtTA_13mo	SPN90_MOUSE	Nckipsd	3|4|3|3	13	3.25	4	0|1|0|1|1|0|0|0|0|0|0|1|1|1	0.88	0.96	0.88	0.96	0.88	1.79	7.58	0.03
107xtTA_13mo	GDIR1_MOUSE	Arhgdia	2|2|2|5	11	2.75	4	0|0|0|0|0|0|0|0|0|0|0|0|0|3	0.88	0.98	0.88	0.98	0.88	1.69	12.83	0.03
Bri42_3mo	E9PXB7_MOUSE	Nedd4l	3|3|3	9	3	3	0|0|0|2|2|0|1|0|0|0|0|0|0|0	0.88	0.88	0.88	0.88	0.88	1.96	8.4	0.03
Bri42_15mo	MMRN2_MOUSE	Mmrn2	6|6|7	19	6.33	3	1|4|3|0|2|0|2|0|0|0|1|2|3|3	0.88	0.94	0.88	0.94	0.88	1.71	4.22	0.03
moAPPxtTA	COF1_MOUSE	Cfl1	7|15|7	29	9.67	3	1|0|1|3|3|0|2|1|2|0|0|0|4|6	0.88	1	0.88	1	0.88	1.51	5.88	0.03
moAPPxtTA	AHSA1_MOUSE	Ahsa1	5|5|5	15	5	3	1|1|0|2|2|0|0|0|0|0|3|1|2|3	0.88	0.88	0.88	0.88	0.88	1.97	4.67	0.03
moAPPxtTA	A3QM89_MOUSE	Rtn1	2|3|4	9	3	3	0|0|0|2|2|0|0|0|0|0|0|0|0|0	0.88	0.96	0.88	0.96	0.88	1.17	10.5	0.03
L85_9mo	Q3UJ20_MOUSE	Eno2	13|14	27	13.5	2	0|0|0|6|2|2|1|0|0|0|2|1|3|19	0.88	0.89	0.88	0.89	0.88	1.91	5.25	0.03
L85_9mo	B2RPS1_MOUSE	Rab5b	5|4	9	4.5	2	0|0|0|2|0|0|3|0|0|0|2|0|2|0	0.88	0.92	0.88	0.92	0.88	1.6	7	0.03
L85_9mo	Q8BR34_MOUSE	Rgs17	4|7	11	5.5	2	1|0|5|0|0|0|3|0|0|0|0|0|0|0	0.88	0.95	0.88	0.95	0.88	1.49	8.56	0.03
L85_12mo	Q8CC13_MOUSE	Ap1b1	14	14	14	1	5|0|0|0|8|0|0|0|0|0|0|0|12|13	0.88	0.88	0.88	0.88	0.88	1.98	5.16	0.03
L85_12mo	AP1B1_MOUSE	Ap1b1	14	14	14	1	5|0|0|0|8|0|0|0|0|0|0|0|12|13	0.88	0.88	0.88	0.88	0.88	1.98	5.16	0.03
L85_12mo	CISY_MOUSE	Cs	9	9	9	1	3|2|0|3|4|4|5|3|1|1|3|2|4|2	0.88	0.88	0.88	0.88	0.88	2	3.41	0.03
L85_12mo	RUFY3_MOUSE	Rufy3	9	9	9	1	1|2|0|4|1|1|0|0|0|0|5|2|5|6	0.88	0.88	0.88	0.88	0.88	1.95	4.67	0.03
L85_12mo	RAB5A_MOUSE	Rab5a	5	5	5	1	2|2|0|2|0|0|3|0|0|0|2|0|2|2	0.88	0.88	0.88	0.88	0.88	1.97	4.67	0.03
Tet-Bri42_8mo	ACTG_MOUSE	Actg1	159|172|168|167	666	166.5	4	36|29|44|44|33|47|62|63|64|78|39|30|36|49	0.88	1	0.88	1	0.88	0.24	3.56	0.03
L85_16mo	A0A1B0GSX0_MOUSE	Ldha	10	10	10	1	2|1|0|0|1|2|2|2|0|0|8|2|2|7	0.88	0.88	0.88	0.88	0.88	1.98	4.83	0.03
L85_16mo	RL34_MOUSE	Rpl34	8	8	8	1	1|1|4|1|1|5|6|0|1|2|1|1|0|1	0.88	0.88	0.88	0.88	0.88	1.98	4.48	0.03
L85_16mo	CH60_MOUSE	Hspd1	7	7	7	1	4|1|0|4|2|1|0|1|0|0|2|3|2|4	0.88	0.88	0.88	0.88	0.88	2.03	4.08	0.03
L85_16mo	PGM1_MOUSE	Pgm1	3	3	3	1	0|0|0|0|0|0|0|0|0|0|5|0|0|0	0.88	0.88	0.88	0.88	0.88	2.03	8.4	0.03
107xtTA_13mo_DOX_1wk	FABP5_MOUSE	Fabp5	3|2|2	7	2.33	3	0|0|0|1|0|0|0|0|0|0|1|0|0|1	0.87	0.96	0.87	0.96	0.87	1.58	10.89	0.03
107xtTA_13mo_DOX_1wk	DIP2B_MOUSE	Dip2b	3|2|2	7	2.33	3	0|0|0|1|1|0|0|0|0|0|0|0|0|1	0.87	0.96	0.87	0.96	0.87	1.58	10.89	0.03
107xtTA_13mo_DOX_1mo	Q6A0D0_MOUSE	Prdx6	9|9|16|10	44	11	4	1|1|1|10|1|2|1|0|0|0|1|1|1|7	0.87	0.97	0.87	0.97	0.87	1.56	5.7	0.03
107xtTA_13mo_DOX_1mo	AAK1_MOUSE	Aak1	9|11|10|8	38	9.5	4	1|1|0|4|6|0|0|0|0|0|0|0|3|9	0.87	0.91	0.87	0.91	0.87	1.46	5.54	0.03
107xtTA_13mo_DOX_1mo	A2ALV3_MOUSE	Sh3gl2	5|6|11|5	27	6.75	4	1|2|0|0|0|0|1|0|1|0|2|2|0|5	0.87	0.99	0.87	0.99	0.87	1.37	6.75	0.03
107xtTA_13mo_DOX_1mo	B2RPS1_MOUSE	Rab5b	4|4|7|4	19	4.75	4	0|0|0|2|0|0|3|0|0|0|2|0|2|0	0.87	0.98	0.87	0.98	0.87	1.6	7.39	0.03
107xtTA_13mo	Q8C605_MOUSE	Pfkp	31|28|35|38	132	33	4	5|9|1|18|16|2|9|1|1|1|9|6|17|16	0.87	0.98	0.87	0.98	0.87	0.78	4.16	0.03
107xtTA_13mo	A6ZI44_MOUSE	Aldoa	23|32|31|34	120	30	4	2|2|1|10|4|3|9|11|2|3|21|3|5|18	0.87	0.97	0.87	0.97	0.87	0.38	4.47	0.03
107xtTA_13mo	MDHC_MOUSE	Mdh1	7|16|12|13	48	12	4	2|2|0|3|0|2|4|2|0|0|5|3|3|7	0.87	1	0.87	1	0.87	0.01	5.09	0.03
moAPPxtTA	PYGM_MOUSE	Pygm	3|4|3	10	3.33	3	0|0|0|0|2|1|0|0|0|0|1|0|2|1	0.87	0.96	0.87	0.96	0.87	1.6	6.67	0.03
moAPPxtTA	IPO5_MOUSE	Ipo5	2|3|3	8	2.67	3	0|0|0|2|1|0|0|0|0|0|1|0|0|0	0.87	0.93	0.87	0.93	0.87	1.15	9.33	0.03
moAPPxtTA	D3YU12_MOUSE	Nmral1	2|4|3	9	3	3	0|0|0|0|2|0|0|0|0|1|1|0|1|0	0.87	0.99	0.87	0.99	0.87	0.81	8.4	0.03
L85_9mo	F6RQ26_MOUSE	Ntm	14|14	28	14	2	8|4|9|3|2|8|6|0|5|0|0|0|2|0	0.87	0.87	0.87	0.87	0.87	1.92	4.17	0.03
L85_9mo	FA49B_MOUSE	Fam49b	4|2	6	3	2	0|0|0|0|0|0|1|0|0|0|0|0|2|1	0.87	0.98	0.87	0.98	0.87	1.15	10.5	0.03
L85_12mo	PACN1_MOUSE	Pacsin1	3	3	3	1	0|1|0|0|0|0|0|0|0|0|0|0|0|4	0.87	0.87	0.87	0.87	0.87	1.87	8.4	0.03
Tet-Bri42_8mo	KCRB_MOUSE	Ckb	84|75|45|74	278	69.5	4	10|5|11|15|13|9|17|27|21|6|12|7|15|28	0.87	1	0.87	1	0.87	-0.1	4.96	0.03
Tet-Bri42_8mo	ITM2B_MOUSE	Itm2b	4|7|3|5	19	4.75	4	0|1|0|1|2|1|1|1|0|0|1|0|1|1	0.87	1	0.87	1	0.87	0.68	6.65	0.03
L85_16mo	A0A075DC90_MOUSE	COX2	9	9	9	1	2|2|8|1|2|4|4|2|3|2|2|2|2|4	0.87	0.87	0.87	0.87	0.87	1.88	3.15	0.03
L85_16mo	SYT5_MOUSE	Syt5	6	6	6	1	4|2|3|0|0|1|3|0|0|0|2|2|2|0	0.87	0.87	0.87	0.87	0.87	1.87	4.42	0.03
L85_16mo	GPM6A_MOUSE	Gpm6a	5	5	5	1	2|2|1|1|1|2|2|0|0|0|1|1|0|2	0.87	0.87	0.87	0.87	0.87	1.92	4.67	0.03
107xtTA_13mo_DOX_1wk	COF1_MOUSE	Cfl1	8|6|12	26	8.67	3	1|0|1|3|3|0|2|1|2|0|0|0|4|6	0.86	0.99	0.86	0.99	0.86	0.82	5.28	0.03
107xtTA_13mo_DOX_1wk	Q6DIC9_MOUSE	Spock1	6|3|2	11	3.67	3	0|0|0|1|1|0|1|0|0|0|0|0|1|1	0.86	1	0.86	1	0.86	0.78	10.27	0.03
107xtTA_13mo_DOX_1mo	A0A0A6YWM5_MOUSE	Rab3gap2	9|8|6|4	27	6.75	4	1|3|0|2|3|0|0|0|1|0|2|2|3|2	0.86	1	0.86	1	0.86	-0.01	4.97	0.03
107xtTA_13mo_DOX_1mo	Q4FJQ0_MOUSE	Rab7	8|12|8|9	37	9.25	4	1|2|0|3|3|6|6|0|1|1|4|1|1|0	0.86	0.98	0.86	0.98	0.86	1.37	4.47	0.03
107xtTA_13mo_DOX_1mo	PITM1_MOUSE	Pitpnm1	4|5|5|7	21	5.25	4	0|1|0|2|4|1|0|0|0|0|0|0|2|2	0.86	0.97	0.86	0.97	0.86	1.05	6.12	0.03
107xtTA_13mo_DOX_1mo	E0CXN5_MOUSE	Gpd1	3|4|2|2	11	2.75	4	1|0|0|1|1|0|0|0|0|0|0|0|1|0	0.86	0.99	0.86	0.99	0.86	1.17	9.62	0.03
107xtTA_13mo_DOX_1mo	A0A0A0MQM0_MOUSE	Eif5a	3|2|2|2	9	2.25	4	0|0|0|1|0|0|0|0|0|0|0|0|1|1	0.86	0.96	0.86	0.96	0.86	1.58	10.5	0.03
107xtTA_13mo_DOX_1mo	FBX2_MOUSE	Fbxo2	2|2|3|2	9	2.25	4	1|0|0|0|0|0|0|0|0|0|1|0|0|1	0.86	0.96	0.86	0.96	0.86	1.58	10.5	0.03
107xtTA_13mo	A0A0A6YWM5_MOUSE	Rab3gap2	13|9|4|6	32	8	4	1|3|0|2|3|0|0|0|1|0|2|2|3|2	0.86	1	0.86	1	0.86	-0.01	5.89	0.03
107xtTA_13mo	Q3ULZ3_MOUSE	Psat1	2|4|4|8	18	4.5	4	0|0|0|1|1|0|0|0|0|0|2|0|1|2	0.86	1	0.86	1	0.86	0.14	9	0.03
107xtTA_13mo	LXN_MOUSE	Lxn	2|3|2|2	9	2.25	4	0|0|0|0|0|0|0|0|0|0|1|1|0|1	0.86	0.96	0.86	0.96	0.86	1.58	10.5	0.03
Bri42_3mo	E9QNA7_MOUSE	Sorbs1	13|12|11	36	12	3	0|5|0|8|4|0|0|0|0|0|0|0|8|9	0.86	0.89	0.86	0.89	0.86	1.62	4.94	0.03
Bri42_15mo	CA2D3_MOUSE	Cacna2d3	11|11|12	34	11.33	3	12|6|0|2|4|4|0|0|0|0|0|0|2|3	0.86	0.88	0.86	0.88	0.86	1.7	4.81	0.03
Bri42_15mo	GABT_MOUSE	Abat	2|2|3	7	2.33	3	0|0|0|0|1|0|0|0|0|0|0|0|0|2	0.86	0.94	0.86	0.94	0.86	1.5	10.89	0.03
moAPPxtTA	MP2K1_MOUSE	Map2k1	10|6|10	26	8.67	3	1|3|0|1|3|1|2|2|0|0|4|0|4|5	0.86	0.98	0.86	0.98	0.86	0.49	4.67	0.03
moAPPxtTA	SAC1_MOUSE	Sacm1l	5|5|2	12	4	3	0|1|0|1|1|0|0|0|0|0|1|1|1|0	0.86	0.99	0.86	0.99	0.86	0.37	9.33	0.03
moAPPxtTA	Q0PD35_MOUSE	Rab21	4|5|6	15	5	3	0|0|0|2|2|0|0|0|0|0|0|1|4|2	0.86	0.93	0.86	0.93	0.86	1.19	6.36	0.03
L85_20mo	Q3T9S7_MOUSE	Pcx	5|7|2	14	4.67	3	0|1|0|0|2|0|0|0|0|0|0|0|1|2	0.86	1	0.86	1	0.86	0.37	10.89	0.03
L85_12mo	AP1G1_MOUSE	Ap1g1	3	3	3	1	0|1|0|1|2|0|0|0|0|0|0|0|1|1	0.86	0.86	0.86	0.86	0.86	1.79	7	0.03
L85_16mo	HS12A_MOUSE	Hspa12a	22	22	22	1	5|6|4|10|10|7|12|5|3|2|14|5|7|9	0.86	0.86	0.86	0.86	0.86	1.81	3.11	0.03
L85_16mo	KCRU_MOUSE	Ckmt1	7	7	7	1	5|0|2|3|2|2|2|0|0|0|0|0|2|4	0.86	0.86	0.86	0.86	0.86	1.86	4.45	0.03
L85_16mo	DIRA2_MOUSE	Diras2	6	6	6	1	0|1|1|2|3|2|3|1|1|0|1|1|2|3	0.86	0.86	0.86	0.86	0.86	1.85	4	0.03
L85_16mo	RTN3_MOUSE	Rtn3	3	3	3	1	1|1|0|0|0|0|0|0|0|0|1|0|1|2	0.86	0.86	0.86	0.86	0.86	1.79	7	0.03
L85_16mo	VPS18_MOUSE	Vps18	3	3	3	1	1|0|0|1|1|0|0|0|0|0|1|0|1|1	0.86	0.86	0.86	0.86	0.86	1.79	7	0.03
L85_16mo	SPN90_MOUSE	Nckipsd	3	3	3	1	0|1|0|1|1|0|0|0|0|0|0|1|1|1	0.86	0.86	0.86	0.86	0.86	1.79	7	0.03
107xtTA_13mo_DOX_1wk	AAK1_MOUSE	Aak1	8|10|9	27	9	3	1|1|0|4|6|0|0|0|0|0|0|0|3|9	0.85	0.89	0.85	0.89	0.85	1.46	5.25	0.03
107xtTA_13mo_DOX_1wk	D3YWF6_MOUSE	Otub1	7|5|10	22	7.33	3	0|1|0|1|1|1|0|0|1|0|5|3|2|4	0.85	0.98	0.85	0.98	0.85	0.71	5.4	0.03
107xtTA_13mo_DOX_1wk	ALDR_MOUSE	Akr1b1	3|3|2	8	2.67	3	0|1|0|2|0|0|0|0|0|0|1|0|0|1	0.85	0.93	0.85	0.93	0.85	0.81	7.47	0.03
107xtTA_13mo_DOX_1mo	BIN1_MOUSE	Bin1	3|3|5|6	17	4.25	4	0|0|0|0|0|0|0|0|2|2|0|0|2|2	0.85	0.98	0.85	0.98	0.85	1.04	7.44	0.03
107xtTA_13mo_DOX_1mo	Q3UEX4_MOUSE	Gdap1	3|2|2|3	10	2.5	4	0|0|0|1|2|0|0|0|0|0|0|0|0|1	0.85	0.93	0.85	0.93	0.85	1.15	8.75	0.03
107xtTA_13mo_DOX_1mo	DNJA1_MOUSE	Dnaja1	2|2|3|2	9	2.25	4	0|0|0|2|0|0|0|0|0|0|0|0|0|1	0.85	0.94	0.85	0.94	0.85	1.5	10.5	0.03
107xtTA_13mo	FA49A_MOUSE	Fam49a	5|2|5|5	17	4.25	4	0|0|0|0|2|0|0|0|0|0|0|0|1|4	0.85	0.93	0.85	0.93	0.85	0.46	8.5	0.03
107xtTA_13mo	GPM6A_MOUSE	Gpm6a	5|4|6|5	20	5	4	2|2|1|1|1|2|2|0|0|0|1|1|0|2	0.85	0.96	0.85	0.96	0.85	0.79	4.67	0.03
107xtTA_13mo	VPS18_MOUSE	Vps18	4|3|5|2	14	3.5	4	1|0|0|1|1|0|0|0|0|0|1|0|1|1	0.85	0.99	0.85	0.99	0.85	0.37	8.17	0.03
107xtTA_13mo	Q3TJ39_MOUSE	Rab5c	2|7|6|8	23	5.75	4	0|0|0|2|0|0|3|0|0|0|2|0|2|0	0.85	0.99	0.85	0.99	0.85	-0.15	8.94	0.03
107xtTA_13mo	A0A087WQE8_MOUSE	Kif1a	2|3|2|2	9	2.25	4	0|0|0|2|0|0|0|0|0|0|0|0|1|0	0.85	0.94	0.85	0.94	0.85	1.5	10.5	0.03
107xtTA_13mo	DREB_MOUSE	Dbn1	2|2|3|2	9	2.25	4	0|0|0|0|0|0|0|0|0|0|0|0|1|2	0.85	0.94	0.85	0.94	0.85	1.5	10.5	0.03
Bri42_11mo	ARL8A_MOUSE	Arl8a	10|9|6	25	8.33	3	0|1|0|3|3|0|2|0|0|0|3|1|6|4	0.85	0.95	0.85	0.95	0.85	0.77	5.07	0.03
Bri42_11mo	K2C75_MOUSE	Krt75	4|8|7	19	6.33	3	0|0|17|0|0|0|0|0|0|0|0|0|0|0	0.85	0.91	0.85	0.91	0.85	1.09	5.22	0.03
moAPPxtTA	Q4VA93_MOUSE	Prkca	14|13|11	38	12.67	3	0|0|11|10|9|7|0|0|0|0|0|0|0|0	0.85	0.88	0.85	0.88	0.85	1.39	4.79	0.03
moAPPxtTA	A0A0R3P9C8_MOUSE	Ndufa9	10|19|16	45	15	3	3|4|2|4|8|2|2|0|1|0|3|3|7|7	0.85	1	0.85	1	0.85	0.27	4.57	0.03
moAPPxtTA	PROF1_MOUSE	Pfn1	8|7|6	21	7	3	1|1|0|1|3|0|1|1|0|0|5|2|1|5	0.85	0.92	0.85	0.92	0.85	1.15	4.67	0.03
moAPPxtTA	DEST_MOUSE	Dstn	7|8|2	17	5.67	3	0|0|0|0|0|1|0|0|0|0|3|0|1|2	0.85	1	0.85	1	0.85	0.26	11.33	0.03
moAPPxtTA	NDUS3_MOUSE	Ndufs3	4|6|3	13	4.33	3	2|2|2|0|1|0|0|0|0|0|2|0|0|1	0.85	0.99	0.85	0.99	0.85	0.72	6.07	0.03
moAPPxtTA	RASL1_MOUSE	Rasal1	3|3|2	8	2.67	3	0|0|0|1|1|0|0|0|0|0|0|0|2|1	0.85	0.93	0.85	0.93	0.85	0.81	7.47	0.03
L85_20mo	Q0PD67_MOUSE	Rab1a	19|24|10	53	17.67	3	3|2|0|6|4|0|8|3|0|0|1|3|6|8	0.85	1	0.85	1	0.85	0.29	5.62	0.03
MHSI-695_25mo	MK01_MOUSE	Mapk1	3|5|2	10	3.33	3	0|0|0|0|0|0|0|0|0|0|3|0|0|2	0.85	0.96	0.85	0.96	0.85	0.94	9.33	0.03
L85_12mo	ACON_MOUSE	Aco2	41	41	41	1	12|12|4|19|17|13|18|13|3|4|14|11|19|19	0.85	0.85	0.85	0.85	0.85	1.75	3.22	0.03
L85_12mo	PROF2_MOUSE	Pfn2	6	6	6	1	0|0|0|0|3|1|0|0|0|0|4|1|0|5	0.85	0.85	0.85	0.85	0.85	1.74	6	0.03
L85_16mo	A2AMW0_MOUSE	Capzb	5	5	5	1	3|2|1|2|2|0|1|0|0|0|2|0|1|2	0.85	0.85	0.85	0.85	0.85	1.73	4.38	0.03
L85_16mo	Q3TQ93_MOUSE	Rab33b	4	4	4	1	0|2|0|0|3|0|0|0|0|0|0|0|3|0	0.85	0.85	0.85	0.85	0.85	1.74	7	0.03
L85_16mo	RADI_MOUSE	Rdx	4	4	4	1	2|0|0|0|0|0|0|0|0|0|3|3|0|0	0.85	0.85	0.85	0.85	0.85	1.74	7	0.03
107xtTA_13mo_DOX_1wk	E0CY11_MOUSE	Nrxn1	14|17|3	34	11.33	3	0|3|0|2|5|0|1|0|0|0|0|0|2|0	0.84	1	0.84	1	0.84	0.14	12.21	0.03
107xtTA_13mo_DOX_1wk	NBEA_MOUSE	Nbea	11|11|4	26	8.67	3	0|0|0|7|4|0|0|0|1|1|0|0|2|2	0.84	0.96	0.84	0.96	0.84	0.33	7.14	0.03
107xtTA_13mo_DOX_1wk	BCAM_MOUSE	Bcam	2|8|5	15	5	3	0|0|0|0|0|0|0|2|0|1|1|2|1|0	0.84	1	0.84	1	0.84	0.14	10	0.03
107xtTA_13mo_DOX_1mo	ARL8B_MOUSE	Arl8b	13|11|10|17	51	12.75	4	0|3|0|3|6|0|3|0|0|0|6|2|9|7	0.84	0.97	0.84	0.97	0.84	0.87	4.58	0.03
107xtTA_13mo_DOX_1mo	RUFY3_MOUSE	Rufy3	7|9|15|8	39	9.75	4	1|2|0|4|1|1|0|0|0|0|5|2|5|6	0.84	0.99	0.84	0.99	0.84	0.83	5.06	0.03
107xtTA_13mo_DOX_1mo	PP2AA_MOUSE	Ppp2ca	4|9|12|12	37	9.25	4	1|1|0|4|3|1|2|0|0|0|2|1|3|3	0.84	1	0.84	1	0.84	-0.55	6.17	0.03
107xtTA_13mo_DOX_1mo	FA49A_MOUSE	Fam49a	4|2|8|4	18	4.5	4	0|0|0|0|2|0|0|0|0|0|0|0|1|4	0.84	0.98	0.84	0.98	0.84	0.46	9	0.03
107xtTA_13mo_DOX_1mo	ALDR_MOUSE	Akr1b1	4|4|2|2	12	3	4	0|1|0|2|0|0|0|0|0|0|1|0|0|1	0.84	0.99	0.84	0.99	0.84	0.81	8.4	0.03
107xtTA_13mo	ARF4_MOUSE	Arf4	6|4|8|3	21	5.25	4	0|0|0|3|2|0|0|0|0|0|0|0|2|3	0.84	0.98	0.84	0.98	0.84	0.6	7.35	0.03
107xtTA_13mo	KAP0_MOUSE	Prkar1a	4|4|2|2	12	3	4	0|0|0|2|1|0|0|0|0|0|0|0|1|1	0.84	0.99	0.84	0.99	0.84	0.81	8.4	0.03
107xtTA_13mo	E9QN59_MOUSE	Mapk10	3|5|5|3	16	4	4	1|1|0|1|1|1|0|0|0|0|1|1|1|1	0.84	0.97	0.84	0.97	0.84	0.89	6.22	0.03
107xtTA_13mo	DNJA2_MOUSE	Dnaja2	3|4|2|4	13	3.25	4	0|1|0|2|1|0|0|0|0|0|0|0|1|1	0.84	0.96	0.84	0.96	0.84	0.37	7.58	0.03
107xtTA_13mo	B2RPS1_MOUSE	Rab5b	2|5|8|7	22	5.5	4	0|0|0|2|0|0|3|0|0|0|2|0|2|0	0.84	0.99	0.84	0.99	0.84	-0.15	8.56	0.03
107xtTA_13mo	BCAM_MOUSE	Bcam	2|6|5|3	16	4	4	0|0|0|0|0|0|0|2|0|1|1|2|1|0	0.84	1	0.84	1	0.84	0.14	8	0.03
Bri42_3mo	ITPR1_MOUSE	Itpr1	8|8|7	23	7.67	3	2|4|0|2|7|0|0|0|0|0|0|2|3|2	0.84	0.86	0.84	0.86	0.84	1.39	4.88	0.03
moAPPxtTA	Q4W4C9_MOUSE	Vsnl1	6|7|7	20	6.67	3	0|1|0|5|4|0|0|1|0|1|4|0|2|1	0.84	0.87	0.84	0.87	0.84	1.31	4.91	0.03
moAPPxtTA	CDC42_MOUSE	Cdc42	5|6|5	16	5.33	3	0|0|0|4|3|0|2|1|2|0|1|0|2|1	0.84	0.91	0.84	0.91	0.84	1.42	4.67	0.03
moAPPxtTA	TAGL3_MOUSE	Tagln3	2|4|2	8	2.67	3	0|0|0|0|0|0|0|0|0|0|1|0|0|3	0.84	0.95	0.84	0.95	0.84	1.26	9.33	0.03
moAPPxtTA	GLOD4_MOUSE	Glod4	2|4|2	8	2.67	3	0|0|0|0|0|0|0|0|0|0|3|0|0|1	0.84	0.95	0.84	0.95	0.84	1.26	9.33	0.03
L85_9mo	Q3TJ43_MOUSE	Vps35	7|7	14	7	2	1|1|0|3|4|3|0|0|0|0|2|2|5|3	0.84	0.84	0.84	0.84	0.84	1.65	4.08	0.03
L85_9mo	DEST_MOUSE	Dstn	4|3	7	3.5	2	0|0|0|0|0|1|0|0|0|0|3|0|1|2	0.84	0.9	0.84	0.9	0.84	1.24	7	0.03
L85_9mo	Q3TJY2_MOUSE	Wdr1	3|2	5	2.5	2	0|0|0|0|0|1|0|0|0|0|3|0|0|0	0.84	0.9	0.84	0.9	0.84	1.26	8.75	0.03
L85_20mo	HS74L_MOUSE	Hspa4l	18|15|2	35	11.67	3	0|2|0|0|0|0|0|0|0|0|6|0|0|2	0.84	1	0.84	1	0.84	0.07	16.33	0.03
L85_20mo	E0CXN5_MOUSE	Gpd1	5|2|2	9	3	3	1|0|0|1|1|0|0|0|0|0|0|0|1|0	0.84	1	0.84	1	0.84	1.17	10.5	0.03
L85_12mo	LDHB_MOUSE	Ldhb	15	15	15	1	2|1|1|4|3|7|3|1|0|0|10|3|4|13	0.84	0.84	0.84	0.84	0.84	1.69	4.04	0.03
L85_12mo	Q3T9S7_MOUSE	Pcx	3	3	3	1	0|1|0|0|2|0|0|0|0|0|0|0|1|2	0.84	0.84	0.84	0.84	0.84	1.67	7	0.03
L85_12mo	Q3UGR6_MOUSE	Pafah1b1	2	2	2	1	0|0|0|0|0|0|0|0|0|0|3|0|0|0	0.84	0.84	0.84	0.84	0.84	1.69	9.33	0.03
Tet-Bri42_8mo	MK01_MOUSE	Mapk1	5|5|2|2	14	3.5	4	0|0|0|0|0|0|0|0|0|0|3|0|0|2	0.84	0.96	0.84	0.96	0.84	0.94	9.8	0.03
L85_16mo	E9Q3M3_MOUSE	Dctn1	10	10	10	1	2|3|0|5|7|0|0|0|2|0|2|2|4|7	0.84	0.84	0.84	0.84	0.84	1.67	4.12	0.03
L85_16mo	D3YXZ3_MOUSE	Klc2	3	3	3	1	0|0|0|2|2|0|0|0|0|0|0|0|1|1	0.84	0.84	0.84	0.84	0.84	1.67	7	0.03
L85_16mo	EXOC2_MOUSE	Exoc2	3	3	3	1	0|0|0|2|0|0|1|0|0|0|0|0|2|1	0.84	0.84	0.84	0.84	0.84	1.67	7	0.03
L85_16mo	GDIR1_MOUSE	Arhgdia	2	2	2	1	0|0|0|0|0|0|0|0|0|0|0|0|0|3	0.84	0.84	0.84	0.84	0.84	1.69	9.33	0.03
107xtTA_2.5mo	FBN2_MOUSE	Fbn2	7|6|8	21	7	3	7|7|0|0|0|0|0|0|0|0|0|2|0|2	0.83	0.88	0.83	0.88	0.83	1.3	5.44	0.03
107xtTA_2.5mo	LTMD1_MOUSE	Letmd1	3|3|3	9	3	3	0|0|0|2|2|0|1|0|0|0|0|0|1|1	0.83	0.83	0.83	0.83	0.83	1.6	6	0.03
107xtTA_13mo_DOX_1wk	Q3TG21_MOUSE	Atp6v1c1	5|4|7	16	5.33	3	3|1|0|0|0|0|0|0|0|0|2|0|1|5	0.83	0.93	0.83	0.93	0.83	0.98	6.22	0.04
107xtTA_13mo_DOX_1wk	A2ALS4_MOUSE	Rap1gap	4|3|2	9	3	3	0|0|0|3|0|0|0|0|0|0|1|0|1|0	0.83	0.94	0.83	0.94	0.83	0.86	8.4	0.03
107xtTA_13mo_DOX_1wk	GPC1_MOUSE	Gpc1	2|4|2	8	2.67	3	2|2|0|0|0|0|0|0|0|0|0|0|0|0	0.83	0.96	0.83	0.96	0.83	1.17	9.33	0.03
107xtTA_13mo_DOX_1mo	PP2AB_MOUSE	Ppp2cb	4|9|13|11	37	9.25	4	1|1|0|5|3|1|1|0|0|0|2|1|3|3	0.83	1	0.83	1	0.83	-0.59	6.17	0.03
107xtTA_13mo_DOX_1mo	ITM2B_MOUSE	Itm2b	2|6|6|6	20	5	4	0|1|0|1|2|1|1|1|0|0|1|0|1|1	0.83	0.99	0.83	0.99	0.83	-0.55	7	0.03
107xtTA_13mo	VATB2_MOUSE	Atp6v1b2	10|15|14|16	55	13.75	4	8|6|6|4|0|1|1|5|1|2|5|3|3|6	0.83	0.99	0.83	0.99	0.83	-0.43	3.77	0.03
107xtTA_13mo	A2AMW0_MOUSE	Capzb	7|5|5|4	21	5.25	4	3|2|1|2|2|0|1|0|0|0|2|0|1|2	0.83	0.98	0.83	0.98	0.83	0.57	4.59	0.03
107xtTA_13mo	SUCA_MOUSE	Suclg1	5|8|8|7	28	7	4	0|1|0|3|6|0|0|1|0|0|0|1|4|3	0.83	0.9	0.83	0.9	0.83	0.65	5.16	0.04
Bri42_11mo	E9PV14_MOUSE	Epb41l1	7|6|5	18	6	3	0|0|0|4|3|0|0|0|0|0|4|0|4|0	0.83	0.89	0.83	0.89	0.83	1.14	5.6	0.03
Bri42_11mo	E9PVC5_MOUSE	Eif4g1	2|2|2	6	2	3	0|0|0|1|1|0|0|0|0|0|0|0|1|0	0.83	0.83	0.83	0.83	0.83	1.58	9.33	0.04
Bri42_3mo	ODFP2_MOUSE	Odf2	12|11|5	28	9.33	3	6|2|0|2|4|0|0|0|0|0|0|3|2|3	0.83	0.98	0.83	0.98	0.83	0.17	5.94	0.03
Bri42_3mo	E9QP94_MOUSE	Ccdc136	2|3|3	8	2.67	3	0|0|0|4|1|0|0|0|0|0|0|0|0|0	0.83	0.87	0.83	0.87	0.83	1.1	7.47	0.04
moAPPxtTA	Q3U7K1_MOUSE	Q3U7K1_MOUSE	7|10|9	26	8.67	3	3|3|0|4|5|3|0|0|0|0|3|2|3|5	0.83	0.95	0.83	0.95	0.83	0.49	3.91	0.04
moAPPxtTA	GNAL_MOUSE	Gnal	7|5|6	18	6	3	3|4|0|0|2|0|0|0|0|0|2|3|0|3	0.83	0.91	0.83	0.91	0.83	1.01	4.94	0.04
L85_9mo	RAB5A_MOUSE	Rab5a	6|4	10	5	2	2|2|0|2|0|0|3|0|0|0|2|0|2|2	0.83	0.96	0.83	0.96	0.83	0.81	4.67	0.04
L85_9mo	A2RSV8_MOUSE	Cox4i1	5|4	9	4.5	2	5|1|3|0|0|0|0|0|0|0|0|0|1|0	0.83	0.87	0.83	0.87	0.83	1.33	6.3	0.04
L85_9mo	MK03_MOUSE	Mapk3	3|4	7	3.5	2	1|0|0|0|0|0|0|1|0|0|4|0|0|1	0.83	0.88	0.83	0.88	0.83	1.23	7	0.04
L85_9mo	B9EIC7_MOUSE	Phyhip	2|2	4	2	2	0|0|0|0|0|0|0|0|0|0|1|1|0|1	0.83	0.83	0.83	0.83	0.83	1.58	9.33	0.04
L85_9mo	NDUV2_MOUSE	Ndufv2	2|2	4	2	2	0|0|1|0|0|0|1|0|0|0|0|0|1|0	0.83	0.83	0.83	0.83	0.83	1.58	9.33	0.04
L85_20mo	Q4VA93_MOUSE	Prkca	26|25|8	59	19.67	3	0|0|11|10|9|7|0|0|0|0|0|0|0|0	0.83	0.98	0.83	0.98	0.83	0.06	7.44	0.04
L85_20mo	PRDX1_MOUSE	Prdx1	23|18|6	47	15.67	3	1|1|0|2|3|3|3|3|0|2|2|1|3|6	0.83	1	0.83	1	0.83	0.01	7.31	0.03
L85_20mo	PROF2_MOUSE	Pfn2	15|12|3	30	10	3	0|0|0|0|3|1|0|0|0|0|4|1|0|5	0.83	1	0.83	1	0.83	0.01	10	0.04
L85_20mo	C1QT4_MOUSE	C1qtnf4	4|4|3	11	3.67	3	1|1|0|1|1|1|0|0|0|0|1|1|1|1	0.83	0.9	0.83	0.9	0.83	0.89	5.7	0.03
L85_12mo	Q3TJ39_MOUSE	Rab5c	4	4	4	1	0|0|0|2|0|0|3|0|0|0|2|0|2|0	0.83	0.83	0.83	0.83	0.83	1.6	6.22	0.03
L85_12mo	B2RPS1_MOUSE	Rab5b	4	4	4	1	0|0|0|2|0|0|3|0|0|0|2|0|2|0	0.83	0.83	0.83	0.83	0.83	1.6	6.22	0.03
L85_12mo	PYGM_MOUSE	Pygm	3	3	3	1	0|0|0|0|2|1|0|0|0|0|1|0|2|1	0.83	0.83	0.83	0.83	0.83	1.6	6	0.03
L85_12mo	CSTN3_MOUSE	Clstn3	2	2	2	1	0|0|0|1|0|0|1|0|0|0|0|0|0|1	0.83	0.83	0.83	0.83	0.83	1.58	9.33	0.04
L85_12mo	A0A087WQA0_MOUSE	Bclaf1	2	2	2	1	1|0|1|0|0|1|0|0|0|0|0|0|0|0	0.83	0.83	0.83	0.83	0.83	1.58	9.33	0.04
Tet-Bri42_8mo	B9EHN0_MOUSE	Uba1	23|26|14|21	84	21	4	0|2|0|8|9|3|7|5|0|0|10|2|9|10	0.83	0.99	0.83	0.99	0.83	-0.37	4.52	0.03
L85_16mo	ANXA5_MOUSE	Anxa5	4	4	4	1	0|0|0|0|0|0|0|1|0|0|1|0|0|7	0.83	0.83	0.83	0.83	0.83	1.61	6.22	0.03
L85_16mo	B2RPS1_MOUSE	Rab5b	4	4	4	1	0|0|0|2|0|0|3|0|0|0|2|0|2|0	0.83	0.83	0.83	0.83	0.83	1.6	6.22	0.03
L85_16mo	FABP5_MOUSE	Fabp5	2	2	2	1	0|0|0|1|0|0|0|0|0|0|1|0|0|1	0.83	0.83	0.83	0.83	0.83	1.58	9.33	0.04
L85_16mo	A0A0A0MQM0_MOUSE	Eif5a	2	2	2	1	0|0|0|1|0|0|0|0|0|0|0|0|1|1	0.83	0.83	0.83	0.83	0.83	1.58	9.33	0.04
L85_16mo	NDUV2_MOUSE	Ndufv2	2	2	2	1	0|0|1|0|0|0|1|0|0|0|0|0|1|0	0.83	0.83	0.83	0.83	0.83	1.58	9.33	0.04
107xtTA_13mo_DOX_1wk	CSRP1_MOUSE	Csrp1	5|7|4	16	5.33	3	0|1|1|0|1|2|3|1|0|0|3|1|1|2	0.82	0.98	0.82	0.98	0.82	0.57	4.67	0.04
107xtTA_13mo_DOX_1wk	ETFB_MOUSE	Etfb	3|2|2	7	2.33	3	0|0|0|1|0|0|0|0|0|0|1|0|0|2	0.82	0.93	0.82	0.93	0.82	1.15	8.17	0.04
107xtTA_13mo_DOX_1wk	Q3UEX4_MOUSE	Gdap1	2|2|3	7	2.33	3	0|0|0|1|2|0|0|0|0|0|0|0|0|1	0.82	0.93	0.82	0.93	0.82	1.15	8.17	0.04
107xtTA_13mo_DOX_1mo	NBEA_MOUSE	Nbea	6|11|6|5	28	7	4	0|0|0|7|4|0|0|0|1|1|0|0|2|2	0.82	0.96	0.82	0.96	0.82	0.93	5.76	0.04
107xtTA_13mo_DOX_1mo	A0A0J9YUW5_MOUSE	Scn8a	4|2|2|2	10	2.5	4	0|1|0|0|2|0|0|0|0|0|0|0|0|1	0.82	0.98	0.82	0.98	0.82	1.15	8.75	0.04
107xtTA_13mo_DOX_1mo	B2RRC5_MOUSE	Rabgap1	3|5|3|4	15	3.75	4	0|0|0|3|1|0|0|0|0|0|0|0|2|2	0.82	0.94	0.82	0.94	0.82	1	6.56	0.04
107xtTA_13mo	GIT1_MOUSE	Git1	7|4|5|4	20	5	4	0|3|0|4|1|1|0|0|0|1|1|0|1|1	0.82	0.97	0.82	0.97	0.82	0.96	5.38	0.04
107xtTA_13mo	Q4FJQ0_MOUSE	Rab7	6|10|10|13	39	9.75	4	1|2|0|3|3|6|6|0|1|1|4|1|1|0	0.82	0.99	0.82	0.99	0.82	-0.22	4.71	0.04
107xtTA_13mo	CAZA2_MOUSE	Capza2	3|4|6|5	18	4.5	4	2|2|0|2|2|0|0|0|0|0|1|0|2|2	0.82	0.99	0.82	0.99	0.82	0.07	4.85	0.04
Bri42_3mo	MMRN2_MOUSE	Mmrn2	6|8|5	19	6.33	3	1|4|3|0|2|0|2|0|0|0|1|2|3|3	0.82	0.98	0.82	0.98	0.82	0.61	4.22	0.04
Bri42_3mo	DREB_MOUSE	Dbn1	2|2|2	6	2	3	0|0|0|0|0|0|0|0|0|0|0|0|1|2	0.82	0.82	0.82	0.82	0.82	1.5	9.33	0.04
moAPPxtTA	PGAM1_MOUSE	Pgam1	8|15|8	31	10.33	3	0|0|0|2|3|3|3|3|3|2|5|1|1|7	0.82	1	0.82	1	0.82	1	4.38	0.04
moAPPxtTA	KIF5C_MOUSE	Kif5c	7|8|6	21	7	3	4|1|0|4|4|0|0|1|0|0|1|1|4|3	0.82	0.91	0.82	0.91	0.82	0.88	4.26	0.04
moAPPxtTA	SEPT3_MOUSE	Sept3	2|3|2	7	2.33	3	1|0|0|0|0|0|0|1|0|0|1|0|0|1	0.82	0.94	0.82	0.94	0.82	1.17	8.17	0.04
L85_9mo	Q3U2G2_MOUSE	Hspa4	4|4	8	4	2	1|0|0|0|0|0|0|0|0|0|5|0|0|3	0.82	0.82	0.82	0.82	0.82	1.49	6.22	0.04
L85_12mo	Q3U2G2_MOUSE	Hspa4	4	4	4	1	1|0|0|0|0|0|0|0|0|0|5|0|0|3	0.82	0.82	0.82	0.82	0.82	1.49	6.22	0.04
L85_16mo	B7ZNM7_MOUSE	Sept5	11	11	11	1	1|3|5|7|7|6|3|0|2|1|3|2|4|4	0.82	0.82	0.82	0.82	0.82	1.49	3.21	0.04
L85_16mo	A0A087WQE8_MOUSE	Kif1a	2	2	2	1	0|0|0|2|0|0|0|0|0|0|0|0|1|0	0.82	0.82	0.82	0.82	0.82	1.5	9.33	0.04
L85_16mo	PHIPL_MOUSE	Phyhipl	2	2	2	1	0|0|0|0|0|0|0|0|0|0|2|1|0|0	0.82	0.82	0.82	0.82	0.82	1.5	9.33	0.04
107xtTA_13mo_DOX_1wk	D3YVA2_MOUSE	Ncald	2|3|3	8	2.67	3	2|0|0|0|0|0|3|0|0|0|0|0|0|0	0.81	0.86	0.81	0.86	0.81	0.94	7.47	0.04
107xtTA_13mo_DOX_1mo	CAPS1_MOUSE	Cadps	26|28|20|22	96	24	4	6|5|0|14|10|3|0|1|5|2|6|5|11|17	0.81	0.96	0.81	0.96	0.81	0.22	3.95	0.04
107xtTA_13mo_DOX_1mo	CAZA2_MOUSE	Capza2	4|3|5|5	17	4.25	4	2|2|0|2|2|0|0|0|0|0|1|0|2|2	0.81	0.95	0.81	0.95	0.81	0.07	4.58	0.04
107xtTA_13mo	BACH_MOUSE	Acot7	6|12|7|8	33	8.25	4	2|1|0|1|1|3|3|1|0|0|7|1|1|4	0.81	0.98	0.81	0.98	0.81	0.48	4.62	0.04
107xtTA_13mo	Q6DIC9_MOUSE	Spock1	3|4|2|2	11	2.75	4	0|0|0|1|1|0|1|0|0|0|0|0|1|1	0.81	0.98	0.81	0.98	0.81	0.78	7.7	0.04
Bri42_11mo	E41L1_MOUSE	Epb41l1	9|7|9	25	8.33	3	0|2|0|5|4|0|0|0|2|0|5|0|5|4	0.81	0.87	0.81	0.87	0.81	0.82	4.32	0.04
Bri42_11mo	F2Z3X6_MOUSE	Pdpk1	2|5|3	10	3.33	3	0|0|1|0|0|0|2|0|0|0|0|0|1|2	0.81	0.99	0.81	0.99	0.81	0.37	7.78	0.04
Bri42_3mo	ARL8A_MOUSE	Arl8a	6|10|7	23	7.67	3	0|1|0|3|3|0|2|0|0|0|3|1|6|4	0.81	0.95	0.81	0.95	0.81	0.77	4.67	0.04
Bri42_3mo	A3QM89_MOUSE	Rtn1	2|3|2	7	2.33	3	0|0|0|2|2|0|0|0|0|0|0|0|0|0	0.81	0.9	0.81	0.9	0.81	1.17	8.17	0.04
Bri42_15mo	A3QM89_MOUSE	Rtn1	2|2|3	7	2.33	3	0|0|0|2|2|0|0|0|0|0|0|0|0|0	0.81	0.9	0.81	0.9	0.81	1.17	8.17	0.04
moAPPxtTA	KPYM_MOUSE	Pkm	23|32|10	65	21.67	3	1|0|1|6|2|4|3|3|1|1|12|2|3|8	0.81	1	0.81	1	0.81	-0.26	6.45	0.04
moAPPxtTA	Q3U7H9_MOUSE	Prdx5	7|12|7	26	8.67	3	0|0|1|2|3|3|1|3|2|4|4|3|2|3	0.81	1	0.81	1	0.81	0.91	3.91	0.04
moAPPxtTA	A2AMH3_MOUSE	Slc44a1	5|3|2	10	3.33	3	0|0|0|1|2|1|0|0|0|0|0|0|1|1	0.81	0.99	0.81	0.99	0.81	0.37	7.78	0.04
moAPPxtTA	ANXA5_MOUSE	Anxa5	4|4|3	11	3.67	3	0|0|0|0|0|0|0|1|0|0|1|0|0|7	0.81	0.83	0.81	0.83	0.81	1.1	5.7	0.04
moAPPxtTA	KAP3_MOUSE	Prkar2b	4|6|2	12	4	3	4|0|0|1|0|0|0|0|0|0|1|0|0|1	0.81	0.96	0.81	0.96	0.81	0.4	8	0.04
moAPPxtTA	VTNC_MOUSE	Vtn	2|5|5	12	4	3	0|0|0|0|1|0|2|2|0|0|1|2|0|0	0.81	0.98	0.81	0.98	0.81	-0.07	7	0.04
L85_9mo	D3YWF6_MOUSE	Otub1	6|6	12	6	2	0|1|0|1|1|1|0|0|1|0|5|3|2|4	0.81	0.81	0.81	0.81	0.81	1.45	4.42	0.04
L85_9mo	ITM2B_MOUSE	Itm2b	5|3	8	4	2	0|1|0|1|2|1|1|1|0|0|1|0|1|1	0.81	0.96	0.81	0.96	0.81	0.68	5.6	0.04
L85_9mo	Q0PD65_MOUSE	Rab2a	4|5	9	4.5	2	1|1|0|2|1|0|2|0|0|0|1|2|2|2	0.81	0.89	0.81	0.89	0.81	1	4.5	0.04
L85_9mo	B2RSR7_MOUSE	Gpd1l	3|3	6	3	2	0|0|0|0|1|0|0|0|0|0|3|0|0|2	0.81	0.81	0.81	0.81	0.81	1.43	7	0.04
L85_9mo	ALDR_MOUSE	Akr1b1	3|2	5	2.5	2	0|1|0|2|0|0|0|0|0|0|1|0|0|1	0.81	0.93	0.81	0.93	0.81	0.81	7	0.04
L85_20mo	IDH3A_MOUSE	Idh3a	16|14|9	39	13	3	2|2|2|4|5|3|6|2|0|0|5|3|5|7	0.81	1	0.81	1	0.81	-0.21	3.96	0.04
L85_20mo	STX1B_MOUSE	Stx1b	17|15|6	38	12.67	3	3|2|1|4|5|2|2|2|1|1|1|2|2|3	0.81	1	0.81	1	0.81	-0.33	5.72	0.04
L85_12mo	ODO2_MOUSE	Dlst	5	5	5	1	4|2|3|0|2|1|0|1|0|0|1|0|1|2	0.81	0.81	0.81	0.81	0.81	1.44	4.12	0.04
L85_12mo	EHD3_MOUSE	Ehd3	3	3	3	1	0|0|0|0|0|0|0|0|0|0|3|1|0|2	0.81	0.81	0.81	0.81	0.81	1.43	7	0.04
L85_12mo	NDUS8_MOUSE	Ndufs8	3	3	3	1	3|0|1|0|0|0|1|0|0|0|0|0|0|1	0.81	0.81	0.81	0.81	0.81	1.48	7	0.04
Tet-Bri42_8mo	MP2K1_MOUSE	Map2k1	13|9|5|8	35	8.75	4	1|3|0|1|3|1|2|2|0|0|4|0|4|5	0.81	1	0.81	1	0.81	-0.55	4.71	0.04
L85_16mo	Q3U3C4_MOUSE	Sh3gl1	3	3	3	1	0|2|0|0|0|0|0|0|0|0|2|2|0|0	0.81	0.81	0.81	0.81	0.81	1.48	7	0.04
L85_16mo	NDUS8_MOUSE	Ndufs8	3	3	3	1	3|0|1|0|0|0|1|0|0|0|0|0|0|1	0.81	0.81	0.81	0.81	0.81	1.48	7	0.04
107xtTA_13mo_DOX_1wk	ARL8B_MOUSE	Arl8b	13|14|9	36	12	3	0|3|0|3|6|0|3|0|0|0|6|2|9|7	0.8	0.92	0.8	0.92	0.8	0.28	4.31	0.04
107xtTA_13mo_DOX_1wk	A2RTT4_MOUSE	Ube2n	5|2|4	11	3.67	3	0|1|0|0|0|0|0|0|0|0|3|1|0|2	0.8	0.95	0.8	0.95	0.8	0.26	7.33	0.04
107xtTA_13mo_DOX_1wk	MOES_MOUSE	Msn	5|5|6	16	5.33	3	2|1|2|1|0|2|0|1|2|0|3|3|1|1	0.8	0.9	0.8	0.9	0.8	1.11	3.93	0.04
107xtTA_13mo_DOX_1wk	ARF4_MOUSE	Arf4	4|3|7	14	4.67	3	0|0|0|3|2|0|0|0|0|0|0|0|2|3	0.8	0.97	0.8	0.97	0.8	0.6	6.53	0.04
107xtTA_13mo_DOX_1mo	STXB1_MOUSE	Stxbp1	30|31|47|38	146	36.5	4	8|8|5|10|13|20|16|11|7|4|13|10|10|14	0.8	1	0.8	1	0.8	-0.03	3.43	0.04
107xtTA_13mo_DOX_1mo	Q3ULW0_MOUSE	Ran	6|5|5|5	21	5.25	4	0|0|0|3|1|0|1|0|0|0|3|0|3|4	0.8	0.87	0.8	0.87	0.8	1.23	4.9	0.04
107xtTA_13mo	ENOA_MOUSE	Eno1	40|36|39|38	153	38.25	4	4|5|0|20|9|7|9|11|4|1|25|7|10|28	0.8	0.88	0.8	0.88	0.8	0.68	3.83	0.04
Bri42_11mo	D3YYK8_MOUSE	Mapre2	2|3|5	10	3.33	3	0|0|0|3|1|0|0|0|0|0|1|0|0|1	0.8	0.97	0.8	0.97	0.8	0.43	7.78	0.04
Bri42_3mo	SFPQ_MOUSE	Sfpq	5|5|5	15	5	3	2|1|0|3|1|0|0|2|0|0|3|2|3|2	0.8	0.8	0.8	0.8	0.8	1.37	3.68	0.04
Bri42_3mo	D3Z2H2_MOUSE	Ctnnd1	3|2|4	9	3	3	1|0|0|2|1|0|0|0|0|0|1|0|0|1	0.8	0.96	0.8	0.96	0.8	0.37	7	0.04
Bri42_3mo	F2Z3X6_MOUSE	Pdpk1	2|3|4	9	3	3	0|0|1|0|0|0|2|0|0|0|0|0|1|2	0.8	0.95	0.8	0.95	0.8	0.37	7	0.04
Bri42_15mo	ARF4_MOUSE	Arf4	4|4|4	12	4	3	0|0|0|3|2|0|0|0|0|0|0|0|2|3	0.8	0.8	0.8	0.8	0.8	1.37	5.6	0.04
L85_9mo	TXTP_MOUSE	Slc25a1	12|10	22	11	2	3|2|4|5|5|5|8|1|0|0|4|4|3|3	0.8	0.94	0.8	0.94	0.8	0.67	3.28	0.04
L85_9mo	Q3TJ39_MOUSE	Rab5c	5|3	8	4	2	0|0|0|2|0|0|3|0|0|0|2|0|2|0	0.8	0.92	0.8	0.92	0.8	0.75	6.22	0.04
L85_9mo	PA1B2_MOUSE	Pafah1b2	3|4	7	3.5	2	0|0|0|1|1|2|1|0|0|0|1|0|1|2	0.8	0.9	0.8	0.9	0.8	0.89	5.44	0.04
L85_9mo	KAPCA_MOUSE	Prkaca	3|2	5	2.5	2	1|0|0|0|0|1|0|0|0|0|1|0|1|1	0.8	0.91	0.8	0.91	0.8	0.78	7	0.04
L85_20mo	ACON_MOUSE	Aco2	77|64|38	179	59.67	3	12|12|4|19|17|13|18|13|3|4|14|11|19|19	0.8	1	0.8	1	0.8	-0.35	4.69	0.04
L85_20mo	CAND1_MOUSE	Cand1	24|29|5	58	19.33	3	2|2|0|0|2|1|0|1|1|1|6|1|3|5	0.8	1	0.8	1	0.8	-0.38	10.83	0.04
L85_20mo	BACH_MOUSE	Acot7	13|13|5	31	10.33	3	2|1|0|1|1|3|3|1|0|0|7|1|1|4	0.8	0.99	0.8	0.99	0.8	-0.38	5.79	0.04
L85_20mo	RAB5A_MOUSE	Rab5a	9|9|3	21	7	3	2|2|0|2|0|0|3|0|0|0|2|0|2|2	0.8	1	0.8	1	0.8	-0.44	6.53	0.04
L85_20mo	IMB1_MOUSE	Kpnb1	20|23|2	45	15	3	0|0|0|1|1|0|0|1|1|0|0|0|2|4	0.8	1	0.8	1	0.8	-0.37	21	0.04
L85_20mo	E9QN59_MOUSE	Mapk10	7|6|2	15	5	3	1|1|0|1|1|1|0|0|0|0|1|1|1|1	0.8	1	0.8	1	0.8	-0.31	7.78	0.04
L85_12mo	ARL8B_MOUSE	Arl8b	11	11	11	1	0|3|0|3|6|0|3|0|0|0|6|2|9|7	0.8	0.8	0.8	0.8	0.8	1.37	3.95	0.04
L85_12mo	CAND1_MOUSE	Cand1	7	7	7	1	2|2|0|0|2|1|0|1|1|1|6|1|3|5	0.8	0.8	0.8	0.8	0.8	1.36	3.92	0.04
Tet-Bri42_8mo	2AAA_MOUSE	Ppp2r1a	24|16|6|8	54	13.5	4	3|2|0|3|3|4|1|0|0|0|3|1|3|7	0.8	1	0.8	1	0.8	-0.38	6.3	0.04
L85_16mo	Q3U7K1_MOUSE	Q3U7K1_MOUSE	8	8	8	1	3|3|0|4|5|3|0|0|0|0|3|2|3|5	0.8	0.8	0.8	0.8	0.8	1.41	3.61	0.04
107xtTA_2.5mo	CA2D3_MOUSE	Cacna2d3	9|10|11	30	10	3	12|6|0|2|4|4|0|0|0|0|0|0|2|3	0.79	0.85	0.79	0.85	0.79	1.01	4.24	0.04
107xtTA_13mo_DOX_1wk	RAB5A_MOUSE	Rab5a	4|4|8	16	5.33	3	2|2|0|2|0|0|3|0|0|0|2|0|2|2	0.79	1	0.79	1	0.79	0.81	4.98	0.04
107xtTA_13mo_DOX_1mo	E9QLL2_MOUSE	Dnm3	22|20|28|28	98	24.5	4	9|8|2|8|8|9|7|7|13|8|11|5|7|8	0.79	1	0.79	1	0.79	-0.77	3.12	0.04
107xtTA_13mo_DOX_1mo	PROF2_MOUSE	Pfn2	5|6|4|6	21	5.25	4	0|0|0|0|3|1|0|0|0|0|4|1|0|5	0.79	0.85	0.79	0.85	0.79	0.74	5.25	0.04
107xtTA_13mo	1433F_MOUSE	Ywhah	15|17|15|14	61	15.25	4	3|0|8|7|0|11|9|0|0|3|6|0|0|8	0.79	0.89	0.79	0.89	0.79	0.88	3.88	0.04
107xtTA_13mo	D3YVA2_MOUSE	Ncald	2|2|3|3	10	2.5	4	2|0|0|0|0|0|3|0|0|0|0|0|0|0	0.79	0.86	0.79	0.86	0.79	0.94	7	0.04
moAPPxtTA	NFH_MOUSE	Nefh	9|11|11	31	10.33	3	3|1|4|3|3|7|1|0|6|4|5|0|4|3	0.79	0.91	0.79	0.91	0.79	0.17	3.29	0.04
moAPPxtTA	D3YWF6_MOUSE	Otub1	7|6|5	18	6	3	0|1|0|1|1|1|0|0|1|0|5|3|2|4	0.79	0.89	0.79	0.89	0.79	0.71	4.42	0.04
moAPPxtTA	Q3U4W8_MOUSE	Usp5	4|11|5	20	6.67	3	0|1|0|1|2|1|1|1|0|0|5|0|1|3	0.79	1	0.79	1	0.79	0.4	5.83	0.04
moAPPxtTA	Q0PD64_MOUSE	Rab2b	4|6|2	12	4	3	0|0|0|2|0|0|0|0|0|0|0|2|2|2	0.79	0.98	0.79	0.98	0.79	-0.01	7	0.04
L85_9mo	CISY_MOUSE	Cs	9|8	17	8.5	2	3|2|0|3|4|4|5|3|1|1|3|2|4|2	0.79	0.88	0.79	0.88	0.79	0.8	3.22	0.04
L85_9mo	HS105_MOUSE	Hsph1	6|4	10	5	2	1|2|0|1|2|3|1|0|0|0|1|1|1|3	0.79	0.95	0.79	0.95	0.79	0.57	4.38	0.04
L85_9mo	A2AQC3_MOUSE	Atp9a	5|5	10	5	2	4|2|0|2|2|2|0|0|0|0|1|1|3|1	0.79	0.79	0.79	0.79	0.79	1.3	3.89	0.04
MHSI-695_25mo	MDHC_MOUSE	Mdh1	8|8|11	27	9	3	2|2|0|3|0|2|4|2|0|0|5|3|3|7	0.79	0.96	0.79	0.96	0.79	0.9	3.82	0.04
MHSI-695_25mo	Q3ULZ3_MOUSE	Psat1	3|2|8	13	4.33	3	0|0|0|1|1|0|0|0|0|0|2|0|1|2	0.79	1	0.79	1	0.79	0.14	8.67	0.04
L85_12mo	DPYL1_MOUSE	Crmp1	13	13	13	1	0|0|0|6|0|6|0|7|0|0|11|5|5|7	0.79	0.79	0.79	0.79	0.79	1.31	3.87	0.04
L85_12mo	PRDX1_MOUSE	Prdx1	7	7	7	1	1|1|0|2|3|3|3|3|0|2|2|1|3|6	0.79	0.79	0.79	0.79	0.79	1.33	3.27	0.04
Tet-Bri42_8mo	HS74L_MOUSE	Hspa4l	2|6|5|5	18	4.5	4	0|2|0|0|0|0|0|0|0|0|6|0|0|2	0.79	0.91	0.79	0.91	0.79	0.07	6.3	0.04
L85_16mo	A0A0M3HEP6_MOUSE	Cadps2	5	5	5	1	0|1|0|4|3|1|0|1|2|1|0|1|1|3	0.79	0.79	0.79	0.79	0.79	1.3	3.89	0.04
107xtTA_2.5mo	IGS21_MOUSE	Igsf21	6|9|6	21	7	3	7|5|3|0|0|4|0|0|1|1|0|0|0|0	0.78	0.89	0.78	0.89	0.78	0.96	4.67	0.04
107xtTA_13mo_DOX_1wk	Q8C605_MOUSE	Pfkp	34|26|33	93	31	3	5|9|1|18|16|2|9|1|1|1|9|6|17|16	0.78	0.95	0.78	0.95	0.78	-0.14	3.91	0.05
107xtTA_13mo_DOX_1wk	PITM1_MOUSE	Pitpnm1	6|5|3	14	4.67	3	0|1|0|2|4|1|0|0|0|0|0|0|2|2	0.78	0.93	0.78	0.93	0.78	0.22	5.44	0.04
107xtTA_13mo_DOX_1wk	SUCA_MOUSE	Suclg1	5|6|8	19	6.33	3	0|1|0|3|6|0|0|1|0|0|0|1|4|3	0.78	0.9	0.78	0.9	0.78	0.65	4.67	0.05
107xtTA_13mo_DOX_1mo	Q8C605_MOUSE	Pfkp	26|29|45|32	132	33	4	5|9|1|18|16|2|9|1|1|1|9|6|17|16	0.78	0.99	0.78	0.99	0.78	-0.14	4.16	0.04
107xtTA_13mo_DOX_1mo	PP1B_MOUSE	Ppp1cb	9|8|12|8	37	9.25	4	3|3|0|5|5|3|0|0|0|0|4|2|3|6	0.78	0.97	0.78	0.97	0.78	0.68	3.81	0.05
107xtTA_13mo_DOX_1mo	Q3U7H9_MOUSE	Prdx5	7|6|11|11	35	8.75	4	0|0|1|2|3|3|1|3|2|4|4|3|2|3	0.78	1	0.78	1	0.78	-0.33	3.95	0.04
107xtTA_13mo_DOX_1mo	AHSA1_MOUSE	Ahsa1	4|4|5|5	18	4.5	4	1|1|0|2|2|0|0|0|0|0|3|1|2|3	0.78	0.88	0.78	0.88	0.78	0.81	4.2	0.04
107xtTA_13mo_DOX_1mo	Q3TG21_MOUSE	Atp6v1c1	3|5|5|6	19	4.75	4	3|1|0|0|0|0|0|0|0|0|2|0|1|5	0.78	0.89	0.78	0.89	0.78	0.34	5.54	0.04
107xtTA_13mo_DOX_1mo	B9EJ29_MOUSE	Plxna4	3|4|3|3	13	3.25	4	0|1|0|2|1|0|0|0|0|0|0|1|3|0	0.78	0.89	0.78	0.89	0.78	1.04	5.69	0.05
107xtTA_13mo	NBEA_MOUSE	Nbea	19|10|4|4	37	9.25	4	0|0|0|7|4|0|0|0|1|1|0|0|2|2	0.78	1	0.78	1	0.78	0.33	7.62	0.05
107xtTA_13mo	PP1A_MOUSE	Ppp1ca	10|7|11|10	38	9.5	4	3|3|0|5|5|0|2|0|0|0|4|3|4|6	0.78	0.94	0.78	0.94	0.78	-0.4	3.8	0.05
107xtTA_13mo	DHE3_MOUSE	Glud1	7|5|8|4	24	6	4	1|2|0|1|2|0|0|0|0|0|4|2|0|5	0.78	0.94	0.78	0.94	0.78	0.22	4.94	0.05
107xtTA_13mo	Q54AE5_MOUSE	Timp3	3|10|6|3	22	5.5	4	0|0|2|0|0|4|3|0|0|0|0|1|1|0	0.78	0.99	0.78	0.99	0.78	0.45	7	0.04
Bri42_15mo	COF1_MOUSE	Cfl1	7|7|6	20	6.67	3	1|0|1|3|3|0|2|1|2|0|0|0|4|6	0.78	0.82	0.78	0.82	0.78	0.82	4.06	0.05
moAPPxtTA	A0A0A6YX18_MOUSE	Atp6v1h	11|16|16	43	14.33	3	6|4|7|8|4|4|2|0|1|1|4|3|6|7	0.78	0.99	0.78	0.99	0.78	-0.49	3.52	0.04
moAPPxtTA	PLCL1_MOUSE	Plcl1	3|4|2	9	3	3	0|0|0|1|2|0|0|0|0|0|1|0|1|2	0.78	0.96	0.78	0.96	0.78	0.14	6	0.05
L85_9mo	Q0PD63_MOUSE	Rab3a	19|18	37	18.5	2	5|4|0|12|8|5|10|3|2|1|6|4|8|10	0.78	0.84	0.78	0.84	0.78	0.96	3.32	0.04
L85_9mo	EF2_MOUSE	Eef2	9|4	13	6.5	2	1|1|0|5|1|0|0|0|0|0|0|0|3|5	0.78	0.95	0.78	0.95	0.78	0.44	5.69	0.05
L85_9mo	Q3U4U6_MOUSE	Cct3	5|4	9	4.5	2	1|0|0|0|2|2|0|1|0|0|1|1|2|4	0.78	0.86	0.78	0.86	0.78	0.88	4.5	0.04
L85_9mo	TOLIP_MOUSE	Tollip	4|2	6	3	2	0|0|0|1|1|1|1|0|0|0|0|0|0|2	0.78	0.96	0.78	0.96	0.78	0.37	7	0.05
L85_9mo	NDUS3_MOUSE	Ndufs3	3|4	7	3.5	2	2|2|2|0|1|0|0|0|0|0|2|0|0|1	0.78	0.89	0.78	0.89	0.78	0.72	4.9	0.05
L85_20mo	CSRP1_MOUSE	Csrp1	9|9|3	21	7	3	0|1|1|0|1|2|3|1|0|0|3|1|1|2	0.78	1	0.78	1	0.78	-0.67	6.12	0.05
L85_20mo	FA49A_MOUSE	Fam49a	6|3|2	11	3.67	3	0|0|0|0|2|0|0|0|0|0|0|0|1|4	0.78	0.96	0.78	0.96	0.78	0.46	7.33	0.04
MHSI-695_25mo	TKT_MOUSE	Tkt	7|7|5	19	6.33	3	0|1|0|2|1|1|0|3|1|1|6|2|2|2	0.78	0.89	0.78	0.89	0.78	0.27	4.03	0.04
MHSI-695_25mo	B2RXY7_MOUSE	Cbr1	3|4|2	9	3	3	0|0|0|2|0|0|0|0|0|0|2|0|0|2	0.78	0.92	0.78	0.92	0.78	0.43	7	0.04
L85_12mo	DEST_MOUSE	Dstn	3	3	3	1	0|0|0|0|0|1|0|0|0|0|3|0|1|2	0.78	0.78	0.78	0.78	0.78	1.24	6	0.05
L85_12mo	Q3TIJ7_MOUSE	Cct7	3	3	3	1	0|0|0|1|1|0|0|0|0|0|2|0|0|3	0.78	0.78	0.78	0.78	0.78	1.24	6	0.05
Tet-Bri42_8mo	1433F_MOUSE	Ywhah	30|23|12|14	79	19.75	4	3|0|8|7|0|11|9|0|0|3|6|0|0|8	0.78	0.99	0.78	0.99	0.78	-0.23	5.03	0.05
L85_16mo	FA49A_MOUSE	Fam49a	3	3	3	1	0|0|0|0|2|0|0|0|0|0|0|0|1|4	0.78	0.78	0.78	0.78	0.78	1.25	6	0.05
L85_16mo	GLOD4_MOUSE	Glod4	2	2	2	1	0|0|0|0|0|0|0|0|0|0|3|0|0|1	0.78	0.78	0.78	0.78	0.78	1.26	7	0.05
107xtTA_13mo_DOX_1wk	Q8CC13_MOUSE	Ap1b1	9|13|12	34	11.33	3	5|0|0|0|8|0|0|0|0|0|0|0|12|13	0.77	0.86	0.77	0.86	0.77	0.52	4.18	0.05
107xtTA_13mo_DOX_1wk	AP1B1_MOUSE	Ap1b1	9|13|12	34	11.33	3	5|0|0|0|8|0|0|0|0|0|0|0|12|13	0.77	0.86	0.77	0.86	0.77	0.52	4.18	0.05
107xtTA_13mo_DOX_1wk	Q4FJQ0_MOUSE	Rab7	6|9|12	27	9	3	1|2|0|3|3|6|6|0|1|1|4|1|1|0	0.77	0.98	0.77	0.98	0.77	-0.22	4.34	0.05
107xtTA_13mo_DOX_1wk	FUMH_MOUSE	Fh	3|2|2	7	2.33	3	0|0|0|0|0|0|0|0|0|0|2|0|0|3	0.77	0.86	0.77	0.86	0.77	0.94	6.53	0.05
107xtTA_13mo_DOX_1wk	RADI_MOUSE	Rdx	3|3|4	10	3.33	3	2|0|0|0|0|0|0|0|0|0|3|3|0|0	0.77	0.85	0.77	0.85	0.77	1.01	5.83	0.05
107xtTA_13mo_DOX_1mo	SUCA_MOUSE	Suclg1	8|6|9|4	27	6.75	4	0|1|0|3|6|0|0|1|0|0|0|1|4|3	0.77	0.93	0.77	0.93	0.77	-0.1	4.97	0.05
107xtTA_13mo	IF4A1_MOUSE	Eif4a1	6|6|3|5	20	5	4	1|0|0|3|2|0|0|0|0|0|3|0|2|3	0.77	0.91	0.77	0.91	0.77	-0.18	5	0.05
moAPPxtTA	Q3U4U6_MOUSE	Cct3	5|10|3	18	6	3	1|0|0|0|2|2|0|1|0|0|1|1|2|4	0.77	1	0.77	1	0.77	-0.21	6	0.05
moAPPxtTA	SNAA_MOUSE	Napa	5|9|4	18	6	3	1|1|0|3|2|1|2|0|0|0|2|0|4|2	0.77	1	0.77	1	0.77	0.12	4.67	0.05
moAPPxtTA	ITM2C_MOUSE	Itm2c	5|2|6	13	4.33	3	0|1|0|1|1|1|3|0|0|0|0|1|1|1	0.77	0.99	0.77	0.99	0.77	-0.55	6.07	0.05
L85_9mo	Q3U6C7_MOUSE	Sucla2	11|12	23	11.5	2	5|5|2|7|4|6|6|3|0|0|5|4|5|2	0.77	0.87	0.77	0.87	0.77	0.7	2.98	0.05
L85_9mo	Q3U4W8_MOUSE	Usp5	5|5	10	5	2	0|1|0|1|2|1|1|1|0|0|5|0|1|3	0.77	0.77	0.77	0.77	0.77	1.23	4.38	0.05
[truncated: 17,200 more rows]
